# Supplementary material for: Loss of Dnmt3a induces CLL and PTCL with distinct methylomes and transcriptomes in mice
Source: Sci Rep. 2016 Sep 28;6:34222. doi: 10.1038/srep34222 (PMC5039761; doi:10.1038/srep34222)
Supplement: Supplementary Table S1 [file srep34222-s2.xlsx]

## Sheet: Core promoter
Supplementary Table 1. B1 and CD8 core promoter methylomes. Related to Figure 2C.
Gene	B1 Core Promoter Meth %	CD8 Core Promoter Meth %
3110056K07Rik	0	0
4631405J19Rik	0	0
AK036072	0	0
AK138727	0	0
AK154966	0	0
Aplf	0	0
BC023719	0	0
BC106179	0	0
C330013E15Rik	0	0
Cbx8	0	0
Fbxo36	0	0
Gcdh	0	0
Gm16675	0	0
Gm5464	0	0
Gm6034	0	0
Gsk3a	0	0
Hist2h2be	0	0
Ino80dos	0	0
Irgm1	0	0
Klhl28	0	0
Lrrc41	0	0
Map3k11	0	0
Mir1894	0	0
Mir6541	0	0
Mrps18b	0	0
Neurl3	0	0
Nup88	0	0
Pold1	0	0
Ppp1r16b	0	0
Psmb9	0	0
S100a10	0	0
Sec11c	0	0
Surf1	0	0
Surf2	0	0
Tle3	0	0
Uqcrh	0	0
Wdr46	0	0
Zbtb8os	0	1.09846
Eef2kmt	0	1.111
Nprl3	0	2.6087
Mir6935	0	5.833
M38681	0	0
Gadd45b	0	0
Rita1	0	0
Gm5069	0	0
Tex261	0	0
BC058545	0	0
Gm6277	0	0
Malat1	0	0.478421
AK078979	0	0
Plekha2	0	0
Ska2	0	0
Cramp1l	0	0
Hist1h2ag	0	0
Ttc9c	0	0
Proser3	0	0.673
Mir7687	0	0
Tmc8	0	0
Psenen	0	0
Ptprcap	0	0
BC051212	0	0
Cdk6	0	0
AK035466	0	0
Calr	0	0
Napa	0	0
Larp1b	0	33.6896
Mir707	0	0.8568
Tmem109	0	0.37037
Sp2	0	0
H2-T22	0	0
H2-T9	0	0
Idh3b	0	0
Mir9769	0	0
Ncapd2	0	0
Rhot2	0	17.665
4933434E20Rik	0	2.12917
Carhsp1	0	0
Atxn1	0	1.53846
Tsnaxip1	0	0
Gm5475	0	0
Ech1	0	0
Tpmt	0	0
Bzw2	0	0
BC108272	0	7.14
Txnip	0	0
AK077587	0	0
Pld4	0	3.70333
Pdlim2	0	46.7517
Fchsd2	0	0
Gm16576	0	0
Pyy	0	40.47
Snora17	0	0
Mir378a	0	16.66
AK156551	0	4.165
Zpbp2	0	0
Hist1h4j	0	0
Lztr1	0	38.0164
4930583K01Rik	0	0
H2-DMa	0	0
Zranb3	0	0
Srgn	0	0
Mir142	0	0
1190002F15Rik	0	0
Gm5144	0	0
AK034260	0	0
Wibg	0	0
Rnu12	0	0
Zbtb37	0	0
Uqcr11	0	0
Hist1h3g	0	0
Eif3b	0	0
Ndufa11	0	0
Cstad	0	0
Hist1h2ah	0	0
Slc16a13	0	2.56333
Toporsos	0	0
Xab2	0	0
Icam5	0	0
Gadd45g	0	0
Cdc40	0	0
Gas5	0	0
Psmb8	0	0
Dpysl2	0	0
Sel1l3	0	10.2941
Caskin2	0	0
Nfatc2ip	0	0
BC026600	0	2.222
Gna12	0	0
Nxn	0	0
Gimap8	0	0
AK080173	0	0
E130112N10Rik	0	0
Ppat	0	0
Chtf18	0	1.28154
Hist1h2ae	0	2.222
Btbd17	0	33.3325
Rnf167	0	0
Atp5d	0	0
Dcaf17	0	0
AK039609	0	1.666
Coro1a	0	0
Sars2	0	0
AK043690	0	0
Mrpl34	0	0
Prkd2	0	0
Aldh18a1	0	1.25
Creb3	0	0
Cyp4f41-ps	0	0
Lin52	0	3.19294
Egr2	0	0
Ncln	0	0
Tnpo2	0	0
Pop4	0	0
AK172478	0	0
Peak1	0	0
Rnf115	0	0
Utp3	0	0
Tsacc	0	0
Hivep2	0	0
Tap1	0	9.52286
Thap6	0	1.85167
Rnf31	0	0
Ptpn22	0	0
Ccs	0	0
2810408A11Rik	0	0
Wdr83	0	0.32875
Rad51b	0	0
Tarbp2	0	0.384615
4831440E17Rik	0	0
Rcsd1	0	0.64875
Fam64a	0	0.367647
Kntc1	0	0.740667
B230307C23Rik	0	0
Tsr1	0	0
BC049150	0	0
Cks1b	0	0
Fhod1	0	0
Slc9a5	0	0
Mpnd	0	0
Zfp652os	0	0
Galnt4	0	0.793333
Kcng3	0	0
Kat6b	0	0
Cacul1	0	0.415385
Lef1	0	0
Grk6	0	0
Fam173b	0	0
Mboat7	0	0
Ppp1r15a	0	1.17647
Cpt1a	0	0
Hnrnpa1	0	0
Ube4a	0	8.33333
Rab19	0	1.11067
Cdc26	0	0
AK040173	0	0
Mfap1a	0	0
AU040320	0	0
Prr11	0	1.81818
6330415G19Rik	0	0
Dusp6	0	0
AK054221	0	0
AK155734	0	0
AK075572	0	1.785
Cd3eap	0	0
Pigl	0	0
Agbl5	0	0
Prpf4	0	0
Mus81	0	0.607857
Gbp4	0	0
Cuedc2	0	0
Bcl6	0	0
Cenpc1	0	0.353846
Ucp2	0	0
2700049A03Rik	0	5.44
Abtb2	0	0
Myl6	0	11.4575
Prmt5	0	0
Hist1h4h	0	0
Rngtt	0	1.04167
Polr3c	0	0
Alg3	0	2
Hspbap1	0	1.17647
Rpl4	0	0.373333
1110020A21Rik	0	0
Myc	0	0
Gm4925	0	0.732564
AI846148	0	0
Zfp91	0	0.727931
Zfp91Cntf	0	0.727931
AK007836	0	0
A930024E05Rik	0	0
Plag1	0	1.42857
Mex3a	0	0
Wrap53	0	0
AK167137	0	0
Zc3hav1	0	0
1110059E24Rik	0	0
Aak1	0	0
1110001J03Rik	0	0
Ccnd2	0	0
AK187594	0	0
Lpxn	0	0
Ppp1r10	0	0
Uvssa	0	0.584737
AK040157	0	0
Nfkbie	0	0.442
Zwilch	0	0.67375
AW146154	0	0
AK017143	0	0
AK042126	0	0
Slc25a23	0	0
Efcab11	0	0
Pnpo	0	0.625
Traf2	0	0
Vim	0	0
Lrp10	0	0.952
D6Wsu163e	0	1.78563
Ufsp1	0	0
Hist1h3h	0	0
Ctsc	0	0
Cchcr1	0	0
4930579G24Rik	0	0
Tmed7	0	0
Hist1h2ad	0	0
Tdrd3	0	0.343704
2510003B16Rik	0	0
Krtcap2	0	4.165
Actrt3	0	0
Rfc4	0	0
Hnrnpu	0	0
2610306M01Rik	0	0
Zfp36l1	0	0
St7l	0	0
Serpini1	0	3.076
AK089714	0	0.973333
Sf3b3	0	0
Traf3ip3	0	0
AK048941	0	1.02
AK132189	0	8.02583
A530072M11Rik	0	0.5
Rcc2	0	0
Btf3l4	0	0
Tapbpl	0	0
Rps12	0	0
Mir142b	0	0
Tyw1	0	1.01167
4930414L22Rik	0	1.666
Rbm15	0	0.240385
Nfkbid	0	1.66667
Hectd3	0	0.925
LOC102636514	0	3.70222
Ciart	0	0
U2af1l4	0	0
Hn1	0	0
Mrpl18	0	0
Hist1h2be	0	0
Acss2	0	0
Sbds	0	0
Usp3	0	0
Scnm1	0	0.854444
Tlcd1	0	1.0839
AK007605	0	0.413182
Ggps1	0	0.413182
AK053772	0	0
Timm9	0	5.64148
Ptp4a2	0	1.34889
Gna13	0	0
Abcf2	0	0
Cfl1	0	0
AK131831	0	0
Hist1h2bg	0	2.222
D130020L05Rik	0	0
Rnf126	0	1.85111
Lcp2	0	0
Snora21	0	2.5
S1pr1	0	0
Hs3st3b1	0	0
Cct3	0	0
Gpn1	0	0
Pou2f2	0	0
Hist1h2bn	0	0
2700029M09Rik	0	0
C920009B18Rik	0	0.198333
Hist1h2bf	0	0
Irf1	0	0
Dact3	0	4
Cdc14a	0	0
Snrpd2	0	0
Zbtb25	0	0.74
Mfsd12	0	0.694444
B330016D10Rik	0	0
Mrpl30	0	0
Egr3	0	0
Ubap1	0	0
AK041647	0	0
Bahcc1	0	0
AK039657	0	40
Arid1a	0	0
Gcat	0	0
Mir7655	0	0
Fbl	0	2.163
AK170771	0	1.77143
Wdr53	0	1.77143
Foxp4	0	0
Fcf1	0	0
Zfp36	0	0
E030030I06Rik	0	1.32865
Cd86	0	3.33273
Mageb3	0	0
Pfdn6	0	0
Mkks	0	0
Rras	0	2.67857
Ubb	0	0.196
Hes1	0	0
Fem1a	0	2
Polr2a	0	0
Atg101	0	0
Hist1h2bk	0	0
Cd48	0	4
Man2b1	0	0
Tnip2	0	0
Nr1d1	0	0
AK007237	0	0
2310045N01Rik	0	0
AV039307	0	0
Hist1h3e	0	0
Ctdspl2	0	0
Lipg	0	0
E130012A19Rik	0	0
Ccdc18	0	0
Tmem194	0	0
Zfp84	0	1.44913
Pabpc1	0	6.664
Grm6	0	60.6055
Snord43	0	1.19
Urod	0	5.39667
Smad6	0	1.51455
AK142821	0	0.653529
Xpnpep3	0	0
AK051804	0	0.653529
Ccng2	0	0
Trub2	0	0
Stx16	0	2
Tmpo	0	0
Mif4gd	0	0
Cars	0	0
3300002P13Rik	0	42.3786
AK157947	0	0
AK158148	0	0
Egln2	0	0
Arl5c	0	4
Zfp78	0	1.11083
Hist1h4i	0	0
Rqcd1	0	0.432727
AK163035	0	0
Irf9	0	68.2154
Mplkip	0	0
Abt1	0	0
Nabp2	0	0
Exosc5	0	0
Kri1	0	0
Rpl14	0	6.66667
Creb3l2	0	0
Vezt	0	1.25
Gm166	0	1.01
Pcsk4	0	1.11
Taf11	0	0
Kat7	0	2.7775
Nhp2	0	0
Gnb2l1	0	0
Cops5	0	0.9
Tbl3	0	1.02
Gsta4	0	0
Tmem98	0	1.785
Pet100	0	0
Arrdc3	0	0
Tbx15	0	0
Lbh	0	0
Slirp	0	8.3325
Barhl1	0	1.1428
Rsbn1l	0	0
Pacsin3	0	6.527
Aftph	0	0
Gabarapl2	0	0
Adamts1	0	12
Alkbh1	0	0
Lsm3	0	0
Hist1h2ac	0	0
1810009A15Rik	0	0
Snx17	0	0
Itgal	0	0
Nol8	0	0
Pdik1l	0	0
Mycn	0	0.446429
Brip1	0	0
Hspa1b	0	2.2725
Tk1	0	1.909
Atpif1	0	0
Snrpg	0	0
Junb	0	2.31417
Ppdpf	0	0
3110082J24Rik	0	0
Ccdc163	0	0.7856
Ldlrad4	0	0
Hist2h2ab	0	0
Zfp472	0	0
Rinl	0	39.375
AK138451	0	0
Gm4980	0	4.856
Prkcg	0	0
Vrk1	0	0
Tmx3	0	1.01
Shox2	0	1.6513
Trappc2l	0	0
Igfbp4	0	0
AK035785	0	0
Spryd4	0	0
Pik3cd	0	30.4361
Rad51ap1	0	2.19769
AK080936	0	0
Stip1	0	0
Skiv2l	0	38.3333
Parp14	0	0
Mfsd11	0	0.555333
Ppp1r12c	0	0
Sp5	0	0
Mir449c	0	1.11067
Zfp54	0	1.04167
Cep44	0	0
Tbck	0	0
Zbed6	0	0
Esrp2	0	0
Tbxa2r	0	14.28
A230070E04Rik	0	0
Serpinb9	0	2.85714
Fam53a	0	0
Psmd4	0	0
Mir129-2	0	3.87714
Hist1h2bj	0	0
Mocs2	0	0
Gins2	0	0
8430429K09Rik	0	0
Ccdc176	0	0
Tsn	0	0
Daxx	0	0
Runx1	0	0.3636
Nat9	0	0
0610010K14Rik	0	6.5625
Eme1	0	0
Bckdha	0	0
Tbrg3	0	0
Napsa	0	0
Col12a1	0	10
Ly96	0	2.727
Ap2a1	0	0
Haus3	0	0
Smarcd3	0	0.595238
Spns3	0	0
Casp3	0	0
Tor1aip1	0	0
Dpp8	0	0
Mrpl32	0	0
Mov10	0	0
Ndufaf6	0	13.0933
Clcc1	0	0
Nup85	0	0
Trmt10a	0	0
Atp6v1c1	0	0
Fam111a	0	0
Poln	0	0
Phf20	0	0.649091
Gm5607	0	0
Taf4b	0	0
Imp3	0	1.05263
Inca1	0	0
Necap1	0	0
AK032194	0	0
Fam114a2	0	0
Zfp566	0	0
Tspyl1	0	0
Cish	0	0
Skap2	0	0
AK020820	0	0
2810403A07Rik	0	0
Ppp3cc	0	2.856
Cyhr1	0	21
Hibch	0	0
Wdr91	0	0
Tkt	0	0
Zfp790	0	0
Neil2	0	19.5185
Nit1	0	0
D030047H15Rik	0	0
Tspan32	0	0
Tmem198b	0	13.7864
Ppp2r5b	0	0
Fbxo45	0	2.25455
Swi5	0	0
Prcp	0	0
Shkbp1	0	1.28154
E2f4	0	0
Nae1	0	0
Wdr83os	0	0.350667
Shisa5	0	0
Six1	0	5
Psmb3	0	0
Hk2	0	0
AK053727	0	0
Sec61g	0	1.96
Csrp2	0	0
Pdia4	0	0
Lrrc46	0	0
Smu1	0	1.85111
Nlk	0	0
Thyn1	0	0
Med19	0	1.19
Gas2l1	0	0
Kif20a	0	0
Lrrc16b	0	11.25
Il21r	0	3.70333
Fam195b	0	0
AK166159	0	0.694375
Barx1	0	16.665
Magi3	0	3.51833
Dcaf15	0	0.480769
Slc2a4	0	0
Tet3	0	0
AK159001	0	0
B3gat3	0	0
AK076687	0	1.09857
Crebzf	0	0
Tmem67	0	2.77667
Nrp	0	0.246667
AK163099	0	0.740667
BC062254	0	0
Mta2	0	0
Ilf2	0	0.735294
Creg1	0	0
Ano6	0	0
Wbp2	0	0
Ptprc	0	17.776
Dcdc2a	0	2.97562
Galns	0	0
Rab20	0	0
Pvrl2	0	1.53846
Ddx49	0	0
Ino80e	0	2.12412
Qrsl1	0	0
AK049783	0	0
Leng8	0	0
AK157878	0	0
Mon1b	0	0
Eif2b1	0	0
Akr1b3	0	0
Bsg	0	13.8622
2810454H06Rik	0	0
DQ547863	0	0
Casp8ap2	0	0
Suclg1	0	0.706818
Exoc3	0	0
Sertad3	0	10.909
AK016131	0	0
Inafm1	0	0
AK019124	0	0
Gtpbp6	0	0.0742857
Ufd1l	0	0.659687
Dmwd	0	2
Arhgap11a	0	0
Ndufa9	0	0.302727
Hist1h2af	0	0
Wash1	0	0
Sdhaf1	0	0
Hoxc8	0	5.09071
Hmgb1	0	0
Slc2a3	0	1.78286
Polr2f	0	0
Slc1a5	0	0
Atp1b2	0	0
Med13	0	0.595
Ddx20	0	1.25
Tmem104	0	0
Commd5	0	0
Gys1	0	0
AK171117	0	0
DQ697615	0	0
AK036749	0	0
Rpl32	0	0
Mlst8	0	13.7678
B2m	0	0
BC002288	0	0
Rtcb	0	0.638636
Cenpj	0	0
Coq3	0	0.411481
Dexi	0	3.33333
A430046D13Rik	0	0
Glipr1	0	0
Cdc123	0	0
Srf	0	0
Fbxw4	0	0
Hmga2	0	0
Tnks2	0	0
Cops7a	0	1.38889
Lsm7	0	0
Cwc15	0	0
Dhx37	0	0
Zyg11b	0	0
Ikzf2	0	0
Gdi2	0	0
Xrcc4	0	0.480769
Med21	0	0
Slc37a2	0	0
Meis1	0	0
Ncdn	0	0
Mrgprb8	0	0
Lrrc4	0	40.1446
Ccdc40	0	2.1584
Zdhhc24	0	0
AK040553	0	0
Galnt18	0	6.66667
Rpusd1	0	1.38833
Oxsr1	0	1.39846
Pisd-ps1	0	0
AB339930	0	0
Aph1a	0	0
AK161019	0	0
BC037032	0	0
AK008044	0	0
Klhl25	0	0
Hist1h1a	0	1.29818
1700102H20Rik	0	0.68
Cd96	0	0
Safb	0	29.6267
E2f1	0	0
St13	0	0
Sufu	0	0
Hist1h2bc	0	0
Fam179b	0	0
Cap1	0	0
Gcsh	0	4.61538
Ifngr1	0	0
Dlgap4	0	0.701333
Sft2d2	0	0
Mitd1	0	0
Klf14	0	1.69267
Mphosph10	0	4.165
Fam84b	0	1.25
Arhgap30	0	0
Cfap36	0	0
Serinc3	0	2.5
Arhgap10	0	0.740667
AK171966	0	0
Rnf6	0	2.222
Ivd	0	2.85714
Otp	0	9.35286
Ptrhd1	0	0.854615
Hist1h3a	0	0
Wdr74	0	0
Pld3	0	0
AK133807	0	20
Asna1	0	0.404737
Mut	0	0
Serpina3h	0	2.856
Mgst3	0	0
Uqcrq	0	0.674091
Katnb1	0	0
Abhd11	0	0
Gmfb	0	6.95
Usp18	0	0
Mrpl22	0	0
Hspb6	0	0.593824
Ttk	0	0
Slc25a42	0	0
Rasa1	0	0
9130024F11Rik	0	0
Mepce	0	0
Yif1b	0	0
Frzb	0	0
Mrc2	0	0
Fam78a	0	2.37333
Mybbp1a	0	0
Swsap1	0	0
E430018J23Rik	0	0
Irgq	0	2.85714
Mob1a	0	0
Atf6	0	0
Gm26688	0	17.1425
Ppil3	0	1.818
Clec2d	0	0
Dbi	0	0
Acadl	0	0
Ruvbl2	0	0
Hist2h2ac	0	0
BB557941	0	0
Pak4	0	0
Cyb561a3	0	0
Trappc13	0	0
Tnfrsf14	0	0
Tmx2	0	0.694167
C030039L03Rik	0	1.66667
AK016085	0	0
Mmachc	0	1.63667
D030028A08Rik	0	0.4
Ifit2	0	0
Eif2s3x	0	0
Fkbp8	0	0
1700018L02Rik	0	0
Id3	0	0
Wdr12	0	0
Kcnj8	0	0
Clpx	0	0
I830012O16Rik	0	0
Gm15972	0	0
AK037559	0	0
Epha4	0	0
AK089801	0	0.333
Cd69	0	0.333
Nsmce2	0	0
5830428M24Rik	0	0
Rnf5	0	0
Jmjd7	0	0
Lyrm7	0	0
Shisa9	0	13.3333
Btd	0	2.5
Mfsd7a	0	52.358
Cog4	0	0
Lrba	0	0
Aff3	0	0
C1ra	0	5.71429
Brip1os	0	0
Ube2e2	0	0
Hars	0	0
Nme6	0	0
Nr2f1	0	0.826364
Gm5129	0	1.38833
Lrrc1	0	0
Cct5	0	0
Nfkbiz	0	6.17222
Oxsm	0	5.714
Duoxa2	0	0
Il10rb	0	0
Slc25a12	0	0
Retsat	0	0
Zwint	0	1.87577
Rps27a	0	0
Jmjd6	0	9.52
Ndufa7	0	0
Zfp945	0	4.04
Snhg12	0	0.757273
Ppm1k	0	0
Hist1h4d	0	0
Wipi2	0	0
Dedd2	0	7.83241
Slc25a35	0	0.92
Narf	0	0
Cirbp	0	0
Opn3	0	0
Suv420h2	0	0
Alkbh5	0	0
Wdr73	0	0
Ccnc	0	0
Dnajc10	0	0
Azin1	0	0
AK021338	0	0
Ercc3	0	0
Prrc2a	0	0
Gm53	0	6.63214
Blm	0	0
Parp2	0	0
Thy1	0	0
Alg2	0	0
Sesn3	0	0
Oraov1	0	0
C330006A16Rik	0	5.10143
Ndufaf4	0	6.51
Tirap	0	1.78571
Ubr2	0	1.111
Dtx3l	0	0
Fkbp7	0	0
1600012H06Rik	0	0
Glmn	0	0
N4bp2	0	0
Ttc5	0	0
Nrm	0	4.70588
Cbx2	0	0
Hist1h2ak	0	0
Riok3	0	0
Tspan15	0	0
Rhag	0	0
Gramd1a	0	0
Zfp143	0	0
Hypk	0	0
AK147454	0	0
Sh3bp4	0	0
AK166469	0	0
AK169482	0	0
Tgfb1	0	0
Fadd	0	2.7775
Zbtb9	0	0
Ndufs7	0	0
Nabp1	0	0
1700065D16Rik	0	0
Ccnk	0	0
AK181808	0	5.15667
Btla	0	0
Cenpq	0	0
Vsnl1	0	5.44846
Cyb5a	0	0
Erh	0	0
Caprin1	0	0
Spata31	0	0
Pcna	0	0
AK148386	0	0
Hibadh	0	0
Cbx5	0	0
Tbc1d7	0	0
Get4	0	0
Gemin6	0	7.504
Cenpm	0	0
Tgoln1	0	0
1810041H14Rik	0	0
Hnrnpul2	0	0
Gm15663	0	0
Tfcp2	0	1.19036
Satb2	0	0
Fezf2	0	1.42857
Pmaip1	0	0
Casc5	0	0.260417
Il4i1	0	57.7767
Slc2a6	0	0
Skint11	0	0
Zfp956	0	0
Blzf1	0	0
5033403F01Rik	0	0
Cyp4v3	0	0
Kcna3	0	0
Plrg1	0	0
Thbs1	0	0
3110082I17Rik	0	2.93357
Eif4h	0	0
Naglu	0	0
Cdc42	0	1.81818
Ssbp1	0	0
Gse1	0	37.7708
AK089049	0	0
Arpc3	0	0.845
Aimp1	0	0
Rmnd5b	0	0
4833420G17Rik	0	6.21731
Sepp1	0	2.31
Mre11a	0	0
Sema6c	0	25
2610307P16Rik	0	1.02
1700017B05Rik	0	0
AK135648	0	1.7425
Pknox2	0	0
Fgd6	0	1.78571
BC115862	0	33.1733
Nt5m	0	0
Ptpn1	0	0
Mir7668	0	0
Akap8l	0	0
Pskh1	0	0
Fzd7	0	0
Gtf2e1	0	0
Ttc33	0	0
Dleu2	0	0
Hpgds	0	0
2610318N02Rik	0	0
Cdc25a	0	0
Hoxc12	0	3.80889
Ddx10	0	0
Exosc4	0	0
Sesn1	0	10
Olig2	0	2.41588
AK141187	0	0
Nup54	0	0
Fgr	0	0
Sec61b	0	0
Tex30	0	0
Farsb	0	0
Ipo7	0	0
Ccdc107	0	0
AK085438	0	0
Zc3h12d	0	0
Psmd5	0	0
Bdkrb2	0	0
Ube2t	0	0
4930432K21Rik	0	0
Abi3	0	3.70333
Rpph1	0	0
Bcar3	0	1.85111
Pdcd4	0	100
Tbc1d24	0	63.402
Gm5800	0	0
AK035880	0	0
Rwdd2b	0	0
Zfp512	0	14.285
Wdr19	0	0
Rgl1	0	0
Isy1	0	0
Txnl4b	0	0
P2rx6	0	0
Skida1	0	5.55333
Tmem167	0	0.416667
Dnase2a	0	0
Rpain	0	0
Fbxo8	0	1.09846
BC056457	0	10.7117
Map2k2	0	0
BC050140	0	2.5
Znhit1	0	0
Gm28042	0	28.571
Eri1	0	0
Pbx4	0	0
Plcl1	0	2.705
AK015749	0	2
Fam20b	0	0
Prdm8	0	6.25687
Shc2	0	7.22
Pdxp	0	0.833
Slfn8	0	0
Fancm	0	0
Tubb5	0	0
Srd5a2	0	10.0467
Atp8b3	0	2.43
Xaf1	0	0
Cd37	0	0.396667
Arsb	0	0
Lrrc45	0	0
AK047988	0	3.57
Mpp2	0	4.93031
Stau2	0	1.4125
Gm12250	0	19
AW046200	0	3.3325
Pih1d1	0	10.6055
Fam60a	0	0
Rnf214	0	0
Stat6	0	0
Mir330	0	0
Rad1	0	4.76143
Fam160a2	0	0.625
Rab5a	0	1.40636
Gtpbp1	0	0
Rpl27a	0	0
Esyt1	0	0
Tnfsf10	0	0
Mfap3	0	0
Cdv3	0	5.555
Slamf1	0	0
St8sia2	0	0
Gfi1	0	15.7895
Rnu11	0	0
AK032800	0	0
Nrde2	0	0
Eif4g1	0	0
Rufy1	0	1.292
Atp5l	0	0
Anxa11	0	0
Brix1	0	6.666
Gtf2h4	0	0
Pcdh17	0	0
Snrnp200	0	2.5
AK046440	0	0
Cnpy4	0	0
Gm11423	0	0.8325
Rpl13	0	1.23333
Cbwd1	0	0
Apmap	0	0
Scamp2	0	0
Ppm1f	0	8.08
Kifc2	0	0
Trappc1	0	0
Hmox1	0	0
Prrt2	0	0
Igfbp5	0	7.75429
Pcdhgc4	0	0.740556
Cox6a1	0	7.22167
Gfra1	0	0
Erbb2	0	0
AK019237	0	2.22222
Rbm43	0	0
Rab2b	0	0
Llgl1	0	0.868
Chchd6	0	2.56333
Gm10400	0	0
Fra10ac1	0	0
Ccnb2	0	0
Ppme1	0	0
Afmid	0	0
Sdhd	0	2.7775
Nudt6	0	0
Fuca1	0	0
Cct6b	0	0
Stx18	0	0
Tcf3	0	0
Olfr629	0	0
9330136K24Rik	0	2.5625
Pbxip1	0	0
Ap2s1	0	0
Patz1	0	0
AK041339	0	3.51833
Mrpl10	0	0
Zfp397	0	0
Fbxl15	0	22.22
Rbpms2	0	0
Atp5a1	0	1.53846
Hoxc10	0	0
Smim4	0	0
Lvrn	0	0
Tbrg4	0	0
Pycrl	0	2.22222
Atg14	0	0
Tspyl3	0	0
Atp5g1	0	0
Alg11	0	0
Szrd1	0	0
Slc13a3	0	0
Zfyve1	0	2.29125
AK163667	0	0
BC048594	0	0
D2Wsu81e	0	0
Vwa8	0	0
Mrgbp	0	0
Rnf168	0	0
Vgll4	0	0.714
Zmat2	0	0
Gm14023	0	0
Hacd3	0	0
Xkr7	0	0
Hars2	0	0
Hsp90aa1	0	1.25
Mir208b	0	63.7
Tmem140	0	58.592
Hand2	0	3.70222
Tefm	0	0
Ap3s2	0	0
Morf4l1	0	0
Matr3	0	0
Pdcd6	0	0
AK078255	0	0
AK054308	0	0
Rps19	0	0
Fam98b	0	0
Tssc1	0	1.11067
Spdl1	0	0
Mir219a-1	0	0
Hoxc13	0	3.33333
Suv39h2	0	0
Gm17296	0	1.75421
Rpl7l1	0	0
E2f2	0	36.1142
D11Wsu47e	0	1.19
En2	0	0
Hoxa3	0	0
Dohh	0	0.313448
Tmem106c	0	0
Plaur	0	0
AK135302	0	0
Cs	0	0
Psmd1	0	0
Gm13125	0	0
Npr1	0	0
Ppp1r16a	0	96.2933
AK015341	0	0
Jkamp	0	1.66667
Dtwd1	0	0
Mrps11	0	0
Samd5	0	0
Gpc2	0	0
Cep104	0	0
Mtor	0	0
2310061J03Rik	0	0
Hist1h2bm	0	0
Zmat5	0	0
Eml2	0	0
Arhgap19	0	0
DQ703065	0	33.3333
Lrrc20	0	0
Arrdc2	0	0.208125
AK157902	0	0
Cdr2	0	0
Smg1	0	0
Cox18	0	0
Zcwpw1	0	2.12261
Olfr1163	0	0
Coq2	0	0
Hmgb2	0	0
Sepw1	0	0
Cyb5d2	0	0
Rpap1	0	0
Azin2	0	0
Nrep	0	0
Gstp1	0	0
Mier3	0	0
Fam161b	0	0
Gm14005	0	0
Gm15326	0	0
Shq1	0	0
Rnpc3	0	0
Ptpra	0	0
Casp9	0	0
Rpl9	0	0
C920006O11Rik	0	0
Ckap2l	0	0
Rmi2	0	2.77667
Pex12	0	0
Ska1	0	0
Noc2l	0	75
Taf13	0	0
Upp1	0	5.85
Tpgs1	0	0
Chd4	0	0
Ptgis	0	4.08143
Pgm2l1	0	0
Klf7	0	0.347895
Fam120b	0	0.649286
Mir8096	0	0
Armc8	0	0
Gk5	0	0
Mcm3	0	0
Tmem222	0	0
Armc1	0	0
Adipor1	0	0
Pank3	0	0
Gm11627	0	0
H2-DMb1	0	30.95
Kcnc3	0	0
Ube2d1	0	0.43
Snrpb	0	1.50143
1700013F07Rik	0	5.55333
Poldip3	0	0
A530013C23Rik	0	70.8818
Stk25	0	0
Ints4	0	0.412727
AK051524	0	0
Phf23	0	0
Zfp341	0	0
Kcnh4	0	0
Neu1	0	6.41
AF357376	0	0
Zfp867	0	0.595
Rabggta	0	2.6775
Alg14	0	0
Sh2d2a	0	14.8133
Zfp771	0	0
Zmynd11	0	0
Prkca	0	0
Cyp1b1	0	3.36118
Rsrp1	0	0
4931414P19Rik	0	0.263
5031439G07Rik	0	0
1810006J02Rik	0	0
Dctpp1	0	0
Atg4d	0	2.04
Ticrr	0	0
AK006173	0	0.476
Mtfr2	0	1.05263
Ccnt1	0	0
Fpgt	0	0
Cyp4f13	0	0
Extl2	0	0
Tcp1	0	0.909091
Lypd1	0	5.98231
Nudcd2	0	0
Ndufs5	0	0
C920021L13Rik	0	0
Acbd5	0	1.5275
Slc27a4	0	0
Sugt1	0	2.85714
Tspo	0	0
Atoh1	0	0
Slc35b1	0	2.27273
Sap30	0	1.29818
AK043285	0	0
Nmt1	0	1.25
Rraga	0	0
Pip5k1a	0	2.2725
Tusc2	0	0
Ccbl2	0	0
Ranbp6	0	0
Bcam	0	0
Hsdl2	0	0
Vcpip1	0	0
Mall	0	0
Ggcx	0	0
Gm1966	0	0
Olfr1066	0	0
Tiprl	0	0
Mc5r	0	5
Gbp5	0	0.34
Ebna1bp2	0	0
AK045578	0	0
Narfl	0	0
Acot2	0	0
Brd8	0	0
Zfp661	0	0
1700007G11Rik	0	0
Rassf2	0	0
Ufm1	0	0
Psmd2	0	0
Ppp2r1a	0	0
Mrpl45	0	0
Zfp747	0	0
Gnai3	0	0
Slc35a3	0	0
Cyp39a1	0	0
2310009A05Rik	0	0
Gpr107	0	0
Atp6v1g1	0	0
Pacs2	0	28.87
Ficd	0	0
Mrpl21	0	0
Pin1	0	0
Agpat1	0	0
Rpl41	0	0
3010026O09Rik	0	0
Abhd17a	0	2.0825
Atp10a	0	0
Csnk2b	0	0
Terf2ip	0	0.925556
Ankra2	0	0
Elf1	0	0
1110038B12Rik	0	0
Gtf2h1	0	0
Grap	0	0
Pdxdc1	0	0
1700030J22Rik	0	0
Tango2	0	0
Gm3696	0	0
Lmtk2	0	0
Ubxn1	0	0
Cox11	0	0
BC029214	0	0.505
Dcp2	0	0
Tsku	0	38.9125
Tsg101	0	0
Gsdmd	0	0
Tarsl2	0	0
Nrbf2	0	0
Zgpat	0	0
Tax1bp1	0	14.28
Ercc2	0	0
Tuba1a	0	0
Elmod3	0	0
Srfbp1	0	0
Rpa2	0	0
Fbxl18	0	2.678
Ptar1	0	10
4931440P22Rik	0	0
Stra13	0	0
Arfgef2	0	0
Gcc1	0	0.555556
FJ040208	0	0
Snord15a	0	5.714
Fastkd2	0	0.264524
Rnf8	0	0
Dnajb6	0	1.04125
Timm8b	0	4.16625
Bri3bp	0	0
Itga7	0	20
Arl1	0	0.840294
Tesk2	0	0
4930430F08Rik	0	0.294
Zfp454	0	11.9825
AK040794	0	0
Ephx3	0	0
Casp8	0	1.11867
Bud13	0	0
Xrcc5	0	0
Poc1a	0	0
Zfp712	0	0
Polrmt	0	0
Slc4a8	0	0
Ndnl2	0	0
AK012046	0	0.823333
AA536875	0	50
Wipf2	0	1.428
AK138907	0	0
Dalrd3	0	0.694167
Ppp1r8	0	0
Eif4b	0	0
Tnfrsf13c	0	0
Fuca2	0	6.66667
Ppp2r3c	0	0
Pdrg1	0	1.515
Sec13	0	0
Mfsd9	0	0
Alox5ap	0	17.22
Scd1	0	0
Ccdc15	0	0
Cpeb4	0	0
AK039717	0	0
Kif1c	0	0
M6pr	0	0
Cd28	0	4.165
AK087920	0	0
Trim28	0	0
Pcdh8	0	7.1425
Clpb	0	0
Vamp1	0	0
Zfp191	0	0
Tspan4	0	0
Gabra4	0	4.97455
Rpl19	0	0
AK050736	0	0
Ttc26	0	0
Man2c1	0	61.11
Bnip3l	0	0
Adk	0	0.640833
Clhc1	0	0
1810022K09Rik	0	0
Ddi2	0	0
Bik	0	0
Psma5	0	0
Mrpl47	0	0
Rfk	0	0
Prx	0	0
Ruvbl1	0	45.1822
Hhip	0	4
Plscr3	0	0
Derl1	0	0
Obfc1	0	0
Troap	0	0
Ppp1cc	0	2.38
Slc52a3	0	3.332
Lmbrd1	0	14.8613
Col23a1	0	1.085
Lsm12	0	0
Hip1r	0	0
Psma2	0	1.38833
Rtn4	0	45.45
Klhl20	0	0
Gspt1	0	36.2514
AK088352	0	0.303
Itgb3bp	0	0.303
Prpsap1	0	0
Fancd2	0	0
AK087340	0	0
Eif3a	0	0
Nfkbib	0	0
Cox8a	0	0
Jtb	0	0
Ttbk2	0	1.66625
Rab21	0	0
Nme2	0	1.176
Dclre1a	0	2.261
Chfr	0	2.77667
AK017534	0	2.5
Calhm2	0	1.25
Tmem143	0	0
Txlna	0	0.292105
Rps16	0	0
Nme7	0	0
Sec22b	0	0
Gypc	0	0.699091
Mettl5	0	0
Cdk5rap3	0	0
Aurkaip1	0	0
Fkbp1b	0	0
Mettl16	0	0
Gm10373	0	0
Batf3	0	4.545
Hgh1	0	0
H2-DMb2	0	0
Wdr70	0	1.538
Cct4	0	0
Mesdc2	0	0
Got2	0	10
2810417H13Rik	0	0.999333
Gfod2	0	0
Zc3h8	0	6.25
Gng12	0	4.165
AK145113	0	0
Mrrf	0	0
Pithd1	0	0.579333
Rasgrf1	0	0.952
Zfp959	0	0
Ube2f	0	0
AK052150	0	0
Zfp658	0	0
Adgrg5	0	0
Aprt	0	3.05231
Pidd1	0	0
Zfand2b	0	0
Rhod	0	0
D330050I16Rik	0	0
AK029591	0	0
Nicn1	0	0
Xrcc6	0	0
Ipp	0	38.7722
Usp45	0	1.04125
Gtf2h3	0	0
Eif2b4	0	0
Gtf2f1	0	0
Tmem128	0	0
Dock8	0	41.6706
Dcps	0	0.444
AK189005	0	0
AK164779	0	0
Emc3	0	0
A430078G23Rik	0	4.242
Itpripl2	0	0
Cenpn	0	9.70481
9130011E15Rik	0	0
Ryr1	0	0
AK041408	0	0
Ubox5	0	0
Iws1	0	0
Ssh2	0	0
AK007436	0	2.59727
Oaz1	0	0
Mtmr3	0	16.2892
Rps28	0	0
Nelfe	0	0
Lamc1	0	0
AK139195	0	0
Poc1b	0	0.432727
Fbxl7	0	0
Atp5k	0	0
Ypel1	0	0
Sirt2	0	0
AK051424	0	0
BC038328	0	0
Sphk2	0	0
Zfp87	0	0
Wnt5a	0	8.53125
Pigt	0	0
Dok1	0	0
AK089379	0	0
Minos1	0	0
Lsm11	0	0
Gyg	0	1.09857
Rab4b	0	0
AK158473	0	81.9033
Dis3l	0	1.66636
Pfkfb4	0	0
Mrpl15	0	0
Dhrs7b	0	0
DQ550713	0	2.77778
Traf5	0	0
Tmem240	0	0
Tmem123	0	0
Uqcrfs1	0	3.36118
1600002H07Rik	0	7.14
Ttc8	0	0
Ubr1	0	0
Ctnna2	0	5.55333
2610028E06Rik	0	47.5
Ppp2cb	0	0
Nek11	0	0
AK053862	0	0
Smpd5	0	3.57125
Nudcd1	0	0
Slc7a8	0	3.70333
AK042791	0	3.125
Nbn	0	0
Ngfr	0	0
Emc4	0	0
Zfp961	0	0
Shroom1	0	2.0825
Iqcc	0	0
Ino80b	0	0
Malsu1	0	0
AK043789	0	0.925556
AK142999	0	0.925556
Grm3	0	0
2610001J05Rik	0	0
Cenpa	0	4.08143
Tsc1	0	1.11111
Arid5a	0	0
Dlg4	0	0
Timm21	0	0
Uqcc3	0	0
Echs1	0	0
AK039635	0	0
Ankrd49	0	65.8333
Wdr7	0	0
Znhit6	0	31.0167
AK044380	0	4.895
Arel1	0	4.70588
Gm4759	0	0
AK158926	0	9.16625
Il12rb2	0	2.38
Rit1	0	0
Prkd1	0	0
Cenpe	0	0
Ngdn	0	1.06941
Dennd5b	0	0
Nrgn	0	2.85667
Fam174a	0	4.76
Med27	0	37.7686
Kbtbd6	0	0
Haus5	0	5.19429
Nck2	0	0
Pnkp	0	0
Fam163a	0	10
Agpat5	0	0
Gng11	0	0
Ccndbp1	0	0
Tbcd	0	0
Rabl3	0	0
Sdr39u1	0	0
Dnajb12	0	0.872692
AK199358	0	80
Taf5	0	6.31833
Pdia6	0	0
Suz12	0	0
Slco1a6	0	0
AK083594	0	0
Pnmal1	0	57.854
Mrpl46	0	0
Samd12	0	0
Gins1	0	2.25286
Zfp324	0	2.5
Spns1	0	0
AK081244	0	3.33333
Depdc1a	0	1.212
Manf	0	0
Ecd	0	0
Erich1	0	0
Fam227b	0	0
4930578M01Rik	0	0
Mok	0	0
Mydgf	0	0
Gtf2a1	0	0
Tubb4b	0	0
Aarsd1	0	0
Chuk	0	0.378333
DQ685458	0	0
9330020H09Rik	0	0.49
Jakmip1	0	0
Sntg2	0	54.6267
Nhlrc2	0	1.41312
Xrn1	0	0
Tmem5	0	0
AK021004	0	0
Bfsp2	0	0
Sirt3	0	0
2700094K13Rik	0	0
Fgfr3	0	0
Vipr2	0	0.991111
Trp53inp1	0	0
Clec2i	0	0
4933427G17Rik	0	0
2410015M20Rik	0	0
Stk32a	0	2.77667
Lars2	0	0
Rnf20	0	0
Tmem169	0	0
Bad	0	0
Hs1bp3	0	4.20143
Comtd1	0	0
Olfr466	0	0
Tmem71	0	0
AK020109	0	0
Pbx1	0	0
Mto1	0	3.70333
Amd1	0	0
Rrp12	0	3.30545
Pla2g15	0	0
Nfkbil1	0	0
Them4	0	0
JQ929654	0	0
Zfand2a	0	0
Kitl	0	1.38833
Txnl1	0	0
Ethe1	0	30
Lap3	0	0
Plcd1	0	2.22167
Cnpy3	0	0
Ccdc94	0	0
Fam43a	0	0
AK017243	0	0
Ifi35	0	5
Mdh1b	0	0.383103
Gorab	0	0.826364
Nploc4	0	0
Hadh	0	0
Slc7a7	0	35.66
Arf5	0	0
Degs2	0	2.0825
AK158189	0	0
Ripply2	0	0
Atp6v1e1	0	0
Smco2	0	42.855
Hist1h4c	0	0
Sypl2	0	10
Aim1l	0	1.96238
Topors	0	1.39083
Phb	0	0.892857
Derl3	0	0
Nipa2	0	0
AK078466	0	2.04
Mthfd2l	0	0
Elac1	0	1.38875
Dnajc18	0	10
Ccdc141	0	0
Rabif	0	0
Ppp1r35	0	0
Wdr34	0	3.332
Gpr157	0	0
Tox4	0	0
AK051928	0	0
Dclk3	0	0
Mir8101	0	0
Wdr55	0	0
Zfp1	0	0
Fam102b	0	0
Sfxn4	0	0
Lrfn5	0	5
Usp5	0	47.2217
Purb	0	0
Hist1h1d	0	4.85
Zbtb34	0	0
Tmem138	0	3.83818
Thumpd3	0	0
Aacs	0	0
Cenph	0	2.85714
Orc5	0	0
Snx4	0	0
Nfyb	0	1.428
Pex7	0	2.04
Rpap2	0	0
9430076C15Rik	0	0
Zfp872	0	0
Bnip3	0	0
Ifi203	0	0
Kctd6	0	0
Psmb2	0	2.04
BC035044	0	0
Rab11a	0	0
Ankrd66	0	0
Bnip1	0	0
Clptm1l	0	0
Mtmr14	0	40
AI987944	0	2.57929
Vmn1r231	0	1.28
AK143481	0	0.51
2700099C18Rik	0	0
AK011482	0	6.66667
Adprh	0	0
Slc38a3	0	40
Dgcr14	0	0.241111
Nim1k	0	0
Urgcp	0	0
H2-D1	0	1.12069
Pcdhgc3	0	0
Zfp869	0	0
Tspan13	0	0
Ccdc83	0	16.2344
Gabarapl1	0	2.17433
Atg7	0	0
Alg1	0	1.96556
1700088E04Rik	0	0
Cdkn2b	0	5
Cops4	0	0
Zfp418	0	2.909
Xpc	0	0
AK132885	0	0
Zfp871	0	0
Nr4a1	0	0
Ap3m1	0	0.640833
2810408M09Rik	0	0
Styx	0	0
Sf1	0	0
Gltscr2	0	2.3287
Ywhab	0	0
Srp19	0	0
Pigu	0	0.426923
St6galnac4	0	0
Ppp1r1a	0	8.75
Lss	0	0
2310022B05Rik	0	0
AK089373	0	1.111
Mrps12	0	0
Snhg6	0	6.815
Gmeb1	0	4
Atg5	0	2.85714
Mafk	0	0
AK005616	0	2.04
Mrpl11	0	0
4930445N18Rik	0	0
Slain1	0	0
Cutc	0	0
Cdc27	0	0
Tnfrsf12a	0	0
Mtif2	0	0
Gtf2b	0	0
Pus3	0	0.277778
Bnip2	0	3.70333
Sh3gl1	0	2.33762
Chpf2	0	0.478421
Tmem41b	0	0
4930563E22Rik	0	1.19
AK043242	0	1.29818
Ing4	0	0
Fbxw9	0	38.3325
Os9	0	0
Olfr1030	0	0
Yars2	0	0
Senp1	0	0
Adamts8	0	0
BC027545	0	0
BC075671	0	0
Jmjd8	0	0
Ddx41	0	0
Mettl4	0	0
Zfp317	0	4.03696
Zfp799	0	3.13667
Exoc4	0	0
Dph7	0	0.833333
Med11	0	0
Actr6	0	0.625
Rnf24	0	100
AK031066	0	10.1167
DQ723005	0	2
DQ705419	0	0
AK133391	0	0
AK013680	0	0
AK019730	0	0
Lysmd1	0	0.854444
Gpr137	0	0
Hacl1	0	1.81818
Elac2	0	0
1110037F02Rik	0	0
Cep162	0	1.11
Abcc1	0	73.8625
Clcn7	0	46.6667
Dut	0	0
Mmp24	0	13.33
Hat1	0	0
Rnaseh2b	0	16.66
Pcbd2	0	0
1700028M03Rik	0	0
Gm5122	0	41.665
AK213804	0	35.7114
Plat	0	0
AK144545	0	0
Cenpv	0	0
Tpp1	0	13.3333
Psma4	0	0
Pprc1	0	9.52286
Pan2	0	0
Scamp3	0	0
Tmem160	0	0
Amz2	0	0
Rpl22l1	0	0
Tac4	0	0
Zfp148	0	0
Rfc3	0	0
Atf7	0	0
Rpl24	0	1.53846
Mrfap1	0	2.5
Ispd	0	21.9233
Fbxl12	0	0
Ncan	0	3.67588
Akirin2	0	0
Psmg3	0	0
Pde12	0	0
Mir7672	0	0
Mir6936	0	0
Pfdn2	0	0
Zfp947	0	0.520625
2510039O18Rik	0	0
Actl6a	0	0
1700060C16Rik	0	0
Mapk11	0	0
Alg10b	0	0
Haus6	0	0
Olfr198	0	42.855
Lamtor4	0	0
Cops2	0	0
Pex11b	0	0
Ergic2	0	0
Zdhhc1	0	0
Exoc6b	0	9.77333
Cyp2d22	0	0
Igsf21	0	11.11
Lmtk3	0	1.51455
Zfp949	0	4.355
Commd6	0	0
AK156148	0	1.58714
Arhgap39	0	0
Psmc3	0	0
Fuz	0	2.98765
Arsk	0	0
Rbl2	0	0
Tecr	0	0
Etaa1	0	0
Hinfp	0	0
Rpia	0	0
Fas	0	1.38889
2410016O06Rik	0	9.52333
Scarna2	0	0
Egln3	0	2.77667
DQ546602	0	0
Mef2b	0	1.01
Adck5	0	5.30667
Acadvl	0	0.571429
AK020549	0	0
Hspb1	0	0
Pafah1b2	0	0
AK011326	0	0
1110008P14Rik	0	0
AK051833	0	35.71
AI506816	0	0
Cog7	0	0
Emc7	0	0
AK164924	0	0.952
Zfp131	0	2.08333
Btaf1	0	0
Kansl2	0	0
Map9	0	3.81154
Gga1	0	0
Panx1	0	0
Olfr420	0	0
Tmem154	0	17.998
Ola1	0	0
Ppih	0	0
Mfap1b	0	0
AB341725	0	0
Arsi	0	0
Gch1	0	0
Zfp184	0	0
Pced1a	0	0
Fam104a	0	1.19
Dffa	0	0.919333
Aldh7a1	0	0
Klhdc7b	0	64.7217
Opcml	0	25.2943
Srgap3	0	1.78571
Tceb1	0	0
AK044594	0	0
Odf2l	0	0
Zbtb3	0	7.69231
Cdc37l1	0	0.396786
Mrpl19	0	0
Fstl3	0	0
Acat2	0	7.10889
Il16	0	58.5591
Ctsz	0	0
Fgf12	0	0.8925
Cpd	0	0
Tmem189	0	0
Msantd4	0	0
Olfr66	0	0
AK006202	0	8.23417
Rasd1	0	0
Acacb	0	15.4185
Cc2d1a	0	6.66667
Trmt10b	0	11.1111
Kcnq2	0	49.25
Pum2	0	0
Il9r	0	0
Parp1	0	0
2410002F23Rik	0	66.6667
Cct2	0	0
Cmss1	0	1.666
Ndrg4	0	0
Impdh1	0	1.17647
Zfp617	0	2.222
Hecw2	0	20.357
Rad9b	0	0
Olfr1131	0	5.555
Sirt4	0	1.38833
AK076716	0	8.33
Colgalt2	0	0
Arrb1	0	0
Eif3g	0	0
Ssb	0	0
Oog4	0	43.4267
Defb5	0	63.84
Acox3	0	0
Sox4	0	0
Lrat	0	0
Gli3	0	0
Pcdhga4	0	8.992
Sgpp1	0	0
Brinp1	0	9.833
Rangap1	0	0
Xkr5	0	3.57
Sirpa	0	3.48667
Rab28	0	0
Rad21	0	0
AK139373	0	1.25
Gm11974	0	0
Mdfic	0	0
AK047717	0	0
Trpc1	0	18
4931402G19Rik	0	0
Npy1r	0	5.29706
Bckdhb	0	0
Tpbg	0	3.06071
Spg20	0	18.695
AK170517	0	0
Klhl24	0	0
Dscc1	0	0
Cpe	0	0
Ptov1	0	0.284091
Gbas	0	0.432727
Cox5a	0	0
Zfp292	0	0
Arl6ip1	0	0
Zfp825	0	0
Ascc3	0	0
Ociad1	0	0
Ttc1	0	2.85714
Mdc1	0	0
Bbs4	0	3.33333
Ddx59	0	0
Tfb1m	0	0.68
Wbp1	0	0
Swap70	0	0
Tcof1	0	5
AK084265	0	30.9967
Exoc1	0	0
BC004004	0	0
Vmn1r78	0	0
Sidt1	0	0
Rad23a	0	0
Fut8	0	0
Prkci	0	3.03
AK080425	0	40
Ctnnbl1	0	0
AK087099	0	0
Thoc5	0	0
Dhrs9	0	8.3325
AK030289	0	0
P2rx5	0	0
Wdr76	0	0
Gm20939	0	0
Etfdh	0	0
4932416H05Rik	0	0
Hiatl1	0	1
Bpi	0	8.3325
Ube2l6	0	0
Ube2i	0	0
AA465934	0	0
Actr3b	0	0
Ccdc61	0	0
Nupr1l	0	0
Zfp94	0	0
Gm684	0	0
AK018156	0	0
Pter	0	0
Rpn2	0	0
Mtmr9	0	2.5
Ppap2b	0	0
Eno1	0	87.5208
Arl13b	0	0
AK170551	0	16.66
Arhgap18	0	16.66
Fopnl	0	0
Slc22a12	0	77.7767
Slu7	0	0
Guk1	0	34.0909
Adat1	0	0
Fgfr1op	0	0
[truncated: 19,713 more rows]
