# Supplementary material for: Loss of Dnmt3a induces CLL and PTCL with distinct methylomes and transcriptomes in mice
Source: Sci Rep. 2016 Sep 28;6:34222. doi: 10.1038/srep34222 (PMC5039761; doi:10.1038/srep34222)
Supplement: Supplementary Table S3 [file srep34222-s4.xlsx]

## Sheet: CLL Hyper DMCS promoter
Supplementary Table 3. Differentially Methylated Cytosines. Related to Figure 3A-C.
Gene	Chromosome	CpG Location	PTCL_Meth_%	CD8_Control_Meth_%	Meth_difference	pval
Vps13a	chr19	16667345	0.98	0.00422	0.98	0
Vps13a	chr19	16667512	0.98	0.00422	0.98	0
BC044868	chr19	23075483	0.97	0.01	0.96	0
Pla2g2f	chr4	138758374	0.98	0.01	0.96	0.0444
DQ719872	chr7	73113511	0.97	0.0098	0.96	0
Olfr212	chr6	116514668	0.97	0.01	0.95	0
Sh3bp4	chr1	89070164	0.96	0.01	0.94	2.22e-16
Zdhhc22	chr12	86989724	0.96	0.01	0.94	2.22e-16
A430090L17Rik	chr13	114151126	0.98	0.03	0.94	8.88e-16
Mir7018	chr4	137537789	0.94	0.00637	0.94	0
Samd5	chr10	9675099	0.96	0.03	0.93	2.81e-12
Sorbs3	chr14	70204643	0.96	0.02	0.93	2.42e-14
Ms4a4c	chr19	11406831	0.94	0.00855	0.93	0
Ms4a4c	chr19	11406832	0.94	0.00855	0.93	0
Fkbp15	chr4	62332754	0.96	0.03	0.92	7.12e-11
AA415398	chr4	119538646	0.95	0.03	0.92	0
Gm16287	chr4	139181715	0.96	0.03	0.92	0
Gm16287	chr4	139181727	0.96	0.03	0.92	0
Olfr1472	chr19	13455633	0.9	0.0068	0.9	0
Olfr1472	chr19	13455634	0.9	0.0068	0.9	0
Gcnt1	chr19	17340876	0.89	0.01	0.87	0
Dph6	chr2	114656408	0.89	0.01	0.87	1.75e-14
Dph6	chr2	114656409	0.89	0.01	0.87	1.75e-14
4931430N09Rik	chr6	118880444	0.86	0.00798	0.86	7.37e-10
4931430N09Rik	chr6	118880579	0.86	0.00798	0.86	7.37e-10
4931430N09Rik	chr6	118880580	0.86	0.00798	0.86	7.37e-10
Slc22a8	chr19	8592609	0.97	0.12	0.84	1.95e-08
Nup205	chr6	35204090	0.87	0.02	0.84	0
Nup205	chr6	35204091	0.87	0.02	0.84	0
Klhl4	chrX	114474217	0.96	0.11	0.84	3.36e-09
Tmem200c	chr17	68837513	0.86	0.03	0.83	5.5e-08
Tmem200c	chr17	68837523	0.86	0.03	0.83	5.5e-08
Igsf9b	chr9	27298273	0.97	0.13	0.83	2.36e-08
Igsf9b	chr9	27298349	0.97	0.13	0.83	2.36e-08
Gm8439	chr4	120588157	0.98	0.16	0.82	1.62e-13
Foxl2	chr9	98954531	0.96	0.14	0.82	3.68e-06
Runx1t1	chr4	13784845	0.97	0.16	0.81	3.84e-08
Grm5	chr7	87586428	0.96	0.16	0.79	1.47e-07
Wnt5a	chr14	28510815	0.82	0.04	0.77	0
Wnt5a	chr14	28510824	0.82	0.04	0.77	0
Wnt5a	chr14	28510829	0.82	0.04	0.77	0
Wnt5a	chr14	28510840	0.82	0.04	0.77	0
Wnt5a	chr14	28510971	0.82	0.04	0.77	0
Wnt5a	chr14	28510981	0.82	0.04	0.77	0
Wnt5a	chr14	28510997	0.82	0.04	0.77	0
Wnt5a	chr14	28511022	0.82	0.04	0.77	0
Gcnt1	chr19	17340571	0.78	0.01	0.77	1.6e-06
Zfp9	chr6	118478968	0.8	0.02	0.77	4.07e-12
Zfp9	chr6	118478976	0.8	0.02	0.77	4.07e-12
Fgf12	chr16	28447498	0.79	0.03	0.76	2.48e-05
Fgf12	chr16	28447528	0.79	0.03	0.76	2.48e-05
DQ548580	chr5	113354821	0.96	0.19	0.76	1.43e-05
Lmcd1	chr6	112274178	0.96	0.19	0.76	2.6e-06
Cobl	chr11	12465171	0.9	0.15	0.75	1.83e-09
Cobl	chr11	12465178	0.9	0.15	0.75	1.83e-09
Cobl	chr11	12465205	0.9	0.15	0.75	1.83e-09
Cobl	chr11	12465213	0.9	0.15	0.75	1.83e-09
Cobl	chr11	12465336	0.9	0.15	0.75	1.83e-09
3110039M20Rik	chr12	49384947	0.77	0.02	0.75	0.000604
Procr	chr2	155751638	0.84	0.09	0.75	1.88e-10
Arhgap42	chr9	9239433	0.81	0.05	0.75	2.11e-07
Arhgap42	chr9	9239450	0.81	0.05	0.75	2.11e-07
Tnc	chr4	64047178	0.77	0.03	0.74	7.45e-07
Tnc	chr4	64047184	0.77	0.03	0.74	7.45e-07
Tnc	chr4	64047325	0.77	0.03	0.74	7.45e-07
2610028E06Rik	chr4	125922400	0.77	0.02	0.74	2.43e-05
2610028E06Rik	chr4	125922407	0.77	0.02	0.74	2.43e-05
Tmem132d	chr5	128433158	0.96	0.22	0.74	0.000942
AB341618	chr6	116872831	0.77	0.03	0.74	5.1e-07
Slco2a1	chr9	103007764	0.96	0.22	0.74	0.000943
Lrig3	chr10	125966094	0.76	0.03	0.73	1.1e-08
Elf5	chr2	103424515	0.87	0.13	0.73	1.27e-06
Elf5	chr2	103424526	0.87	0.13	0.73	1.27e-06
Foxg1	chr12	49382918	0.76	0.04	0.72	0
Foxg1	chr12	49383013	0.76	0.04	0.72	0
Foxg1	chr12	49383023	0.76	0.04	0.72	0
Foxg1	chr12	49383078	0.76	0.04	0.72	0
Foxg1	chr12	49383082	0.76	0.04	0.72	0
Foxg1	chr12	49383084	0.76	0.04	0.72	0
Foxg1	chr12	49383091	0.76	0.04	0.72	0
Foxg1	chr12	49383135	0.76	0.04	0.72	0
Foxg1	chr12	49383153	0.76	0.04	0.72	0
Foxg1	chr12	49383162	0.76	0.04	0.72	0
Foxg1	chr12	49383164	0.76	0.04	0.72	0
Foxg1	chr12	49383166	0.76	0.04	0.72	0
Foxg1	chr12	49383172	0.75	0.03	0.72	0
Foxg1	chr12	49383174	0.75	0.03	0.72	0
4930570G19Rik	chr3	156561751	0.76	0.03	0.72	0
4930570G19Rik	chr3	156561762	0.76	0.03	0.72	0
4930570G19Rik	chr3	156561768	0.76	0.03	0.72	0
4930570G19Rik	chr3	156561772	0.76	0.03	0.72	0
Ssxb10	chrX	8326247	0.97	0.25	0.72	8.54e-07
Tenm1	chrX	43429284	0.9	0.17	0.72	1.26e-08
Tenm1	chrX	43429288	0.9	0.17	0.72	1.26e-08
Fbll1	chr11	35798716	0.77	0.06	0.71	0.00131
Snora31	chr14	75847895	0.96	0.24	0.71	1.52e-07
Snora31	chr14	75847925	0.96	0.24	0.71	1.52e-07
Zfp623	chr15	75940613	0.83	0.12	0.71	0.000702
DQ708007	chr10	22074325	0.72	0.01	0.7	4.47e-05
Gli3	chr13	15462834	0.73	0.02	0.7	0.000951
Gli3	chr13	15462837	0.73	0.02	0.7	0.000951
Gli3	chr13	15462842	0.73	0.02	0.7	0.000951
Pcdh18	chr3	49757011	0.75	0.04	0.7	2.07e-14
Pcdh18	chr3	49757036	0.75	0.04	0.7	2.07e-14
Pcdh18	chr3	49757043	0.75	0.04	0.7	2.07e-14
4930570G19Rik	chr3	156561708	0.73	0.03	0.7	0
4930570G19Rik	chr3	156561716	0.73	0.03	0.7	0
Fam155a	chr8	9771360	0.72	0.01	0.7	0.000139
Fam13a	chr6	59024554	0.71	0.02	0.69	0.000169
Myrip	chr9	120303394	0.79	0.1	0.69	2e-14
Myrip	chr9	120303406	0.79	0.1	0.69	2e-14
Myrip	chr9	120303417	0.79	0.1	0.69	2e-14
Myrip	chr9	120303475	0.79	0.1	0.69	2e-14
Myrip	chr9	120303482	0.79	0.1	0.69	2e-14
Myrip	chr9	120303513	0.79	0.1	0.69	2e-14
Myrip	chr9	120303515	0.79	0.1	0.69	2e-14
Rpgrip1	chr14	52109834	0.81	0.12	0.68	0.00238
Pcdh18	chr3	49757060	0.73	0.04	0.68	1.23e-11
4930570G19Rik	chr3	156561643	0.72	0.03	0.68	0
4930570G19Rik	chr3	156561646	0.72	0.03	0.68	0
4930570G19Rik	chr3	156561658	0.72	0.03	0.68	0
4930570G19Rik	chr3	156561782	0.71	0.03	0.68	0
4930570G19Rik	chr3	156561784	0.71	0.03	0.68	0
4930570G19Rik	chr3	156561786	0.71	0.03	0.68	0
4930570G19Rik	chr3	156561788	0.71	0.03	0.68	0
Sez6l	chr5	112578200	0.88	0.2	0.68	4.4e-06
Sez6l	chr5	112578233	0.88	0.2	0.68	4.4e-06
Zscan4b	chr7	10906177	0.96	0.28	0.68	0.000257
Lrig3	chr10	125966087	0.71	0.03	0.67	1.06e-07
Lrig3	chr10	125966091	0.71	0.03	0.67	1.06e-07
Mir3084-2	chr19	24941816	0.68	0.00873	0.67	3.98e-12
Mir3084-2	chr19	24941817	0.68	0.00873	0.67	3.98e-12
Mir3084-2	chr19	24941988	0.68	0.00873	0.67	3.98e-12
Mir3084-2	chr19	24941989	0.68	0.00873	0.67	3.98e-12
4930538K18Rik	chr4	119219639	0.78	0.11	0.67	0.00217
4930538K18Rik	chr4	119219707	0.78	0.11	0.67	0.00217
Olfr213	chr6	116539820	0.68	0.01	0.67	0.00353
Tmeff2	chr1	50927636	0.68	0.01	0.66	0.0158
Tmeff2	chr1	50927673	0.68	0.01	0.66	0.0158
Plek2	chr12	78908075	0.96	0.29	0.66	0.00298
Tgfb3	chr12	86079792	0.97	0.31	0.66	0.000181
Kcnk9	chr15	72545998	0.96	0.29	0.66	0.00298
4930570G19Rik	chr3	156561794	0.69	0.03	0.66	0
4930570G19Rik	chr3	156561801	0.69	0.03	0.66	0
Lrrc43	chr5	123489769	0.96	0.29	0.66	0.00298
Tenm3	chr8	48554869	0.7	0.03	0.66	0
Tenm3	chr8	48554876	0.7	0.03	0.66	0
Tenm3	chr8	48554887	0.7	0.03	0.66	0
9230112J17Rik	chr9	60545980	0.88	0.22	0.66	0.000105
9230112J17Rik	chr9	60545986	0.88	0.22	0.66	0.000105
3110039M20Rik	chr12	49384324	0.69	0.03	0.65	1.3e-07
3110039M20Rik	chr12	49384327	0.69	0.03	0.65	1.3e-07
3110039M20Rik	chr12	49384336	0.69	0.03	0.65	1.3e-07
3110039M20Rik	chr12	49384347	0.69	0.03	0.65	1.3e-07
3110039M20Rik	chr12	49384356	0.69	0.03	0.65	1.3e-07
3110039M20Rik	chr12	49384361	0.69	0.03	0.65	1.3e-07
3110039M20Rik	chr12	49384371	0.69	0.03	0.65	1.3e-07
3110039M20Rik	chr12	49384377	0.69	0.03	0.65	1.3e-07
Tmem74	chr15	43869816	0.71	0.05	0.65	7.34e-10
Tmem74	chr15	43869830	0.71	0.05	0.65	7.34e-10
Tmem74	chr15	43869837	0.71	0.05	0.65	7.34e-10
Tmem74	chr15	43869860	0.71	0.05	0.65	7.34e-10
Tmem74	chr15	43869875	0.71	0.05	0.65	7.34e-10
Tmem74	chr15	43869877	0.71	0.05	0.65	7.34e-10
Tmem74	chr15	43869879	0.71	0.05	0.65	7.34e-10
Nr2f2	chr7	70361704	0.69	0.04	0.65	0
Nr2f2	chr7	70361715	0.69	0.04	0.65	0
Nr2f2	chr7	70361718	0.69	0.04	0.65	0
Nr2f2	chr7	70361742	0.69	0.04	0.65	0
Nr2f2	chr7	70361744	0.69	0.04	0.65	0
Tenm3	chr8	48554849	0.69	0.04	0.65	0
Lrig3	chr10	125965969	0.71	0.06	0.64	2.98e-09
Lrig3	chr10	125966016	0.71	0.06	0.64	2.98e-09
Lrig3	chr10	125966036	0.69	0.05	0.64	2.5e-08
Lrig3	chr10	125966053	0.69	0.05	0.64	2.5e-08
Lrrk2	chr15	91673292	0.68	0.03	0.64	0.00616
Lrrk2	chr15	91673307	0.68	0.03	0.64	0.00616
Fmn1	chr2	113684679	0.65	0.01	0.64	0.0383
Fmn1	chr2	113684744	0.65	0.01	0.64	0.0383
Cst7	chr2	150570084	0.65	0.01	0.64	0.0048
Pcdh18	chr3	49756959	0.69	0.04	0.64	3.76e-09
Pcdh18	chr3	49756980	0.69	0.04	0.64	3.76e-09
4930570G19Rik	chr3	156561994	0.67	0.02	0.64	0
4930570G19Rik	chr3	156562000	0.67	0.02	0.64	0
Gabra2	chr5	71095548	0.69	0.05	0.64	0
Gabra2	chr5	71095560	0.7	0.06	0.64	0
TRNA_Cys	chr6	48211336	0.65	0.01	0.64	0.00417
AK007436	chr6	92944081	0.7	0.05	0.64	2.84e-14
AK007436	chr6	92944084	0.7	0.05	0.64	2.84e-14
Slc17a6	chr7	51622216	0.69	0.04	0.64	2.03e-08
Slc17a6	chr7	51622222	0.69	0.04	0.64	2.03e-08
Slc17a6	chr7	51622280	0.69	0.04	0.64	2.03e-08
Slc17a6	chr7	51622290	0.69	0.04	0.64	2.03e-08
Gabra5	chr7	57511130	0.96	0.31	0.64	0.000657
Nr2f2	chr7	70361437	0.68	0.03	0.64	0
Nr2f2	chr7	70361690	0.69	0.04	0.64	0
Nr2f2	chr7	70361692	0.69	0.04	0.64	0
Nr2f2	chr7	70361816	0.69	0.04	0.64	0
Nr2f2	chr7	70361819	0.69	0.04	0.64	0
Nr2f2	chr7	70361822	0.69	0.04	0.64	0
Nr2f2	chr7	70361824	0.69	0.04	0.64	0
Fam155a	chr8	9770980	0.67	0.02	0.64	1.57e-08
Fam155a	chr8	9770983	0.67	0.02	0.64	1.57e-08
Fam155a	chr8	9770994	0.67	0.02	0.64	1.57e-08
Fam155a	chr8	9771030	0.67	0.02	0.64	1.57e-08
Fam155a	chr8	9771044	0.67	0.02	0.64	1.57e-08
Fam155a	chr8	9771053	0.67	0.02	0.64	1.57e-08
Fam155a	chr8	9771070	0.67	0.02	0.64	1.57e-08
Tenm3	chr8	48554825	0.67	0.03	0.64	0
Agap1	chr1	89455103	0.68	0.04	0.63	0
Agap1	chr1	89455107	0.68	0.04	0.63	0
Agap1	chr1	89455111	0.68	0.04	0.63	0
Agap1	chr1	89455122	0.68	0.04	0.63	0
Agap1	chr1	89455124	0.68	0.04	0.63	0
Agap1	chr1	89455128	0.68	0.04	0.63	0
Agap1	chr1	89455132	0.68	0.04	0.63	0
Agap1	chr1	89455134	0.68	0.04	0.63	0
Agap1	chr1	89455144	0.68	0.04	0.63	0
Agap1	chr1	89455147	0.68	0.04	0.63	0
Agap1	chr1	89455149	0.68	0.04	0.63	0
Agap1	chr1	89455158	0.68	0.04	0.63	0
Agap1	chr1	89455162	0.68	0.04	0.63	0
Agap1	chr1	89455167	0.68	0.04	0.63	0
Agap1	chr1	89455175	0.68	0.04	0.63	0
Agap1	chr1	89455180	0.68	0.04	0.63	0
Agap1	chr1	89455227	0.68	0.04	0.63	0
Fam13c	chr10	70441056	0.65	0.02	0.63	0.00587
Ube2e2	chr14	18893892	0.65	0.01	0.63	0
Ube2e2	chr14	18893897	0.65	0.01	0.63	0
Ube2e2	chr14	18893908	0.65	0.01	0.63	0
Ube2e2	chr14	18893918	0.65	0.01	0.63	0
Ube2e2	chr14	18893942	0.65	0.01	0.63	0
Ube2e2	chr14	18893952	0.65	0.01	0.63	0
Ube2e2	chr14	18893955	0.65	0.01	0.63	0
Ube2e2	chr14	18893958	0.65	0.01	0.63	0
Ube2e2	chr14	18893972	0.65	0.01	0.63	0
Ube2e2	chr14	18893990	0.65	0.01	0.63	0
Ube2e2	chr14	18893994	0.65	0.01	0.63	0
Ube2e2	chr14	18894009	0.65	0.01	0.63	0
Ube2e2	chr14	18894011	0.65	0.01	0.63	0
Ube2e2	chr14	18894031	0.65	0.01	0.63	0
Wnt5a	chr14	28511548	0.71	0.07	0.63	2.68e-08
Wnt5a	chr14	28511586	0.71	0.07	0.63	2.68e-08
Wnt5a	chr14	28511592	0.71	0.07	0.63	2.68e-08
4930570G19Rik	chr3	156562019	0.66	0.02	0.63	0
Gm5111	chr6	48589024	0.65	0.01	0.63	0.00849
Nr2f2	chr7	70361440	0.67	0.03	0.63	0
Nr2f2	chr7	70361584	0.67	0.04	0.63	0
Nr2f2	chr7	70361617	0.67	0.04	0.63	0
Nr2f2	chr7	70361619	0.67	0.04	0.63	0
Nr2f2	chr7	70361621	0.67	0.04	0.63	0
Nr2f2	chr7	70361625	0.67	0.04	0.63	0
Nr2f2	chr7	70361629	0.67	0.04	0.63	0
Nr2f2	chr7	70361638	0.67	0.04	0.63	0
Nr2f2	chr7	70361640	0.67	0.04	0.63	0
Fam155a	chr8	9771112	0.65	0.02	0.63	4.05e-09
Fam155a	chr8	9771127	0.65	0.02	0.63	4.05e-09
Ccdc120	chrX	7741596	0.96	0.33	0.63	0.000456
Mcf2	chrX	60147913	0.96	0.33	0.63	0.000456
Agap1	chr1	89454291	0.65	0.03	0.62	0.00362
Fxn	chr19	24282042	0.77	0.15	0.62	0.00827
Ryr3	chr2	113216688	0.7	0.07	0.62	4.6e-05
Ryr3	chr2	113216697	0.7	0.07	0.62	4.6e-05
Ryr3	chr2	113216704	0.7	0.07	0.62	4.6e-05
Ryr3	chr2	113216714	0.7	0.07	0.62	4.6e-05
Ryr3	chr2	113216748	0.7	0.07	0.62	4.6e-05
Sema6d	chr2	124090336	0.92	0.29	0.62	1.98e-06
Sema6d	chr2	124090339	0.92	0.29	0.62	1.98e-06
Sema6d	chr2	124090355	0.92	0.29	0.62	1.98e-06
Sema6d	chr2	124090360	0.92	0.29	0.62	1.98e-06
Sema6d	chr2	124090364	0.92	0.29	0.62	1.98e-06
4930570G19Rik	chr3	156562023	0.65	0.02	0.62	0
Ptprd	chr4	78212190	0.69	0.06	0.62	1.53e-08
4932441J04Rik	chr5	57717595	0.66	0.03	0.62	0
4932441J04Rik	chr5	57717609	0.66	0.03	0.62	0
4932441J04Rik	chr5	57717621	0.66	0.03	0.62	0
Gabra2	chr5	71095811	0.67	0.05	0.62	0
Gabra2	chr5	71095814	0.67	0.05	0.62	0
Gabra2	chr5	71095820	0.67	0.05	0.62	0
Gabra2	chr5	71095824	0.67	0.05	0.62	0
Gabra2	chr5	71095832	0.67	0.05	0.62	0
Gabra2	chr5	71095842	0.67	0.05	0.62	0
Gabra2	chr5	71095878	0.67	0.05	0.62	0
Gabra2	chr5	71095882	0.67	0.05	0.62	0
Gabra2	chr5	71095891	0.67	0.05	0.62	0
Gabra2	chr5	71095902	0.67	0.05	0.62	0
Gabra2	chr5	71095904	0.67	0.05	0.62	0
Gabra2	chr5	71095910	0.67	0.05	0.62	0
Gabra2	chr5	71095912	0.67	0.05	0.62	0
Gabra2	chr5	71095917	0.67	0.05	0.62	0
Gabra2	chr5	71095919	0.67	0.05	0.62	0
Gabra2	chr5	71095935	0.67	0.05	0.62	0
Gabra2	chr5	71095941	0.67	0.05	0.62	0
Gabra2	chr5	71095948	0.67	0.05	0.62	0
Gabra2	chr5	71095950	0.67	0.05	0.62	0
Nr2f2	chr7	70361443	0.66	0.03	0.62	0
Nr2f2	chr7	70361446	0.66	0.03	0.62	0
Nr2f2	chr7	70361495	0.67	0.04	0.62	0
Nr2f2	chr7	70361504	0.67	0.04	0.62	0
Nr2f2	chr7	70361508	0.67	0.04	0.62	0
Nr2f2	chr7	70361525	0.67	0.04	0.62	0
Nr2f2	chr7	70361556	0.67	0.04	0.62	0
Nr2f2	chr7	70361558	0.67	0.04	0.62	0
Nr2f2	chr7	70361565	0.67	0.04	0.62	0
Mrgprf	chr7	145300806	0.96	0.34	0.62	0.00256
Erbb4	chr1	69108183	0.67	0.05	0.61	7.27e-12
Erbb4	chr1	69108305	0.66	0.05	0.61	2.22e-16
Brinp3	chr1	146494502	0.75	0.14	0.61	3.51e-08
Dos	chr10	80139971	0.96	0.34	0.61	0.0107
Kcnma1	chr14	24003872	0.69	0.07	0.61	1.11e-15
Kcnma1	chr14	24003881	0.69	0.07	0.61	1.11e-15
Kcnma1	chr14	24003888	0.69	0.07	0.61	1.11e-15
Kcnma1	chr14	24003892	0.69	0.07	0.61	1.11e-15
Kcnma1	chr14	24003910	0.69	0.07	0.61	1.11e-15
Kcnma1	chr14	24003922	0.69	0.07	0.61	1.11e-15
Kcnma1	chr14	24003939	0.69	0.07	0.61	1.11e-15
Kcnma1	chr14	24003946	0.69	0.07	0.61	1.11e-15
Kcnma1	chr14	24003952	0.69	0.07	0.61	1.11e-15
Ctnnd2	chr15	30172287	0.8	0.18	0.61	1.26e-07
Adamts19	chr18	58835820	0.83	0.22	0.61	0.00219
Adamts19	chr18	58835854	0.83	0.22	0.61	0.00219
Neto1	chr18	86394955	0.74	0.12	0.61	7.25e-07
Neto1	chr18	86394965	0.74	0.12	0.61	7.25e-07
Neto1	chr18	86394968	0.74	0.12	0.61	7.25e-07
Neto1	chr18	86394970	0.74	0.12	0.61	7.25e-07
Neto1	chr18	86394990	0.74	0.12	0.61	7.25e-07
AK045137	chr2	4301659	0.82	0.2	0.61	5.61e-06
AK045137	chr2	4301665	0.82	0.2	0.61	5.61e-06
AK045137	chr2	4301793	0.82	0.2	0.61	5.61e-06
Hoxd13	chr2	74666908	0.76	0.15	0.61	0.0233
Pak6	chr2	118676650	0.77	0.16	0.61	0.0193
Rbks	chr5	31697124	0.77	0.16	0.61	0.00975
4932441J04Rik	chr5	57717787	0.64	0.03	0.61	3.77e-15
4932441J04Rik	chr5	57717791	0.64	0.03	0.61	3.77e-15
4932441J04Rik	chr5	57717804	0.64	0.03	0.61	3.77e-15
4932441J04Rik	chr5	57717815	0.64	0.03	0.61	3.77e-15
Gabra2	chr5	71095790	0.67	0.05	0.61	0
Gabra2	chr5	71095796	0.67	0.05	0.61	0
Gabra2	chr5	71095798	0.67	0.05	0.61	0
Gabra2	chr5	71095800	0.67	0.05	0.61	0
Epha5	chr5	84417180	0.66	0.05	0.61	0
Epha5	chr5	84417191	0.66	0.05	0.61	0
Epha5	chr5	84417195	0.67	0.05	0.61	0
Epha5	chr5	84417201	0.67	0.05	0.61	0
Epha5	chr5	84417206	0.67	0.05	0.61	0
Epha5	chr5	84417210	0.67	0.05	0.61	0
Epha5	chr5	84417213	0.67	0.05	0.61	0
Epha5	chr5	84417218	0.67	0.05	0.61	0
Srrm4	chr5	116446792	0.77	0.16	0.61	0.0195
AK007436	chr6	92943829	0.68	0.07	0.61	6.01e-12
Tenm3	chr8	48554743	0.65	0.04	0.61	0
Tenm3	chr8	48554784	0.65	0.04	0.61	0
42064	chr8	65618675	0.75	0.13	0.61	3.51e-05
42064	chr8	65618754	0.75	0.13	0.61	3.51e-05
42064	chr8	65618772	0.75	0.13	0.61	3.51e-05
42064	chr8	65618804	0.75	0.13	0.61	3.51e-05
42064	chr8	65618828	0.75	0.13	0.61	3.51e-05
Lrrtm3	chr10	64090437	0.8	0.19	0.6	7.69e-09
Avpr1a	chr10	122448599	0.65	0.05	0.6	0.000359
Avpr1a	chr10	122448612	0.65	0.05	0.6	0.000359
Avpr1a	chr10	122448621	0.65	0.05	0.6	0.000359
Lrig3	chr10	125965932	0.74	0.13	0.6	3.47e-08
Lrig3	chr10	125965945	0.74	0.13	0.6	3.47e-08
Lrig3	chr10	125965953	0.74	0.13	0.6	3.47e-08
Lrig3	chr10	125965961	0.74	0.13	0.6	3.47e-08
Gabrb2	chr11	42421253	0.67	0.06	0.6	1.06e-09
AK048798	chr12	73949754	0.81	0.21	0.6	9.49e-12
AK048798	chr12	73949764	0.81	0.21	0.6	9.49e-12
Otx2	chr14	48662417	0.72	0.12	0.6	9.11e-07
Masp1	chr16	23521106	0.7	0.09	0.6	0.00754
Nudt12	chr17	59012919	0.68	0.07	0.6	3.5e-08
Nudt12	chr17	59012937	0.68	0.07	0.6	3.5e-08
Nudt12	chr17	59012952	0.68	0.07	0.6	3.5e-08
Nudt12	chr17	59012963	0.68	0.07	0.6	3.5e-08
Nudt12	chr17	59012971	0.68	0.07	0.6	3.5e-08
Gm5095	chr18	47537165	0.77	0.17	0.6	0.00367
Gm5095	chr18	47537167	0.77	0.17	0.6	0.00367
Lamp5	chr2	136058088	0.71	0.11	0.6	0.000396
Lamp5	chr2	136058109	0.71	0.11	0.6	0.000396
2610028E06Rik	chr4	125922775	0.97	0.36	0.6	0.0273
2610028E06Rik	chr4	125922779	0.97	0.36	0.6	0.0273
4921504A21Rik	chr5	19227359	0.71	0.1	0.6	4.8e-09
4921504A21Rik	chr5	19227393	0.71	0.1	0.6	4.8e-09
4921504A21Rik	chr5	19227395	0.71	0.1	0.6	4.8e-09
4921504A21Rik	chr5	19227402	0.71	0.1	0.6	4.8e-09
4921504A21Rik	chr5	19227434	0.71	0.1	0.6	4.8e-09
4921504A21Rik	chr5	19227456	0.71	0.1	0.6	4.8e-09
4921504A21Rik	chr5	19227474	0.71	0.1	0.6	4.8e-09
4921504A21Rik	chr5	19227498	0.71	0.1	0.6	4.8e-09
Epha5	chr5	84417175	0.65	0.04	0.6	0
Atoh1	chr6	64729111	0.62	0.01	0.6	3.15e-05
Atoh1	chr6	64729124	0.62	0.01	0.6	3.15e-05
Atoh1	chr6	64729135	0.62	0.01	0.6	3.15e-05
Atoh1	chr6	64729142	0.62	0.01	0.6	3.15e-05
Atoh1	chr6	64729156	0.62	0.01	0.6	3.15e-05
Atoh1	chr6	64729163	0.62	0.01	0.6	3.15e-05
Cml2	chr6	85868278	0.7	0.09	0.6	0.00564
AK007436	chr6	92943846	0.67	0.06	0.6	9.7e-14
AK007436	chr6	92943872	0.67	0.06	0.6	9.7e-14
AK007436	chr6	92943891	0.67	0.06	0.6	9.7e-14
AK007436	chr6	92943956	0.67	0.06	0.6	9.7e-14
AK007436	chr6	92943985	0.67	0.06	0.6	9.7e-14
AK007436	chr6	92944015	0.67	0.06	0.6	9.7e-14
Adgrg6	chr10	14544547	0.81	0.21	0.59	0.224
Dapk1	chr13	60601560	0.69	0.09	0.59	0.000818
Dapk1	chr13	60601567	0.69	0.09	0.59	0.000818
Dapk1	chr13	60601601	0.69	0.09	0.59	0.000818
Basp1	chr15	25414610	0.62	0.03	0.59	0.0237
Basp1	chr15	25414751	0.62	0.03	0.59	0.0237
Gsto1	chr19	47854575	0.79	0.19	0.59	0.00315
Haus6	chr4	86612585	0.96	0.37	0.59	0.00101
Haus6	chr4	86612588	0.96	0.37	0.59	0.00101
4932441J04Rik	chr5	57717817	0.62	0.03	0.59	4.44e-16
4932441J04Rik	chr5	57718129	0.61	0.02	0.59	0
Gabra2	chr5	71095745	0.65	0.05	0.59	0
Gabra2	chr5	71095758	0.65	0.05	0.59	0
Epha5	chr5	84417062	0.64	0.04	0.59	0
Epha5	chr5	84417090	0.64	0.04	0.59	0
Epha5	chr5	84417107	0.64	0.04	0.59	0
Epha5	chr5	84417134	0.64	0.04	0.59	0
Auts2	chr5	132542100	0.63	0.03	0.59	1.23e-10
Auts2	chr5	132542108	0.63	0.03	0.59	1.23e-10
Auts2	chr5	132542122	0.63	0.03	0.59	1.23e-10
Auts2	chr5	132542130	0.63	0.03	0.59	1.23e-10
Auts2	chr5	132542138	0.63	0.03	0.59	1.23e-10
Auts2	chr5	132542163	0.63	0.03	0.59	1.23e-10
Auts2	chr5	132542170	0.63	0.03	0.59	1.23e-10
Auts2	chr5	132542182	0.63	0.03	0.59	1.23e-10
Auts2	chr5	132542189	0.63	0.03	0.59	1.23e-10
Auts2	chr5	132542192	0.63	0.03	0.59	1.23e-10
Nr2f2	chr7	70361784	0.64	0.04	0.59	0
Nr2f2	chr7	70361805	0.64	0.04	0.59	0
Cd209f	chr8	4105886	0.81	0.22	0.59	0.0326
S100g	chrX	162965731	0.96	0.36	0.59	0.00374
Frmpd4	chrX	168123758	0.77	0.18	0.59	0.0129
Smyd2	chr1	189890233	0.96	0.38	0.58	0.0383
Smyd2	chr1	189890249	0.96	0.38	0.58	0.0383
Ggt5	chr10	75589567	0.65	0.07	0.58	0.0137
Pcnx	chr12	81860171	0.7	0.12	0.58	2.39e-06
Pcnx	chr12	81860179	0.7	0.12	0.58	2.39e-06
Pcnx	chr12	81860183	0.7	0.12	0.58	2.39e-06
Pcnx	chr12	81860186	0.7	0.12	0.58	2.39e-06
Pcnx	chr12	81860198	0.7	0.12	0.58	2.39e-06
Pcnx	chr12	81860201	0.7	0.12	0.58	2.39e-06
Matn2	chr15	34305487	0.91	0.33	0.58	0.00661
Matn2	chr15	34305651	0.91	0.33	0.58	0.00661
Abcd2	chr15	91191980	0.6	0.02	0.58	7.39e-10
Glyat	chr19	12632850	0.78	0.19	0.58	0.00888
Glyat	chr19	12632851	0.78	0.19	0.58	0.00888
Ryr3	chr2	113217508	0.77	0.19	0.58	0.0171
Tex38	chr4	115782338	0.58	0.00461	0.58	1.66e-05
4932441J04Rik	chr5	57717819	0.61	0.03	0.58	0
4932441J04Rik	chr5	57718138	0.6	0.02	0.58	9.99e-15
4932441J04Rik	chr5	57718194	0.6	0.02	0.58	9.99e-15
2010107G12Rik	chr6	34979304	0.84	0.26	0.58	0.0609
2010107G12Rik	chr6	34979403	0.84	0.26	0.58	0.0609
Prss2	chr6	41520411	0.95	0.37	0.58	0.0499
Prss2	chr6	41520620	0.95	0.37	0.58	0.0499
Gabrb2	chr11	42421257	0.64	0.07	0.57	9e-10
Gabrb2	chr11	42421263	0.64	0.07	0.57	9e-10
Scpep1	chr11	88955818	0.98	0.4	0.57	0.00355
Gm20063	chr12	61522939	0.62	0.05	0.57	2.87e-07
Gm20063	chr12	61522942	0.62	0.05	0.57	2.87e-07
Gm20063	chr12	61522959	0.62	0.05	0.57	2.87e-07
Trim9	chr12	70348053	0.73	0.16	0.57	0.0105
Ube2e2	chr14	18894299	0.59	0.01	0.57	0.0208
Otx2	chr14	48662984	0.59	0.01	0.57	0.0218
Nefl	chr14	68083858	0.59	0.02	0.57	6.94e-10
Nefl	chr14	68083863	0.59	0.02	0.57	6.94e-10
Diap3	chr14	86790816	0.77	0.2	0.57	0.0208
Diap3	chr14	86790887	0.77	0.2	0.57	0.0208
Diap3	chr14	86791007	0.77	0.2	0.57	0.0208
Gpc6	chr14	116925672	0.6	0.03	0.57	5.44e-09
Apol8	chr15	77756729	0.97	0.4	0.57	0.00393
DQ565241	chr17	27364870	0.97	0.4	0.57	0.000477
Zmat2	chr18	36793404	0.76	0.19	0.57	0.000416
Zmat2	chr18	36793408	0.76	0.19	0.57	0.000416
Neto1	chr18	86395139	0.74	0.16	0.57	3.36e-06
Pamr1	chr2	102549750	0.9	0.32	0.57	4.93e-05
Pamr1	chr2	102549796	0.9	0.32	0.57	4.93e-05
Lamp5	chr2	136057761	0.91	0.33	0.57	0.000643
Npy2r	chr3	82548822	0.63	0.05	0.57	0.0195
Npy2r	chr3	82548830	0.63	0.05	0.57	0.0195
AK141565	chr3	88205362	0.81	0.23	0.57	0.000286
AK141565	chr3	88205415	0.81	0.23	0.57	0.000286
AK141565	chr3	88205441	0.81	0.23	0.57	0.000286
Negr1	chr3	156560455	0.7	0.12	0.57	0
Penk	chr4	4139399	0.97	0.39	0.57	1.55e-08
Penk	chr4	4139443	0.97	0.39	0.57	1.55e-08
Penk	chr4	4139490	0.97	0.39	0.57	1.55e-08
Runx1t1	chr4	13785191	0.68	0.11	0.57	1.97e-07
Runx1t1	chr4	13785193	0.68	0.11	0.57	1.97e-07
Runx1t1	chr4	13785205	0.68	0.11	0.57	1.97e-07
Runx1t1	chr4	13785216	0.68	0.11	0.57	1.97e-07
Ptprd	chr4	78212204	0.66	0.09	0.57	7.29e-09
Ptprd	chr4	78212260	0.66	0.09	0.57	7.29e-09
Ptprd	chr4	78212397	0.66	0.09	0.57	7.29e-09
Cyp2j9	chr4	96591233	0.62	0.04	0.57	0.00345
4932441J04Rik	chr5	57717774	0.61	0.03	0.57	5.92e-13
Myo16	chr8	10153499	0.96	0.38	0.57	0.00363
Fhl2	chr1	43163688	0.59	0.02	0.56	3.48e-11
Fhl2	chr1	43163746	0.59	0.02	0.56	3.48e-11
Epha4	chr1	77515731	0.59	0.03	0.56	0.00233
Epha4	chr1	77515733	0.59	0.03	0.56	0.00233
Cdh7	chr1	109983181	0.59	0.02	0.56	0.0261
Irf6	chr1	193156180	0.98	0.41	0.56	0.00275
Nrxn3	chr12	88722680	0.72	0.15	0.56	3.93e-07
Nrxn3	chr12	88722706	0.72	0.15	0.56	3.93e-07
Nrxn3	chr12	88722716	0.72	0.15	0.56	3.93e-07
Setd3	chr12	108180580	0.91	0.35	0.56	1.4e-06
Setd3	chr12	108180630	0.91	0.35	0.56	1.4e-06
Setd3	chr12	108180631	0.91	0.35	0.56	1.4e-06
Otx2	chr14	48662429	0.71	0.14	0.56	1.18e-05
Otx2	chr14	48662431	0.71	0.14	0.56	1.18e-05
9330182O14Rik	chr15	40134176	0.78	0.21	0.56	0.000221
Dgat1	chr15	76512443	0.59	0.02	0.56	0.0282
Doc2g	chr19	4003833	0.97	0.4	0.56	0.0261
Keg1	chr19	12695832	0.79	0.23	0.56	0.0948
Keg1	chr19	12695948	0.79	0.23	0.56	0.0948
Negr1	chr3	156560366	0.7	0.14	0.56	0
Negr1	chr3	156560375	0.7	0.14	0.56	0
4930570G19Rik	chr3	156562041	0.59	0.02	0.56	3.94e-12
Ptprd	chr4	78212444	0.66	0.1	0.56	1.24e-07
Ptprd	chr4	78212450	0.66	0.1	0.56	1.24e-07
Ephb2	chr4	136675644	0.59	0.03	0.56	0.0313
4932441J04Rik	chr5	57718028	0.58	0.02	0.56	0
Gabra2	chr5	71095516	0.61	0.04	0.56	1.06e-10
Adgrl3	chr5	81021120	0.59	0.02	0.56	4.88e-13
Adgrl3	chr5	81021128	0.59	0.02	0.56	4.88e-13
Epha5	chr5	84416919	0.59	0.03	0.56	6.55e-13
Epha5	chr5	84416928	0.6	0.03	0.56	1.75e-14
Epha5	chr5	84416943	0.59	0.03	0.56	2.22e-16
Adamts3	chr5	89883871	0.67	0.1	0.56	5.15e-07
Adamts3	chr5	89883897	0.67	0.1	0.56	5.15e-07
Adamts3	chr5	89883946	0.67	0.1	0.56	5.15e-07
Adamts3	chr5	89883971	0.67	0.1	0.56	5.15e-07
Adamts3	chr5	89883973	0.67	0.1	0.56	5.15e-07
Adamts3	chr5	89883994	0.67	0.1	0.56	5.15e-07
Adamts3	chr5	89884004	0.67	0.1	0.56	5.15e-07
Adamts3	chr5	89884030	0.67	0.1	0.56	5.15e-07
Adamts3	chr5	89884076	0.67	0.1	0.56	5.15e-07
Adamts3	chr5	89884107	0.67	0.1	0.56	5.15e-07
Cxcl5	chr5	90759544	0.59	0.03	0.56	0.0313
Dusp26	chr8	31090213	0.96	0.4	0.56	0.00652
Irx3	chr8	91801518	0.59	0.02	0.56	0
Col5a2	chr1	45502990	0.65	0.09	0.55	1.14e-13
Col5a2	chr1	45503020	0.65	0.09	0.55	1.14e-13
Col5a2	chr1	45503022	0.65	0.09	0.55	1.14e-13
Col5a2	chr1	45503052	0.65	0.09	0.55	1.14e-13
Col5a2	chr1	45503064	0.65	0.09	0.55	1.14e-13
Col5a2	chr1	45503081	0.65	0.09	0.55	1.14e-13
Col5a2	chr1	45503178	0.65	0.09	0.55	1.14e-13
Col5a2	chr1	45503210	0.65	0.09	0.55	1.14e-13
Col5a2	chr1	45503212	0.65	0.09	0.55	1.14e-13
Col5a2	chr1	45503214	0.65	0.09	0.55	1.14e-13
Col5a2	chr1	45503222	0.65	0.09	0.55	1.14e-13
Sgpp2	chr1	78310791	0.59	0.03	0.55	0.00265
Sgpp2	chr1	78310793	0.59	0.03	0.55	0.00265
Daw1	chr1	83159399	0.85	0.29	0.55	1.62e-06
Daw1	chr1	83159400	0.85	0.29	0.55	1.62e-06
Esrrg	chr1	187608176	0.59	0.03	0.55	0.0363
Trhde	chr10	114801512	0.73	0.18	0.55	5.45e-12
Trhde	chr10	114801516	0.73	0.18	0.55	5.45e-12
Trhde	chr10	114801518	0.73	0.18	0.55	5.45e-12
Gabrb2	chr11	42421250	0.61	0.06	0.55	4.05e-08
Sntg2	chr12	30372939	0.63	0.07	0.55	8.64e-07
Sntg2	chr12	30372972	0.63	0.07	0.55	8.64e-07
Sntg2	chr12	30373025	0.63	0.07	0.55	8.64e-07
Sntg2	chr12	30373042	0.63	0.07	0.55	8.64e-07
Prkd1	chr12	50649439	0.59	0.03	0.55	3.53e-07
Prkd1	chr12	50649446	0.59	0.03	0.55	3.53e-07
Prkd1	chr12	50649471	0.59	0.03	0.55	3.53e-07
Prkd1	chr12	50649495	0.59	0.03	0.55	3.53e-07
Prkd1	chr12	50649535	0.59	0.03	0.55	3.53e-07
Prkd1	chr12	50649554	0.59	0.03	0.55	3.53e-07
Nrxn3	chr12	89812479	0.57	0.01	0.55	1.44e-09
Nrxn3	chr12	89812481	0.57	0.01	0.55	1.44e-09
Nrxn3	chr12	89812497	0.57	0.01	0.55	1.44e-09
Nrxn3	chr12	89812509	0.57	0.01	0.55	1.44e-09
Nrxn3	chr12	89812526	0.57	0.01	0.55	1.44e-09
Nrxn3	chr12	89812528	0.57	0.01	0.55	1.44e-09
Nrxn3	chr12	89812545	0.57	0.01	0.55	1.44e-09
Nrxn3	chr12	89812560	0.57	0.01	0.55	1.44e-09
Nrxn3	chr12	89812591	0.57	0.02	0.55	2.87e-10
Gm5087	chr14	13284175	0.71	0.15	0.55	0.000212
Wnt5a	chr14	28511616	0.62	0.06	0.55	1.16e-05
Defb30	chr14	63038582	0.96	0.4	0.55	0.00878
Dmtn	chr14	70630864	0.67	0.12	0.55	0.00192
Dmtn	chr14	70630900	0.67	0.12	0.55	0.00192
Fgf12	chr16	28565169	0.59	0.03	0.55	0.0363
Syt12	chr19	4478493	0.71	0.15	0.55	0.000844
Gnas	chr2	174297531	0.83	0.28	0.55	2.09e-07
Gnas	chr2	174297552	0.83	0.28	0.55	2.09e-07
Gnas	chr2	174297575	0.83	0.28	0.55	2.09e-07
Gnas	chr2	174297611	0.83	0.28	0.55	2.09e-07
Gnas	chr2	174297622	0.83	0.28	0.55	2.09e-07
Negr1	chr3	156560346	0.68	0.13	0.55	0
Tle1	chr4	72199646	0.66	0.1	0.55	0.000208
Kcnip4	chr5	48599881	0.59	0.03	0.55	0.0363
4932441J04Rik	chr5	57717827	0.58	0.02	0.55	0
4932441J04Rik	chr5	57718018	0.58	0.02	0.55	0
4932441J04Rik	chr5	57718066	0.57	0.01	0.55	0
4932441J04Rik	chr5	57718068	0.57	0.01	0.55	2.22e-16
Adgrl3	chr5	81021141	0.58	0.02	0.55	2.32e-13
Adgrl3	chr5	81021254	0.58	0.02	0.55	2.32e-13
Adgrl3	chr5	81021288	0.58	0.02	0.55	2.32e-13
Adgrl3	chr5	81021332	0.58	0.02	0.55	2.32e-13
Adgrl3	chr5	81021335	0.58	0.02	0.55	2.32e-13
Adgrl3	chr5	81021341	0.58	0.02	0.55	2.32e-13
Nkg7	chr7	43436544	0.67	0.12	0.55	0.00144
Nkg7	chr7	43436595	0.67	0.12	0.55	0.00144
Nkg7	chr7	43436617	0.67	0.12	0.55	0.00144
Nkg7	chr7	43436697	0.67	0.12	0.55	0.00144
Bcl2a1a	chr9	88957123	0.77	0.22	0.55	0.0589
Ildr2	chr1	166253791	0.56	0.02	0.54	0.0173
Lrrtm3	chr10	64090463	0.77	0.23	0.54	1.42e-09
Lum	chr10	97565517	0.84	0.3	0.54	0.00127
Lum	chr10	97565542	0.84	0.3	0.54	0.00127
Alx1	chr10	103029468	0.63	0.09	0.54	0.00201
Fam110c	chr12	31074462	0.59	0.05	0.54	3.46e-05
Fam110c	chr12	31074474	0.59	0.05	0.54	3.46e-05
Fam110c	chr12	31074489	0.59	0.05	0.54	3.46e-05
Fam110c	chr12	31074492	0.59	0.05	0.54	3.46e-05
Fam110c	chr12	31074522	0.59	0.05	0.54	3.46e-05
AK079718	chr12	49400437	0.72	0.17	0.54	3.55e-07
AK079718	chr12	49400450	0.72	0.17	0.54	3.55e-07
AK079718	chr12	49400452	0.72	0.17	0.54	3.55e-07
AK079718	chr12	49400464	0.72	0.17	0.54	3.55e-07
AK079718	chr12	49400473	0.72	0.17	0.54	3.55e-07
Ntrk2	chr13	58807195	0.62	0.08	0.54	1.06e-13
Ntrk2	chr13	58807202	0.62	0.08	0.54	1.06e-13
Ctla2a	chr13	60936543	0.56	0.01	0.54	0.00118
Isl1	chr13	116310131	0.61	0.06	0.54	4.35e-13
Isl1	chr13	116310136	0.61	0.06	0.54	4.35e-13
Isl1	chr13	116310156	0.61	0.06	0.54	4.35e-13
Isl1	chr13	116310164	0.61	0.06	0.54	4.35e-13
Isl1	chr13	116310166	0.61	0.06	0.54	4.35e-13
Isl1	chr13	116310191	0.61	0.06	0.54	4.35e-13
Wnt5a	chr14	28511599	0.61	0.07	0.54	8.6e-06
Wnt5a	chr14	28511601	0.61	0.07	0.54	8.6e-06
Wnt5a	chr14	28511603	0.61	0.07	0.54	8.6e-06
Spry2	chr14	105896640	0.58	0.03	0.54	1.89e-11
Spry2	chr14	105896719	0.58	0.03	0.54	1.89e-11
Spry2	chr14	105896735	0.58	0.03	0.54	1.89e-11
Spry2	chr14	105896764	0.58	0.03	0.54	1.89e-11
Spry2	chr14	105896778	0.58	0.03	0.54	1.89e-11
Spry2	chr14	105896785	0.58	0.03	0.54	1.89e-11
Spry2	chr14	105896812	0.58	0.03	0.54	1.89e-11
Spry2	chr14	105896816	0.58	0.03	0.54	1.89e-11
Spry2	chr14	105896818	0.58	0.03	0.54	1.89e-11
Dzip1	chr14	118926872	0.98	0.43	0.54	0.00151
Garem	chr18	21300208	0.57	0.02	0.54	1.91e-07
Garem	chr18	21300217	0.57	0.02	0.54	1.91e-07
Pcdha5	chr18	36959699	0.85	0.3	0.54	3.55e-05
Pcdha5	chr18	36959700	0.85	0.3	0.54	3.55e-05
Mcc	chr18	44661807	0.57	0.03	0.54	0.0367
Mcc	chr18	44661843	0.57	0.03	0.54	0.0367
Kcnh7	chr2	63183940	0.71	0.16	0.54	0.000207
Kcnh7	chr2	63183944	0.71	0.16	0.54	0.000207
AK037471	chr2	103660473	0.97	0.43	0.54	0.0174
2610316D01Rik	chr3	45379037	0.66	0.12	0.54	0
2610316D01Rik	chr3	45379038	0.66	0.12	0.54	0
2610316D01Rik	chr3	45379060	0.66	0.12	0.54	0
2610316D01Rik	chr3	45379061	0.66	0.12	0.54	0
2610316D01Rik	chr3	45379071	0.66	0.12	0.54	0
2610316D01Rik	chr3	45379072	0.66	0.12	0.54	0
2610316D01Rik	chr3	45379133	0.66	0.12	0.54	0
4930570G19Rik	chr3	156561487	0.58	0.03	0.54	1.97e-05
Kank4	chr4	98817049	0.56	0.02	0.54	0.000116
Kank4	chr4	98817065	0.56	0.02	0.54	0.000116
Kank4	chr4	98817067	0.56	0.02	0.54	0.000116
Mycbp	chr4	123903559	0.94	0.39	0.54	0.000157
4932441J04Rik	chr5	57717885	0.57	0.02	0.54	0
4932441J04Rik	chr5	57718075	0.56	0.01	0.54	9.33e-15
Atp6v0a4	chr6	38109728	0.86	0.31	0.54	0.000249
Ntf3	chr6	126165555	0.78	0.24	0.54	0.0571
Dlg2	chr7	91090852	0.87	0.32	0.54	0.000415
Irx3	chr8	91801540	0.56	0.02	0.54	0
Irx3	chr8	91801544	0.56	0.02	0.54	0
Irx3	chr8	91801549	0.56	0.02	0.54	0
Irx3	chr8	91801556	0.56	0.02	0.54	0
Irx3	chr8	91801563	0.56	0.02	0.54	0
Irx3	chr8	91801585	0.56	0.02	0.54	0
Irx3	chr8	91801664	0.56	0.02	0.54	0
Irx3	chr8	91801669	0.57	0.02	0.54	0
Arv1	chr8	124720929	0.96	0.41	0.54	0.00321
Adgrb3	chr1	25829846	0.66	0.13	0.53	2.71e-11
Adgrb3	chr1	25829855	0.66	0.13	0.53	2.71e-11
Adgrb3	chr1	25829880	0.66	0.13	0.53	2.71e-11
Adgrb3	chr1	25829894	0.66	0.13	0.53	2.71e-11
Adgrb3	chr1	25829897	0.66	0.13	0.53	2.71e-11
Adgrb3	chr1	25829900	0.66	0.13	0.53	2.71e-11
Fhl2	chr1	43163620	0.55	0.02	0.53	3.87e-11
Fhl2	chr1	43163638	0.55	0.02	0.53	3.87e-11
Fhl2	chr1	43163669	0.55	0.02	0.53	3.87e-11
Erbb4	chr1	69108376	0.57	0.04	0.53	2.49e-12
Erbb4	chr1	69108380	0.57	0.04	0.53	2.49e-12
Erbb4	chr1	69108392	0.57	0.04	0.53	2.49e-12
Erbb4	chr1	69108397	0.57	0.04	0.53	2.49e-12
Erbb4	chr1	69108399	0.57	0.04	0.53	2.49e-12
Erbb4	chr1	69108410	0.57	0.04	0.53	2.49e-12
AK043174	chr1	115684704	0.61	0.08	0.53	3.77e-14
AK043174	chr1	115684722	0.61	0.08	0.53	3.77e-14
AK043174	chr1	115684770	0.61	0.08	0.53	3.77e-14
AK043174	chr1	115684833	0.61	0.08	0.53	3.77e-14
Trhde	chr10	114801268	0.69	0.16	0.53	1.84e-14
Trhde	chr10	114801276	0.69	0.16	0.53	1.84e-14
Trhde	chr10	114801281	0.69	0.16	0.53	1.84e-14
Trhde	chr10	114801283	0.69	0.16	0.53	1.84e-14
Trhde	chr10	114801286	0.69	0.16	0.53	1.84e-14
Trhde	chr10	114801289	0.69	0.16	0.53	1.84e-14
Trhde	chr10	114801308	0.69	0.16	0.53	1.84e-14
Trhde	chr10	114801409	0.69	0.16	0.53	1.84e-14
Trhde	chr10	114801412	0.69	0.16	0.53	1.84e-14
Trhde	chr10	114801430	0.69	0.16	0.53	1.84e-14
Trhde	chr10	114801448	0.69	0.16	0.53	1.84e-14
Trhde	chr10	114801457	0.7	0.16	0.53	4.17e-14
Trhde	chr10	114801469	0.71	0.17	0.53	1.73e-13
Trhde	chr10	114801473	0.71	0.17	0.53	3.19e-13
Trhde	chr10	114801482	0.71	0.17	0.53	3.19e-13
Trhde	chr10	114801496	0.7	0.17	0.53	1.98e-12
AK046250	chr10	127485342	0.77	0.24	0.53	0.00446
AK046250	chr10	127485368	0.77	0.24	0.53	0.00446
AK046250	chr10	127485374	0.77	0.24	0.53	0.00446
Sec14l3	chr11	4063400	0.96	0.43	0.53	0.00153
Sec14l3	chr11	4063435	0.96	0.43	0.53	0.00153
Sntg2	chr12	30373079	0.61	0.08	0.53	2.03e-05
TRNA_Arg	chr13	21918702	0.55	0.01	0.53	3.19e-11
TRNA_Arg	chr13	21918711	0.55	0.01	0.53	3.19e-11
TRNA_Ser	chr13	21918794	0.55	0.01	0.53	3.19e-11
TRNA_Ser	chr13	21918800	0.55	0.01	0.53	3.19e-11
TRNA_Ser	chr13	21918822	0.55	0.01	0.53	3.19e-11
TRNA_Ser	chr13	21918824	0.55	0.01	0.53	3.19e-11
TRNA_Ser	chr13	21918830	0.55	0.01	0.53	3.19e-11
TRNA_Ser	chr13	21918856	0.55	0.01	0.53	3.19e-11
TRNA_Ser	chr13	21918870	0.55	0.01	0.53	3.19e-11
TRNA_Ser	chr13	21918875	0.55	0.01	0.53	3.19e-11
TRNA_Ser	chr13	21918902	0.55	0.01	0.53	3.19e-11
Ntrk2	chr13	58807225	0.61	0.07	0.53	4.88e-15
Ntrk2	chr13	58807232	0.61	0.07	0.53	4.88e-15
Adgrv1	chr13	81633145	0.56	0.03	0.53	0.0266
Isl1	chr13	116310200	0.6	0.07	0.53	2.18e-13
Cideb	chr14	55758458	0.81	0.27	0.53	0.0141
Gpc6	chr14	116925695	0.58	0.04	0.53	7.22e-07
Gpc6	chr14	116925701	0.58	0.04	0.53	7.22e-07
Cdh6	chr15	13173471	0.58	0.04	0.53	2.29e-06
Cdh6	chr15	13173487	0.58	0.04	0.53	2.29e-06
Cdh6	chr15	13173505	0.58	0.04	0.53	2.29e-06
Cdh6	chr15	13173516	0.58	0.04	0.53	2.29e-06
Cdh6	chr15	13173528	0.58	0.04	0.53	2.29e-06
Cdh6	chr15	13173553	0.58	0.04	0.53	2.29e-06
9330182O14Rik	chr15	40134192	0.74	0.2	0.53	6.89e-05
9330182O14Rik	chr15	40134340	0.74	0.2	0.53	6.89e-05
9330182O14Rik	chr15	40134346	0.74	0.2	0.53	6.89e-05
Abcd2	chr15	91192038	0.56	0.02	0.53	5.6e-09
Abcd2	chr15	91192078	0.56	0.03	0.53	2.36e-08
Kcnh3	chr15	99238419	0.89	0.35	0.53	0.00215
Kcnh3	chr15	99238473	0.89	0.35	0.53	0.00215
Cdh2	chr18	16809747	0.59	0.05	0.53	2e-09
Neto1	chr18	86394295	0.61	0.08	0.53	9.27e-10
Fign	chr2	64097971	0.61	0.08	0.53	0
Negr1	chr3	156560494	0.7	0.17	0.53	1.66e-09
4930570G19Rik	chr3	156562100	0.55	0.01	0.53	8.72e-10
4930570G19Rik	chr3	156562107	0.55	0.01	0.53	8.72e-10
4930570G19Rik	chr3	156562109	0.55	0.01	0.53	8.72e-10
4930570G19Rik	chr3	156562112	0.55	0.01	0.53	8.72e-10
4930570G19Rik	chr3	156562123	0.55	0.01	0.53	8.72e-10
4932441J04Rik	chr5	57717745	0.56	0.02	0.53	3.5e-11
4932441J04Rik	chr5	57717876	0.56	0.02	0.53	0
4932441J04Rik	chr5	57718100	0.55	0.01	0.53	3.52e-13
4932441J04Rik	chr5	57718102	0.55	0.01	0.53	3.52e-13
4932441J04Rik	chr5	57718107	0.55	0.01	0.53	3.52e-13
Sez6l	chr5	112577308	0.6	0.07	0.53	3.09e-12
Sez6l	chr5	112577310	0.6	0.07	0.53	3.09e-12
Sez6l	chr5	112577318	0.6	0.07	0.53	3.09e-12
Sez6l	chr5	112577322	0.6	0.07	0.53	3.09e-12
Sez6l	chr5	112577329	0.6	0.07	0.53	3.09e-12
Sez6l	chr5	112577334	0.6	0.07	0.53	3.09e-12
Sez6l	chr5	112577376	0.6	0.07	0.53	3.09e-12
Sez6l	chr5	112577380	0.6	0.07	0.53	3.09e-12
Sez6l	chr5	112577386	0.6	0.07	0.53	3.09e-12
M30875	chr6	41535725	0.77	0.23	0.53	0.00733
M30875	chr6	41535777	0.77	0.23	0.53	0.00733
M30875	chr6	41535803	0.77	0.23	0.53	0.00733
M30875	chr6	41535899	0.77	0.23	0.53	0.00733
M30875	chr6	41535956	0.77	0.23	0.53	0.00733
Dysf	chr6	84148972	0.96	0.43	0.53	0.0266
Pdzrn3	chr6	101378859	0.8	0.27	0.53	9.58e-06
Fam199x	chrX	137048255	0.96	0.43	0.53	0.00667
Adgrb3	chr1	25829748	0.65	0.12	0.52	9.98e-12
Gabrb2	chr11	42421209	0.58	0.06	0.52	4e-08
Gabrb2	chr11	42421216	0.58	0.06	0.52	4e-08
Gabrb2	chr11	42421223	0.58	0.06	0.52	4e-08
Gabrb2	chr11	42421226	0.58	0.06	0.52	4e-08
Prkd1	chr12	50649597	0.63	0.1	0.52	2.77e-07
Gm20063	chr12	61521736	0.81	0.28	0.52	0.000213
Gm20063	chr12	61521864	0.81	0.28	0.52	0.000213
Gm20063	chr12	61521866	0.81	0.28	0.52	0.000213
Gm20063	chr12	61521883	0.81	0.28	0.52	0.000213
Gm20063	chr12	61521919	0.81	0.28	0.52	0.000213
Rtn1	chr12	72236339	0.64	0.12	0.52	7.67e-06
Rtn1	chr12	72236368	0.64	0.12	0.52	7.67e-06
Rtn1	chr12	72236373	0.64	0.12	0.52	7.67e-06
Rtn1	chr12	72236403	0.64	0.12	0.52	7.67e-06
Rtn1	chr12	72236468	0.64	0.12	0.52	7.67e-06
Rtn1	chr12	72236479	0.64	0.12	0.52	7.67e-06
Rtn1	chr12	72236481	0.64	0.12	0.52	7.67e-06
Rtn1	chr12	72236487	0.64	0.12	0.52	7.67e-06
Rtn1	chr12	72236489	0.64	0.12	0.52	7.67e-06
Rtn1	chr12	72236493	0.64	0.12	0.52	7.67e-06
Rtn1	chr12	72236496	0.64	0.12	0.52	7.67e-06
Slc24a4	chr12	102128042	0.53	0.01	0.52	0.0591
Mir7094-2	chr12	114513348	0.73	0.21	0.52	0.029
Ntrk2	chr13	58807253	0.59	0.07	0.52	3.77e-15
AK036843	chr14	4110736	0.64	0.11	0.52	1.15e-08
AK036843	chr14	4110746	0.64	0.11	0.52	1.15e-08
AK036843	chr14	4110748	0.64	0.11	0.52	1.15e-08
AK036843	chr14	4110768	0.64	0.11	0.52	1.15e-08
AK036843	chr14	4110771	0.64	0.11	0.52	1.15e-08
AK036843	chr14	4110780	0.64	0.11	0.52	1.15e-08
AK036843	chr14	4110794	0.64	0.11	0.52	1.15e-08
Nefl	chr14	68083030	0.65	0.12	0.52	1.69e-06
Ctnnd2	chr15	30172191	0.7	0.17	0.52	2.6e-10
Ctnnd2	chr15	30172209	0.7	0.17	0.52	2.6e-10
Ctnnd2	chr15	30172210	0.7	0.17	0.52	2.6e-10
Ctnnd2	chr15	30172216	0.7	0.17	0.52	2.6e-10
Ctnnd2	chr15	30172217	0.7	0.17	0.52	2.6e-10
Zfpm2	chr15	40655104	0.55	0.03	0.52	1.78e-15
Zfpm2	chr15	40655111	0.55	0.03	0.52	1.78e-15
Zfpm2	chr15	40655115	0.55	0.03	0.52	1.78e-15
Zfpm2	chr15	40655117	0.55	0.03	0.52	1.78e-15
Fbn2	chr18	58210221	0.53	0.01	0.52	3.62e-11
Fbn2	chr18	58210229	0.53	0.01	0.52	3.62e-11
Fbn2	chr18	58210238	0.53	0.01	0.52	3.62e-11
Fbn2	chr18	58210288	0.53	0.01	0.52	3.62e-11
Fbn2	chr18	58210327	0.53	0.01	0.52	3.62e-11
Fbn2	chr18	58210334	0.53	0.01	0.52	3.62e-11
Fbn2	chr18	58210353	0.53	0.01	0.52	3.62e-11
Fbn2	chr18	58210357	0.53	0.01	0.52	3.62e-11
Cd226	chr18	89197054	0.6	0.07	0.52	3.89e-07
Kcnh7	chr2	63183971	0.72	0.2	0.52	9.13e-05
Kcnh7	chr2	63183975	0.72	0.2	0.52	9.13e-05
Fign	chr2	64097864	0.59	0.06	0.52	0
Fign	chr2	64097875	0.59	0.06	0.52	0
Fign	chr2	64097883	0.59	0.06	0.52	0
Fign	chr2	64097888	0.59	0.06	0.52	0
Lamp5	chr2	136057868	0.76	0.23	0.52	0.00012
Lamp5	chr2	136057876	0.76	0.23	0.52	0.00012
Abca4	chr3	122118959	0.97	0.45	0.52	0.00764
A730020E08Rik	chr6	61179970	0.76	0.23	0.52	0.0121
A730020E08Rik	chr6	61180020	0.76	0.23	0.52	0.0121
9530026P05Rik	chr6	92940879	0.54	0.02	0.52	5.65e-13
9530026P05Rik	chr6	92940913	0.54	0.02	0.52	5.65e-13
9530026P05Rik	chr6	92940920	0.54	0.02	0.52	5.65e-13
9530026P05Rik	chr6	92940922	0.54	0.02	0.52	5.65e-13
9530026P05Rik	chr6	92940948	0.54	0.02	0.52	5.65e-13
9530026P05Rik	chr6	92940950	0.54	0.02	0.52	5.65e-13
9530026P05Rik	chr6	92940964	0.54	0.02	0.52	5.65e-13
9530026P05Rik	chr6	92940971	0.54	0.02	0.52	5.65e-13
9530026P05Rik	chr6	92940973	0.54	0.02	0.52	5.65e-13
9530026P05Rik	chr6	92940975	0.54	0.02	0.52	5.65e-13
9530026P05Rik	chr6	92940986	0.54	0.02	0.52	5.65e-13
9530026P05Rik	chr6	92940990	0.54	0.02	0.52	5.65e-13
9530026P05Rik	chr6	92940993	0.54	0.02	0.52	5.65e-13
9530026P05Rik	chr6	92941047	0.54	0.02	0.52	5.65e-13
9530026P05Rik	chr6	92941070	0.54	0.02	0.52	8.35e-14
Iqsec3	chr6	121474339	0.89	0.37	0.52	5.36e-05
Snapc2	chr8	4252706	0.64	0.12	0.52	0.0301
Snapc2	chr8	4252718	0.64	0.12	0.52	0.0301
Snapc2	chr8	4252735	0.64	0.12	0.52	0.0301
Lpcat2	chr8	92855680	0.63	0.11	0.52	2.64e-06
Mei4	chr9	81864109	0.6	0.07	0.52	0.00154
Mei4	chr9	81864195	0.6	0.07	0.52	0.00154
Mei4	chr9	81864201	0.6	0.07	0.52	0.00154
Adgrb3	chr1	25829816	0.63	0.12	0.51	9.25e-11
Il1rl2	chr1	40324591	0.8	0.29	0.51	2.44e-05
AK040166	chr1	60781647	0.65	0.14	0.51	0.00296
AK040166	chr1	60781678	0.65	0.14	0.51	0.00296
Erbb4	chr1	69108561	0.57	0.05	0.51	2.19e-11
Erbb4	chr1	69108587	0.57	0.05	0.51	2.19e-11
Trhde	chr10	114801207	0.7	0.19	0.51	2.76e-11
Trhde	chr10	114801212	0.7	0.19	0.51	2.76e-11
Trhde	chr10	114801236	0.68	0.17	0.51	3.27e-12
Trhde	chr10	114801248	0.69	0.17	0.51	6.33e-13
Trhde	chr10	114801254	0.69	0.17	0.51	6.33e-13
Gabrb2	chr11	42421041	0.55	0.04	0.51	7.9e-08
Gabrb2	chr11	42421086	0.55	0.04	0.51	7.9e-08
Gabrb2	chr11	42421407	0.62	0.1	0.51	2.04e-09
Gabrb2	chr11	42421410	0.62	0.1	0.51	2.04e-09
Unc79	chr12	102948038	0.81	0.29	0.51	1.94e-10
TRNA_Ser	chr13	21918907	0.53	0.01	0.51	3.58e-11
Ntrk2	chr13	58807830	0.77	0.26	0.51	0.0627
Nefl	chr14	68083792	0.54	0.03	0.51	9.02e-09
Nefl	chr14	68083796	0.54	0.03	0.51	9.02e-09
Nefl	chr14	68083799	0.54	0.03	0.51	9.02e-09
Nefl	chr14	68083803	0.54	0.03	0.51	9.02e-09
Nefl	chr14	68083816	0.54	0.03	0.51	9.02e-09
Nefl	chr14	68083827	0.54	0.03	0.51	9.02e-09
Nefl	chr14	68083830	0.54	0.03	0.51	9.02e-09
Nefl	chr14	68083853	0.54	0.03	0.51	9.02e-09
Nefl	chr14	68083855	0.54	0.03	0.51	9.02e-09
Klhl1	chr14	96518634	0.53	0.01	0.51	0.0134
Dach1	chr14	98169295	0.54	0.03	0.51	0
Dach1	chr14	98169298	0.54	0.03	0.51	0
Trps1	chr15	50888902	0.52	0.01	0.51	0.0594
Trps1	chr15	50888955	0.52	0.01	0.51	0.0594
Has2	chr15	56695603	0.55	0.04	0.51	2.22e-16
Has2	chr15	56695604	0.55	0.04	0.51	2.22e-16
Ahsg	chr16	22890955	0.73	0.21	0.51	0.000672
Ahsg	chr16	22890958	0.73	0.21	0.51	0.000672
Epha3	chr16	63864299	0.54	0.03	0.51	1.95e-06
Epha3	chr16	63864306	0.55	0.03	0.51	5.22e-08
Epha3	chr16	63864314	0.55	0.03	0.51	5.22e-08
Skor2	chr18	76856675	0.59	0.07	0.51	0.0128
Neto1	chr18	86394298	0.59	0.08	0.51	1.5e-09
Neto1	chr18	86394309	0.59	0.08	0.51	1.5e-09
Stmn2	chr3	8508396	0.66	0.14	0.51	0.00159
4930570G19Rik	chr3	156562399	0.61	0.1	0.51	0.00126
Brinp1	chr4	68954415	0.52	0.01	0.51	5.32e-06
Brinp1	chr4	68954422	0.52	0.01	0.51	5.32e-06
4930538K18Rik	chr4	119219713	0.78	0.26	0.51	0.00664
Ncmap	chr4	135386901	0.91	0.39	0.51	0.0887
Ncmap	chr4	135386947	0.91	0.39	0.51	0.0887
Kif17	chr4	138261270	0.81	0.3	0.51	0.0857
Kif17	chr4	138261272	0.81	0.3	0.51	0.0857
Pcdh7	chr5	57716748	0.54	0.03	0.51	1.2e-07
Pcdh7	chr5	57716750	0.54	0.03	0.51	1.2e-07
Pcdh7	chr5	57716760	0.54	0.03	0.51	1.2e-07
Adgrl3	chr5	81019634	0.57	0.06	0.51	9.54e-11
Adgrl3	chr5	81019636	0.57	0.06	0.51	9.54e-11
Adgrl3	chr5	81019640	0.57	0.06	0.51	9.54e-11
Adgrl3	chr5	81019642	0.57	0.06	0.51	9.54e-11
Fezf1	chr6	23248656	0.64	0.12	0.51	2.78e-10
Dysf	chr6	84105732	0.69	0.18	0.51	4.29e-09
Dysf	chr6	84105744	0.69	0.18	0.51	4.29e-09
Dysf	chr6	84105746	0.69	0.18	0.51	4.29e-09
Dysf	chr6	84105752	0.69	0.18	0.51	4.29e-09
Dysf	chr6	84105799	0.69	0.18	0.51	4.29e-09
Dysf	chr6	84105804	0.69	0.18	0.51	4.29e-09
Dysf	chr6	84105806	0.69	0.18	0.51	4.29e-09
Dysf	chr6	84105809	0.69	0.18	0.51	4.29e-09
Dysf	chr6	84105825	0.69	0.18	0.51	4.29e-09
Dysf	chr6	84105831	0.69	0.18	0.51	4.29e-09
Dysf	chr6	84105833	0.69	0.18	0.51	4.29e-09
Dysf	chr6	84105836	0.69	0.18	0.51	4.29e-09
Dysf	chr6	84105841	0.69	0.18	0.51	4.29e-09
Dysf	chr6	84105844	0.69	0.18	0.51	4.29e-09
Dysf	chr6	84105866	0.69	0.18	0.51	4.29e-09
Dysf	chr6	84105904	0.69	0.18	0.51	4.29e-09
Dysf	chr6	84105915	0.69	0.18	0.51	4.29e-09
AK156148	chr6	94858457	0.54	0.03	0.51	0.0313
AK156148	chr6	94858468	0.54	0.03	0.51	0.0313
Tuba8	chr6	121209795	0.96	0.44	0.51	0.0202
Dctd	chr8	48097844	0.91	0.39	0.51	4.84e-06
Dctd	chr8	48097863	0.91	0.39	0.51	4.84e-06
Dctd	chr8	48097866	0.91	0.39	0.51	4.84e-06
Irx3	chr8	91801597	0.54	0.02	0.51	0
Irx3	chr8	91801599	0.54	0.02	0.51	0
Irx3	chr8	91801604	0.54	0.02	0.51	0
Irx3	chr8	91801613	0.54	0.02	0.51	0
Irx3	chr8	91801694	0.54	0.02	0.51	0
Irx3	chr8	91801700	0.54	0.02	0.51	0
Irx3	chr8	91801706	0.54	0.02	0.51	0
Wdr72	chr9	74110119	0.85	0.33	0.51	0.0155
Eras	chrX	7929438	0.81	0.29	0.51	0.0568
Zfp142	chr1	74586864	0.87	0.36	0.5	0.0091
Daw1	chr1	83159535	0.77	0.27	0.5	1.59e-05
Daw1	chr1	83159536	0.77	0.27	0.5	1.59e-05
Disp1	chr1	183147786	0.77	0.26	0.5	0.00133
Disp1	chr1	183147817	0.77	0.26	0.5	0.00133
Disp1	chr1	183147899	0.77	0.26	0.5	0.00133
Disp1	chr1	183147920	0.77	0.26	0.5	0.00133
Disp1	chr1	183147933	0.77	0.26	0.5	0.00133
Ppp1r14c	chr10	3366116	0.63	0.12	0.5	0.001
Ppp1r14c	chr10	3366164	0.55	0.05	0.5	0.000628
Ppp1r14c	chr10	3366182	0.55	0.05	0.5	0.000628
Trhde	chr10	114801199	0.7	0.19	0.5	1.42e-10
Trhde	chr10	114801219	0.69	0.18	0.5	2.2e-11
Fam84a	chr12	14151903	0.62	0.12	0.5	0.0109
Fam84a	chr12	14151920	0.62	0.12	0.5	0.0109
Fam84a	chr12	14151922	0.62	0.12	0.5	0.0109
Fam84a	chr12	14151932	0.62	0.12	0.5	0.0109
Fam84a	chr12	14151938	0.62	0.12	0.5	0.0109
Calm4	chr13	3837982	0.87	0.36	0.5	0.124
Ntrk2	chr13	58807326	0.58	0.07	0.5	8.22e-15
Ntrk2	chr13	58807328	0.58	0.07	0.5	8.22e-15
Ntrk2	chr13	58807331	0.58	0.07	0.5	8.22e-15
Ntrk2	chr13	58807379	0.58	0.07	0.5	8.22e-15
Ntrk2	chr13	58807453	0.56	0.06	0.5	8.57e-13
Foxd1	chr13	98354114	0.51	0.01	0.5	0.00117
Foxd1	chr13	98354137	0.51	0.01	0.5	0.00117
Foxd1	chr13	98354140	0.51	0.01	0.5	0.00117
Foxd1	chr13	98354149	0.51	0.01	0.5	0.00117
Foxd1	chr13	98354173	0.51	0.01	0.5	0.00117
Foxd1	chr13	98354175	0.51	0.01	0.5	0.00117
Foxd1	chr13	98354183	0.51	0.01	0.5	0.00117
Isl1	chr13	116310209	0.57	0.07	0.5	1.06e-12
Ctnnd2	chr15	30171972	0.69	0.19	0.5	3.78e-13
Ctnnd2	chr15	30172002	0.69	0.19	0.5	3.78e-13
Ctnnd2	chr15	30172035	0.69	0.19	0.5	3.78e-13
Ctnnd2	chr15	30172048	0.69	0.19	0.5	7.13e-14
Galnt6	chr15	100720120	0.74	0.23	0.5	8.19e-05
Galnt6	chr15	100720122	0.74	0.23	0.5	8.19e-05
Galnt6	chr15	100720180	0.74	0.23	0.5	8.19e-05
Galnt6	chr15	100720184	0.74	0.23	0.5	8.19e-05
Garem	chr18	21300553	0.52	0.02	0.5	3.13e-10
Fign	chr2	64097847	0.56	0.06	0.5	0
Fign	chr2	64097849	0.56	0.06	0.5	0
Fign	chr2	64097856	0.56	0.06	0.5	0
AK045371	chr2	71274576	0.78	0.28	0.5	4.2e-05
Dok5	chr2	170731872	0.54	0.03	0.5	9.63e-09
Dok5	chr2	170731875	0.54	0.03	0.5	9.63e-09
Dok5	chr2	170731877	0.54	0.03	0.5	9.63e-09
Dok5	chr2	170731888	0.54	0.03	0.5	9.63e-09
Dok5	chr2	170731925	0.54	0.03	0.5	9.63e-09
Dok5	chr2	170731928	0.54	0.03	0.5	9.63e-09
Dok5	chr2	170731931	0.54	0.03	0.5	9.63e-09
Dok5	chr2	170731936	0.54	0.03	0.5	9.63e-09
Dok5	chr2	170731970	0.54	0.03	0.5	9.63e-09
Dok5	chr2	170731977	0.54	0.03	0.5	9.63e-09
Dok5	chr2	170731987	0.54	0.03	0.5	9.63e-09
Dok5	chr2	170732000	0.54	0.03	0.5	9.63e-09
Bhlhe22	chr3	18054685	0.58	0.07	0.5	1.3e-12
Pcdh18	chr3	49757237	0.55	0.04	0.5	7.69e-07
Pcdh18	chr3	49757254	0.55	0.04	0.5	7.69e-07
Elavl2	chr4	91376434	0.55	0.04	0.5	1.7e-11
Foxd3	chr4	99655342	0.59	0.08	0.5	6.45e-11
Cela3a	chr4	137410937	0.66	0.16	0.5	3.63e-05
Cela3a	chr4	137411081	0.66	0.16	0.5	3.63e-05
Cela3a	chr4	137411169	0.66	0.16	0.5	3.63e-05
Cela3a	chr4	137411176	0.66	0.16	0.5	3.63e-05
9530036O11Rik	chr5	28457897	0.66	0.15	0.5	3.58e-08
Adgrl3	chr5	81021381	0.53	0.02	0.5	4.7e-08
Sez6l	chr5	112577027	0.6	0.09	0.5	1.23e-06
Sez6l	chr5	112577039	0.6	0.09	0.5	1.23e-06
Sez6l	chr5	112577165	0.58	0.08	0.5	1.78e-12
Sez6l	chr5	112577175	0.58	0.08	0.5	1.78e-12
Sez6l	chr5	112577179	0.58	0.08	0.5	1.78e-12
Sez6l	chr5	112577245	0.58	0.08	0.5	1.78e-12
Sez6l	chr5	112577249	0.58	0.08	0.5	1.78e-12
Ptprz1	chr6	22875717	0.53	0.03	0.5	0.00029
Ptprz1	chr6	22875743	0.53	0.03	0.5	0.00029
Ptprz1	chr6	22875746	0.53	0.03	0.5	0.00029
Ptprz1	chr6	22875758	0.53	0.03	0.5	0.00029
Ptprz1	chr6	22875796	0.53	0.03	0.5	0.00029
Ptprz1	chr6	22875803	0.53	0.03	0.5	0.00029
Ptprz1	chr6	22875851	0.53	0.03	0.5	0.00029
Ptprz1	chr6	22875853	0.53	0.03	0.5	0.00029
Ptprz1	chr6	22875857	0.53	0.03	0.5	0.00029
Fezf1	chr6	23248346	0.63	0.13	0.5	1.78e-10
Fezf1	chr6	23248353	0.63	0.13	0.5	1.78e-10
Fezf1	chr6	23248398	0.63	0.13	0.5	1.78e-10
Mir196b	chr6	52230329	0.57	0.07	0.5	0.000212
Mir196b	chr6	52230339	0.57	0.07	0.5	0.000212
Mir196b	chr6	52230376	0.57	0.07	0.5	0.000212
8430408G22Rik	chr6	116649259	0.83	0.32	0.5	0.00269
8430408G22Rik	chr6	116649290	0.83	0.32	0.5	0.00269
A330008L17Rik	chr8	99415806	0.63	0.13	0.5	0.000161
A330008L17Rik	chr8	99415830	0.63	0.13	0.5	0.000161
A330008L17Rik	chr8	99415837	0.63	0.13	0.5	0.000161
A330008L17Rik	chr8	99415839	0.63	0.13	0.5	0.000161
A330008L17Rik	chr8	99415869	0.63	0.13	0.5	0.000161
A330008L17Rik	chr8	99415927	0.63	0.13	0.5	0.000161
A330008L17Rik	chr8	99415939	0.63	0.13	0.5	0.000161
Mc1r	chr8	123406763	0.96	0.46	0.5	0.00946
Adgrb3	chr1	25829697	0.61	0.12	0.49	1.5e-11
Adgrb3	chr1	25829711	0.61	0.12	0.49	1.5e-11
Fhl2	chr1	43163501	0.52	0.02	0.49	5.29e-10
Fhl2	chr1	43163522	0.52	0.02	0.49	5.29e-10
Fhl2	chr1	43163533	0.52	0.02	0.49	5.29e-10
Fhl2	chr1	43163561	0.52	0.02	0.49	5.29e-10
Fhl2	chr1	43163590	0.52	0.02	0.49	5.29e-10
Fhl2	chr1	43163605	0.52	0.02	0.49	5.29e-10
Erbb4	chr1	69108547	0.55	0.05	0.49	6.22e-11
Erbb4	chr1	69108552	0.55	0.05	0.49	6.22e-11
Gli2	chr1	119054300	0.53	0.04	0.49	4.44e-16
Gli2	chr1	119054303	0.53	0.04	0.49	4.44e-16
Gli2	chr1	119054307	0.53	0.04	0.49	4.44e-16
Gli2	chr1	119054328	0.53	0.04	0.49	4.44e-16
Gli2	chr1	119054340	0.53	0.04	0.49	4.44e-16
Gli2	chr1	119054347	0.53	0.04	0.49	4.44e-16
Gli2	chr1	119054357	0.53	0.04	0.49	4.44e-16
Gli2	chr1	119054363	0.53	0.04	0.49	4.44e-16
Gli2	chr1	119054366	0.53	0.04	0.49	4.44e-16
Gli2	chr1	119054381	0.53	0.04	0.49	4.44e-16
Gli2	chr1	119054384	0.53	0.04	0.49	4.44e-16
Gli2	chr1	119054387	0.53	0.04	0.49	4.44e-16
Gli2	chr1	119054397	0.53	0.04	0.49	4.44e-16
DQ708007	chr10	22074445	0.57	0.08	0.49	0.0011
DQ708007	chr10	22074519	0.57	0.08	0.49	0.0011
DQ708007	chr10	22074524	0.57	0.08	0.49	0.0011
Lrig3	chr10	125965809	0.77	0.27	0.49	6.66e-08
Lrig3	chr10	125965827	0.77	0.27	0.49	6.66e-08
Zfp385c	chr11	100650668	0.96	0.46	0.49	0.0106
4930417O22Rik	chr11	101952383	0.77	0.28	0.49	0.0171
4930417O22Rik	chr11	101952415	0.77	0.28	0.49	0.0171
Unc79	chr12	102947866	0.82	0.32	0.49	2.02e-09
Unc79	chr12	102947901	0.82	0.32	0.49	2.02e-09
Unc79	chr12	102947903	0.82	0.32	0.49	2.02e-09
Unc79	chr12	102947950	0.82	0.32	0.49	2.02e-09
Unc79	chr12	102947968	0.82	0.32	0.49	2.02e-09
Unc79	chr12	102947990	0.8	0.31	0.49	1.56e-09
Unc79	chr12	102948022	0.8	0.31	0.49	1.56e-09
Ntrk2	chr13	58807494	0.55	0.05	0.49	3.18e-10
Isl1	chr13	116310230	0.56	0.07	0.49	4.94e-13
Isl1	chr13	116310232	0.56	0.07	0.49	4.94e-13
Isl1	chr13	116310237	0.56	0.07	0.49	4.94e-13
Isl1	chr13	116310239	0.56	0.06	0.49	1.24e-13
Isl1	chr13	116310302	0.56	0.06	0.49	8.66e-15
Isl1	chr13	116310366	0.56	0.06	0.49	8.66e-15
Isl1	chr13	116310443	0.55	0.06	0.49	2.93e-12
Isl1	chr13	116310451	0.55	0.06	0.49	1.71e-11
Gm5087	chr14	13284171	0.66	0.17	0.49	0.00105
AB350106	chr14	58385819	0.65	0.16	0.49	0.0395
Nefl	chr14	68083682	0.56	0.06	0.49	5.95e-10
Nefl	chr14	68083704	0.56	0.06	0.49	5.95e-10
Nefl	chr14	68083718	0.56	0.06	0.49	5.95e-10
Nefl	chr14	68083771	0.56	0.06	0.49	5.95e-10
Nefl	chr14	68083773	0.56	0.06	0.49	5.95e-10
Gpc6	chr14	116925683	0.52	0.03	0.49	8.19e-09
Tmem74	chr15	43869790	0.56	0.06	0.49	8.01e-05
Abcd2	chr15	91192161	0.53	0.04	0.49	2.07e-06
Abcd2	chr15	91192192	0.53	0.04	0.49	2.07e-06
Abcd2	chr15	91192198	0.53	0.04	0.49	2.07e-06
Abcd2	chr15	91192237	0.53	0.03	0.49	8.17e-06
Fgf12	chr16	28445809	0.51	0.01	0.49	0
Fgf12	chr16	28445811	0.51	0.01	0.49	0
Fgf12	chr16	28445833	0.51	0.01	0.49	0
Dlgap1	chr17	69968865	0.65	0.16	0.49	0.0201
Chst9	chr18	15760354	0.68	0.18	0.49	0.179
Cdh2	chr18	16809794	0.55	0.06	0.49	9.76e-10
Garem	chr18	21300303	0.51	0.02	0.49	5.72e-11
Garem	chr18	21300311	0.52	0.02	0.49	7.38e-12
Garem	chr18	21300320	0.51	0.02	0.49	1.74e-12
Cd226	chr18	89197173	0.56	0.07	0.49	1.43e-05
Cd226	chr18	89197188	0.56	0.07	0.49	1.43e-05
Cd226	chr18	89197346	0.57	0.07	0.49	4.98e-05
Nostrin	chr2	69135775	0.58	0.08	0.49	3.93e-07
Nostrin	chr2	69135798	0.58	0.08	0.49	3.93e-07
2610316D01Rik	chr3	45379002	0.61	0.11	0.49	1.64e-14
2610316D01Rik	chr3	45379003	0.61	0.11	0.49	1.64e-14
Ank2	chr3	127162556	0.52	0.03	0.49	1.59e-11
Dab1	chr4	104366930	0.58	0.08	0.49	0.00116
Dab1	chr4	104366952	0.58	0.08	0.49	0.00116
Dab1	chr4	104366974	0.58	0.08	0.49	0.00116
Dab1	chr4	104366987	0.58	0.08	0.49	0.00116
Dab1	chr4	104367021	0.58	0.08	0.49	0.00116
Olfr1340	chr4	118725004	0.5	0.00855	0.49	0.00728
Adgrl3	chr5	81019584	0.55	0.05	0.49	1.14e-10
Adgrl3	chr5	81019591	0.55	0.05	0.49	1.14e-10
Adgrl3	chr5	81019614	0.55	0.05	0.49	1.14e-10
Adgrl3	chr5	81019619	0.55	0.05	0.49	1.14e-10
Fezf1	chr6	23248441	0.62	0.12	0.49	6.31e-11
Fezf1	chr6	23248476	0.62	0.12	0.49	6.31e-11
Fezf1	chr6	23248489	0.62	0.12	0.49	6.31e-11
Fezf1	chr6	23248495	0.62	0.12	0.49	6.31e-11
Fezf1	chr6	23248507	0.62	0.12	0.49	6.31e-11
Fezf1	chr6	23248509	0.62	0.12	0.49	6.31e-11
Fezf1	chr6	23248523	0.62	0.12	0.49	6.31e-11
Fezf1	chr6	23248526	0.62	0.12	0.49	6.31e-11
Fezf1	chr6	23248528	0.62	0.12	0.49	6.31e-11
Fezf1	chr6	23248538	0.62	0.12	0.49	6.31e-11
Fezf1	chr6	23248542	0.62	0.12	0.49	6.31e-11
Atp6v0a4	chr6	38109497	0.89	0.39	0.49	0.00032
Atp6v0a4	chr6	38109702	0.89	0.39	0.49	0.00032
Luzp2	chr7	54834520	0.5	0.0073	0.49	0.00694
Galntl6	chr8	58911919	0.68	0.19	0.49	1.45e-06
Galntl6	chr8	58911932	0.68	0.19	0.49	1.45e-06
Galntl6	chr8	58911933	0.68	0.19	0.49	1.45e-06
Galntl6	chr8	58911990	0.69	0.19	0.49	1.12e-06
Irx3	chr8	91801717	0.51	0.02	0.49	0
Irx3	chr8	91801729	0.51	0.02	0.49	0
Irx3	chr8	91801742	0.51	0.02	0.49	0
Irx6	chr8	92674743	0.61	0.11	0.49	0.000812
Irx6	chr8	92674745	0.61	0.11	0.49	0.000812
Irx6	chr8	92674781	0.61	0.11	0.49	0.000812
Irx6	chr8	92674784	0.61	0.11	0.49	0.000812
Tfap2d	chr1	19103333	0.58	0.09	0.48	2.97e-10
Tfap2d	chr1	19103335	0.58	0.09	0.48	2.97e-10
Daw1	chr1	83159687	0.61	0.12	0.48	0.00789
Ngef	chr1	87511027	0.65	0.17	0.48	0.0881
Ngef	chr1	87511040	0.65	0.17	0.48	0.0881
AK043174	chr1	115684840	0.62	0.13	0.48	2.9e-12
AK043174	chr1	115684843	0.62	0.13	0.48	2.9e-12
AK080816	chr10	73097926	0.57	0.09	0.48	1.63e-08
Lrig3	chr10	125965841	0.74	0.26	0.48	3.55e-08
2310033P09Rik	chr11	59207830	0.89	0.41	0.48	0.0084
Npas3	chr12	53247741	0.56	0.08	0.48	3.62e-07
Rtn1	chr12	72236255	0.66	0.17	0.48	3.41e-05
Serpina11	chr12	103989654	0.98	0.5	0.48	0.0245
Ntrk2	chr13	58807513	0.54	0.06	0.48	9.57e-09
Esm1	chr13	113209384	0.98	0.5	0.48	0.00106
Isl1	chr13	116310255	0.55	0.07	0.48	1.02e-13
Isl1	chr13	116310265	0.55	0.07	0.48	1.02e-13
Isl1	chr13	116310462	0.55	0.07	0.48	2.21e-10
Isl1	chr13	116310475	0.55	0.07	0.48	2.21e-10
FJ040208	chr14	53598892	0.5	0.01	0.48	0.00251
FJ040208	chr14	53599002	0.5	0.01	0.48	0.00251
Dach1	chr14	98169280	0.5	0.02	0.48	0
Kcns2	chr15	34838784	0.86	0.37	0.48	0.00503
Kcns2	chr15	34838808	0.86	0.37	0.48	0.00503
Kcns2	chr15	34838838	0.86	0.37	0.48	0.00503
Zfpm2	chr15	40655129	0.51	0.02	0.48	6.66e-16
Abcd2	chr15	91191793	0.51	0.03	0.48	2.39e-06
Abcd2	chr15	91191799	0.51	0.03	0.48	2.39e-06
Fgf12	chr16	28445595	0.5	0.01	0.48	0
Fgf12	chr16	28445607	0.5	0.01	0.48	0
Fgf12	chr16	28445613	0.5	0.01	0.48	0
Fgf12	chr16	28445660	0.5	0.01	0.48	0
Fgf12	chr16	28445683	0.5	0.01	0.48	0
Fgf12	chr16	28445695	0.5	0.01	0.48	0
Fgf12	chr16	28445739	0.5	0.01	0.48	0
Fgf12	chr16	28445754	0.5	0.01	0.48	0
Fgf12	chr16	28445766	0.5	0.01	0.48	0
Fgf12	chr16	28445768	0.5	0.01	0.48	0
Epha3	chr16	63864322	0.53	0.05	0.48	7.54e-08
Samsn1	chr16	75908979	0.5	0.01	0.48	0.00462
Samsn1	chr16	75908989	0.5	0.01	0.48	0.00462
Garem	chr18	21300286	0.5	0.02	0.48	7.51e-10
Garem	chr18	21300289	0.5	0.02	0.48	7.51e-10
Garem	chr18	21300357	0.5	0.02	0.48	4.34e-12
Garem	chr18	21300446	0.5	0.02	0.48	4.34e-12
Garem	chr18	21300533	0.5	0.02	0.48	4.35e-11
Garem	chr18	21300559	0.5	0.02	0.48	5.14e-09
Neto1	chr18	86394607	0.58	0.1	0.48	6.46e-07
Neto1	chr18	86394611	0.58	0.1	0.48	6.46e-07
Neto1	chr18	86394619	0.58	0.1	0.48	6.46e-07
Fign	chr2	64097827	0.54	0.05	0.48	0
Lrrc4c	chr2	96317522	0.5	0.01	0.48	0.0388
Sox2ot	chr3	34637258	0.79	0.31	0.48	0.0168
Sox2ot	chr3	34637281	0.79	0.31	0.48	0.0168
4930570G19Rik	chr3	156562633	0.58	0.1	0.48	1.25e-07
4930570G19Rik	chr3	156562647	0.58	0.1	0.48	1.25e-07
Dctn3	chr4	41723380	0.63	0.14	0.48	0.0555
Dctn3	chr4	41723420	0.63	0.14	0.48	0.0555
Pappa	chr4	65124410	0.51	0.03	0.48	8.6e-09
Pappa	chr4	65124447	0.51	0.03	0.48	8.6e-09
Pappa	chr4	65124451	0.51	0.03	0.48	8.6e-09
Tle1	chr4	72199287	0.5	0.02	0.48	1.6e-14
Tle1	chr4	72199292	0.5	0.02	0.48	1.6e-14
Tle1	chr4	72199308	0.49	0.01	0.48	3.09e-14
Tle1	chr4	72199476	0.54	0.05	0.48	5.54e-10
Tle1	chr4	72199556	0.55	0.06	0.48	1.06e-08
Pcdh7	chr5	57716675	0.53	0.05	0.48	8.27e-09
Pcdh7	chr5	57716781	0.52	0.03	0.48	2.31e-06
AK019810	chr5	128519058	0.89	0.4	0.48	7.04e-06
AK019810	chr5	128519069	0.89	0.4	0.48	7.04e-06
A730020E08Rik	chr6	61181563	0.95	0.46	0.48	1.9e-05
A730020E08Rik	chr6	61181616	0.95	0.46	0.48	1.9e-05
A730020E08Rik	chr6	61181622	0.95	0.46	0.48	1.9e-05
DQ727014	chr9	67699813	0.83	0.35	0.48	0.00577
DQ727014	chr9	67699845	0.83	0.35	0.48	0.00577
Gpr173	chrX	152367777	0.76	0.27	0.48	0.0118
Tfap2d	chr1	19103136	0.57	0.09	0.47	2.48e-09
Tfap2d	chr1	19103137	0.57	0.09	0.47	2.48e-09
Tfap2d	chr1	19103233	0.57	0.09	0.47	1.88e-09
Tfap2d	chr1	19103443	0.56	0.08	0.47	7.76e-10
Tfap2d	chr1	19103455	0.56	0.08	0.47	7.76e-10
Tfap2d	chr1	19103465	0.56	0.08	0.47	7.76e-10
Tfap2d	chr1	19103477	0.56	0.08	0.47	7.76e-10
Tfap2d	chr1	19103492	0.55	0.07	0.47	1.29e-09
AK043174	chr1	115684681	0.58	0.11	0.47	1.81e-12
AK043174	chr1	115684687	0.58	0.11	0.47	1.81e-12
AK043174	chr1	115684695	0.58	0.11	0.47	1.81e-12
Ppp1r14c	chr10	3365993	0.59	0.11	0.47	0.000686
Ppp1r14c	chr10	3366077	0.59	0.11	0.47	0.000686
Ppp1r14c	chr10	3366103	0.59	0.11	0.47	0.000686
Ppp1r14c	chr10	3366105	0.59	0.11	0.47	0.000686
Alx1	chr10	103029549	0.59	0.12	0.47	0.000729
Trhde	chr10	114802282	0.6	0.12	0.47	3.59e-10
Trhde	chr10	114802284	0.6	0.12	0.47	3.59e-10
Trhde	chr10	114802290	0.6	0.12	0.47	3.59e-10
Trhde	chr10	114802309	0.6	0.12	0.47	3.59e-10
Trhde	chr10	114802313	0.6	0.12	0.47	3.59e-10
Trhde	chr10	114802325	0.6	0.12	0.47	3.59e-10
Trhde	chr10	114802327	0.6	0.12	0.47	3.59e-10
Trhde	chr10	114802343	0.6	0.12	0.47	3.59e-10
Trhde	chr10	114802345	0.6	0.12	0.47	3.59e-10
Trhde	chr10	114802353	0.6	0.12	0.47	3.59e-10
Trhde	chr10	114802355	0.6	0.12	0.47	3.59e-10
Trhde	chr10	114802357	0.6	0.12	0.47	3.59e-10
Trhde	chr10	114802363	0.6	0.12	0.47	3.59e-10
Trhde	chr10	114802383	0.6	0.12	0.47	3.59e-10
Trhde	chr10	114802390	0.6	0.12	0.47	3.59e-10
Trhde	chr10	114802443	0.6	0.12	0.47	3.59e-10
Trhde	chr10	114802451	0.6	0.12	0.47	3.59e-10
Trhde	chr10	114802475	0.6	0.12	0.47	3.59e-10
Trhde	chr10	114802515	0.6	0.12	0.47	3.59e-10
Ptprr	chr10	116177778	0.68	0.21	0.47	3.22e-05
Ptprr	chr10	116177784	0.68	0.21	0.47	3.22e-05
P2rx5	chr11	73160823	0.65	0.17	0.47	0.0656
Itga3	chr11	95077919	0.63	0.15	0.47	0.00169
Npas3	chr12	53247489	0.57	0.09	0.47	1.36e-07
Npas3	chr12	53247515	0.56	0.08	0.47	5.19e-08
Npas3	chr12	53247517	0.56	0.08	0.47	5.19e-08
Npas3	chr12	53247533	0.56	0.08	0.47	5.19e-08
Npas3	chr12	53247570	0.56	0.08	0.47	5.19e-08
Npas3	chr12	53247606	0.56	0.08	0.47	5.19e-08
Npas3	chr12	53247614	0.56	0.08	0.47	5.19e-08
Npas3	chr12	53247628	0.56	0.08	0.47	5.19e-08
Npas3	chr12	53247648	0.56	0.08	0.47	5.19e-08
Npas3	chr12	53247705	0.55	0.08	0.47	1.48e-07
Npas3	chr12	53247718	0.55	0.08	0.47	1.48e-07
Rtn1	chr12	72236512	0.57	0.09	0.47	3.38e-07
Pde8b	chr13	95249941	0.58	0.11	0.47	5.59e-06
Gm5087	chr14	13284221	0.62	0.14	0.47	0.00117
Gm5087	chr14	13284225	0.62	0.14	0.47	0.00117
Dach1	chr14	98169344	0.5	0.03	0.47	0
Dach1	chr14	98169534	0.51	0.04	0.47	0
Dach1	chr14	98169538	0.51	0.04	0.47	0
Zic5	chr14	122465374	0.5	0.02	0.47	0.0352
Zic5	chr14	122465422	0.5	0.02	0.47	0.0352
Cdh18	chr15	23036361	0.48	0.01	0.47	8.36e-06
Cdh18	chr15	23036368	0.48	0.01	0.47	8.36e-06
Fbxl7	chr15	26895940	0.51	0.04	0.47	8.29e-05
Zfpm2	chr15	40655138	0.5	0.02	0.47	0
Zfpm2	chr15	40655145	0.5	0.02	0.47	0
Zfpm2	chr15	40655164	0.5	0.02	0.47	0
Zfpm2	chr15	40655380	0.49	0.02	0.47	0
Zfpm2	chr15	40655386	0.49	0.02	0.47	0
Zfpm2	chr15	40655402	0.49	0.02	0.47	0
Zfpm2	chr15	40655410	0.49	0.02	0.47	0
Zfpm2	chr15	40655414	0.49	0.02	0.47	0
Has2	chr15	56695626	0.51	0.04	0.47	1.55e-11
Has2	chr15	56695627	0.51	0.04	0.47	1.55e-11
Pkdrej	chr15	85821967	0.68	0.2	0.47	0.185
Nell2	chr15	95528672	0.5	0.02	0.47	0.0539
Vpreb1	chr16	16869376	0.65	0.18	0.47	0.0718
Epha3	chr16	63864339	0.54	0.06	0.47	6.4e-08
Epha3	chr16	63864388	0.54	0.06	0.47	6.4e-08
Epha3	chr16	63864394	0.54	0.06	0.47	6.4e-08
Epha3	chr16	63864397	0.54	0.06	0.47	6.4e-08
Epha3	chr16	63864419	0.54	0.06	0.47	6.4e-08
Epha3	chr16	63864427	0.54	0.06	0.47	6.4e-08
Epha3	chr16	63864550	0.54	0.06	0.47	2.65e-07
Epha3	chr16	63864551	0.54	0.06	0.47	2.65e-07
Pcdhb3	chr18	37301076	0.87	0.4	0.47	3.46e-05
Pcdhb3	chr18	37301089	0.87	0.4	0.47	3.46e-05
Neto1	chr18	86394068	0.56	0.09	0.47	0.000501
Neto1	chr18	86394070	0.56	0.09	0.47	0.000501
Kcnh7	chr2	63183856	0.64	0.16	0.47	0.000655
Nostrin	chr2	69135835	0.56	0.08	0.47	1.52e-07
Nostrin	chr2	69135852	0.56	0.08	0.47	1.52e-07
Nostrin	chr2	69135856	0.56	0.08	0.47	1.52e-07
Mpped2	chr2	106694760	0.48	0.00901	0.47	4.71e-09
Mpped2	chr2	106694797	0.48	0.00901	0.47	4.71e-09
Mpped2	chr2	106694828	0.48	0.00901	0.47	4.71e-09
Mpped2	chr2	106694846	0.48	0.00901	0.47	4.71e-09
Mpped2	chr2	106694864	0.48	0.00901	0.47	4.71e-09
Wdr76	chr2	121506011	0.59	0.12	0.47	0.071
Birc7	chr2	180928371	0.81	0.33	0.47	0.0569
Stmn2	chr3	8508198	0.72	0.24	0.47	0.00172
Stmn2	chr3	8508214	0.72	0.24	0.47	0.00172
Stmn2	chr3	8508241	0.72	0.24	0.47	0.00172
Stmn2	chr3	8508248	0.72	0.24	0.47	0.00172
Bhlhe22	chr3	18054614	0.54	0.06	0.47	2.44e-12
Bhlhe22	chr3	18054637	0.54	0.06	0.47	2.44e-12
Bhlhe22	chr3	18054638	0.54	0.06	0.47	2.44e-12
Bhlhe22	chr3	18054640	0.54	0.06	0.47	2.44e-12
Bhlhe22	chr3	18054641	0.54	0.06	0.47	2.44e-12
Bhlhe22	chr3	18054644	0.54	0.06	0.47	2.44e-12
Bhlhe22	chr3	18054645	0.54	0.06	0.47	2.44e-12
Bhlhe22	chr3	18054646	0.54	0.06	0.47	2.44e-12
Bhlhe22	chr3	18054656	0.54	0.06	0.47	2.44e-12
Bhlhe22	chr3	18054657	0.54	0.06	0.47	2.44e-12
Pcdh18	chr3	49757324	0.51	0.04	0.47	0.000221
AK047075	chr3	55783409	0.5	0.02	0.47	0.000525
AK047075	chr3	55783457	0.5	0.02	0.47	0.000525
AK047075	chr3	55783461	0.5	0.02	0.47	0.000525
AK047075	chr3	55783480	0.5	0.02	0.47	0.000525
Gria2	chr3	80801889	0.62	0.14	0.47	0.121
Gria2	chr3	80802009	0.62	0.14	0.47	0.121
Epha7	chr4	28813193	0.55	0.08	0.47	1.89e-05
Epha7	chr4	28813198	0.55	0.08	0.47	1.89e-05
Epha7	chr4	28813202	0.55	0.08	0.47	1.89e-05
Epha7	chr4	28813207	0.55	0.08	0.47	1.89e-05
Epha7	chr4	28813239	0.55	0.08	0.47	1.89e-05
Epha7	chr4	28813250	0.55	0.08	0.47	1.89e-05
Tle1	chr4	72199339	0.5	0.03	0.47	6.44e-14
Tle1	chr4	72199353	0.5	0.03	0.47	6.44e-14
Tle1	chr4	72199392	0.51	0.04	0.47	4.53e-11
Tle1	chr4	72199395	0.51	0.04	0.47	4.53e-11
Elavl2	chr4	91376197	0.51	0.04	0.47	1.4e-14
Elavl2	chr4	91376253	0.51	0.04	0.47	1.92e-13
Elavl2	chr4	91376261	0.51	0.04	0.47	1.92e-13
Elavl2	chr4	91376277	0.51	0.04	0.47	1.92e-13
Elavl2	chr4	91376290	0.51	0.04	0.47	1.92e-13
Elavl2	chr4	91376310	0.51	0.04	0.47	1.52e-10
Elavl2	chr4	91376366	0.51	0.04	0.47	8.57e-09
AK219151	chr4	135414168	0.97	0.5	0.47	0.0875
Dpp6	chr5	27262328	0.97	0.5	0.47	0.0305
Nkx6-1	chr5	101665497	0.51	0.03	0.47	1.06e-13
Nkx6-1	chr5	101665522	0.51	0.03	0.47	1.06e-13
Nkx6-1	chr5	101665551	0.51	0.03	0.47	1.06e-13
Nkx6-1	chr5	101665555	0.51	0.03	0.47	1.06e-13
Nkx6-1	chr5	101665680	0.52	0.05	0.47	1.62e-12
Nkx6-1	chr5	101665689	0.52	0.05	0.47	1.62e-12
Sec13	chr6	113741865	0.89	0.42	0.47	0.122
Sec13	chr6	113741989	0.89	0.42	0.47	0.122
Olfr213	chr6	116539902	0.81	0.34	0.47	0.0162
Olfr213	chr6	116540067	0.81	0.34	0.47	0.0162
Olfr213	chr6	116540068	0.81	0.34	0.47	0.0162
Ttc9b	chr7	27653781	0.88	0.4	0.47	0.117
1810008I18Rik	chr7	65803371	0.97	0.5	0.47	0.0502
Nr2f2	chr7	70360972	0.65	0.17	0.47	0.0656
Th	chr7	142901376	0.5	0.02	0.47	0.0502
Galntl6	chr8	58911782	0.67	0.19	0.47	1.71e-06
Galntl6	chr8	58911786	0.67	0.19	0.47	1.71e-06
Galntl6	chr8	58911820	0.67	0.19	0.47	1.71e-06
Galntl6	chr8	58911865	0.67	0.19	0.47	1.71e-06
Galntl6	chr8	58911886	0.67	0.19	0.47	1.71e-06
Galntl6	chr8	58911906	0.67	0.19	0.47	1.71e-06
Rtbdn	chr8	84949276	0.71	0.23	0.47	0.143
4933402J07Rik	chr8	87563872	0.87	0.4	0.47	0.0182
Rbm5	chr9	107771530	0.89	0.41	0.47	0.0241
Tfap2d	chr1	19103274	0.56	0.09	0.46	6.35e-10
Tfap2d	chr1	19103286	0.56	0.09	0.46	6.35e-10
Tfap2d	chr1	19103291	0.56	0.09	0.46	6.35e-10
Il1rl2	chr1	40324602	0.75	0.28	0.46	2.27e-05
Slc9a2	chr1	40681030	0.48	0.02	0.46	1.48e-07
Slc9a2	chr1	40681039	0.48	0.02	0.46	1.48e-07
Apol7d	chr1	71652535	0.5	0.03	0.46	0.00713
Apol7d	chr1	71652557	0.5	0.03	0.46	0.00713
1700067G17Rik	chr1	89015774	0.62	0.16	0.46	3.98e-05
Gm16701	chr1	167000548	0.5	0.03	0.46	2.15e-08
Gm16701	chr1	167000559	0.5	0.03	0.46	2.15e-08
Gm16701	chr1	167000593	0.5	0.03	0.46	2.15e-08
Gm16701	chr1	167000595	0.5	0.03	0.46	2.15e-08
Gm16701	chr1	167000598	0.5	0.03	0.46	2.15e-08
Gm16701	chr1	167000600	0.5	0.03	0.46	2.15e-08
Gm16701	chr1	167000638	0.5	0.03	0.46	2.15e-08
Lrig3	chr10	125965772	0.75	0.28	0.46	1.45e-06
P4ha2	chr11	54126523	0.83	0.37	0.46	0.00678
P4ha2	chr11	54126570	0.83	0.37	0.46	0.00678
Sox9	chr11	112783484	0.52	0.05	0.46	1.4e-10
Sox9	chr11	112783500	0.52	0.05	0.46	1.4e-10
3110039M20Rik	chr12	49390638	0.52	0.05	0.46	0.000163
3110039M20Rik	chr12	49390651	0.52	0.05	0.46	0.000163
Rtn1	chr12	72236935	0.5	0.03	0.46	0.0195
Rtn1	chr12	72236960	0.5	0.03	0.46	0.0195
Rtn1	chr12	72236964	0.5	0.03	0.46	0.0195
Rtn1	chr12	72236966	0.5	0.03	0.46	0.0195
Fgf10	chr13	118714361	0.49	0.03	0.46	9.56e-13
Fgf10	chr13	118714372	0.49	0.03	0.46	9.56e-13
Fgf10	chr13	118714375	0.49	0.03	0.46	9.56e-13
Fgf10	chr13	118714381	0.49	0.03	0.46	9.56e-13
Fgf10	chr13	118714406	0.49	0.03	0.46	9.56e-13
Dach1	chr14	98169506	0.5	0.04	0.46	0
Dach1	chr14	98169510	0.5	0.04	0.46	0
Dach1	chr14	98169521	0.5	0.04	0.46	0
Dach1	chr14	98169525	0.5	0.04	0.46	0
Dach1	chr14	98169527	0.5	0.04	0.46	0
Ncald	chr15	37459879	0.65	0.18	0.46	5.24e-05
Ncald	chr15	37459890	0.65	0.18	0.46	5.24e-05
Ncald	chr15	37459967	0.65	0.18	0.46	5.24e-05
Zfpm2	chr15	40655152	0.49	0.02	0.46	0
Zfpm2	chr15	40655369	0.48	0.02	0.46	0
Zfpm2	chr15	40655377	0.48	0.02	0.46	0
Zfpm2	chr15	40655418	0.48	0.02	0.46	8.88e-16
Zfpm2	chr15	40655434	0.48	0.02	0.46	8.88e-16
Zfpm2	chr15	40655438	0.48	0.02	0.46	8.88e-16
Zfpm2	chr15	40655441	0.48	0.02	0.46	8.88e-16
Zfpm2	chr15	40655444	0.48	0.02	0.46	8.88e-16
Zfpm2	chr15	40655449	0.48	0.02	0.46	8.88e-16
Has2	chr15	56695870	0.51	0.04	0.46	5.34e-13
Scarf2	chr16	17796461	0.77	0.31	0.46	0.0733
Adamts5	chr16	85901527	0.48	0.02	0.46	0.00161
Tmem200c	chr17	68840888	0.58	0.12	0.46	5.1e-05
Tmem200c	chr17	68840891	0.58	0.12	0.46	5.1e-05
Tmem200c	chr17	68840908	0.58	0.12	0.46	5.1e-05
Garem	chr18	21300278	0.49	0.02	0.46	1.37e-08
Garem	chr18	21300477	0.49	0.02	0.46	2.22e-10
Garem	chr18	21300492	0.49	0.02	0.46	2.22e-10
Garem	chr18	21300508	0.49	0.02	0.46	2.22e-10
Garem	chr18	21300515	0.49	0.02	0.46	2.22e-10
Iigp1	chr18	60375667	0.87	0.41	0.46	0.0187
Neto1	chr18	86394031	0.56	0.1	0.46	0.0004
Neto1	chr18	86394584	0.56	0.09	0.46	8.34e-07
Il33	chr19	29925432	0.8	0.34	0.46	0.0508
Fign	chr2	64097684	0.52	0.05	0.46	0
Fign	chr2	64097685	0.52	0.05	0.46	0
Fign	chr2	64097699	0.52	0.05	0.46	0
Fign	chr2	64097700	0.52	0.05	0.46	0
Nostrin	chr2	69136059	0.53	0.06	0.46	1.36e-06
Nlgn1	chr3	26153937	0.5	0.03	0.46	2.54e-09
Nlgn1	chr3	26154022	0.58	0.11	0.46	1.39e-06
Nlgn1	chr3	26154024	0.58	0.11	0.46	1.39e-06
Kcnmb2	chr3	31902519	0.58	0.12	0.46	0.000505
Pcdh10	chr3	45377469	0.49	0.02	0.46	1.78e-15
Pcdh10	chr3	45377471	0.49	0.02	0.46	1.78e-15
Pcdh10	chr3	45377475	0.49	0.02	0.46	1.78e-15
Pcdh10	chr3	45377491	0.49	0.02	0.46	1.78e-15
Pcdh10	chr3	45377493	0.49	0.02	0.46	1.78e-15
Pcdh10	chr3	45377503	0.49	0.02	0.46	1.78e-15
Pcdh10	chr3	45377508	0.49	0.02	0.46	1.78e-15
Pcdh10	chr3	45377525	0.49	0.02	0.46	4.44e-16
Pcdh10	chr3	45377530	0.49	0.02	0.46	4.44e-16
Pcdh10	chr3	45377554	0.49	0.03	0.46	2.22e-16
Pcdh10	chr3	45377576	0.49	0.03	0.46	2.22e-16
Pcdh10	chr3	45377582	0.49	0.03	0.46	2.22e-16
Pcdh10	chr3	45377642	0.49	0.03	0.46	2.22e-16
Pcdh10	chr3	45377660	0.49	0.03	0.46	2.22e-16
Tle1	chr4	72199257	0.48	0.02	0.46	1.44e-14
Frmd3	chr4	74012116	0.66	0.19	0.46	0.0162
Elavl2	chr4	91376176	0.51	0.04	0.46	8.66e-15
Elavl2	chr4	91376408	0.5	0.04	0.46	7.81e-09
Dab1	chr4	104368028	0.49	0.02	0.46	1.83e-08
Adamts3	chr5	89882973	0.48	0.02	0.46	3.59e-05
Adamts3	chr5	89883000	0.48	0.02	0.46	3.59e-05
Nkx6-1	chr5	101665568	0.49	0.03	0.46	2.01e-13
Nkx6-1	chr5	101665608	0.49	0.03	0.46	2.01e-13
Oas1f	chr5	120847297	0.87	0.4	0.46	0.113
Oas1f	chr5	120847312	0.87	0.4	0.46	0.113
Pdzrn3	chr6	101379178	0.86	0.4	0.46	9.31e-06
Pdzrn3	chr6	101379180	0.86	0.4	0.46	9.31e-06
Grin2b	chr6	136173775	0.68	0.21	0.46	0.0316
Grin2b	chr6	136173777	0.68	0.21	0.46	0.0316
Grin2b	chr6	136173799	0.68	0.21	0.46	0.0316
Grin2b	chr6	136173876	0.68	0.21	0.46	0.0316
Ldhb	chr6	142508138	0.56	0.1	0.46	0.0234
Ldhb	chr6	142508166	0.56	0.1	0.46	0.0234
Dlg2	chr7	91090753	0.85	0.39	0.46	0.000404
Dlg2	chr7	91090768	0.85	0.39	0.46	0.000404
Chrdl2	chr7	100010210	0.81	0.34	0.46	0.101
Galntl6	chr8	58911687	0.66	0.19	0.46	6.9e-06
Galntl6	chr8	58911690	0.66	0.19	0.46	6.9e-06
Galntl6	chr8	58911718	0.66	0.19	0.46	6.9e-06
Galntl6	chr8	58911736	0.66	0.19	0.46	6.9e-06
Lpcat2	chr8	92854942	0.5	0.03	0.46	0.00799
Lpcat2	chr8	92855107	0.5	0.03	0.46	0.00799
4930433N12Rik	chr9	3199975	0.65	0.19	0.46	3.77e-09
Htr1b	chr9	81632125	0.53	0.06	0.46	0.0348
Htr1b	chr9	81632135	0.53	0.06	0.46	0.0348
Htr1b	chr9	81632235	0.53	0.06	0.46	0.0348
Zic1	chr9	91365947	0.65	0.18	0.46	6.02e-06
Zic1	chr9	91365949	0.65	0.18	0.46	6.02e-06
Zic1	chr9	91365955	0.65	0.18	0.46	6.02e-06
Zic1	chr9	91365958	0.65	0.18	0.46	6.02e-06
Zic1	chr9	91365960	0.65	0.18	0.46	6.02e-06
Zic1	chr9	91365962	0.65	0.18	0.46	6.02e-06
Zic1	chr9	91365977	0.65	0.18	0.46	6.02e-06
Zic1	chr9	91365981	0.65	0.18	0.46	6.02e-06
Zic1	chr9	91366009	0.65	0.18	0.46	6.02e-06
Tfap2d	chr1	19103331	0.55	0.09	0.45	6.85e-10
Tfap2d	chr1	19103416	0.54	0.09	0.45	2.61e-08
Tfap2d	chr1	19103421	0.54	0.09	0.45	2.61e-08
Adam23	chr1	63567176	0.67	0.22	0.45	0.0033
Adam23	chr1	63567193	0.67	0.22	0.45	0.0033
Adam23	chr1	63567225	0.67	0.22	0.45	0.0033
Pam	chr1	97977345	0.54	0.08	0.45	0.00249
Pam	chr1	97977365	0.54	0.08	0.45	0.00249
Pam	chr1	97977414	0.54	0.08	0.45	0.00249
Esrrg	chr1	187997530	0.61	0.16	0.45	2.09e-06
Esrrg	chr1	187997558	0.61	0.16	0.45	2.09e-06
Tmtc2	chr10	105574507	0.46	0.00957	0.45	0.00513
Tmtc2	chr10	105574547	0.46	0.00957	0.45	0.00513
Cep112	chr11	108681347	0.59	0.13	0.45	0.0293
Cep112	chr11	108681348	0.59	0.13	0.45	0.0293
BC006965	chr11	112783344	0.51	0.06	0.45	1.15e-05
Fam110c	chr12	31073654	0.6	0.14	0.45	0.00217
Fam110c	chr12	31073661	0.6	0.14	0.45	0.00217
Fam110c	chr12	31073685	0.6	0.14	0.45	0.00217
Ferd3l	chr12	33927205	0.65	0.2	0.45	0.00332
Ferd3l	chr12	33927206	0.65	0.2	0.45	0.00332
Kcnh5	chr12	75177982	0.56	0.11	0.45	3.86e-10
Bcl11b	chr12	108003559	0.5	0.05	0.45	3.36e-08
Bcl11b	chr12	108004228	0.5	0.04	0.45	0.00938
Bcl11b	chr12	108004235	0.5	0.04	0.45	0.00938
Bcl11b	chr12	108004237	0.5	0.04	0.45	0.00938
Bcl11b	chr12	108004239	0.5	0.04	0.45	0.00938
Ctsl	chr13	64370911	0.56	0.1	0.45	0.0176
Ctsl	chr13	64370921	0.56	0.1	0.45	0.0176
Zfp488	chr14	33978685	0.52	0.07	0.45	1.96e-07
Zfp488	chr14	33978693	0.52	0.07	0.45	1.96e-07
Zfp488	chr14	33978695	0.52	0.07	0.45	1.96e-07
Zfp488	chr14	33978700	0.52	0.07	0.45	1.96e-07
Dach1	chr14	98169549	0.5	0.04	0.45	2.22e-15
Ctnnd2	chr15	30171890	0.67	0.21	0.45	4.32e-09
Ctnnd2	chr15	30171933	0.67	0.21	0.45	4.32e-09
Ctnnd2	chr15	30171935	0.67	0.21	0.45	4.32e-09
Zfpm2	chr15	40655242	0.48	0.02	0.45	0
Zfpm2	chr15	40655246	0.48	0.02	0.45	0
Zfpm2	chr15	40655283	0.48	0.02	0.45	0
Zfpm2	chr15	40655292	0.48	0.02	0.45	0
Zfpm2	chr15	40655295	0.48	0.02	0.45	0
Zfpm2	chr15	40655339	0.48	0.02	0.45	0
Has2	chr15	56695634	0.49	0.03	0.45	1.19e-11
Has2	chr15	56695635	0.49	0.03	0.45	1.19e-11
Has2	chr15	56695883	0.5	0.04	0.45	7.14e-11
Myh11	chr16	14291729	0.68	0.22	0.45	0.0733
Cldn1	chr16	26371459	0.82	0.36	0.45	0.00204
Cldn1	chr16	26371464	0.82	0.36	0.45	0.00204
Epha3	chr16	63864572	0.52	0.07	0.45	3.65e-06
Garem	chr18	21300568	0.47	0.01	0.45	1.58e-08
Neto1	chr18	86394061	0.54	0.08	0.45	9.81e-05
Neto1	chr18	86394160	0.54	0.08	0.45	4.77e-05
Neto1	chr18	86394570	0.54	0.09	0.45	6.74e-07
Nostrin	chr2	69135906	0.53	0.07	0.45	3.16e-07
Nostrin	chr2	69135915	0.53	0.07	0.45	3.16e-07
Nostrin	chr2	69135955	0.53	0.07	0.45	3.16e-07
Nostrin	chr2	69136025	0.53	0.07	0.45	3.16e-07
Fam110a	chr2	151970852	0.54	0.08	0.45	0.000191
Fam110a	chr2	151970864	0.54	0.08	0.45	0.000191
Fam110a	chr2	151970876	0.54	0.08	0.45	0.000191
Fam110a	chr2	151970916	0.54	0.08	0.45	0.000191
Fam110a	chr2	151970923	0.54	0.08	0.45	0.000191
Bhlhe22	chr3	18054601	0.52	0.07	0.45	4.21e-11
Bhlhe22	chr3	18054604	0.52	0.07	0.45	4.21e-11
2610316D01Rik	chr3	45378891	0.57	0.11	0.45	0
Pcdh18	chr3	49757336	0.49	0.03	0.45	9.47e-05
Pcdh18	chr3	49757353	0.49	0.03	0.45	9.47e-05
Pcdh18	chr3	49757367	0.49	0.03	0.45	9.47e-05
Slitrk3	chr3	73057608	0.51	0.06	0.45	2.22e-16
Slitrk3	chr3	73057623	0.51	0.06	0.45	2.22e-16
Slitrk3	chr3	73057642	0.51	0.06	0.45	2.22e-16
Slitrk3	chr3	73057653	0.51	0.06	0.45	2.22e-16
Slitrk3	chr3	73057655	0.51	0.06	0.45	2.22e-16
Slitrk3	chr3	73057660	0.51	0.06	0.45	2.22e-16
Slitrk3	chr3	73057668	0.51	0.06	0.45	2.22e-16
Slitrk3	chr3	73057671	0.51	0.06	0.45	2.22e-16
Slitrk3	chr3	73057676	0.51	0.06	0.45	2.22e-16
Slitrk3	chr3	73057698	0.51	0.06	0.45	2.22e-16
Slitrk3	chr3	73057710	0.51	0.06	0.45	2.22e-16
Slitrk3	chr3	73057726	0.51	0.06	0.45	2.22e-16
Slitrk3	chr3	73057734	0.51	0.06	0.45	2.22e-16
Slitrk3	chr3	73057746	0.51	0.06	0.45	2.22e-16
Slitrk3	chr3	73057748	0.51	0.06	0.45	2.22e-16
Slitrk3	chr3	73057768	0.51	0.06	0.45	2.22e-16
Slitrk3	chr3	73057771	0.51	0.06	0.45	2.22e-16
Slitrk3	chr3	73057782	0.51	0.06	0.45	2.22e-16
Slitrk3	chr3	73057785	0.51	0.06	0.45	2.22e-16
Slitrk3	chr3	73057787	0.51	0.06	0.45	2.22e-16
4930570G19Rik	chr3	156562697	0.56	0.11	0.45	1.78e-06
4930570G19Rik	chr3	156562703	0.56	0.11	0.45	1.78e-06
Car8	chr4	8238589	0.56	0.1	0.45	6.71e-05
Car8	chr4	8238605	0.56	0.1	0.45	6.71e-05
Car8	chr4	8238659	0.56	0.1	0.45	6.71e-05
Car8	chr4	8238664	0.56	0.1	0.45	6.71e-05
Car8	chr4	8238680	0.56	0.1	0.45	6.71e-05
Tle1	chr4	72199581	0.52	0.07	0.45	2.25e-07
Elavl2	chr4	91376092	0.49	0.04	0.45	1.33e-15
Foxd3	chr4	99655227	0.56	0.11	0.45	4.36e-10
Foxd3	chr4	99655245	0.56	0.11	0.45	4.36e-10
Foxd3	chr4	99655262	0.56	0.11	0.45	4.36e-10
Foxd3	chr4	99655282	0.56	0.11	0.45	4.36e-10
Foxd3	chr4	99655311	0.56	0.11	0.45	4.36e-10
9530036O11Rik	chr5	28457821	0.63	0.18	0.45	2.12e-08
9530036O11Rik	chr5	28457826	0.63	0.18	0.45	2.12e-08
9530036O11Rik	chr5	28457830	0.63	0.18	0.45	2.12e-08
9530036O11Rik	chr5	28457841	0.63	0.18	0.45	2.12e-08
9530036O11Rik	chr5	28457847	0.63	0.18	0.45	2.12e-08
9530036O11Rik	chr5	28457850	0.63	0.18	0.45	2.12e-08
9530036O11Rik	chr5	28457871	0.63	0.18	0.45	2.12e-08
Nkx6-1	chr5	101665860	0.52	0.06	0.45	2.19e-12
Nkx6-1	chr5	101665890	0.52	0.06	0.45	2.19e-12
Nkx6-1	chr5	101665911	0.52	0.06	0.45	2.19e-12
Adrbk2	chr5	113015327	0.51	0.05	0.45	4.66e-07
5930412G12Rik	chr5	128602034	0.88	0.43	0.45	0.00922
5930412G12Rik	chr5	128602042	0.88	0.43	0.45	0.00922
5930412G12Rik	chr5	128602059	0.88	0.43	0.45	0.00922
5930412G12Rik	chr5	128602067	0.88	0.43	0.45	0.00922
5930412G12Rik	chr5	128602069	0.88	0.43	0.45	0.00922
AK036462	chr5	137856892	0.58	0.12	0.45	0.0946
Lrrtm4	chr6	80018934	0.69	0.23	0.45	0.0301
Lrrtm4	chr6	80019086	0.69	0.23	0.45	0.0301
Lrrtm4	chr6	80019099	0.69	0.23	0.45	0.0301
Cml2	chr6	85868633	0.47	0.01	0.45	0.0857
Cml2	chr6	85868651	0.47	0.01	0.45	0.0857
Pdzrn3	chr6	101378265	0.47	0.01	0.45	1.8e-05
Pdzrn3	chr6	101378287	0.47	0.01	0.45	1.8e-05
Pdzrn3	chr6	101378300	0.47	0.01	0.45	1.8e-05
Pdzrn3	chr6	101379084	0.84	0.38	0.45	3e-06
Chl1	chr6	103511006	0.46	0.01	0.45	3.39e-06
Clec2h	chr6	128661677	0.86	0.41	0.45	0.1
Pde3a	chr6	141249281	0.49	0.04	0.45	7.13e-10
Pde3a	chr6	141249299	0.49	0.03	0.45	2.91e-11
Pde3a	chr6	141249330	0.49	0.03	0.45	2.25e-13
Hs3st4	chr7	123982470	0.56	0.1	0.45	0.0518
Fam155a	chr8	9771578	0.47	0.01	0.45	0.00231
Irx3	chr8	91801770	0.47	0.02	0.45	0
Tfap2d	chr1	19103327	0.54	0.09	0.44	3.43e-10
Tfap2d	chr1	19103329	0.54	0.09	0.44	3.43e-10
AK043174	chr1	115684850	0.63	0.18	0.44	1.56e-10
AK043174	chr1	115684852	0.63	0.18	0.44	1.56e-10
Colgalt2	chr1	152399489	0.88	0.44	0.44	0.143
Colgalt2	chr1	152399694	0.88	0.44	0.44	0.143
Colgalt2	chr1	152399696	0.88	0.44	0.44	0.143
Cd247	chr1	165789004	0.86	0.42	0.44	1.22e-08
Cd247	chr1	165789020	0.86	0.42	0.44	1.22e-08
Cd247	chr1	165789049	0.87	0.42	0.44	3.85e-09
Cd247	chr1	165789079	0.87	0.42	0.44	3.85e-09
Cd247	chr1	165789172	0.87	0.42	0.44	3.85e-09
Cd247	chr1	165789177	0.87	0.42	0.44	3.85e-09
Gabrb2	chr11	42421001	0.49	0.04	0.44	3.17e-05
1700109G15Rik	chr11	84721354	0.97	0.52	0.44	0.00944
Sox9	chr11	112783519	0.49	0.05	0.44	1.22e-09
Sox9	chr11	112783524	0.49	0.05	0.44	1.22e-09
Sox9	chr11	112783536	0.49	0.05	0.44	1.22e-09
Sox9	chr11	112783608	0.49	0.05	0.44	4.43e-09
Sox9	chr11	112783613	0.49	0.05	0.44	4.43e-09
Sox9	chr11	112783624	0.49	0.05	0.44	4.43e-09
Sox9	chr11	112783633	0.49	0.05	0.44	4.43e-09
Sox9	chr11	112783729	0.49	0.05	0.44	4.49e-09
Sox9	chr11	112783731	0.49	0.05	0.44	4.49e-09
Sox9	chr11	112783760	0.49	0.05	0.44	1.88e-07
Rad51ap2	chr12	11455484	0.98	0.54	0.44	0.00411
Gm20063	chr12	61522902	0.54	0.1	0.44	2.76e-05
Gm20063	chr12	61522908	0.54	0.1	0.44	2.76e-05
Gm20063	chr12	61522910	0.54	0.1	0.44	2.76e-05
AK048798	chr12	73949698	0.82	0.38	0.44	1.4e-09
AK048798	chr12	73949708	0.82	0.38	0.44	1.4e-09
AK048798	chr12	73949715	0.82	0.38	0.44	1.4e-09
AK048798	chr12	73949720	0.82	0.38	0.44	1.4e-09
Bcl11b	chr12	108004500	0.46	0.01	0.44	0.00684
Bcl11b	chr12	108004522	0.46	0.01	0.44	0.00684
Bcl11b	chr12	108004656	0.46	0.01	0.44	0.00684
Bcl11b	chr12	108004670	0.46	0.01	0.44	0.00684
AK080648	chr14	15438059	0.55	0.11	0.44	5.07e-06
AK080648	chr14	15438063	0.55	0.11	0.44	5.07e-06
AK080648	chr14	15438078	0.55	0.11	0.44	5.07e-06
Kcnma1	chr14	24005664	0.47	0.02	0.44	0.00578
Trac	chr14	54197416	0.94	0.5	0.44	5.98e-08
Trac	chr14	54197514	0.94	0.5	0.44	5.98e-08
Trac	chr14	54197525	0.94	0.5	0.44	5.98e-08
Trac	chr14	54197577	0.94	0.5	0.44	5.98e-08
Dach1	chr14	98169405	0.48	0.03	0.44	0
Dach1	chr14	98169564	0.48	0.04	0.44	4.44e-16
Dach1	chr14	98169571	0.48	0.04	0.44	4.44e-16
Dach1	chr14	98169578	0.48	0.04	0.44	4.44e-16
Slitrk5	chr14	111675013	0.5	0.05	0.44	5.13e-11
Has2	chr15	56695737	0.48	0.04	0.44	5.67e-12
Has2	chr15	56695756	0.48	0.04	0.44	5.67e-12
Has2	chr15	56695757	0.48	0.04	0.44	5.67e-12
Has2	chr15	56695770	0.48	0.04	0.44	5.67e-12
Has2	chr15	56695771	0.48	0.04	0.44	5.67e-12
Has2	chr15	56695801	0.48	0.04	0.44	5.67e-12
Has2	chr15	56695802	0.48	0.04	0.44	5.67e-12
Has2	chr15	56695811	0.48	0.04	0.44	5.67e-12
Has2	chr15	56695812	0.48	0.04	0.44	5.67e-12
Dcpp2	chr17	23898294	0.56	0.11	0.44	0.0615
Wash1	chr17	66111207	0.46	0.02	0.44	0.0787
Wash1	chr17	66111258	0.46	0.02	0.44	0.0787
Ptpn2	chr18	67724925	0.65	0.2	0.44	0.0121
Ptpn2	chr18	67724926	0.65	0.2	0.44	0.0121
Ptpn2	chr18	67724986	0.65	0.2	0.44	0.0121
Ptpn2	chr18	67725095	0.65	0.2	0.44	0.0121
Ptpn2	chr18	67725104	0.65	0.2	0.44	0.0121
Ptpn2	chr18	67725114	0.65	0.2	0.44	0.0121
Ptpn2	chr18	67725121	0.65	0.2	0.44	0.0121
Ptpn2	chr18	67725126	0.65	0.2	0.44	0.0121
Neto1	chr18	86394326	0.51	0.06	0.44	1.24e-06
Neto1	chr18	86394340	0.51	0.06	0.44	5.08e-07
Neto1	chr18	86394350	0.51	0.06	0.44	5.08e-07
Neto1	chr18	86394415	0.54	0.09	0.44	4.35e-07
Neto1	chr18	86394417	0.54	0.09	0.44	4.35e-07
Neto1	chr18	86394419	0.54	0.09	0.44	4.35e-07
Neto1	chr18	86394423	0.54	0.09	0.44	4.35e-07
Neto1	chr18	86394801	0.56	0.12	0.44	3.26e-06
Fign	chr2	64097725	0.5	0.06	0.44	0
Fign	chr2	64097726	0.5	0.06	0.44	0
Sema6d	chr2	124090071	0.54	0.1	0.44	3.88e-05
Snap25	chr2	136712326	0.5	0.05	0.44	0.000301
Snap25	chr2	136712342	0.5	0.05	0.44	0.000301
Snap25	chr2	136712345	0.5	0.05	0.44	0.000301
Snap25	chr2	136712378	0.5	0.05	0.44	0.000301
Snap25	chr2	136712382	0.5	0.05	0.44	0.000301
Ghsr	chr3	27371429	0.54	0.1	0.44	5.35e-06
Ghsr	chr3	27371483	0.53	0.09	0.44	3.22e-06
Ghsr	chr3	27371554	0.53	0.09	0.44	3.22e-06
2610316D01Rik	chr3	45378918	0.56	0.11	0.44	0
2610316D01Rik	chr3	45378921	0.56	0.11	0.44	0
2610316D01Rik	chr3	45378923	0.56	0.11	0.44	0
2610316D01Rik	chr3	45378928	0.56	0.11	0.44	0
2610316D01Rik	chr3	45378940	0.56	0.11	0.44	0
2610316D01Rik	chr3	45378969	0.56	0.12	0.44	0
2610316D01Rik	chr3	45378970	0.56	0.12	0.44	0
2610316D01Rik	chr3	45379198	0.57	0.12	0.44	9.83e-09
2610316D01Rik	chr3	45379205	0.57	0.12	0.44	9.83e-09
Slitrk3	chr3	73057539	0.51	0.06	0.44	7.55e-15
Ank2	chr3	127162583	0.5	0.05	0.44	7.5e-12
Lingo2	chr4	36952803	0.57	0.12	0.44	0.000101
Lingo2	chr4	36952831	0.57	0.12	0.44	0.000101
Hgf	chr5	16554341	0.62	0.17	0.44	0.00496
Hgf	chr5	16554354	0.62	0.17	0.44	0.00496
Nkx6-1	chr5	101665695	0.5	0.06	0.44	6.11e-12
Nkx6-1	chr5	101665703	0.5	0.06	0.44	6.11e-12
Nkx6-1	chr5	101665705	0.5	0.06	0.44	6.11e-12
Nkx6-1	chr5	101665944	0.51	0.06	0.44	8.33e-11
Adrbk2	chr5	113015168	0.51	0.07	0.44	2.31e-05
Adrbk2	chr5	113015173	0.51	0.07	0.44	2.31e-05
Adrbk2	chr5	113015186	0.51	0.07	0.44	2.31e-05
Adrbk2	chr5	113015190	0.51	0.07	0.44	2.31e-05
Adrbk2	chr5	113015248	0.51	0.07	0.44	2.31e-05
Adrbk2	chr5	113015297	0.51	0.07	0.44	2.31e-05
Prss58	chr6	40901394	0.89	0.45	0.44	0.226
Prss58	chr6	40901402	0.89	0.45	0.44	0.226
TCRB	chr6	41282294	0.79	0.34	0.44	0.178
Pdzrn3	chr6	101379202	0.89	0.44	0.44	0.0002
Olfr213	chr6	116540125	0.85	0.4	0.44	0.0537
Olfr213	chr6	116540126	0.85	0.4	0.44	0.0537
Abcc8	chr7	46180860	0.59	0.14	0.44	0.0978
Rbms3	chr9	117251822	0.46	0.02	0.44	2.4e-05
Rbms3	chr9	117251867	0.46	0.02	0.44	2.4e-05
Pcsk1n	chrX	7919291	0.97	0.53	0.44	0.0164
Slc9a2	chr1	40680895	0.46	0.02	0.43	7.98e-07
Slc9a2	chr1	40680920	0.46	0.02	0.43	7.98e-07
Slc9a2	chr1	40680982	0.46	0.02	0.43	7.98e-07
Slc9a2	chr1	40681007	0.46	0.02	0.43	7.98e-07
Slc9a2	chr1	40681015	0.46	0.02	0.43	7.98e-07
Slc9a2	chr1	40681044	0.46	0.02	0.43	1.51e-06
Gm10538	chr1	132729509	0.89	0.45	0.43	0.0165
AK158929	chr1	146494719	0.55	0.12	0.43	3.96e-05
AK158929	chr1	146494773	0.54	0.11	0.43	5.75e-05
AK158929	chr1	146494838	0.54	0.11	0.43	5.75e-05
AK158929	chr1	146494905	0.54	0.11	0.43	5.75e-05
AK158929	chr1	146494913	0.54	0.11	0.43	5.75e-05
AK158929	chr1	146494925	0.54	0.11	0.43	5.75e-05
AK158929	chr1	146494933	0.54	0.11	0.43	5.75e-05
Gm3285	chr10	77861917	0.83	0.4	0.43	0.143
Anks1b	chr10	89872415	0.44	0.01	0.43	0.0324
Lrriq1	chr10	103236116	0.51	0.08	0.43	4.28e-05
Lrriq1	chr10	103236124	0.51	0.08	0.43	4.28e-05
Lin7a	chr10	107272880	0.69	0.26	0.43	0.0667
2810001G20Rik	chr11	64078719	0.82	0.39	0.43	0.0268
2810001G20Rik	chr11	64078901	0.82	0.39	0.43	0.0268
Krt23	chr11	99493192	0.87	0.43	0.43	0.0263
AK189100	chr12	17790848	0.98	0.54	0.43	0.0232
AK079718	chr12	49400270	0.61	0.17	0.43	3.76e-06
AK079718	chr12	49400372	0.61	0.17	0.43	3.76e-06
Kcnh5	chr12	75177544	0.51	0.08	0.43	5.49e-07
Kcnh5	chr12	75177546	0.51	0.08	0.43	5.49e-07
Kcnh5	chr12	75177548	0.51	0.08	0.43	5.49e-07
Med6	chr12	81596117	0.89	0.46	0.43	0.000282
AK082104	chr12	89580407	0.88	0.45	0.43	0.00844
AK082104	chr12	89580546	0.88	0.45	0.43	0.00844
DQ697342	chr12	98394000	0.97	0.53	0.43	0.00121
Chga	chr12	102554164	0.76	0.33	0.43	0.00689
Tunar	chr12	105336754	0.51	0.08	0.43	1.36e-08
Bcl11b	chr12	108003544	0.47	0.04	0.43	6.18e-09
Bcl11b	chr12	108003547	0.47	0.04	0.43	6.18e-09
Pde8b	chr13	95249905	0.57	0.13	0.43	1.45e-05
1700084D21Rik	chr13	113135112	0.98	0.55	0.43	9.1e-06
1700084D21Rik	chr13	113135164	0.98	0.55	0.43	9.1e-06
Ptprg	chr14	11552100	0.53	0.1	0.43	2.75e-10
Ptprg	chr14	11552269	0.52	0.08	0.43	1.72e-13
Ptprg	chr14	11552488	0.52	0.08	0.43	6.22e-14
AK080648	chr14	15438039	0.55	0.12	0.43	1.68e-05
AK080648	chr14	15438288	0.54	0.11	0.43	0.00045
Chat	chr14	32466640	0.97	0.54	0.43	0.0111
Zfp488	chr14	33978721	0.52	0.08	0.43	3.54e-07
Pcdh20	chr14	88471165	0.65	0.22	0.43	0.153
Dach1	chr14	98169671	0.47	0.04	0.43	0
Slitrk1	chr14	108914620	0.68	0.25	0.43	2.37e-10
Slitrk1	chr14	108914628	0.68	0.25	0.43	2.37e-10
Slitrk1	chr14	108914638	0.68	0.25	0.43	2.37e-10
Slitrk5	chr14	111674746	0.51	0.08	0.43	3.98e-11
Slitrk5	chr14	111674757	0.51	0.08	0.43	3.98e-11
Slitrk5	chr14	111674927	0.5	0.06	0.43	4.08e-11
Slitrk5	chr14	111674929	0.5	0.06	0.43	4.08e-11
Slitrk5	chr14	111674946	0.5	0.06	0.43	4.08e-11
Slitrk5	chr14	111674948	0.5	0.06	0.43	4.08e-11
Slitrk5	chr14	111674953	0.5	0.06	0.43	4.08e-11
Slitrk5	chr14	111674966	0.5	0.06	0.43	4.08e-11
Cdh18	chr15	23036287	0.46	0.02	0.43	4.63e-06
Ctnnd2	chr15	30171801	0.68	0.25	0.43	2.46e-09
Kcnv1	chr15	45115429	0.93	0.5	0.43	0.00287
Syt10	chr15	89842029	0.58	0.14	0.43	4.14e-05
Syt10	chr15	89842041	0.58	0.14	0.43	4.14e-05
Epha3	chr16	63864573	0.52	0.08	0.43	1.74e-05
AK051008	chr17	7946722	0.77	0.34	0.43	0.12
Tsr3	chr17	25239569	0.77	0.33	0.43	0.0127
Tsr3	chr17	25239584	0.77	0.33	0.43	0.0127
Rasal3	chr17	32403829	0.65	0.22	0.43	0.153
Tmem200c	chr17	68840808	0.56	0.13	0.43	0.000293
Tmem200c	chr17	68840822	0.56	0.13	0.43	0.000293
Aqp4	chr18	15404952	0.73	0.3	0.43	0.0259
Cdh2	chr18	16809848	0.5	0.07	0.43	6.95e-09
Cdh2	chr18	16809856	0.5	0.07	0.43	6.95e-09
Cdh2	chr18	16809908	0.5	0.07	0.43	6.95e-09
Cdh2	chr18	16809925	0.5	0.07	0.43	6.95e-09
Cdh2	chr18	16809943	0.5	0.07	0.43	6.95e-09
Cdh2	chr18	16809944	0.5	0.07	0.43	6.95e-09
Cdh2	chr18	16809947	0.5	0.07	0.43	6.95e-09
Cdh2	chr18	16809948	0.5	0.07	0.43	6.95e-09
Cdh2	chr18	16809984	0.5	0.07	0.43	6.95e-09
Gm4951	chr18	60212115	0.97	0.54	0.43	0.0289
Neto1	chr18	86394109	0.51	0.08	0.43	0.000234
Neto1	chr18	86394150	0.51	0.08	0.43	0.000234
Neto1	chr18	86394408	0.52	0.09	0.43	6.83e-07
Neto1	chr18	86394548	0.52	0.09	0.43	3.55e-07
Neto1	chr18	86394837	0.58	0.14	0.43	3.76e-05
AK076687	chr2	10373676	0.45	0.01	0.43	6.16e-05
AK076687	chr2	10373687	0.45	0.01	0.43	6.16e-05
AK076687	chr2	10373709	0.45	0.01	0.43	6.16e-05
AK076687	chr2	10373799	0.45	0.01	0.43	6.16e-05
AK076687	chr2	10373844	0.45	0.01	0.43	6.16e-05
AK076687	chr2	10373872	0.45	0.01	0.43	6.16e-05
AK076687	chr2	10373907	0.45	0.01	0.43	6.16e-05
Meis2	chr2	116064822	0.47	0.04	0.43	7.9e-05
Stmn2	chr3	8508047	0.7	0.26	0.43	0.0108
Stmn2	chr3	8508048	0.7	0.26	0.43	0.0108
Bhlhe22	chr3	18054569	0.5	0.06	0.43	4.09e-11
Bhlhe22	chr3	18054571	0.5	0.06	0.43	4.09e-11
Nlgn1	chr3	26152890	0.57	0.14	0.43	0.00172
Nlgn1	chr3	26153760	0.47	0.04	0.43	9.1e-15
Nlgn1	chr3	26153762	0.47	0.04	0.43	9.1e-15
Nlgn1	chr3	26153980	0.53	0.09	0.43	4.59e-08
Fam19a3	chr3	104778706	0.85	0.41	0.43	0.0555
Snx7	chr3	117869232	0.49	0.05	0.43	0.00186
Snx7	chr3	117869420	0.49	0.05	0.43	0.00186
Snx7	chr3	117869448	0.49	0.05	0.43	0.00186
Car8	chr4	8238550	0.59	0.15	0.43	2.06e-05
Car8	chr4	8238571	0.59	0.15	0.43	2.06e-05
Atp6v0d2	chr4	19923447	0.87	0.43	0.43	1.86e-05
Lingo2	chr4	36952647	0.58	0.15	0.43	2.12e-05
Lingo2	chr4	36952710	0.58	0.15	0.43	2.12e-05
Lingo2	chr4	36952712	0.58	0.15	0.43	2.12e-05
Lingo2	chr4	36952716	0.58	0.15	0.43	2.12e-05
Zfp462	chr4	54946487	0.48	0.05	0.43	1.03e-05
Tle1	chr4	72199121	0.45	0.02	0.43	1.03e-13
Tle1	chr4	72199135	0.45	0.02	0.43	1.03e-13
Tle1	chr4	72199138	0.45	0.02	0.43	1.03e-13
Elavl2	chr4	91376040	0.48	0.04	0.43	9.77e-15
Elavl2	chr4	91376058	0.48	0.04	0.43	9.77e-15
Foxd3	chr4	99655104	0.55	0.11	0.43	7.04e-10
Foxd3	chr4	99655162	0.55	0.11	0.43	7.04e-10
Foxd3	chr4	99655167	0.55	0.11	0.43	7.04e-10
Foxd3	chr4	99655172	0.55	0.11	0.43	7.04e-10
Artn	chr4	117930216	0.73	0.29	0.43	0.0513
Nfyc	chr4	120832841	0.6	0.17	0.43	0.0102
AK017068	chr4	124333023	0.82	0.38	0.43	0.0122
AK017068	chr4	124333042	0.82	0.38	0.43	0.0122
Ubxn10	chr4	138726517	0.77	0.33	0.43	0.0881
Ubxn10	chr4	138726533	0.77	0.33	0.43	0.0881
Ubxn10	chr4	138726556	0.77	0.33	0.43	0.0881
Ubxn10	chr4	138726557	0.77	0.33	0.43	0.0881
Vps13d	chr4	145195208	0.57	0.14	0.43	0.0375
Vps13d	chr4	145195251	0.57	0.14	0.43	0.0375
Vps13d	chr4	145195265	0.57	0.14	0.43	0.0375
Pcdh7	chr5	57716662	0.49	0.06	0.43	2.68e-08
Adamts3	chr5	89882898	0.45	0.02	0.43	1.39e-08
Adamts3	chr5	89882909	0.45	0.02	0.43	1.39e-08
Nkx6-1	chr5	101665723	0.48	0.05	0.43	3.34e-12
Nkx6-1	chr5	101665725	0.48	0.05	0.43	3.34e-12
Nkx6-1	chr5	101665727	0.48	0.05	0.43	3.34e-12
Nkx6-1	chr5	101665729	0.49	0.05	0.43	3.56e-12
Nkx6-1	chr5	101665732	0.49	0.05	0.43	3.56e-12
Nkx6-1	chr5	101665745	0.49	0.05	0.43	3.07e-13
Nkx6-1	chr5	101665806	0.49	0.06	0.43	2.75e-11
Pdzrn3	chr6	101378933	0.84	0.41	0.43	3.02e-05
Mir8113	chr6	125235597	0.77	0.34	0.43	0.12
Olfr525	chr7	140322603	0.77	0.34	0.43	0.153
Irx3	chr8	91801847	0.46	0.02	0.43	0
Irx3	chr8	91801919	0.46	0.03	0.43	0
Irx3	chr8	91801926	0.46	0.03	0.43	0
Irx3	chr8	91801941	0.46	0.03	0.43	0
Irx3	chr8	91801943	0.46	0.03	0.43	0
4930433N12Rik	chr9	3199605	0.68	0.24	0.43	7.03e-07
4930433N12Rik	chr9	3199607	0.68	0.24	0.43	7.03e-07
4930433N12Rik	chr9	3199746	0.65	0.22	0.43	2.11e-09
4930433N12Rik	chr9	3199768	0.65	0.22	0.43	2.11e-09
4930433N12Rik	chr9	3199800	0.65	0.22	0.43	2.11e-09
4930433N12Rik	chr9	3199807	0.65	0.22	0.43	2.11e-09
4930433N12Rik	chr9	3199809	0.65	0.22	0.43	2.11e-09
4930433N12Rik	chr9	3199821	0.65	0.22	0.43	2.11e-09
4930433N12Rik	chr9	3199846	0.65	0.22	0.43	2.11e-09
Zic4	chr9	91377665	0.54	0.1	0.43	4.67e-07
Zic4	chr9	91377681	0.53	0.1	0.43	2.22e-07
Dock11	chrX	35887809	0.98	0.54	0.43	0.00705
Pantr1	chr1	42695203	0.5	0.07	0.42	2.7e-06
Pantr1	chr1	42695211	0.5	0.07	0.42	2.7e-06
Pantr1	chr1	42695213	0.5	0.07	0.42	2.7e-06
Pantr1	chr1	42695216	0.5	0.07	0.42	2.7e-06
Pantr1	chr1	42695218	0.5	0.07	0.42	2.7e-06
Pantr1	chr1	42695220	0.5	0.07	0.42	2.7e-06
Pantr1	chr1	42695236	0.5	0.07	0.42	2.7e-06
Pantr1	chr1	42695238	0.5	0.07	0.42	2.7e-06
Pantr1	chr1	42695253	0.5	0.07	0.42	2.7e-06
Pantr1	chr1	42695261	0.5	0.07	0.42	2.7e-06
Pantr1	chr1	42695343	0.5	0.07	0.42	2.7e-06
AK158929	chr1	146494695	0.55	0.12	0.42	0.00025
Esrrg	chr1	187997506	0.6	0.17	0.42	1.6e-06
Esrrg	chr1	187997507	0.6	0.17	0.42	1.6e-06
Lrrtm3	chr10	64090497	0.74	0.32	0.42	7.03e-07
Lrrtm3	chr10	64090513	0.74	0.32	0.42	7.03e-07
AK080816	chr10	73099003	0.64	0.21	0.42	0.00123
Alx1	chr10	103029816	0.54	0.11	0.42	9.54e-05
Alx1	chr10	103029848	0.54	0.11	0.42	9.54e-05
Alx1	chr10	103029859	0.54	0.11	0.42	9.54e-05
Alx1	chr10	103029870	0.54	0.11	0.42	9.54e-05
Alx1	chr10	103029873	0.54	0.11	0.42	9.54e-05
Lrig3	chr10	125965715	0.73	0.31	0.42	4.83e-05
3110039M20Rik	chr12	49390781	0.49	0.06	0.42	9.06e-05
Npas3	chr12	53247441	0.5	0.08	0.42	1.81e-06
Mdga2	chr12	67223022	0.62	0.19	0.42	0.00944
Mdga2	chr12	67223099	0.62	0.19	0.42	0.00944
Ptpn21	chr12	98734155	0.65	0.22	0.42	6.29e-05
Ptpn21	chr12	98738229	0.61	0.18	0.42	0.0158
[truncated: 3,833 more rows]

## Sheet: CLL Hypo DMCS Promoter
Gene	Chromosome	CpG Location	PTCL_Meth_%	CD8_Control_Meth_%	Meth_difference	pval
Lypla1	chr1	4807230	0.12	0.42	-0.3	0.0168
Lypla1	chr1	4807231	0.12	0.42	-0.3	0.0168
Fam150a	chr1	6359708	0.03	0.34	-0.3	0.156
Adhfe1	chr1	9548472	0.59	0.89	-0.3	0.0042
AK135648	chr1	10036896	0.38	0.68	-0.3	0.0532
AK135648	chr1	10036897	0.38	0.68	-0.3	0.0532
Ly96	chr1	16687541	0.03	0.33	-0.3	0.0888
Pi15	chr1	17602153	0.56	0.87	-0.3	0.105
Il17f	chr1	20785606	0.62	0.92	-0.3	0.0141
Il17f	chr1	20785619	0.62	0.92	-0.3	0.0141
Tram2	chr1	21079845	0.19	0.49	-0.3	0.082
Tram2	chr1	21079858	0.19	0.49	-0.3	0.082
Tram2	chr1	21079860	0.19	0.49	-0.3	0.082
Gsta3	chr1	21240373	0.55	0.85	-0.3	0.104
Rims1	chr1	22510211	0.56	0.86	-0.3	0.0217
Col9a1	chr1	24193892	0.36	0.67	-0.3	0.0443
Col19a1	chr1	24588175	0.4	0.71	-0.3	0.0492
Col19a1	chr1	24588176	0.4	0.71	-0.3	0.0492
Col19a1	chr1	24588519	0.32	0.62	-0.3	0.0577
Mir6342	chr1	29420526	0.6	0.91	-0.3	0.0469
Mir6342	chr1	29420669	0.6	0.91	-0.3	0.0469
Hs6st1	chr1	36067734	0.37	0.67	-0.3	0.0299
Hs6st1	chr1	36067779	0.37	0.67	-0.3	0.0299
Arid5a	chr1	36307181	0.1	0.41	-0.3	0.0227
Arid5a	chr1	36307202	0.1	0.41	-0.3	0.0227
Fer1l5	chr1	36416788	0.61	0.92	-0.3	0.0509
Ankrd39	chr1	36548097	0.58	0.88	-0.3	0.0324
Ankrd39	chr1	36548104	0.58	0.88	-0.3	0.0324
Ankrd39	chr1	36548131	0.58	0.88	-0.3	0.0324
Actr1b	chr1	36711070	0.55	0.86	-0.3	0.121
Actr1b	chr1	36711071	0.55	0.86	-0.3	0.121
Tsga10	chr1	37866540	0.56	0.87	-0.3	0.0298
Lyg2	chr1	37916433	0.47	0.78	-0.3	0.0313
Rpl31	chr1	39366559	0.5	0.81	-0.3	0.0324
Rpl31	chr1	39366560	0.5	0.81	-0.3	0.0324
Creg2	chr1	39652073	0.57	0.88	-0.3	0.0957
Creg2	chr1	39652151	0.57	0.88	-0.3	0.0957
Creg2	chr1	39652306	0.57	0.88	-0.3	0.0957
Dalir	chr1	42750470	0.63	0.94	-0.3	0.0568
Rpl29	chr1	43187631	0.61	0.92	-0.3	0.0767
Uxs1	chr1	43828737	0.68	0.99	-0.3	0.0639
Mettl21e	chr1	44220023	0.61	0.91	-0.3	0.0275
9330175M20Rik	chr1	51334714	0.42	0.72	-0.3	0.00577
Stat1	chr1	52118447	0.64	0.94	-0.3	0.000118
Stat1	chr1	52143978	0.19	0.5	-0.3	0.0209
Stat1	chr1	52143981	0.19	0.5	-0.3	0.0209
Stat1	chr1	52144096	0.19	0.5	-0.3	0.0209
Stat1	chr1	52144209	0.24	0.55	-0.3	0.0178
Rftn2	chr1	55205666	0.53	0.84	-0.3	0.0519
DQ699876	chr1	57353319	0.24	0.54	-0.3	0.042
DQ699876	chr1	57353349	0.24	0.54	-0.3	0.042
DQ699876	chr1	57353361	0.24	0.54	-0.3	0.042
Spats2l	chr1	57845851	0.44	0.74	-0.3	0.115
Als2cr11	chr1	59003184	0.58	0.89	-0.3	0.00778
Als2cr11	chr1	59003194	0.58	0.89	-0.3	0.00778
Als2cr11	chr1	59003273	0.58	0.89	-0.3	0.00778
Als2cr11	chr1	59070577	0.6	0.91	-0.3	0.0045
Als2cr11	chr1	59094565	0.59	0.89	-0.3	0.264
Nbeal1	chr1	60259872	0.66	0.96	-0.3	0.000137
Nbeal1	chr1	60260029	0.66	0.96	-0.3	0.000137
Nbeal1	chr1	60260080	0.66	0.96	-0.3	0.000137
Crygc	chr1	65074598	0.21	0.52	-0.3	0.262
Crygc	chr1	65074755	0.21	0.52	-0.3	0.262
Pikfyve	chr1	65185898	0.07	0.38	-0.3	1.5e-06
Pikfyve	chr1	65185899	0.07	0.38	-0.3	1.5e-06
Pikfyve	chr1	65185911	0.07	0.38	-0.3	1.5e-06
Pikfyve	chr1	65185912	0.07	0.38	-0.3	1.5e-06
Igfbp2	chr1	72823486	0.43	0.74	-0.3	0.0119
Igfbp2	chr1	72823495	0.43	0.74	-0.3	0.0119
Pinc	chr1	73408128	0.5	0.8	-0.3	0.06
Gm17751	chr1	76487852	0.37	0.68	-0.3	0.115
Wdfy1	chr1	79762618	0.05	0.35	-0.3	0.000104
Wdfy1	chr1	79762660	0.05	0.35	-0.3	0.000104
Mir6344	chr1	82132186	0.46	0.77	-0.3	0.0126
Mir6344	chr1	82132195	0.46	0.77	-0.3	0.0126
Rhbdd1	chr1	82337897	0.47	0.78	-0.3	0.28
Rhbdd1	chr1	82338018	0.47	0.78	-0.3	0.28
AK017086	chr1	83912137	0.53	0.83	-0.3	0.0385
Mir6353	chr1	84219916	0.61	0.91	-0.3	0.00458
AB346777	chr1	85001065	0.45	0.76	-0.3	0.158
AB346777	chr1	85454166	0.53	0.83	-0.3	0.101
AB346779	chr1	85454199	0.53	0.83	-0.3	0.101
Csprs	chr1	85537606	0.44	0.75	-0.3	0.0358
Csprs	chr1	85537607	0.44	0.75	-0.3	0.0358
Sp110	chr1	85598741	0.21	0.52	-0.3	0.0139
A630001G21Rik	chr1	85736891	0.02	0.32	-0.3	8.85e-05
AK210908	chr1	85908439	0.61	0.92	-0.3	0.00105
AK210908	chr1	85908457	0.61	0.92	-0.3	0.00105
AK210908	chr1	85908487	0.61	0.92	-0.3	0.00105
AK210908	chr1	85908524	0.61	0.92	-0.3	0.00105
AK210908	chr1	85908571	0.61	0.92	-0.3	0.00105
Inpp5d	chr1	87675030	0.64	0.94	-0.3	0.0825
1700067G17Rik	chr1	89014797	0.58	0.89	-0.3	0.272
1700067G17Rik	chr1	89014939	0.58	0.89	-0.3	0.272
1700067G17Rik	chr1	89015009	0.58	0.89	-0.3	0.272
Iqca	chr1	90154597	0.62	0.92	-0.3	0.0283
Lrrfip1	chr1	91052302	0.08	0.38	-0.3	0.0772
Hdac4	chr1	91931895	0.63	0.94	-0.3	0.0152
D1Ertd622e	chr1	97663250	0.65	0.95	-0.3	0.0144
Slco6d1	chr1	98419717	0.24	0.55	-0.3	0.00704
Slco6d1	chr1	98419718	0.24	0.55	-0.3	0.00704
Serpinb12	chr1	106934545	0.5	0.8	-0.3	0.228
Sctr	chr1	120006115	0.5	0.8	-0.3	0.0447
DQ544244	chr1	125173972	0.54	0.84	-0.3	0.148
DQ544244	chr1	125173973	0.54	0.84	-0.3	0.148
DQ544244	chr1	125174010	0.54	0.84	-0.3	0.148
DQ544244	chr1	125174011	0.54	0.84	-0.3	0.148
Tmem163	chr1	127679142	0.13	0.44	-0.3	0.00162
Tmem163	chr1	127679150	0.13	0.44	-0.3	0.00162
Rab3gap1	chr1	127868281	0.59	0.89	-0.3	0.0324
Rab3gap1	chr1	127868383	0.59	0.89	-0.3	0.0324
R3hdm1	chr1	128151384	0.61	0.92	-0.3	0.13
Mcm6	chr1	128361148	0.39	0.7	-0.3	0.0793
Il19	chr1	130939716	0.58	0.88	-0.3	0.103
Elk4	chr1	132007021	0.05	0.35	-0.3	0.0225
Btg2	chr1	134080515	0.5	0.8	-0.3	0.0139
Mybph	chr1	134191988	0.5	0.8	-0.3	0.0712
Mybph	chr1	134192009	0.5	0.8	-0.3	0.0712
Mybph	chr1	134192110	0.42	0.73	-0.3	0.0687
Mybph	chr1	134192150	0.42	0.73	-0.3	0.0687
Mir1231	chr1	135455326	0.47	0.77	-0.3	0.176
Mir1231	chr1	135455419	0.47	0.77	-0.3	0.176
AK076660	chr1	137970256	0.61	0.91	-0.3	0.0665
AK076660	chr1	137970302	0.61	0.91	-0.3	0.0665
Cfh	chr1	140184236	0.55	0.86	-0.3	0.0398
JA187517	chr1	147763852	0.59	0.89	-0.3	0.00183
JA187517	chr1	147764112	0.55	0.86	-0.3	0.137
AK042726	chr1	149449760	0.55	0.86	-0.3	0.0119
AK042726	chr1	149449761	0.55	0.86	-0.3	0.0119
AK042726	chr1	149449831	0.55	0.86	-0.3	0.0119
AK042726	chr1	149449832	0.55	0.86	-0.3	0.0119
Ptgs2os2	chr1	150163032	0.61	0.92	-0.3	0.0157
AK188430	chr1	152776968	0.6	0.91	-0.3	0.0228
4930532M18Rik	chr1	154254199	0.58	0.89	-0.3	0.0906
4930452N14Rik	chr1	154258050	0.53	0.83	-0.3	0.147
AK147021	chr1	155527788	0.64	0.94	-0.3	0.119
AK147021	chr1	155527884	0.64	0.94	-0.3	0.119
Ralgps2	chr1	156940616	0.16	0.47	-0.3	0.000679
Ralgps2	chr1	156940617	0.16	0.47	-0.3	0.000679
Mir488	chr1	158505942	0.39	0.69	-0.3	0.1
Mir488	chr1	158506044	0.39	0.69	-0.3	0.1
Pappa2	chr1	158957550	0.64	0.95	-0.3	0.0835
1600012P17Rik	chr1	158980201	0.46	0.76	-0.3	0.153
Tnn	chr1	160153552	0.53	0.83	-0.3	0.0174
Tnn	chr1	160153558	0.53	0.83	-0.3	0.0174
Tnn	chr1	160153563	0.53	0.83	-0.3	0.0174
Rc3h1	chr1	160905645	0.15	0.45	-0.3	0.0263
Rc3h1	chr1	160905731	0.15	0.45	-0.3	0.0263
Rc3h1	chr1	160905740	0.15	0.45	-0.3	0.0263
Rc3h1	chr1	160905764	0.15	0.45	-0.3	0.0263
Rc3h1	chr1	160905774	0.15	0.45	-0.3	0.0263
Fasl	chr1	161789845	0.59	0.9	-0.3	0.162
Fasl	chr1	161789846	0.59	0.9	-0.3	0.162
Fasl	chr1	161789942	0.59	0.9	-0.3	0.162
2810442N19Rik	chr1	162003905	0.57	0.87	-0.3	0.0195
Mettl13	chr1	162549837	0.43	0.73	-0.3	0.128
Myoc	chr1	162638884	0.56	0.87	-0.3	0.255
Fmo6	chr1	162937422	0.56	0.86	-0.3	0.00104
Sele	chr1	164047087	0.42	0.72	-0.3	0.0538
Sele	chr1	164047651	0.59	0.9	-0.3	0.0134
Sele	chr1	164047711	0.59	0.9	-0.3	0.0134
Sele	chr1	164047832	0.59	0.9	-0.3	0.0134
Slc19a2	chr1	164247912	0.28	0.58	-0.3	0.00517
Gm20743	chr1	164862744	0.2	0.51	-0.3	0.282
Gm4847	chr1	166647452	0.54	0.84	-0.3	0.123
AK212965	chr1	167330641	0.55	0.86	-0.3	0.0822
AK212965	chr1	167330642	0.55	0.86	-0.3	0.0822
AB350795	chr1	168130163	0.66	0.97	-0.3	0.00262
BC039791	chr1	168338181	0.38	0.68	-0.3	0.0773
BC039791	chr1	168338193	0.38	0.68	-0.3	0.0773
Fcrla	chr1	170927315	0.13	0.43	-0.3	5.18e-06
Fcrla	chr1	170927316	0.13	0.43	-0.3	5.18e-06
Fcrla	chr1	170927347	0.14	0.45	-0.3	1.91e-05
Nr1i3	chr1	171213386	0.64	0.95	-0.3	0.0213
Apoa2	chr1	171224567	0.6	0.91	-0.3	0.00327
Apoa2	chr1	171224591	0.6	0.91	-0.3	0.00327
Apoa2	chr1	171224636	0.6	0.91	-0.3	0.00327
Apoa2	chr1	171224772	0.6	0.91	-0.3	0.00327
Adamts4	chr1	171250646	0.01	0.31	-0.3	0.0114
Ufc1	chr1	171296370	0.57	0.88	-0.3	0.135
Casq1	chr1	172215283	0.59	0.9	-0.3	0.0226
Vsig8	chr1	172558875	0.53	0.83	-0.3	0.154
Vsig8	chr1	172558997	0.53	0.83	-0.3	0.154
Rgs7	chr1	175086139	0.37	0.67	-0.3	0.076
Rgs7	chr1	175493501	0.5	0.8	-0.3	0.0173
Rgs7	chr1	175493546	0.5	0.8	-0.3	0.0173
Adck3	chr1	180196688	0.62	0.92	-0.3	0.000385
Psen2	chr1	180256697	0.02	0.33	-0.3	0.000511
Psen2	chr1	180256699	0.02	0.33	-0.3	0.000511
Psen2	chr1	180256749	0.02	0.33	-0.3	0.000511
Psen2	chr1	180256769	0.02	0.33	-0.3	0.000511
Psen2	chr1	180256797	0.02	0.33	-0.3	0.000511
Psen2	chr1	180256805	0.02	0.33	-0.3	0.000511
Psen2	chr1	180256896	0.02	0.33	-0.3	0.000511
Wdr26	chr1	181212964	0.03	0.33	-0.3	0.108
AK133142	chr1	181812263	0.46	0.77	-0.3	0.000129
AK133142	chr1	181812450	0.46	0.77	-0.3	0.00583
AK133142	chr1	181813107	0.68	0.98	-0.3	0.00806
AK133142	chr1	181813129	0.68	0.98	-0.3	0.00806
AK133142	chr1	181813132	0.68	0.98	-0.3	0.00806
AK133142	chr1	181813145	0.68	0.98	-0.3	0.00806
Degs1	chr1	182283431	0.07	0.38	-0.3	0.00151
C130074G19Rik	chr1	184883304	0.03	0.34	-0.3	0.206
Mir194-1	chr1	185313031	0.64	0.95	-0.3	0.00326
Mir194-1	chr1	185313041	0.64	0.95	-0.3	0.00326
AK013890	chr1	185408015	0.6	0.91	-0.3	0.0674
Batf3	chr1	191096738	0.54	0.85	-0.3	0.0496
Ppp2r5a	chr1	191398299	0.4	0.71	-0.3	0.0112
Ppp2r5a	chr1	191398397	0.4	0.71	-0.3	0.0112
Nek2	chr1	191820959	0.15	0.46	-0.3	0.0631
Nek2	chr1	191820975	0.15	0.46	-0.3	0.0631
Nek2	chr1	191820977	0.15	0.46	-0.3	0.0631
Hhat	chr1	192772135	0.64	0.94	-0.3	0.0138
Pcmt1	chr10	7649102	0.65	0.95	-0.3	0.00855
Pcmt1	chr10	7649246	0.65	0.95	-0.3	0.00855
Pcmt1	chr10	7649252	0.65	0.95	-0.3	0.00855
Pcmt1	chr10	7649346	0.65	0.95	-0.3	0.00855
Tab2	chr10	7957561	0.18	0.49	-0.3	9.58e-05
Tab2	chr10	7957562	0.18	0.49	-0.3	9.58e-05
Plagl1	chr10	13090044	0.55	0.86	-0.3	0.000112
Plagl1	chr10	13090048	0.55	0.86	-0.3	0.000112
Plagl1	chr10	13090057	0.55	0.86	-0.3	0.000112
Pex3	chr10	13537215	0.59	0.89	-0.3	0.0347
Pex3	chr10	13537216	0.59	0.89	-0.3	0.0347
Pex3	chr10	13537241	0.59	0.89	-0.3	0.0347
Pex3	chr10	13537242	0.59	0.89	-0.3	0.0347
Aig1	chr10	13869844	0.08	0.38	-0.3	0.00722
Aig1	chr10	13869986	0.08	0.38	-0.3	0.00722
Aig1	chr10	13869991	0.08	0.38	-0.3	0.00722
C330004P14Rik	chr10	15791904	0.4	0.71	-0.3	0.0662
Perp	chr10	18844538	0.45	0.75	-0.3	0.124
Perp	chr10	18844557	0.45	0.75	-0.3	0.124
AK138667	chr10	20169496	0.52	0.83	-0.3	0.129
Map7	chr10	20229897	0.61	0.91	-0.3	0.0376
Map7	chr10	20230145	0.62	0.93	-0.3	0.0198
AK080063	chr10	22303923	0.03	0.33	-0.3	6.12e-06
Mir7663	chr10	22729986	0.64	0.95	-0.3	0.0146
Taar1	chr10	23920155	0.39	0.7	-0.3	0.0498
Taar1	chr10	23920156	0.39	0.7	-0.3	0.0498
Taar8a	chr10	24075845	0.6	0.91	-0.3	0.00111
Taar8a	chr10	24075846	0.6	0.91	-0.3	0.00111
Nkain2	chr10	32402546	0.61	0.91	-0.3	0.0196
AB335951	chr10	42185238	0.62	0.93	-0.3	0.0972
AB335951	chr10	42185316	0.62	0.93	-0.3	0.0972
AB335951	chr10	42185326	0.62	0.93	-0.3	0.0972
AB335951	chr10	42185336	0.62	0.93	-0.3	0.0972
AB335951	chr10	42185375	0.62	0.93	-0.3	0.0972
Rtn4ip1	chr10	43900863	0.06	0.37	-0.3	0.000322
Rtn4ip1	chr10	43900864	0.06	0.37	-0.3	0.000322
Aim1	chr10	44004795	0.11	0.42	-0.3	0.00218
Aim1	chr10	44004823	0.11	0.42	-0.3	0.00218
Aim1	chr10	44004932	0.11	0.42	-0.3	0.00218
Aim1	chr10	44004968	0.11	0.42	-0.3	0.00218
Speer5-ps1	chr10	44169940	0.21	0.52	-0.3	0.00515
Slc35f1	chr10	52689519	0.56	0.86	-0.3	0.0671
Slc35f1	chr10	52689620	0.56	0.86	-0.3	0.0671
Slc35f1	chr10	52689621	0.56	0.86	-0.3	0.0671
Cep85l	chr10	53281532	0.59	0.9	-0.3	0.139
Cep85l	chr10	53281557	0.59	0.9	-0.3	0.139
Cep85l	chr10	53281558	0.59	0.9	-0.3	0.139
Pkib	chr10	57645596	0.59	0.9	-0.3	0.0212
Pkib	chr10	57645597	0.59	0.9	-0.3	0.0212
Dux	chr10	58234121	0.57	0.87	-0.3	0.095
P4ha1	chr10	59321950	0.56	0.87	-0.3	0.0347
P4ha1	chr10	59321956	0.56	0.87	-0.3	0.0347
P4ha1	chr10	59322412	0.3	0.6	-0.3	0.109
Dnajb12	chr10	59878648	0.4	0.71	-0.3	0.23
Dnajb12	chr10	59878666	0.4	0.71	-0.3	0.23
Dnajb12	chr10	59878721	0.4	0.71	-0.3	0.23
Mir466j	chr10	60960628	0.59	0.9	-0.3	0.0578
Gm20611	chr10	61030103	0.43	0.74	-0.3	0.108
Gm20611	chr10	61030158	0.43	0.74	-0.3	0.108
TRNA_Ala	chr10	62390696	0.56	0.86	-0.3	0.0283
TRNA_Ala	chr10	62390741	0.56	0.86	-0.3	0.0283
Ddx21	chr10	62602989	0.07	0.37	-0.3	0.0245
Ddx21	chr10	62603006	0.07	0.37	-0.3	0.0245
Ddx21	chr10	62603017	0.07	0.37	-0.3	0.0245
Ddx21	chr10	62603039	0.07	0.37	-0.3	0.0245
Ddx21	chr10	62603104	0.07	0.37	-0.3	0.0245
Ddx21	chr10	62603118	0.07	0.37	-0.3	0.0245
Ccar1	chr10	62793702	0.62	0.92	-0.3	0.0542
Ccar1	chr10	62793703	0.62	0.92	-0.3	0.0542
JA187517	chr10	63714853	0.58	0.88	-0.3	0.0232
JA187517	chr10	63714892	0.58	0.88	-0.3	0.0232
JA187517	chr10	63714956	0.58	0.88	-0.3	0.0232
Ctnna3	chr10	63821246	0.65	0.95	-0.3	0.185
Arid5b	chr10	68098616	0.49	0.79	-0.3	0.018
Arid5b	chr10	68098622	0.49	0.79	-0.3	0.018
Tmem26	chr10	68723363	0.03	0.34	-0.3	0.00198
Tmem26	chr10	68723371	0.03	0.34	-0.3	0.00198
Tmem26	chr10	68723373	0.03	0.34	-0.3	0.00198
Phyhipl	chr10	70593413	0.5	0.8	-0.3	0.014
Phyhipl	chr10	70593414	0.5	0.8	-0.3	0.014
Phyhipl	chr10	70593439	0.5	0.8	-0.3	0.014
Phyhipl	chr10	70593440	0.5	0.8	-0.3	0.014
BC082775	chr10	75343028	0.56	0.87	-0.3	0.205
Cabin1	chr10	75700525	0.56	0.87	-0.3	0.0196
Gstt1	chr10	75799112	0.62	0.93	-0.3	0.00997
Gstt1	chr10	75799191	0.62	0.93	-0.3	0.00997
Gm867	chr10	75941712	0.61	0.91	-0.3	0.00327
Itgb2	chr10	77540487	0.56	0.87	-0.3	0.109
Itgb2	chr10	77540641	0.56	0.87	-0.3	0.109
Gm10024	chr10	77711942	0.59	0.9	-0.3	0.094
1810043G02Rik	chr10	77977996	0.45	0.76	-0.3	0.111
Slc1a6	chr10	78780787	0.15	0.45	-0.3	0.274
AB352304	chr10	79355372	0.56	0.87	-0.3	0.0132
AB352304	chr10	79355425	0.56	0.87	-0.3	0.0132
AB352304	chr10	79355461	0.56	0.87	-0.3	0.0132
AB352304	chr10	79355470	0.56	0.87	-0.3	0.0132
Tcf3	chr10	80434790	0.54	0.84	-0.3	0.00491
AB337363	chr10	83395941	0.62	0.93	-0.3	0.00458
AB337363	chr10	83396008	0.62	0.93	-0.3	0.00458
AB337363	chr10	83396025	0.62	0.93	-0.3	0.00458
1500009L16Rik	chr10	83721510	0.29	0.6	-0.3	0.0949
Cry1	chr10	85186150	0.44	0.74	-0.3	0.193
Cry1	chr10	85186171	0.44	0.74	-0.3	0.193
AK165297	chr10	85266480	0.23	0.54	-0.3	0.103
AK165297	chr10	85266557	0.23	0.54	-0.3	0.103
AK165297	chr10	85266585	0.23	0.54	-0.3	0.103
TRNA_Lys	chr10	87830806	0.4	0.7	-0.3	0.102
Gnptab	chr10	88377858	0.61	0.92	-0.3	0.194
Slc17a8	chr10	89620817	0.64	0.95	-0.3	0.00122
Slc17a8	chr10	89620828	0.64	0.95	-0.3	0.00122
AK054011	chr10	93306506	0.45	0.76	-0.3	0.000316
AK145310	chr10	93729484	0.56	0.87	-0.3	0.0669
Epyc	chr10	97643091	0.55	0.86	-0.3	0.0213
Epyc	chr10	97647102	0.54	0.85	-0.3	0.0155
Epyc	chr10	97647103	0.54	0.85	-0.3	0.0155
Epyc	chr10	97647156	0.54	0.85	-0.3	0.0155
Mgat4c	chr10	102373554	0.59	0.89	-0.3	0.0415
Mgat4c	chr10	102373555	0.59	0.89	-0.3	0.0415
Ppfia2	chr10	106893454	0.65	0.96	-0.3	0.206
Acss3	chr10	107124999	0.51	0.81	-0.3	0.0925
Acss3	chr10	107125000	0.51	0.81	-0.3	0.0925
Otogl	chr10	107913244	0.59	0.89	-0.3	0.0359
Otogl	chr10	107913276	0.59	0.89	-0.3	0.0359
Otogl	chr10	107913277	0.59	0.89	-0.3	0.0359
Otogl	chr10	107913418	0.59	0.89	-0.3	0.0359
Otogl	chr10	107913419	0.59	0.89	-0.3	0.0359
Gm20758	chr10	111875430	0.59	0.89	-0.3	0.0146
Glipr1l1	chr10	112059006	0.66	0.96	-0.3	0.0244
Glipr1l1	chr10	112059010	0.66	0.96	-0.3	0.0244
Glipr1l1	chr10	112059011	0.66	0.96	-0.3	0.0244
Glipr1l1	chr10	112059028	0.66	0.96	-0.3	0.0244
Glipr1l1	chr10	112059029	0.66	0.96	-0.3	0.0244
Glipr1l1	chr10	112059088	0.66	0.96	-0.3	0.0244
Glipr1l2	chr10	112082205	0.65	0.95	-0.3	0.002
Glipr1l2	chr10	112082241	0.65	0.95	-0.3	0.002
Glipr1l2	chr10	112082275	0.65	0.95	-0.3	0.002
Tbc1d15	chr10	115211115	0.6	0.9	-0.3	0.108
4930579P08Rik	chr10	116727754	0.17	0.47	-0.3	6.98e-06
4930579P08Rik	chr10	116728201	0.18	0.48	-0.3	0.00466
4930579P08Rik	chr10	116728539	0.3	0.61	-0.3	0.0124
4930579P08Rik	chr10	116728547	0.3	0.61	-0.3	0.0124
Ifng	chr10	118439671	0.59	0.9	-0.3	0.00566
Ifng	chr10	118439687	0.59	0.9	-0.3	0.00566
Grip1	chr10	119992611	0.56	0.87	-0.3	0.164
Grip1	chr10	119992612	0.56	0.87	-0.3	0.164
Grip1	chr10	119992659	0.56	0.87	-0.3	0.164
Grip1	chr10	119992729	0.56	0.87	-0.3	0.164
AK162942	chr10	120208178	0.27	0.57	-0.3	0.0283
Lemd3	chr10	120980505	0.52	0.82	-0.3	0.0817
Lemd3	chr10	120980618	0.52	0.82	-0.3	0.0817
Usp15	chr10	123146911	0.64	0.94	-0.3	0.102
Usp15	chr10	123146912	0.64	0.94	-0.3	0.102
Mir378d	chr10	126710507	0.51	0.81	-0.3	0.0654
42072	chr10	127061090	0.25	0.56	-0.3	0.0595
42072	chr10	127061144	0.25	0.56	-0.3	0.0595
Kif5a	chr10	127264536	0.63	0.93	-0.3	0.00297
Arhgap9	chr10	127320736	0.52	0.83	-0.3	0.0476
Shmt2	chr10	127523028	0.46	0.76	-0.3	0.0906
Shmt2	chr10	127523034	0.46	0.76	-0.3	0.0906
Shmt2	chr10	127523038	0.46	0.76	-0.3	0.0906
Shmt2	chr10	127523047	0.46	0.76	-0.3	0.0906
Ankrd52	chr10	128375793	0.53	0.84	-0.3	0.0614
Ankrd52	chr10	128375865	0.53	0.84	-0.3	0.0614
TRNA_Ser	chr10	128458262	0.07	0.38	-0.3	0.021
TRNA_Ser	chr10	128458334	0.07	0.38	-0.3	0.021
TRNA_Ser	chr10	128458343	0.07	0.38	-0.3	0.021
Cdk2	chr10	128705599	0.11	0.41	-0.3	0.00113
Cdk2	chr10	128705622	0.11	0.41	-0.3	0.00113
Dgka	chr10	128746199	0.02	0.33	-0.3	7.75e-05
Gdf11	chr10	128888689	0.35	0.66	-0.3	0.0591
Gdf11	chr10	128888792	0.28	0.59	-0.3	0.0883
Gdf11	chr10	128888936	0.28	0.59	-0.3	0.0883
Gdf11	chr10	128892756	0.11	0.42	-0.3	0.00221
Gdf11	chr10	128892822	0.11	0.42	-0.3	0.00221
Mettl7b	chr10	128961494	0.05	0.35	-0.3	0.0201
Olfr768	chr10	129093614	0.61	0.92	-0.3	0.0731
Olfr810	chr10	129791921	0.33	0.64	-0.3	0.137
Olfr810	chr10	129791922	0.33	0.64	-0.3	0.137
Olfr810	chr10	129792042	0.33	0.64	-0.3	0.137
Olfr810	chr10	129792043	0.33	0.64	-0.3	0.137
Olfr816	chr10	129912168	0.5	0.8	-0.3	0.118
AK042206	chr11	3409681	0.33	0.64	-0.3	0.181
8430429K09Rik	chr11	3451250	0.28	0.59	-0.3	0.0277
Nf2	chr11	4821563	0.29	0.6	-0.3	0.0495
Nf2	chr11	4821646	0.29	0.6	-0.3	0.0495
Nf2	chr11	4821647	0.29	0.6	-0.3	0.0495
Nf2	chr11	4821675	0.29	0.6	-0.3	0.0495
Nf2	chr11	4821676	0.29	0.6	-0.3	0.0495
Znrf3	chr11	5381284	0.61	0.92	-0.3	0.00691
Znrf3	chr11	5381285	0.61	0.92	-0.3	0.00691
Aebp1	chr11	5866184	0.65	0.96	-0.3	0.11
Aebp1	chr11	5866286	0.65	0.96	-0.3	0.11
Aebp1	chr11	5866292	0.65	0.96	-0.3	0.11
Ykt6	chr11	5954470	0.26	0.57	-0.3	0.18
Ikzf1	chr11	11700585	0.08	0.39	-0.3	0.00283
Ikzf1	chr11	11700588	0.08	0.39	-0.3	0.00283
Ddc	chr11	11822427	0.62	0.93	-0.3	0.000623
4930554G24Rik	chr11	14178618	0.65	0.96	-0.3	0.233
Pom121l12	chr11	14598550	0.41	0.72	-0.3	0.0559
Pom121l12	chr11	14598551	0.41	0.72	-0.3	0.0559
Pom121l12	chr11	14598683	0.41	0.72	-0.3	0.0559
Pom121l12	chr11	14598706	0.41	0.72	-0.3	0.0559
Fbxo48	chr11	16949878	0.2	0.51	-0.3	0.00082
Fbxo48	chr11	16949921	0.2	0.51	-0.3	0.00082
Fbxo48	chr11	16949938	0.2	0.51	-0.3	0.00082
Fbxo48	chr11	16949941	0.2	0.51	-0.3	0.00082
Fbxo48	chr11	16949971	0.2	0.51	-0.3	0.00082
Fbxo48	chr11	16950001	0.2	0.51	-0.3	0.00082
Fbxo48	chr11	16950011	0.2	0.51	-0.3	0.00082
Fbxo48	chr11	16950040	0.2	0.51	-0.3	0.0018
Plek	chr11	17009034	0.03	0.33	-0.3	0.00317
Spred2	chr11	19923407	0.09	0.4	-0.3	0.000274
AK162774	chr11	21240974	0.43	0.73	-0.3	0.333
AK162774	chr11	21241097	0.43	0.73	-0.3	0.333
B3gnt2	chr11	22957735	0.63	0.93	-0.3	0.00177
B3gnt2	chr11	22957736	0.63	0.93	-0.3	0.00177
Gm10466	chr11	24730694	0.16	0.47	-0.3	0.279
Mir217	chr11	28764087	0.51	0.82	-0.3	0.00416
Mir217	chr11	28764088	0.51	0.82	-0.3	0.00416
Mir217	chr11	28764182	0.51	0.82	-0.3	0.00416
Mir217	chr11	28764183	0.51	0.82	-0.3	0.00416
Sptbn1	chr11	30219945	0.64	0.94	-0.3	0.254
Sptbn1	chr11	30219977	0.64	0.94	-0.3	0.254
Psme4	chr11	30770365	0.13	0.43	-0.3	0.0956
Snrnp25	chr11	32204602	0.44	0.75	-0.3	0.0192
Snrnp25	chr11	32204603	0.44	0.75	-0.3	0.0192
Hba-x	chr11	32276169	0.55	0.85	-0.3	0.186
Hba-a2	chr11	32282782	0.36	0.66	-0.3	0.00591
Hba-a2	chr11	32283021	0.4	0.71	-0.3	0.0529
Gabra1	chr11	42183865	0.3	0.61	-0.3	0.0362
Gabra6	chr11	42320791	0.41	0.71	-0.3	0.0118
Gabra6	chr11	42321616	0.6	0.91	-0.3	0.0102
Gabra6	chr11	42321617	0.6	0.91	-0.3	0.0102
Mir146	chr11	43375086	0.54	0.84	-0.3	0.0697
Mir146	chr11	43375187	0.54	0.84	-0.3	0.0697
Adra1b	chr11	43902636	0.61	0.91	-0.3	0.0308
Il12b	chr11	44399561	0.45	0.75	-0.3	0.186
Mir8100	chr11	46102483	0.52	0.82	-0.3	0.196
Mir8100	chr11	46102507	0.52	0.82	-0.3	0.196
Mir8100	chr11	46102538	0.52	0.82	-0.3	0.196
Itk	chr11	46390994	0.3	0.61	-0.3	0.0162
Timd2	chr11	46699036	0.15	0.46	-0.3	0.00195
Timd4	chr11	46810704	0.44	0.74	-0.3	0.0707
Timd4	chr11	46810717	0.44	0.74	-0.3	0.0707
Timd4	chr11	46810743	0.44	0.74	-0.3	0.0707
Olfr56	chr11	49132861	0.52	0.83	-0.3	0.105
Olfr56	chr11	49132967	0.52	0.83	-0.3	0.105
Olfr56	chr11	49133072	0.52	0.83	-0.3	0.105
Cnot6	chr11	49684955	0.58	0.88	-0.3	0.118
Hnrnph1	chr11	50376508	0.03	0.34	-0.3	3.33e-05
Clk4	chr11	51265674	0.25	0.55	-0.3	0.125
Clk4	chr11	51265675	0.25	0.55	-0.3	0.125
Clk4	chr11	51266941	0.59	0.9	-0.3	0.155
Tcf7	chr11	52258248	0.58	0.89	-0.3	0.048
Tcf7	chr11	52258269	0.58	0.89	-0.3	0.048
Il13	chr11	53636021	0.22	0.52	-0.3	0.0791
Il13	chr11	53636038	0.22	0.52	-0.3	0.0791
Irgm2	chr11	58219535	0.47	0.78	-0.3	0.0347
Irgm2	chr11	58219538	0.47	0.78	-0.3	0.0347
Irgm2	chr11	58219559	0.47	0.78	-0.3	0.0347
Irgm2	chr11	58219604	0.47	0.78	-0.3	0.0347
Irgm2	chr11	58219661	0.47	0.78	-0.3	0.0347
Irgm2	chr11	58219685	0.47	0.78	-0.3	0.0347
1810065E05Rik	chr11	58420511	0.43	0.73	-0.3	0.0915
1810065E05Rik	chr11	58420520	0.43	0.73	-0.3	0.0915
1810065E05Rik	chr11	58421247	0.65	0.96	-0.3	0.206
Olfr331	chr11	58504033	0.25	0.56	-0.3	0.14
Olfr322	chr11	58664683	0.3	0.61	-0.3	0.215
2610507I01Rik	chr11	59203574	0.61	0.92	-0.3	0.0331
2610507I01Rik	chr11	59203575	0.61	0.92	-0.3	0.0331
Zkscan17	chr11	59507895	0.67	0.98	-0.3	0.0339
Pemt	chr11	60047175	0.59	0.9	-0.3	0.0104
Slc5a10	chr11	61722025	0.29	0.59	-0.3	0.245
Zfp287	chr11	62732897	0.42	0.72	-0.3	0.228
Zfp287	chr11	62732939	0.42	0.72	-0.3	0.228
Ccdc42	chr11	68586356	0.58	0.88	-0.3	0.0128
Ccdc42	chr11	68593016	0.53	0.83	-0.3	0.0419
Ctc1	chr11	69033505	0.58	0.89	-0.3	0.0728
Ctc1	chr11	69033556	0.57	0.87	-0.3	0.0541
Ctc1	chr11	69033557	0.57	0.87	-0.3	0.0541
TRNA_Gly	chr11	69119368	0.22	0.53	-0.3	0.0565
TRNA_Gly	chr11	69119416	0.22	0.53	-0.3	0.0565
TRNA_Gly	chr11	69119428	0.22	0.53	-0.3	0.0565
Alox12b	chr11	69155740	0.06	0.37	-0.3	0.026
Alox8	chr11	69198411	0.38	0.69	-0.3	0.0467
Chd3	chr11	69349250	0.6	0.9	-0.3	0.19
Kdm6b	chr11	69413351	0.35	0.66	-0.3	0.127
Kdm6b	chr11	69413372	0.35	0.66	-0.3	0.127
Kdm6b	chr11	69413484	0.35	0.66	-0.3	0.127
Kdm6b	chr11	69413499	0.35	0.66	-0.3	0.127
Kdm6b	chr11	69413508	0.35	0.66	-0.3	0.127
Acap1	chr11	69891120	0.21	0.51	-0.3	0.0558
Gps2	chr11	69912785	0.57	0.88	-0.3	0.0841
Gps2	chr11	69912904	0.57	0.88	-0.3	0.0841
Eif5a	chr11	69922679	0.29	0.6	-0.3	0.0721
Alox15	chr11	70353368	0.66	0.97	-0.3	0.00135
Alox15	chr11	70353387	0.66	0.97	-0.3	0.00135
Alox15	chr11	70353391	0.66	0.97	-0.3	0.00135
Alox15	chr11	70353439	0.66	0.97	-0.3	0.00135
Alox15	chr11	70353491	0.66	0.97	-0.3	0.00135
Arrb2	chr11	70431903	0.05	0.36	-0.3	0.027
Arrb2	chr11	70431928	0.05	0.36	-0.3	0.027
Scimp	chr11	70813642	0.56	0.87	-0.3	0.0457
Scimp	chr11	70813675	0.56	0.87	-0.3	0.0457
Fbxo39	chr11	72314095	0.35	0.65	-0.3	0.0975
Fbxo39	chr11	72314136	0.35	0.65	-0.3	0.0975
Fbxo39	chr11	72314159	0.35	0.65	-0.3	0.0975
Camkk1	chr11	73018102	0.12	0.43	-0.3	0.011
Camkk1	chr11	73018111	0.12	0.43	-0.3	0.011
Camkk1	chr11	73018238	0.12	0.43	-0.3	0.011
Olfr43	chr11	74207153	0.44	0.75	-0.3	0.298
Olfr43	chr11	74207199	0.44	0.75	-0.3	0.298
Serpinf2	chr11	75439262	0.6	0.91	-0.3	0.0195
Tlcd2	chr11	75468301	0.03	0.34	-0.3	0.132
Tlcd2	chr11	75468413	0.22	0.52	-0.3	0.0604
Myo1c	chr11	75655170	0.29	0.6	-0.3	0.013
Myo1c	chr11	75655184	0.29	0.6	-0.3	0.013
Myo1c	chr11	75655238	0.29	0.6	-0.3	0.013
Myo1c	chr11	75655305	0.29	0.6	-0.3	0.013
Myo1c	chr11	75655347	0.29	0.6	-0.3	0.013
Myo1c	chr11	75655377	0.29	0.6	-0.3	0.013
Ankrd13b	chr11	77490303	0.36	0.66	-0.3	0.0945
Ankrd13b	chr11	77490311	0.36	0.66	-0.3	0.0945
Ankrd13b	chr11	77490455	0.36	0.66	-0.3	0.0945
Ankrd13b	chr11	77490514	0.36	0.66	-0.3	0.0945
Ankrd13b	chr11	77490541	0.36	0.66	-0.3	0.0945
Cryba1	chr11	77725921	0.59	0.89	-0.3	0.0708
Flot2	chr11	78036600	0.63	0.94	-0.3	0.0349
Flot2	chr11	78036612	0.63	0.94	-0.3	0.0349
Ift20	chr11	78535262	0.08	0.39	-0.3	0.00617
DQ706848	chr11	78750223	0.66	0.97	-0.3	0.00103
DQ706848	chr11	78750224	0.66	0.97	-0.3	0.00103
DQ706848	chr11	78750233	0.66	0.97	-0.3	0.00103
DQ706848	chr11	78750234	0.66	0.97	-0.3	0.00103
Gm21975	chr11	79516442	0.63	0.94	-0.3	0.16
Gm21975	chr11	79516919	0.64	0.94	-0.3	0.00375
Evi2a	chr11	79528512	0.02	0.32	-0.3	0.0391
Evi2a	chr11	79528513	0.02	0.32	-0.3	0.0391
Ccl11	chr11	82058095	0.47	0.77	-0.3	0.057
AK040794	chr11	84128422	0.38	0.69	-0.3	0.0305
AK040794	chr11	84128437	0.35	0.66	-0.3	0.0639
Pigw	chr11	84880945	0.03	0.34	-0.3	0.0957
Pigw	chr11	84881246	0.38	0.68	-0.3	0.0279
Bcas3	chr11	85640596	0.47	0.77	-0.3	0.0296
Bcas3os1	chr11	85719909	0.47	0.78	-0.3	0.00285
2210416O15Rik	chr11	88096863	0.41	0.72	-0.3	0.151
Dgkeos	chr11	89059489	0.09	0.39	-0.3	0.00768
Stxbp4	chr11	90639338	0.48	0.78	-0.3	0.0119
Stxbp4	chr11	90639339	0.48	0.78	-0.3	0.0119
Gm11545	chr11	94761038	0.08	0.39	-0.3	0.0516
Gm11545	chr11	94761049	0.08	0.39	-0.3	0.0516
Gm11545	chr11	94761216	0.08	0.39	-0.3	0.0516
Dlx4	chr11	95146926	0.51	0.82	-0.3	0.336
Dlx4	chr11	95146927	0.51	0.82	-0.3	0.336
Dlx4	chr11	95147053	0.51	0.82	-0.3	0.336
Ngfr	chr11	95587995	0.15	0.45	-0.3	0.287
Ngfr	chr11	95588049	0.15	0.45	-0.3	0.287
Zfp652	chr11	95747684	0.57	0.87	-0.3	0.0555
Zfp652	chr11	95747711	0.57	0.87	-0.3	0.0555
Hoxb6	chr11	96298212	0.29	0.6	-0.3	0.128
Hoxb6	chr11	96298234	0.29	0.6	-0.3	0.128
Hoxb6	chr11	96298242	0.29	0.6	-0.3	0.128
Nfe2l1	chr11	96828983	0.05	0.36	-0.3	3.07e-07
Scrn2	chr11	97029250	0.6	0.9	-0.3	0.0278
Scrn2	chr11	97029251	0.6	0.9	-0.3	0.0278
Mrpl45	chr11	97314718	0.64	0.95	-0.3	0.0163
Rpl19	chr11	98025458	0.59	0.9	-0.3	0.0852
Mir5119	chr11	98261668	0.59	0.9	-0.3	0.00242
Mir5119	chr11	98261737	0.59	0.89	-0.3	0.00553
Mir5119	chr11	98261917	0.6	0.9	-0.3	0.0135
AK179066	chr11	98770546	0.65	0.96	-0.3	0.0141
AK179066	chr11	98770555	0.65	0.96	-0.3	0.0141
AK179066	chr11	98770559	0.65	0.96	-0.3	0.0141
AK158612	chr11	99415983	0.45	0.75	-0.3	0.0313
AK158612	chr11	99416000	0.45	0.75	-0.3	0.0313
Krtap4-6	chr11	99666303	0.5	0.8	-0.3	0.0629
Krtap4-6	chr11	99666304	0.5	0.8	-0.3	0.0629
Krtap4-6	chr11	99666329	0.5	0.8	-0.3	0.0629
Krtap4-6	chr11	99666330	0.5	0.8	-0.3	0.0629
Krtap4-6	chr11	99666351	0.5	0.8	-0.3	0.0629
Krtap4-6	chr11	99666352	0.5	0.8	-0.3	0.0629
Krtap4-6	chr11	99666421	0.5	0.8	-0.3	0.0629
Krtap4-16	chr11	99852448	0.66	0.97	-0.3	0.00522
Krtap4-16	chr11	99852449	0.66	0.97	-0.3	0.00522
Krtap4-16	chr11	99852610	0.66	0.97	-0.3	0.00522
Krtap4-16	chr11	99852611	0.66	0.97	-0.3	0.00522
Krt36	chr11	100106981	0.58	0.88	-0.3	0.0761
Krt36	chr11	100107019	0.58	0.88	-0.3	0.0761
Gast	chr11	100333573	0.32	0.63	-0.3	0.0273
Gast	chr11	100333574	0.32	0.63	-0.3	0.0273
Gast	chr11	100333598	0.32	0.63	-0.3	0.0273
Gast	chr11	100333599	0.32	0.63	-0.3	0.0273
Dnajc7	chr11	100584361	0.04	0.34	-0.3	0.000119
Dnajc7	chr11	100620525	0.51	0.81	-0.3	0.12
Dnajc7	chr11	100620559	0.51	0.81	-0.3	0.12
Cntnap1	chr11	101174863	0.05	0.36	-0.3	0.000169
Cntnap1	chr11	101174919	0.05	0.36	-0.3	0.000169
Cntnap1	chr11	101174933	0.05	0.36	-0.3	0.000169
Ccr10	chr11	101174958	0.05	0.36	-0.3	0.000169
Ccr10	chr11	101174974	0.05	0.36	-0.3	0.000169
Ccr10	chr11	101175017	0.05	0.36	-0.3	0.000169
Ccr10	chr11	101175051	0.05	0.36	-0.3	0.000169
Ccr10	chr11	101175090	0.05	0.36	-0.3	0.000169
Ccr10	chr11	101175100	0.05	0.36	-0.3	0.000169
Rdm1	chr11	101626485	0.45	0.75	-0.3	0.00979
Rdm1	chr11	101626486	0.45	0.75	-0.3	0.00979
Rdm1	chr11	101626499	0.45	0.75	-0.3	0.00979
Rdm1	chr11	101626500	0.45	0.75	-0.3	0.00979
Itga2b	chr11	102470569	0.31	0.62	-0.3	0.0144
AK171412	chr11	104423953	0.62	0.92	-0.3	0.0105
AK171412	chr11	104423990	0.62	0.92	-0.3	0.0105
AK171412	chr11	104424012	0.62	0.92	-0.3	0.0105
AK171412	chr11	104424021	0.62	0.92	-0.3	0.0105
TRNA_Arg	chr11	107013348	0.54	0.84	-0.3	0.00529
TRNA_Arg	chr11	107013352	0.54	0.84	-0.3	0.00529
Gm11681	chr11	112800108	0.5	0.8	-0.3	0.209
Gm11681	chr11	112800120	0.5	0.8	-0.3	0.209
Grb2	chr11	115700439	0.03	0.34	-0.3	0.206
Itgb4	chr11	115974145	0.58	0.88	-0.3	0.0749
Itgb4	chr11	115974183	0.58	0.88	-0.3	0.0749
Unk	chr11	116038430	0.64	0.95	-0.3	0.0257
Unk	chr11	116038436	0.64	0.95	-0.3	0.0257
Unc13d	chr11	116079275	0.58	0.89	-0.3	0.0483
Unc13d	chr11	116079287	0.58	0.89	-0.3	0.0483
Aanat	chr11	116595157	0.27	0.58	-0.3	0.0113
Aanat	chr11	116595271	0.27	0.58	-0.3	0.0113
BC100451	chr11	118343918	0.51	0.82	-0.3	0.226
Mir5098	chr11	119880929	0.57	0.88	-0.3	0.157
Pycr1	chr11	120644745	0.65	0.96	-0.3	0.138
Narf	chr11	121235990	0.1	0.4	-0.3	0.14
AB335738	chr11	121881661	0.48	0.78	-0.3	0.0612
AK050516	chr12	8510314	0.56	0.87	-0.3	0.0755
Nt5c1b	chr12	10369892	0.42	0.73	-0.3	0.0506
Nt5c1b	chr12	10369991	0.42	0.73	-0.3	0.0506
Nt5c1b	chr12	10370042	0.42	0.73	-0.3	0.0506
Ntsr2	chr12	16655632	0.41	0.71	-0.3	0.135
Greb1	chr12	16757600	0.62	0.93	-0.3	0.116
Greb1	chr12	16757602	0.62	0.93	-0.3	0.116
Greb1	chr12	16757651	0.62	0.93	-0.3	0.116
Greb1	chr12	16757659	0.62	0.93	-0.3	0.116
Odc1	chr12	17543979	0.27	0.57	-0.3	0.034
Odc1	chr12	17544016	0.27	0.57	-0.3	0.034
Odc1	chr12	17544017	0.27	0.57	-0.3	0.034
Odc1	chr12	17544112	0.27	0.57	-0.3	0.034
AB350709	chr12	19560738	0.57	0.88	-0.3	0.0352
AB350709	chr12	19560765	0.57	0.88	-0.3	0.0352
Taf1b	chr12	24498004	0.37	0.68	-0.3	0.204
Taf1b	chr12	24498005	0.37	0.68	-0.3	0.204
Taf1b	chr12	24498043	0.37	0.68	-0.3	0.204
Taf1b	chr12	24498044	0.37	0.68	-0.3	0.204
C630031E19Rik	chr12	29685953	0.52	0.82	-0.3	0.0386
AK028422	chr12	32124422	0.56	0.86	-0.3	0.0279
AK028422	chr12	32124448	0.56	0.86	-0.3	0.0279
AK028422	chr12	32124495	0.56	0.86	-0.3	0.0279
Atxn7l1	chr12	33344933	0.53	0.83	-0.3	0.000755
Atxn7l1	chr12	33344934	0.53	0.83	-0.3	0.000755
Dock4	chr12	40789358	0.31	0.61	-0.3	0.0253
Dock4	chr12	40789414	0.31	0.61	-0.3	0.0253
Strn3	chr12	51649117	0.63	0.93	-0.3	0.0728
Strn3	chr12	51649118	0.63	0.93	-0.3	0.0728
Hectd1	chr12	51830621	0.01	0.31	-0.3	7.61e-06
Hectd1	chr12	51830622	0.01	0.31	-0.3	7.61e-06
Wdr20rt	chr12	65224960	0.64	0.94	-0.3	0.0112
Hif1a	chr12	73901268	0.03	0.34	-0.3	5.59e-06
Hif1a	chr12	73901675	0.04	0.34	-0.3	0.00883
Hif1a	chr12	73901705	0.04	0.34	-0.3	0.00883
Hif1a	chr12	73901730	0.04	0.34	-0.3	0.00883
AK010244	chr12	75452624	0.63	0.94	-0.3	0.0805
Mthfd1	chr12	76254701	0.54	0.85	-0.3	0.106
Gpx2	chr12	76796371	0.65	0.96	-0.3	0.206
Rdh11	chr12	79192505	0.62	0.92	-0.3	0.017
AK150199	chr12	80674776	0.6	0.91	-0.3	0.396
AK150199	chr12	80675003	0.6	0.91	-0.3	0.396
Cox16	chr12	81485420	0.25	0.56	-0.3	0.00655
Cox16	chr12	81485425	0.25	0.56	-0.3	0.00655
Cox16	chr12	81485437	0.25	0.56	-0.3	0.00655
AK140771	chr12	83596096	0.03	0.33	-0.3	0.108
Mlh3	chr12	85271083	0.46	0.76	-0.3	0.00987
Mlh3	chr12	85271441	0.3	0.6	-0.3	0.0736
Gm805	chr12	86169581	0.6	0.9	-0.3	0.0174
Gm805	chr12	86169663	0.6	0.9	-0.3	0.0174
Gm805	chr12	86169799	0.59	0.89	-0.3	0.0296
AB349811	chr12	86528491	0.56	0.87	-0.3	0.0836
Mir3068	chr12	87438786	0.59	0.9	-0.3	0.000711
DQ712273	chr12	98414191	0.19	0.5	-0.3	0.189
DQ544503	chr12	98433944	0.45	0.75	-0.3	0.00511
DQ544503	chr12	98433945	0.45	0.75	-0.3	0.00511
Kcnk10	chr12	98532619	0.64	0.94	-0.3	0.0736
Kcnk10	chr12	98532645	0.64	0.94	-0.3	0.0736
Kcnk10	chr12	98532664	0.64	0.94	-0.3	0.0736
Kcnk10	chr12	98532694	0.64	0.94	-0.3	0.0736
Kcnk10	chr12	98532705	0.64	0.94	-0.3	0.0736
Eml5	chr12	98901764	0.39	0.69	-0.3	0.114
Eml5	chr12	98901840	0.39	0.69	-0.3	0.114
Eml5	chr12	98901864	0.39	0.69	-0.3	0.114
Eml5	chr12	98901928	0.39	0.69	-0.3	0.114
Moap1	chr12	102744635	0.04	0.35	-0.3	0.00107
Cox8c	chr12	102899205	0.63	0.93	-0.3	0.000891
Ifi27	chr12	103433952	0.41	0.72	-0.3	0.0155
Ifi27	chr12	103433953	0.41	0.72	-0.3	0.0155
Ifi27	chr12	103433981	0.41	0.72	-0.3	0.0155
Ifi27	chr12	103433982	0.41	0.72	-0.3	0.0155
Serpina1f	chr12	103694724	0.6	0.91	-0.3	0.0733
Ak7	chr12	105705819	0.03	0.34	-0.3	0.206
Meg3	chr12	109541745	0.26	0.56	-0.3	0.00233
Mir770	chr12	109562478	0.54	0.85	-0.3	0.0245
Rian	chr12	109619076	0.62	0.93	-0.3	0.0131
Mir154	chr12	109737503	0.56	0.87	-0.3	0.0803
Mir154	chr12	109737512	0.56	0.87	-0.3	0.0803
Mir154	chr12	109737570	0.56	0.87	-0.3	0.0803
AK076722	chr12	110738998	0.06	0.37	-0.3	0.00799
6030440G07Rik	chr12	110994204	0.61	0.91	-0.3	0.045
6030440G07Rik	chr12	110994290	0.61	0.91	-0.3	0.045
6030440G07Rik	chr12	110994323	0.61	0.91	-0.3	0.045
Snora28	chr12	111540971	0.52	0.83	-0.3	0.123
Snora28	chr12	111541020	0.52	0.83	-0.3	0.123
Snora28	chr12	111541048	0.52	0.83	-0.3	0.123
Mark3	chr12	111573204	0.66	0.97	-0.3	0.0695
Mark3	chr12	111573215	0.66	0.97	-0.3	0.0695
Mark3	chr12	111573309	0.66	0.97	-0.3	0.0695
Wdr60	chr12	116213437	0.62	0.93	-0.3	0.159
Akr1c20	chr13	4524281	0.27	0.57	-0.3	0.0511
Akr1c20	chr13	4524282	0.27	0.57	-0.3	0.0511
Akr1c20	chr13	4524429	0.27	0.57	-0.3	0.0511
Akr1c20	chr13	4524430	0.27	0.57	-0.3	0.0511
Larp4b	chr13	9167630	0.63	0.94	-0.3	0.0656
Larp4b	chr13	9167700	0.63	0.94	-0.3	0.0656
Zmynd11	chr13	9766101	0.01	0.31	-0.3	0.00202
Lgals8	chr13	12459349	0.6	0.91	-0.3	0.00573
Lgals8	chr13	12459350	0.6	0.91	-0.3	0.00573
Lgals8	chr13	12459398	0.6	0.91	-0.3	0.00573
Lgals8	chr13	12459399	0.6	0.91	-0.3	0.00573
Edaradd	chr13	12520933	0.46	0.76	-0.3	0.0167
Edaradd	chr13	12520934	0.46	0.76	-0.3	0.0167
4933412O06Rik	chr13	15803445	0.56	0.86	-0.3	0.0211
4933412O06Rik	chr13	15803446	0.56	0.86	-0.3	0.0211
9330199G10Rik	chr13	19505075	0.58	0.88	-0.3	0.000411
9330199G10Rik	chr13	19505076	0.58	0.88	-0.3	0.000411
TRNA_Leu	chr13	21199037	0.03	0.34	-0.3	0.00846
TRNA_Leu	chr13	21199044	0.03	0.34	-0.3	0.00846
TRNA_Ala	chr13	21241098	0.44	0.75	-0.3	0.00191
TRNA_Ala	chr13	21241115	0.44	0.75	-0.3	0.00191
Mir1896	chr13	21443979	0.53	0.83	-0.3	0.117
Olfr11	chr13	21639265	0.58	0.89	-0.3	0.000219
TRNA_Lys	chr13	21908410	0.55	0.86	-0.3	0.0802
TRNA_Asp	chr13	21911028	0.07	0.38	-0.3	2.36e-05
TRNA_Val	chr13	22026078	0.01	0.32	-0.3	0.148
TRNA_Val	chr13	22026125	0.01	0.32	-0.3	0.148
Vmn1r191	chr13	22179713	0.3	0.6	-0.3	0.0681
Vmn1r191	chr13	22179714	0.3	0.6	-0.3	0.0681
Vmn1r192	chr13	22188197	0.65	0.96	-0.3	0.122
Vmn1r201	chr13	22473421	0.62	0.93	-0.3	0.0261
Vmn1r211	chr13	22852311	0.6	0.9	-0.3	0.0654
TRNA_Met	chr13	23316060	0.5	0.8	-0.3	0.0554
Btn2a2	chr13	23489158	0.25	0.55	-0.3	0.0812
TRNA_Ser	chr13	23502336	0.43	0.74	-0.3	0.0448
TRNA_Trp	chr13	23506766	0.13	0.43	-0.3	6.76e-07
Hist1h4c	chr13	23699318	0.47	0.77	-0.3	0.0926
Hist1h4c	chr13	23699323	0.47	0.77	-0.3	0.0926
Hist1h2ab	chr13	23750195	0.59	0.9	-0.3	0.00823
Serpinb9b	chr13	33027259	0.6	0.91	-0.3	0.0576
Serpinb9b	chr13	33027274	0.6	0.91	-0.3	0.0576
AK015940	chr13	35167808	0.67	0.97	-0.3	0.0111
AK079953	chr13	37434826	0.02	0.32	-0.3	1.26e-08
Rreb1	chr13	37888027	0.58	0.88	-0.3	0.0015
AK029768	chr13	39792518	0.58	0.89	-0.3	0.0174
AK029768	chr13	39792519	0.58	0.89	-0.3	0.0174
Gcm2	chr13	41111435	0.43	0.74	-0.3	0.0206
Phactr1	chr13	43121452	0.66	0.96	-0.3	0.0871
Phactr1	chr13	43121453	0.66	0.96	-0.3	0.0871
Phactr1	chr13	43121515	0.66	0.96	-0.3	0.0871
Mirlet7d	chr13	48536000	0.62	0.92	-0.3	0.00887
Fgd3	chr13	49321522	0.25	0.56	-0.3	0.132
Fgd3	chr13	49321586	0.25	0.56	-0.3	0.132
Gm906	chr13	50251798	0.67	0.97	-0.3	0.00378
DQ549979	chr13	50325863	0.65	0.96	-0.3	0.268
DQ549979	chr13	50325915	0.65	0.96	-0.3	0.268
DQ549979	chr13	50325934	0.65	0.96	-0.3	0.268
Nfil3	chr13	52973602	0.63	0.94	-0.3	0.00137
Nfil3	chr13	52973622	0.63	0.94	-0.3	0.00137
4930555G21Rik	chr13	53647140	0.52	0.82	-0.3	0.0541
AK039269	chr13	53777004	0.53	0.84	-0.3	0.0548
Cplx2	chr13	54370467	0.56	0.87	-0.3	0.205
AK216920	chr13	54551964	0.64	0.95	-0.3	0.0058
Fgfr4	chr13	55151946	0.45	0.75	-0.3	0.0342
Kif27	chr13	58354580	0.61	0.91	-0.3	0.00792
Spata31d1d	chr13	59733016	0.65	0.95	-0.3	0.084
Etohd2	chr13	59768517	0.44	0.74	-0.3	0.00615
Etohd2	chr13	59768529	0.44	0.74	-0.3	0.00615
Zcchc6	chr13	59809604	0.55	0.86	-0.3	0.00873
Cts6	chr13	61204323	0.56	0.87	-0.3	0.0312
2010111I01Rik	chr13	63272064	0.64	0.94	-0.3	4.49e-06
2010111I01Rik	chr13	63272082	0.64	0.94	-0.3	4.49e-06
2010111I01Rik	chr13	63272083	0.64	0.94	-0.3	4.49e-06
Mir3074-1	chr13	63302331	0.6	0.91	-0.3	0.0733
Mir3074-1	chr13	63302332	0.6	0.91	-0.3	0.0733
Fancc	chr13	63432486	0.63	0.93	-0.3	1.5e-06
Fancc	chr13	63432498	0.63	0.93	-0.3	1.5e-06
Fancc	chr13	63432502	0.63	0.93	-0.3	1.5e-06
Cdk20	chr13	64431106	0.62	0.93	-0.3	0.0303
Spata31	chr13	64917680	0.37	0.68	-0.3	0.065
Gm10767	chr13	66903765	0.13	0.43	-0.3	0.133
Zfp459	chr13	67422170	0.5	0.81	-0.3	0.146
Adamts16	chr13	70842996	0.45	0.76	-0.3	0.165
Adamts16	chr13	70843071	0.45	0.76	-0.3	0.165
Adamts16	chr13	70843141	0.45	0.76	-0.3	0.165
Trip13	chr13	73939042	0.57	0.88	-0.3	0.0113
AK049441	chr13	74339638	0.64	0.95	-0.3	0.393
Mctp1	chr13	76723806	0.36	0.67	-0.3	0.139
Mctp1	chr13	76723835	0.36	0.67	-0.3	0.139
Mef2c	chr13	83523357	0.06	0.36	-0.3	0.00031
Mef2c	chr13	83523367	0.06	0.36	-0.3	0.00031
Mef2c	chr13	83523524	0.02	0.33	-0.3	0.00174
Mef2c	chr13	83523536	0.02	0.33	-0.3	0.00174
AK047041	chr13	84049415	0.58	0.88	-0.3	0.0453
AK047041	chr13	84049416	0.58	0.88	-0.3	0.0453
Edil3	chr13	88820975	0.18	0.48	-0.3	0.278
AK081815	chr13	89553786	0.62	0.93	-0.3	0.00102
AK081815	chr13	89553828	0.62	0.93	-0.3	0.00102
AK081815	chr13	89553911	0.62	0.93	-0.3	0.00102
AK081815	chr13	89553946	0.62	0.93	-0.3	0.00102
AK081815	chr13	89553947	0.62	0.93	-0.3	0.00102
Fam151b	chr13	92484665	0.56	0.87	-0.3	0.0472
Fam151b	chr13	92484671	0.56	0.87	-0.3	0.0472
Fam151b	chr13	92484681	0.56	0.87	-0.3	0.0472
Fam151b	chr13	92484684	0.56	0.87	-0.3	0.0472
Papd4	chr13	93186414	0.06	0.36	-0.3	0.35
Papd4	chr13	93186620	0.06	0.36	-0.3	0.35
Homer1	chr13	93306717	0.46	0.76	-0.3	0.00194
Homer1	chr13	93306718	0.46	0.76	-0.3	0.00194
Homer1	chr13	93306730	0.46	0.76	-0.3	0.00194
Homer1	chr13	93306731	0.46	0.76	-0.3	0.00194
Bhmt	chr13	93637789	0.52	0.83	-0.3	0.0196
Lhfpl2	chr13	94056349	0.61	0.92	-0.3	0.192
Lhfpl2	chr13	94056417	0.61	0.92	-0.3	0.192
Pde8b	chr13	95250294	0.03	0.34	-0.3	0.206
Sv2c	chr13	95984543	0.61	0.92	-0.3	0.0172
Hmgcr	chr13	96671588	0.04	0.34	-0.3	0.00288
Hmgcr	chr13	96671614	0.04	0.34	-0.3	0.00288
Tnpo1	chr13	98891571	0.2	0.5	-0.3	0.000178
Zfp366	chr13	99184502	0.06	0.37	-0.3	0.0105
Smn1	chr13	100121733	0.39	0.7	-0.3	0.0452
Naip1	chr13	100452591	0.47	0.78	-0.3	0.0581
Marveld2	chr13	100617260	0.33	0.64	-0.3	0.00538
Pde4d	chr13	109259806	0.06	0.36	-0.3	0.0229
Skiv2l2	chr13	112910699	0.61	0.92	-0.3	0.00613
Ndufs4	chr13	114388383	0.03	0.34	-0.3	0.00117
Itga2	chr13	114932653	0.59	0.89	-0.3	0.00883
Mrps30	chr13	118387421	0.08	0.38	-0.3	0.000551
Mrps30	chr13	118387432	0.08	0.38	-0.3	0.000551
Mrps30	chr13	118387456	0.08	0.38	-0.3	0.000551
Mrps30	chr13	118387496	0.08	0.38	-0.3	0.000551
Fhit	chr14	11126430	0.16	0.47	-0.3	0.328
Sntn	chr14	13669442	0.08	0.39	-0.3	0.0761
Olfr720	chr14	14177181	0.55	0.85	-0.3	0.00821
Olfr720	chr14	14177236	0.55	0.85	-0.3	0.00821
Oxsm	chr14	16250332	0.15	0.45	-0.3	0.0156
Oxsm	chr14	16250408	0.15	0.45	-0.3	0.0156
Oxsm	chr14	16250409	0.15	0.45	-0.3	0.0156
Oxsm	chr14	16250488	0.15	0.45	-0.3	0.0156
Oxsm	chr14	16250489	0.15	0.45	-0.3	0.0156
Thrb	chr14	17826578	0.6	0.91	-0.3	0.121
Thrb	chr14	17826637	0.6	0.91	-0.3	0.121
Thrb	chr14	17826638	0.6	0.91	-0.3	0.121
Nr1d2	chr14	18240179	0.51	0.82	-0.3	0.0034
Kcnk16	chr14	20270177	0.54	0.84	-0.3	0.025
Dnajc9	chr14	20389897	0.6	0.9	-0.3	0.0297
Dnajc9	chr14	20389898	0.6	0.9	-0.3	0.0297
Chchd1	chr14	20701744	0.44	0.75	-0.3	7.23e-05
Samd8	chr14	21751728	0.1	0.4	-0.3	7.41e-07
Vdac2	chr14	21830316	0.2	0.51	-0.3	0.0206
DQ697332	chr14	24089501	0.56	0.87	-0.3	0.103
DQ697332	chr14	24089502	0.56	0.87	-0.3	0.103
Zcchc24	chr14	25770006	0.37	0.68	-0.3	0.0766
Zcchc24	chr14	25770034	0.37	0.68	-0.3	0.0766
Dnah12	chr14	26770108	0.61	0.92	-0.3	0.0115
Hesx1	chr14	26999969	0.49	0.8	-0.3	0.0054
Hesx1	chr14	26999970	0.49	0.8	-0.3	0.0054
Hesx1	chr14	27000035	0.49	0.8	-0.3	0.0054
Hesx1	chr14	27000036	0.49	0.8	-0.3	0.0054
Hesx1	chr14	27000080	0.49	0.8	-0.3	0.0054
Arhgef3	chr14	27236705	0.51	0.82	-0.3	0.197
Arhgef3	chr14	27236879	0.51	0.82	-0.3	0.197
Arhgef3	chr14	27237345	0.07	0.38	-0.3	0.00449
Arhgef3	chr14	27237425	0.07	0.38	-0.3	0.00449
DQ556433	chr14	27430186	0.58	0.88	-0.3	0.000775
Erc2	chr14	27872675	0.62	0.92	-0.3	0.121
AK051456	chr14	29274433	0.33	0.63	-0.3	0.167
AK051456	chr14	29274434	0.33	0.63	-0.3	0.167
AK051456	chr14	29274493	0.33	0.63	-0.3	0.167
AK051456	chr14	29274494	0.33	0.63	-0.3	0.167
AK051456	chr14	29274549	0.33	0.63	-0.3	0.167
AK051456	chr14	29274569	0.33	0.63	-0.3	0.167
AK051456	chr14	29274579	0.33	0.63	-0.3	0.167
Tkt	chr14	30548570	0.14	0.45	-0.3	0.0135
Snord19	chr14	31017491	0.24	0.55	-0.3	0.0175
Snord19	chr14	31017492	0.24	0.55	-0.3	0.0175
Snord19	chr14	31017544	0.24	0.55	-0.3	0.0175
Snord19	chr14	31017545	0.24	0.55	-0.3	0.0175
Gnl3	chr14	31020359	0.04	0.35	-0.3	8.61e-05
Smim4	chr14	31129672	0.34	0.64	-0.3	0.0577
Nisch	chr14	31207131	0.31	0.62	-0.3	0.101
Ncoa4	chr14	32159385	0.01	0.31	-0.3	0.00395
Ncoa4	chr14	32159393	0.01	0.31	-0.3	0.00395
Ncoa4	chr14	32159498	0.01	0.31	-0.3	0.00395
Ncoa4	chr14	32159506	0.01	0.31	-0.3	0.00395
A630023A22Rik	chr14	34103433	0.53	0.84	-0.3	0.0241
A630023A22Rik	chr14	34103473	0.53	0.84	-0.3	0.0241
A630023A22Rik	chr14	34103489	0.53	0.84	-0.3	0.0241
A630023A22Rik	chr14	34103547	0.53	0.84	-0.3	0.0241
A630023A22Rik	chr14	34103594	0.53	0.84	-0.3	0.0241
A630023A22Rik	chr14	34103611	0.53	0.84	-0.3	0.0241
A630023A22Rik	chr14	34103621	0.53	0.84	-0.3	0.0241
Fam25c	chr14	34356470	0.66	0.97	-0.3	0.0587
Fam25c	chr14	34356486	0.66	0.97	-0.3	0.0587
Fam25c	chr14	34356665	0.66	0.97	-0.3	0.0587
Fam25c	chr14	34356688	0.66	0.97	-0.3	0.0587
Bmpr1a	chr14	34503875	0.24	0.55	-0.3	0.003
Ccser2	chr14	36935736	0.62	0.93	-0.3	0.00666
Ccser2	chr14	36935737	0.62	0.93	-0.3	0.00666
AK133078	chr14	39218729	0.55	0.86	-0.3	0.0115
AK133078	chr14	39218896	0.55	0.86	-0.3	0.0115
Samd4	chr14	47068199	0.61	0.91	-0.3	0.022
Lgals3	chr14	47373268	0.51	0.81	-0.3	0.0847
Lgals3	chr14	47373340	0.51	0.81	-0.3	0.0847
Fbxo34	chr14	47528480	0.64	0.95	-0.3	0.0452
Fbxo34	chr14	47528515	0.64	0.95	-0.3	0.0452
Fbxo34	chr14	47528569	0.56	0.86	-0.3	0.184
Atg14	chr14	47569247	0.62	0.92	-0.3	0.0982
Atg14	chr14	47569268	0.62	0.92	-0.3	0.0982
Peli2	chr14	48120094	0.14	0.44	-0.3	0.0468
Peli2	chr14	48120095	0.14	0.44	-0.3	0.0468
Rnase9	chr14	51040913	0.61	0.91	-0.3	0.0431
Rnase9	chr14	51040914	0.61	0.91	-0.3	0.0431
Rnase9	chr14	51040943	0.61	0.91	-0.3	0.0431
Eddm3b	chr14	51115602	0.69	0.99	-0.3	0.0271
Zfp219	chr14	52020816	0.18	0.48	-0.3	0.000124
Zfp219	chr14	52020823	0.18	0.48	-0.3	0.000124
Rab2b	chr14	52280653	0.52	0.83	-0.3	0.0103
Rab2b	chr14	52280726	0.53	0.83	-0.3	0.000434
Olfr1509	chr14	52450401	0.38	0.69	-0.3	0.0387
Olfr1509	chr14	52450406	0.38	0.69	-0.3	0.0387
Olfr1509	chr14	52450499	0.38	0.69	-0.3	0.0387
Olfr1507	chr14	52491905	0.36	0.66	-0.3	0.216
Olfr1507	chr14	52491906	0.36	0.66	-0.3	0.216
Mir208a	chr14	54949116	0.67	0.97	-0.3	0.109
Tinf2	chr14	55682324	0.01	0.31	-0.3	0.0179
Gzmf	chr14	56210933	0.51	0.82	-0.3	0.0163
Gzmf	chr14	56210983	0.51	0.82	-0.3	0.0163
Gzmf	chr14	56210984	0.51	0.82	-0.3	0.0163
Gzmf	chr14	56211103	0.51	0.82	-0.3	0.0163
Gja3	chr14	57058885	0.45	0.76	-0.3	0.383
Gjb2	chr14	57102110	0.51	0.82	-0.3	0.0963
Serpine3	chr14	62662497	0.54	0.85	-0.3	0.158
Serpine3	chr14	62662589	0.54	0.85	-0.3	0.158
Msra	chr14	64455900	0.58	0.89	-0.3	0.00586
Fbxo16	chr14	65265222	0.51	0.81	-0.3	0.0499
Fbxo16	chr14	65265233	0.51	0.81	-0.3	0.0499
Fbxo16	chr14	65265234	0.51	0.81	-0.3	0.0499
Fbxo16	chr14	65265331	0.51	0.81	-0.3	0.0499
Fbxo16	chr14	65265388	0.51	0.81	-0.3	0.0499
Fbxo16	chr14	65265403	0.51	0.81	-0.3	0.0499
AK028094	chr14	65326307	0.14	0.44	-0.3	4.3e-06
Cdca2	chr14	67717067	0.03	0.33	-0.3	0.109
Cdca2	chr14	67717069	0.03	0.33	-0.3	0.109
Cdca2	chr14	67717113	0.03	0.33	-0.3	0.109
Gfra2	chr14	70942146	0.6	0.91	-0.3	0.0654
Gfra2	chr14	70942147	0.6	0.91	-0.3	0.0654
Lrch1	chr14	74900098	0.6	0.91	-0.3	0.00148
Zc3h13	chr14	75283632	0.51	0.81	-0.3	0.307
Tsc22d1	chr14	76488791	0.37	0.67	-0.3	0.221
9630013A20Rik	chr14	84470924	0.57	0.87	-0.3	0.00408
9630013A20Rik	chr14	84470963	0.57	0.87	-0.3	0.00408
9630013A20Rik	chr14	84471002	0.57	0.87	-0.3	0.00408
9630013A20Rik	chr14	84471037	0.57	0.87	-0.3	0.00408
9630013A20Rik	chr14	84471038	0.57	0.87	-0.3	0.00408
9630013A20Rik	chr14	84471158	0.57	0.87	-0.3	0.00408
9630013A20Rik	chr14	84471159	0.57	0.87	-0.3	0.00408
9630013A20Rik	chr14	84476708	0.54	0.85	-0.3	0.00123
9630013A20Rik	chr14	84476709	0.54	0.85	-0.3	0.00123
JA187517	chr14	92443204	0.4	0.7	-0.3	0.0186
JA187517	chr14	92443205	0.4	0.7	-0.3	0.0186
JA187517	chr14	92443311	0.4	0.7	-0.3	0.0186
AK165798	chr14	99044126	0.48	0.78	-0.3	0.00256
Slain1	chr14	103649664	0.07	0.37	-0.3	0.00483
D130009I18Rik	chr14	104637718	0.56	0.87	-0.3	2.83e-05
D130009I18Rik	chr14	104637719	0.56	0.87	-0.3	2.83e-05
Gm17066	chr14	105131657	0.19	0.49	-0.3	0.00232
AK139611	chr14	105190163	0.61	0.91	-0.3	0.00466
AK139611	chr14	105190181	0.61	0.91	-0.3	0.00466
9330188P03Rik	chr14	105591273	0.59	0.9	-0.3	0.002
9330188P03Rik	chr14	105591943	0.52	0.83	-0.3	0.017
9330188P03Rik	chr14	105591963	0.52	0.83	-0.3	0.017
9330188P03Rik	chr14	105591971	0.52	0.83	-0.3	0.017
JA187517	chr14	106558163	0.55	0.86	-0.3	0.056
AK017006	chr14	118211863	0.5	0.8	-0.3	0.02
AK017006	chr14	118211934	0.52	0.83	-0.3	0.0109
Dock9	chr14	121698465	0.03	0.34	-0.3	0.206
Timm8a2	chr14	122034086	0.58	0.88	-0.3	0.0493
Timm8a2	chr14	122034087	0.58	0.88	-0.3	0.0493
AW549877	chr15	3996808	0.15	0.46	-0.3	0.00251
AW549877	chr15	3996809	0.15	0.46	-0.3	0.00251
C6	chr15	4726237	0.52	0.83	-0.3	0.0106
C6	chr15	4726238	0.52	0.83	-0.3	0.0106
AK021004	chr15	5186814	0.37	0.68	-0.3	0.00408
Slc1a3	chr15	8652125	0.62	0.92	-0.3	8.78e-05
Slc1a3	chr15	8652126	0.62	0.92	-0.3	8.78e-05
Capsl	chr15	9436002	0.27	0.57	-0.3	0.00194
Npr3	chr15	11890839	0.61	0.91	-0.3	0.000242
Npr3	chr15	11890867	0.61	0.91	-0.3	0.000242
Npr3	chr15	11890886	0.61	0.91	-0.3	0.000242
Fam134b	chr15	25932720	0.56	0.87	-0.3	0.0464
Cmbl	chr15	31567669	0.59	0.9	-0.3	0.000738
Snord123	chr15	32241473	0.6	0.9	-0.3	0.00136
Snord123	chr15	32241501	0.6	0.9	-0.3	0.00136
1700084J12Rik	chr15	33405712	0.56	0.87	-0.3	8.98e-05
1700084J12Rik	chr15	33405739	0.56	0.87	-0.3	8.98e-05
Mir8097	chr15	36240589	0.65	0.95	-0.3	0.0602
Mir8097	chr15	36240590	0.65	0.95	-0.3	0.0602
Ywhaz	chr15	36798166	0.58	0.89	-0.3	0.000152
Ywhaz	chr15	36798237	0.58	0.89	-0.3	0.000152
Borg	chr15	38729871	0.61	0.91	-0.3	0.0393
Baalc	chr15	38932852	0.5	0.81	-0.3	0.0442
Rims2	chr15	39658123	0.58	0.89	-0.3	0.0585
Rims2	chr15	39658164	0.58	0.89	-0.3	0.0585
Rims2	chr15	39658196	0.58	0.89	-0.3	0.0585
Oxr1	chr15	41788281	0.01	0.32	-0.3	0.167
Oxr1	chr15	41788317	0.01	0.32	-0.3	0.167
Rspo2	chr15	43171305	0.47	0.78	-0.3	0.0541
Rspo2	chr15	43171323	0.47	0.78	-0.3	0.0541
1700022A22Rik	chr15	46323108	0.65	0.95	-0.3	0.00179
1700022A22Rik	chr15	46323109	0.65	0.95	-0.3	0.00179
1700022A22Rik	chr15	46323288	0.65	0.95	-0.3	0.00179
1700022A22Rik	chr15	46323289	0.65	0.95	-0.3	0.00179
JA187517	chr15	46812165	0.56	0.86	-0.3	0.0048
JA187517	chr15	46812166	0.56	0.86	-0.3	0.0048
AB349790	chr15	47538695	0.53	0.84	-0.3	0.00351
AB349790	chr15	47538714	0.53	0.84	-0.3	0.00351
Samd12	chr15	53903999	0.64	0.94	-0.3	0.0183
Taf2	chr15	55071055	0.63	0.93	-0.3	0.0018
Taf2	chr15	55071056	0.63	0.93	-0.3	0.0018
Fam83a	chr15	57985741	0.55	0.86	-0.3	0.07
Trmt12	chr15	58872194	0.15	0.45	-0.3	0.0413
DQ715766	chr15	59271557	0.5	0.8	-0.3	0.0805
DQ715766	chr15	59271580	0.5	0.8	-0.3	0.0805
AK041614	chr15	60187575	0.11	0.41	-0.3	0.0052
AK041614	chr15	60187583	0.11	0.41	-0.3	0.0052
Pvt1	chr15	62038813	0.04	0.34	-0.3	0.000866
Pvt1	chr15	62038814	0.04	0.34	-0.3	0.000866
Gsdmcl2	chr15	63880373	0.46	0.77	-0.3	0.041
Gsdmcl2	chr15	63880455	0.46	0.77	-0.3	0.041
Phf20l1	chr15	66614662	0.61	0.91	-0.3	0.0129
Phf20l1	chr15	66614663	0.61	0.91	-0.3	0.0129
1700012I11Rik	chr15	67225920	0.59	0.89	-0.3	0.0114
1700012I11Rik	chr15	67225921	0.59	0.89	-0.3	0.0114
1700012I11Rik	chr15	67225993	0.59	0.89	-0.3	0.0114
AB340581	chr15	69884880	0.62	0.93	-0.3	0.00306
AB340581	chr15	69884930	0.62	0.93	-0.3	0.00306
AB340581	chr15	69884948	0.62	0.93	-0.3	0.00306
Lypd2	chr15	74734988	0.28	0.58	-0.3	0.163
Lypd2	chr15	74735110	0.28	0.58	-0.3	0.163
Lypd2	chr15	74735117	0.28	0.58	-0.3	0.163
Tigd5	chr15	75908400	0.01	0.32	-0.3	0.122
Tigd5	chr15	75908492	0.01	0.32	-0.3	0.122
Tigd5	chr15	75908514	0.01	0.32	-0.3	0.122
Apol8	chr15	77755684	0.38	0.69	-0.3	0.159
Sstr3	chr15	78545251	0.2	0.5	-0.3	0.00158
Sstr3	chr15	78545271	0.2	0.5	-0.3	0.00158
Tnrc6b	chr15	80710038	0.34	0.65	-0.3	0.0295
Tnrc6b	chr15	80710039	0.34	0.65	-0.3	0.0295
Mchr1	chr15	81234019	0.61	0.91	-0.3	0.0258
St13	chr15	81401286	0.28	0.58	-0.3	0.00056
St13	chr15	81401287	0.28	0.58	-0.3	0.00056
St13	chr15	81401291	0.28	0.58	-0.3	0.00056
St13	chr15	81401292	0.28	0.58	-0.3	0.00056
St13	chr15	81401311	0.28	0.58	-0.3	0.00056
St13	chr15	81401312	0.28	0.58	-0.3	0.00056
Zc3h7b	chr15	81744419	0.25	0.56	-0.3	0.146
Zc3h7b	chr15	81744528	0.25	0.56	-0.3	0.146
Naga	chr15	82339488	0.22	0.52	-0.3	0.000402
Naga	chr15	82340194	0.05	0.36	-0.3	0.0497
Naga	chr15	82340256	0.05	0.36	-0.3	0.0497
Naga	chr15	82340258	0.05	0.36	-0.3	0.0497
Cyp2d37-ps	chr15	82690510	0.56	0.87	-0.3	0.0916
Cyp2d37-ps	chr15	82690511	0.56	0.87	-0.3	0.0916
Cyp2d37-ps	chr15	82690663	0.56	0.87	-0.3	0.0916
Cyp2d37-ps	chr15	82690664	0.56	0.87	-0.3	0.0916
Cyp2d37-ps	chr15	82690714	0.56	0.87	-0.3	0.0916
Cyp2d37-ps	chr15	82690715	0.56	0.87	-0.3	0.0916
Pacsin2	chr15	83432686	0.02	0.32	-0.3	8.09e-05
Pacsin2	chr15	83432688	0.02	0.32	-0.3	8.09e-05
Ttll1	chr15	83511451	0.46	0.76	-0.3	0.0378
Efcab6	chr15	83901657	0.59	0.9	-0.3	0.182
Efcab6	chr15	83901694	0.59	0.9	-0.3	0.182
5031439G07Rik	chr15	84989183	0.47	0.77	-0.3	0.104
AB350106	chr15	85177042	0.59	0.89	-0.3	0.0634
AB350106	chr15	85177936	0.63	0.93	-0.3	0.0062
AK038224	chr15	85676161	0.56	0.87	-0.3	0.323
AK038224	chr15	85676806	0.63	0.93	-0.3	0.002
Celsr1	chr15	85980640	0.5	0.81	-0.3	0.0206
AK020795	chr15	86476064	0.65	0.96	-0.3	0.283
AK020795	chr15	86476087	0.65	0.96	-0.3	0.283
C230037L18Rik	chr15	89475358	0.68	0.98	-0.3	0.0446
C230037L18Rik	chr15	89475394	0.68	0.98	-0.3	0.0446
Rabl2	chr15	89583938	0.58	0.88	-0.3	0.081
Rabl2	chr15	89584146	0.58	0.88	-0.3	0.081
Smgc	chr15	91837039	0.55	0.86	-0.3	0.0486
Smgc	chr15	91837089	0.55	0.86	-0.3	0.0486
Smgc	chr15	91837099	0.55	0.86	-0.3	0.0486
Cntn1	chr15	91948299	0.58	0.89	-0.3	0.0129
Cntn1	chr15	91948374	0.58	0.89	-0.3	0.0129
Cntn1	chr15	91948402	0.58	0.89	-0.3	0.0129
Cntn1	chr15	91948532	0.58	0.89	-0.3	0.0129
Cntn1	chr15	91948533	0.58	0.89	-0.3	0.0129
Pdzrn4	chr15	92596730	0.38	0.68	-0.3	0.00323
Pdzrn4	chr15	92596731	0.38	0.68	-0.3	0.00323
Pdzrn4	chr15	92596785	0.37	0.68	-0.3	0.00235
Pdzrn4	chr15	92596786	0.37	0.68	-0.3	0.00235
Pdzrn4	chr15	92596797	0.37	0.68	-0.3	0.00235
Pdzrn4	chr15	92596798	0.37	0.68	-0.3	0.00235
Pdzrn4	chr15	92596851	0.37	0.68	-0.3	0.00235
Pdzrn4	chr15	92596852	0.37	0.68	-0.3	0.00235
Pdzrn4	chr15	92596889	0.37	0.68	-0.3	0.00235
Pdzrn4	chr15	92596890	0.37	0.68	-0.3	0.00235
Yaf2	chr15	93337919	0.05	0.35	-0.3	0.0683
9430014N10Rik	chr15	93928001	0.59	0.89	-0.3	0.011
Slc38a4	chr15	97020372	0.59	0.89	-0.3	0.0138
Pced1b	chr15	97360043	0.59	0.9	-0.3	0.133
Olfr288	chr15	98220677	0.57	0.87	-0.3	0.0217
Olfr286	chr15	98234502	0.64	0.95	-0.3	0.00215
Lalba	chr15	98483092	0.43	0.74	-0.3	0.248
Snora34	chr15	98519900	0.64	0.94	-0.3	0.00392
Adcy6	chr15	98604689	0.68	0.98	-0.3	0.0232
Adcy6	chr15	98604774	0.68	0.98	-0.3	0.0232
Adcy6	chr15	98604810	0.68	0.98	-0.3	0.0232
Adcy6	chr15	98604890	0.68	0.98	-0.3	0.0232
Ddx23	chr15	98663398	0.28	0.58	-0.3	0.132
Arf3	chr15	98764131	0.26	0.56	-0.3	0.0191
JA187517	chr15	98891184	0.37	0.68	-0.3	3.52e-05
JA187517	chr15	98891287	0.28	0.58	-0.3	1.18e-05
Dhh	chr15	98899718	0.39	0.7	-0.3	0.117
Dhh	chr15	98899726	0.39	0.7	-0.3	0.117
Dhh	chr15	98899749	0.39	0.7	-0.3	0.117
Tuba1a	chr15	98954032	0.3	0.6	-0.3	0.00845
Tuba1a	chr15	98954033	0.3	0.6	-0.3	0.00845
Tuba1a	chr15	98954050	0.3	0.6	-0.3	0.00845
Tuba1a	chr15	98954051	0.3	0.6	-0.3	0.00845
Spats2	chr15	99125779	0.03	0.34	-0.3	0.0435
Prpf40b	chr15	99303285	0.54	0.84	-0.3	0.136
Prpf40b	chr15	99303292	0.54	0.84	-0.3	0.136
Prpf40b	chr15	99303448	0.54	0.84	-0.3	0.136
2310068J16Rik	chr15	99974266	0.06	0.37	-0.3	1.4e-05
2310068J16Rik	chr15	99974267	0.06	0.37	-0.3	1.4e-05
2310068J16Rik	chr15	99974583	0.1	0.41	-0.3	0.00166
2310068J16Rik	chr15	99974609	0.1	0.41	-0.3	0.00166
Gm6042	chr15	101502856	0.63	0.93	-0.3	0.00352
Krt82	chr15	101551106	0.43	0.73	-0.3	0.106
Krt82	chr15	101551114	0.43	0.73	-0.3	0.106
Krt82	chr15	101551124	0.43	0.73	-0.3	0.106
Krt82	chr15	101551131	0.43	0.73	-0.3	0.106
Gm5478	chr15	101647883	0.41	0.72	-0.3	0.089
Krt6a	chr15	101695476	0.5	0.8	-0.3	0.00258
Krt77	chr15	101871116	0.42	0.73	-0.3	0.0964
Tns2	chr15	102098988	0.65	0.96	-0.3	0.206
Igfbp6	chr15	102144058	0.41	0.72	-0.3	0.00073
Igfbp6	chr15	102144074	0.41	0.72	-0.3	0.00073
Pcbp2	chr15	102473342	0.58	0.88	-0.3	0.0981
Pcbp2	chr15	102473343	0.58	0.88	-0.3	0.0981
Smug1	chr15	103164736	0.36	0.67	-0.3	0.0186
Cbx5	chr15	103216327	0.52	0.82	-0.3	0.0398
Nfe2	chr15	103256518	0.3	0.6	-0.3	0.286
Olfr161	chr16	3592561	0.27	0.57	-0.3	0.127
Olfr161	chr16	3592679	0.38	0.68	-0.3	0.0637
Srl	chr16	4522935	0.6	0.9	-0.3	0.00493
Mgrn1	chr16	4885600	0.24	0.55	-0.3	0.0168
Smim22	chr16	5006392	0.64	0.95	-0.3	0.00371
Ciita	chr16	10486923	0.04	0.35	-0.3	0.012
Gspt1	chr16	11242250	0.65	0.96	-0.3	0.165
Gspt1	chr16	11242273	0.65	0.96	-0.3	0.165
Gspt1	chr16	11242282	0.65	0.96	-0.3	0.165
Gspt1	chr16	11255566	0.55	0.85	-0.3	0.057
Gspt1	chr16	11255631	0.55	0.85	-0.3	0.057
Fgd4	chr16	16504023	0.61	0.92	-0.3	0.0102
Crkl	chr16	17451117	0.33	0.63	-0.3	0.118
Crkl	chr16	17451170	0.33	0.63	-0.3	0.118
Crkl	chr16	17451184	0.33	0.63	-0.3	0.118
Crkl	chr16	17451244	0.33	0.63	-0.3	0.118
Crkl	chr16	17451289	0.33	0.63	-0.3	0.118
Crkl	chr16	17451339	0.33	0.63	-0.3	0.118
Smpd4	chr16	17619131	0.09	0.4	-0.3	0.0262
Smpd4	chr16	17625607	0.24	0.54	-0.3	0.187
Mir6366	chr16	18166266	0.53	0.84	-0.3	0.0342
Mir6366	chr16	18166267	0.53	0.84	-0.3	0.0342
Mir6366	chr16	18166278	0.53	0.84	-0.3	0.0342
Mir6366	chr16	18166279	0.53	0.84	-0.3	0.0342
Mir6366	chr16	18166385	0.53	0.84	-0.3	0.0342
Olfr170	chr16	19606302	0.42	0.72	-0.3	0.187
B3gnt5	chr16	19767829	0.59	0.9	-0.3	0.17
B3gnt5	chr16	19767862	0.59	0.9	-0.3	0.17
B3gnt5	chr16	19768453	0.29	0.59	-0.3	0.0137
B3gnt5	chr16	19768454	0.29	0.59	-0.3	0.0137
Eif4a2	chr16	23106501	0.5	0.8	-0.3	0.0511
Tmem207	chr16	26527464	0.58	0.89	-0.3	0.0139
Tmem207	chr16	26527465	0.58	0.89	-0.3	0.0139
Acap2	chr16	31201573	0.07	0.37	-0.3	0.165
Acap2	chr16	31201574	0.07	0.37	-0.3	0.165
Acap2	chr16	31201689	0.07	0.37	-0.3	0.165
Apod	chr16	31314826	0.48	0.78	-0.3	0.0379
Apod	chr16	31314827	0.48	0.78	-0.3	0.0379
Apod	chr16	31314832	0.48	0.78	-0.3	0.0379
Apod	chr16	31314833	0.48	0.78	-0.3	0.0379
Apod	chr16	31314845	0.48	0.78	-0.3	0.0379
Apod	chr16	31314846	0.48	0.78	-0.3	0.0379
Pak2	chr16	32080161	0.59	0.89	-0.3	0.000398
Pak2	chr16	32080192	0.59	0.89	-0.3	0.000398
Cep19	chr16	32098746	0.02	0.33	-0.3	0.00102
Cep19	chr16	32098772	0.02	0.33	-0.3	0.00102
Cep19	chr16	32098860	0.02	0.33	-0.3	0.00102
Nrros	chr16	32166201	0.04	0.34	-0.3	9.89e-06
Nrros	chr16	32166203	0.04	0.34	-0.3	9.89e-06
Bex6	chr16	32185953	0.56	0.86	-0.3	0.000245
Tfrc	chr16	32622996	0.42	0.72	-0.3	0.152
Tfrc	chr16	32622997	0.42	0.72	-0.3	0.152
Lmln	chr16	33061796	0.17	0.48	-0.3	0.048
Lmln	chr16	33061846	0.17	0.48	-0.3	0.048
Lmln	chr16	33061929	0.17	0.48	-0.3	0.048
Mylk	chr16	34994166	0.63	0.94	-0.3	0.09
Mylk	chr16	34994264	0.63	0.94	-0.3	0.09
Mylk	chr16	34994285	0.63	0.94	-0.3	0.09
Mylk	chr16	34994334	0.63	0.94	-0.3	0.09
1600019K03Rik	chr16	35510681	0.58	0.88	-0.3	0.000111
1600019K03Rik	chr16	35510682	0.58	0.88	-0.3	0.000111
1600019K03Rik	chr16	35510804	0.58	0.88	-0.3	0.000111
1600019K03Rik	chr16	35510805	0.58	0.88	-0.3	0.000111
1600019K03Rik	chr16	35510822	0.58	0.88	-0.3	0.000111
1600019K03Rik	chr16	35510823	0.58	0.88	-0.3	0.000111
1600019K03Rik	chr16	35510868	0.58	0.88	-0.3	0.000111
1600019K03Rik	chr16	35510869	0.58	0.88	-0.3	0.000111
Dirc2	chr16	35770843	0.17	0.48	-0.3	0.0986
Gm5483	chr16	36184537	0.65	0.95	-0.3	0.0682
Stfa2	chr16	36409077	0.63	0.94	-0.3	0.112
Qtrtd1	chr16	43926471	0.48	0.78	-0.3	0.07
Gm609	chr16	45456024	0.61	0.91	-0.3	0.0433
Tmprss7	chr16	45686397	0.52	0.83	-0.3	0.0939
Phldb2	chr16	45802933	0.63	0.93	-0.3	0.0145
Gm4737	chr16	46155579	0.42	0.73	-0.3	0.244
Gm4737	chr16	46155676	0.42	0.73	-0.3	0.244
TRNA_Lys	chr16	47250611	0.52	0.83	-0.3	0.0123
TRNA_Lys	chr16	47250699	0.52	0.83	-0.3	0.0123
TRNA_Lys	chr16	47250763	0.52	0.83	-0.3	0.0123
TRNA_Lys	chr16	47250764	0.52	0.83	-0.3	0.0123
TRNA_Lys	chr16	47250794	0.52	0.83	-0.3	0.0123
TRNA_Lys	chr16	47250795	0.52	0.83	-0.3	0.0123
Morc1	chr16	48430292	0.62	0.93	-0.3	0.000104
Morc1	chr16	48430294	0.62	0.93	-0.3	0.000104
Morc1	chr16	48430320	0.62	0.93	-0.3	0.000104
AK163002	chr16	48762025	0.58	0.88	-0.3	0.0508
AK163002	chr16	48762026	0.58	0.88	-0.3	0.0508
AK163002	chr16	48762103	0.58	0.88	-0.3	0.0508
Ift57	chr16	49698600	0.29	0.6	-0.3	0.0364
Ift57	chr16	49698667	0.15	0.46	-0.3	0.125
Filip1l	chr16	57547905	0.6	0.9	-0.3	0.0141
Filip1l	chr16	57547926	0.6	0.9	-0.3	0.0141
AK194005	chr16	58470295	0.56	0.86	-0.3	0.0428
AK194005	chr16	58470309	0.56	0.86	-0.3	0.0428
AK194005	chr16	58470313	0.56	0.86	-0.3	0.0428
AK194005	chr16	58470949	0.62	0.93	-0.3	0.00831
Cldnd1	chr16	58726869	0.5	0.81	-0.3	0.0582
Cldnd1	chr16	58726883	0.5	0.81	-0.3	0.0582
Cldnd1	chr16	58726944	0.5	0.81	-0.3	0.0582
Cldnd1	chr16	58726961	0.5	0.81	-0.3	0.0582
Olfr199	chr16	59216214	0.5	0.8	-0.3	0.00493
Gabrr3	chr16	59407032	0.53	0.83	-0.3	0.0254
Gabrr3	chr16	59407033	0.53	0.83	-0.3	0.0254
Gabrr3	chr16	59407486	0.55	0.85	-0.3	0.0173
4930547E14Rik	chr16	59636766	0.39	0.7	-0.3	0.321
4930578N18Rik	chr16	76122384	0.56	0.86	-0.3	0.00947
4930578N18Rik	chr16	76122385	0.56	0.86	-0.3	0.00947
Btg3	chr16	78377495	0.42	0.72	-0.3	0.0497
Btg3	chr16	78377515	0.42	0.72	-0.3	0.0497
Btg3	chr16	78377516	0.42	0.72	-0.3	0.0497
AB335648	chr16	80001312	0.61	0.91	-0.3	0.0298
AB335648	chr16	80001410	0.61	0.91	-0.3	0.0298
4930553E22Rik	chr16	84371575	0.54	0.85	-0.3	0.0123
4930553E22Rik	chr16	84371576	0.54	0.85	-0.3	0.0123
AY096003	chr16	84712191	0.57	0.88	-0.3	0.0119
AY096003	chr16	84712228	0.57	0.88	-0.3	0.0119
AY096003	chr16	84712303	0.57	0.88	-0.3	0.0119
AK016377	chr16	87909589	0.6	0.9	-0.3	0.00134
AK016377	chr16	87909590	0.6	0.9	-0.3	0.00134
AK016377	chr16	87909651	0.6	0.9	-0.3	0.00134
AK016377	chr16	87909652	0.6	0.9	-0.3	0.00134
AK016377	chr16	87909702	0.6	0.9	-0.3	0.00134
2310061N02Rik	chr16	88707816	0.45	0.76	-0.3	0.0192
Gm20741	chr16	88812390	0.09	0.4	-0.3	0.0941
Krtap6-1	chr16	89032142	0.56	0.87	-0.3	0.0314
Krtap11-1	chr16	89571867	0.59	0.89	-0.3	0.0887
AK033811	chr16	90439324	0.32	0.63	-0.3	0.183
Donson	chr16	91689794	0.05	0.35	-0.3	3.94e-06
Donson	chr16	91689795	0.05	0.35	-0.3	3.94e-06
Itsn1	chr16	91842096	0.4	0.7	-0.3	0.3
Itsn1	chr16	91852708	0.5	0.8	-0.3	0.012
Itsn1	chr16	91852844	0.5	0.8	-0.3	0.012
Itsn1	chr16	91852849	0.5	0.8	-0.3	0.012
Itsn1	chr16	91852879	0.5	0.8	-0.3	0.012
Itsn1	chr16	91852894	0.5	0.8	-0.3	0.012
Itsn1	chr16	91852912	0.5	0.8	-0.3	0.012
Rcan1	chr16	92399708	0.05	0.36	-0.3	0.0025
Mir802	chr16	93369381	0.59	0.89	-0.3	0.0432
Dyrk1a	chr16	94611396	0.63	0.93	-0.3	0.00355
Dyrk1a	chr16	94611434	0.63	0.93	-0.3	0.00355
BC099513	chr16	95259223	0.61	0.92	-0.3	0.00771
BC099513	chr16	95259239	0.61	0.92	-0.3	0.00771
JA187517	chr16	96465778	0.35	0.66	-0.3	0.216
JA187517	chr16	96465821	0.35	0.66	-0.3	0.216
JA187517	chr16	96465919	0.35	0.66	-0.3	0.216
AK085138	chr17	6116042	0.6	0.9	-0.3	0.0367
Sytl3	chr17	6689221	0.6	0.9	-0.3	0.0402
4930506C21Rik	chr17	8312256	0.29	0.6	-0.3	0.0628
Prr18	chr17	8339576	0.6	0.91	-0.3	0.0984
Prr18	chr17	8339586	0.6	0.91	-0.3	0.0984
Prr18	chr17	8339595	0.6	0.91	-0.3	0.0984
Wdr27	chr17	14909675	0.03	0.34	-0.3	0.206
Vmn2r107	chr17	20345061	0.25	0.56	-0.3	0.109
Vmn2r107	chr17	20345201	0.25	0.56	-0.3	0.109
Vmn2r107	chr17	20345202	0.25	0.56	-0.3	0.109
Vmn1r231	chr17	20891972	0.53	0.83	-0.3	0.0831
Vmn1r231	chr17	20891973	0.53	0.83	-0.3	0.0831
Flywch1	chr17	23770472	0.16	0.46	-0.3	0.437
Flywch1	chr17	23770504	0.16	0.46	-0.3	0.437
Atp6v0c	chr17	24170534	0.23	0.54	-0.3	0.12
Nme4	chr17	26095848	0.12	0.43	-0.3	0.000621
Uqcc2	chr17	27134443	0.6	0.9	-0.3	0.0518
Uqcc2	chr17	27134468	0.6	0.9	-0.3	0.0518
Uqcc2	chr17	27134602	0.6	0.9	-0.3	0.0518
DQ721667	chr17	27302635	0.61	0.92	-0.3	0.292
DQ697752	chr17	27302689	0.61	0.92	-0.3	0.292
DQ697752	chr17	27302715	0.61	0.92	-0.3	0.292
Cpne5	chr17	29184311	0.63	0.93	-0.3	0.000202
Cpne5	chr17	29184513	0.63	0.94	-0.3	1.3e-05
Cpne5	chr17	29184527	0.63	0.94	-0.3	1.3e-05
Cpne5	chr17	29184558	0.63	0.94	-0.3	1.3e-05
Cpne5	chr17	29184639	0.63	0.93	-0.3	3.77e-05
AK047444	chr17	30030558	0.54	0.84	-0.3	0.118
AK047444	chr17	30030578	0.54	0.84	-0.3	0.118
Pknox1	chr17	31582205	0.66	0.96	-0.3	0.037
Pknox1	chr17	31582252	0.66	0.96	-0.3	0.037
Pknox1	chr17	31582292	0.66	0.96	-0.3	0.037
Cyp4f14	chr17	32917476	0.32	0.63	-0.3	0.29
Cyp4f14	chr17	32917509	0.32	0.63	-0.3	0.29
Cyp4f14	chr17	32917590	0.32	0.63	-0.3	0.29
Kifc1	chr17	33891418	0.44	0.75	-0.3	0.0175
Kifc1	chr17	33891419	0.44	0.75	-0.3	0.0175
AK210432	chr17	34030125	0.4	0.71	-0.3	0.0193
Col11a2	chr17	34048778	0.25	0.55	-0.3	0.161
AK171153	chr17	34287234	0.02	0.33	-0.3	0.00565
Mir6970	chr17	34846220	0.59	0.89	-0.3	0.264
Ddah2	chr17	35058154	0.57	0.88	-0.3	0.00146
Ddah2	chr17	35058155	0.57	0.88	-0.3	0.00146
Ddah2	chr17	35058188	0.57	0.88	-0.3	0.00146
Ddah2	chr17	35058189	0.57	0.88	-0.3	0.00146
Bag6	chr17	35134353	0.46	0.77	-0.3	0.00763
Bag6	chr17	35134367	0.46	0.77	-0.3	0.00763
Ltb	chr17	35193037	0.03	0.34	-0.3	0.000125
2410137M14Rik	chr17	36982372	0.3	0.61	-0.3	0.193
Olfr98	chr17	37264906	0.41	0.72	-0.3	0.0906
Olfr98	chr17	37264907	0.41	0.72	-0.3	0.0906
Olfr99	chr17	37280421	0.45	0.76	-0.3	0.156
Olfr115	chr17	37611366	0.48	0.78	-0.3	0.142
Esp34	chr17	38553493	0.19	0.5	-0.3	0.00995
Esp34	chr17	38553494	0.19	0.5	-0.3	0.00995
Ptchd4	chr17	42314742	0.55	0.85	-0.3	0.0782
Ptchd4	chr17	42314743	0.55	0.85	-0.3	0.0782
Ptchd4	chr17	42315222	0.53	0.83	-0.3	0.0188
Ptchd4	chr17	42315467	0.48	0.78	-0.3	0.085
Adgrf2	chr17	42742004	0.43	0.73	-0.3	0.282
Adgrf1	chr17	43269554	0.53	0.84	-0.3	0.0274
Adgrf5	chr17	43388736	0.46	0.77	-0.3	0.0785
Spats1	chr17	45476254	0.42	0.72	-0.3	0.225
Slc35b2	chr17	45562952	0.14	0.44	-0.3	0.0149
Cul9	chr17	46546538	0.06	0.37	-0.3	0.0155
Gltscr1l	chr17	46833138	0.62	0.92	-0.3	0.0455
Gltscr1l	chr17	46833162	0.62	0.92	-0.3	0.0455
Tomm6os	chr17	47686384	0.63	0.94	-0.3	0.0173
Frs3	chr17	47694163	0.67	0.98	-0.3	0.279
Prickle4	chr17	47694245	0.67	0.98	-0.3	0.279
Treml2	chr17	48299124	0.05	0.36	-0.3	0.005
1700008K24Rik	chr17	49114865	0.44	0.75	-0.3	0.0659
1700008K24Rik	chr17	49114902	0.44	0.75	-0.3	0.0659
1700008K24Rik	chr17	49114919	0.44	0.75	-0.3	0.0659
1700008K24Rik	chr17	49114998	0.44	0.75	-0.3	0.0659
1700008K24Rik	chr17	49114999	0.44	0.75	-0.3	0.0659
1700008K24Rik	chr17	49115024	0.44	0.75	-0.3	0.0659
1700008K24Rik	chr17	49115025	0.44	0.75	-0.3	0.0659
Btg3	chr17	50698868	0.08	0.38	-0.3	0.000322
Btg3	chr17	50698897	0.08	0.38	-0.3	0.000322
Btg3	chr17	50698939	0.08	0.38	-0.3	0.000322
Btg3	chr17	50698980	0.08	0.38	-0.3	0.000322
Btg3	chr17	50698997	0.09	0.4	-0.3	0.000397
Btg3	chr17	50699019	0.09	0.4	-0.3	0.000397
Gm20098	chr17	51882078	0.56	0.86	-0.3	0.0382
Gm20098	chr17	51882079	0.56	0.86	-0.3	0.0382
Plin4	chr17	56110233	0.6	0.91	-0.3	0.0316
Kdm4b	chr17	56325340	0.39	0.69	-0.3	0.104
Gtf2f1	chr17	57012073	0.32	0.63	-0.3	0.0612
Tmem232	chr17	65443151	0.63	0.93	-0.3	0.00263
Tmem232	chr17	65517197	0.56	0.86	-0.3	0.0161
Vapa	chr17	65614811	0.06	0.37	-0.3	4.11e-07
DQ550564	chr17	66191186	0.52	0.82	-0.3	0.267
2410021H03Rik	chr17	69277256	0.49	0.79	-0.3	0.0454
Tgif1	chr17	70846516	0.5	0.8	-0.3	0.00804
Spdya	chr17	71525897	0.33	0.63	-0.3	0.0354
Spdya	chr17	71525921	0.33	0.63	-0.3	0.0354
Spdya	chr17	71525943	0.33	0.63	-0.3	0.0354
Ypel5	chr17	72835802	0.2	0.51	-0.3	0.00319
Ehd3	chr17	73803886	0.59	0.89	-0.3	0.0559
Strn	chr17	78737948	0.04	0.35	-0.3	0.243
Cebpzos	chr17	78915393	0.51	0.81	-0.3	0.151
Cebpzos	chr17	78915467	0.51	0.81	-0.3	0.151
4921513D11Rik	chr17	79626847	0.62	0.93	-0.3	0.000347
AK034420	chr17	80029960	0.63	0.94	-0.3	6.13e-05
AK034420	chr17	80029961	0.63	0.94	-0.3	6.13e-05
AK034420	chr17	80029988	0.63	0.94	-0.3	6.13e-05
AK034420	chr17	80029989	0.63	0.94	-0.3	6.13e-05
AK034420	chr17	80030028	0.63	0.94	-0.3	6.13e-05
AK034420	chr17	80030029	0.63	0.94	-0.3	6.13e-05
AK034420	chr17	80030116	0.63	0.94	-0.3	6.13e-05
AK034420	chr17	80030117	0.63	0.94	-0.3	6.13e-05
Srsf7	chr17	80208309	0.13	0.44	-0.3	0.0346
Srsf7	chr17	80208575	0.17	0.48	-0.3	0.00534
Srsf7	chr17	80208694	0.17	0.48	-0.3	0.00534
Srsf7	chr17	80208703	0.17	0.48	-0.3	0.00534
Cdkl4	chr17	80564925	0.03	0.33	-0.3	0.000276
8430430B14Rik	chr17	83997686	0.62	0.93	-0.3	0.0364
8430430B14Rik	chr17	83997789	0.62	0.93	-0.3	0.0364
8430430B14Rik	chr17	83997804	0.62	0.93	-0.3	0.0364
AK040143	chr17	84140613	0.47	0.78	-0.3	0.00776
Thada	chr17	84370108	0.64	0.94	-0.3	0.0462
Thada	chr17	84370109	0.64	0.94	-0.3	0.0462
Srbd1	chr17	86040950	0.62	0.92	-0.3	0.0147
Srbd1	chr17	86040961	0.62	0.92	-0.3	0.0147
Mcfd2	chr17	87266584	0.33	0.64	-0.3	0.0775
AK007204	chr17	88306502	0.67	0.98	-0.3	0.0366
Gm10493	chr17	90453655	0.02	0.32	-0.3	0.127
Bambi	chr18	3506766	0.36	0.67	-0.3	0.191
Svil	chr18	5046584	0.55	0.85	-0.3	0.049
Svil	chr18	5046585	0.55	0.85	-0.3	0.049
Svil	chr18	5046665	0.55	0.85	-0.3	0.049
Kif5b	chr18	6225020	0.65	0.95	-0.3	0.0708
Gjd4	chr18	9282716	0.58	0.88	-0.3	0.0238
Impact	chr18	12972321	0.18	0.49	-0.3	0.0405
Impact	chr18	12972404	0.18	0.49	-0.3	0.0405
8430422H06Rik	chr18	14230882	0.56	0.87	-0.3	0.00855
Ss18	chr18	14683597	0.41	0.71	-0.3	0.0523
Taf4b	chr18	14782225	0.08	0.38	-0.3	0.000662
Taf4b	chr18	14782232	0.08	0.38	-0.3	0.000662
Zfp397	chr18	23953933	0.25	0.55	-0.3	0.0202
Zfp397	chr18	23953934	0.25	0.55	-0.3	0.0202
Zfp397	chr18	23954090	0.13	0.43	-0.3	0.00347
Galnt1	chr18	24204303	0.46	0.77	-0.3	0.00514
Galnt1	chr18	24204597	0.54	0.85	-0.3	0.00674
Galnt1	chr18	24204702	0.55	0.86	-0.3	0.01
4930578E11Rik	chr18	29497426	0.62	0.92	-0.3	0.00213
4930578E11Rik	chr18	29497565	0.57	0.87	-0.3	0.0251
4930578E11Rik	chr18	29497610	0.57	0.87	-0.3	0.0251
4930578E11Rik	chr18	29497611	0.57	0.87	-0.3	0.0251
4930578E11Rik	chr18	29497658	0.57	0.87	-0.3	0.0251
4930578E11Rik	chr18	29497659	0.57	0.87	-0.3	0.0251
Syt4	chr18	31448629	0.34	0.65	-0.3	0.0443
Apc	chr18	34248101	0.54	0.85	-0.3	0.0103
Cdc23	chr18	34652096	0.12	0.43	-0.3	0.0203
Cdc23	chr18	34652108	0.12	0.43	-0.3	0.0203
Cdc23	chr18	34652127	0.12	0.43	-0.3	0.0203
Cdc23	chr18	34652158	0.12	0.43	-0.3	0.0203
Lrrtm2	chr18	35215313	0.62	0.93	-0.3	0.0801
Lrrtm2	chr18	35215338	0.62	0.93	-0.3	0.0801
Lrrtm2	chr18	35215369	0.62	0.93	-0.3	0.0801
E230025N22Rik	chr18	36696070	0.47	0.77	-0.3	0.061
Wdr55	chr18	36759609	0.15	0.46	-0.3	0.0232
Wdr55	chr18	36759615	0.15	0.46	-0.3	0.0232
Wdr55	chr18	36759636	0.15	0.46	-0.3	0.0232
Hars	chr18	36784360	0.61	0.92	-0.3	0.011
Pcdha8	chr18	36991388	0.61	0.92	-0.3	0.136
Pcdha8	chr18	36991389	0.61	0.92	-0.3	0.136
Pcdhb18	chr18	37488212	0.36	0.67	-0.3	0.0182
Pcdhb18	chr18	37488213	0.36	0.67	-0.3	0.0182
Arap3	chr18	37999867	0.6	0.9	-0.3	0.235
Arap3	chr18	37999938	0.6	0.9	-0.3	0.235
Arap3	chr18	37999945	0.6	0.9	-0.3	0.235
0610009O20Rik	chr18	38248967	0.5	0.81	-0.3	0.056
0610009O20Rik	chr18	38249003	0.5	0.81	-0.3	0.056
0610009O20Rik	chr18	38249008	0.5	0.81	-0.3	0.056
0610009O20Rik	chr18	38249068	0.5	0.81	-0.3	0.056
0610009O20Rik	chr18	38249093	0.5	0.81	-0.3	0.056
Arhgap26	chr18	39290438	0.6	0.91	-0.3	0.024
Spink11	chr18	44196741	0.54	0.84	-0.3	0.036
Arl14epl	chr18	46920920	0.67	0.98	-0.3	0.215
Arl14epl	chr18	46920938	0.67	0.98	-0.3	0.215
AB351293	chr18	51466157	0.6	0.9	-0.3	0.0251
AB351293	chr18	51466216	0.6	0.9	-0.3	0.0251
AB351293	chr18	51466540	0.67	0.97	-0.3	0.00491
AB351293	chr18	51466541	0.67	0.97	-0.3	0.00491
Mir28a	chr18	52123943	0.64	0.94	-0.3	0.00512
Gykl1	chr18	52692630	0.55	0.85	-0.3	0.00224
Snx2	chr18	53175278	0.67	0.98	-0.3	0.0298
Snx2	chr18	53175332	0.67	0.98	-0.3	0.0298
Zfp608	chr18	54895397	0.67	0.97	-0.3	0.0352
Zfp608	chr18	54895429	0.67	0.97	-0.3	0.0352
Zfp608	chr18	54895445	0.67	0.97	-0.3	0.0352
Phax	chr18	56571980	0.48	0.79	-0.3	0.246
4930511M06Rik	chr18	57553722	0.47	0.78	-0.3	0.00647
4930511M06Rik	chr18	57553723	0.47	0.78	-0.3	0.00647
Isoc1	chr18	58658497	0.57	0.87	-0.3	0.00565
Isoc1	chr18	58658514	0.57	0.87	-0.3	0.00565
Slc6a7	chr18	61014684	0.48	0.78	-0.3	0.0218
Piezo2	chr18	63029119	0.47	0.78	-0.3	0.00647
Piezo2	chr18	63029172	0.47	0.78	-0.3	0.00647
St8sia3	chr18	64253547	0.58	0.89	-0.3	0.0182
Chmp1b	chr18	67204580	0.42	0.72	-0.3	0.0264
Tcf4	chr18	69343172	0.5	0.8	-0.3	0.0847
4930503L19Rik	chr18	70471243	0.62	0.93	-0.3	0.00172
4930503L19Rik	chr18	70471244	0.62	0.93	-0.3	0.00172
Elac1	chr18	73754878	0.09	0.39	-0.3	0.0429
Elac1	chr18	73755675	0.6	0.91	-0.3	0.00301
Elac1	chr18	73755677	0.6	0.91	-0.3	0.00301
Atp5a1	chr18	77773194	0.46	0.76	-0.3	0.0615
Atp5a1	chr18	77773388	0.32	0.62	-0.3	0.211
4930445N18Rik	chr18	82854894	0.55	0.85	-0.3	0.0165
4930445N18Rik	chr18	82854938	0.55	0.85	-0.3	0.0165
4930445N18Rik	chr18	82855064	0.42	0.73	-0.3	0.00944
Rps6kb2	chr19	4164049	0.55	0.85	-0.3	0.0385
Adrbk1	chr19	4306828	0.55	0.86	-0.3	0.0324
Cst6	chr19	5349464	0.05	0.35	-0.3	0.21
Fibp	chr19	5461509	0.55	0.86	-0.3	0.0129
Fibp	chr19	5461596	0.55	0.86	-0.3	0.0129
Rnaseh2c	chr19	5601659	0.16	0.46	-0.3	0.0622
Rnaseh2c	chr19	5601696	0.16	0.46	-0.3	0.0622
Rnaseh2c	chr19	5601702	0.16	0.46	-0.3	0.0622
Sipa1	chr19	5662162	0.02	0.32	-0.3	0.0195
Mir6987	chr19	5679121	0.63	0.94	-0.3	0.0633
Mir6987	chr19	5679185	0.63	0.94	-0.3	0.0633
Syvn1	chr19	6049640	0.4	0.71	-0.3	0.0422
AK219587	chr19	6135923	0.6	0.91	-0.3	0.000674
Mir194-2	chr19	6263940	0.58	0.89	-0.3	0.114
Mir194-2	chr19	6264027	0.58	0.89	-0.3	0.114
Sf1	chr19	6362985	0.04	0.35	-0.3	0.0562
Rasgrp2	chr19	6402784	0.61	0.91	-0.3	0.0159
Tex40	chr19	6926557	0.26	0.57	-0.3	0.00357
Tex40	chr19	6926628	0.26	0.57	-0.3	0.00357
Gpr137	chr19	6940908	0.03	0.34	-0.3	0.296
Rtn3	chr19	7462075	0.64	0.95	-0.3	0.103
Rtn3	chr19	7462130	0.64	0.95	-0.3	0.103
Rtn3	chr19	7462132	0.64	0.95	-0.3	0.103
Slc22a26	chr19	7802853	0.48	0.78	-0.3	0.0654
B3gat3	chr19	8919972	0.08	0.39	-0.3	0.0207
B3gat3	chr19	8920090	0.08	0.39	-0.3	0.0207
Eef1g	chr19	8965648	0.62	0.93	-0.3	0.000783
Eef1g	chr19	8965682	0.62	0.93	-0.3	0.000783
Fads1	chr19	10181733	0.62	0.92	-0.3	7.67e-05
Fads1	chr19	10181734	0.62	0.92	-0.3	7.67e-05
Ptgdr2	chr19	10939480	0.66	0.96	-0.3	0.00427
Ptgdr2	chr19	10939486	0.66	0.96	-0.3	0.00427
Ms4a10	chr19	10975618	0.35	0.65	-0.3	0.262
Ms4a10	chr19	10975619	0.35	0.65	-0.3	0.262
Ms4a10	chr19	10975769	0.35	0.65	-0.3	0.262
Olfr1424	chr19	12061097	0.37	0.67	-0.3	0.119
Gm4952	chr19	12600266	0.53	0.83	-0.3	0.073
Gm4952	chr19	12600276	0.53	0.83	-0.3	0.073
Gm4952	chr19	12600355	0.53	0.83	-0.3	0.073
Gm4952	chr19	12600356	0.53	0.83	-0.3	0.073
Olfr1467	chr19	13363587	0.36	0.66	-0.3	0.0486
Olfr1467	chr19	13363588	0.36	0.66	-0.3	0.0486
Olfr1474	chr19	13470386	0.64	0.95	-0.3	0.0133
Olfr1474	chr19	13470387	0.64	0.95	-0.3	0.0133
Olfr1474	chr19	13470438	0.64	0.95	-0.3	0.0133
Olfr1474	chr19	13470439	0.64	0.95	-0.3	0.0133
Olfr1491	chr19	13704635	0.58	0.89	-0.3	0.00251
Olfr1491	chr19	13704636	0.58	0.89	-0.3	0.00251
Olfr1491	chr19	13704747	0.58	0.89	-0.3	0.00251
Olfr1500	chr19	13829784	0.58	0.89	-0.3	0.0235
Cep78	chr19	15985409	0.26	0.56	-0.3	0.0333
Cep78	chr19	15985469	0.26	0.56	-0.3	0.0333
Cep78	chr19	15985511	0.26	0.56	-0.3	0.0333
Cep78	chr19	15985517	0.26	0.56	-0.3	0.0333
Vps13a	chr19	16641856	0.6	0.91	-0.3	0.0143
Vps13a	chr19	16641857	0.6	0.91	-0.3	0.0143
Gcnt1	chr19	17372347	0.61	0.92	-0.3	0.0786
Zfand5	chr19	21270977	0.58	0.89	-0.3	0.00662
Zfand5	chr19	21270978	0.58	0.89	-0.3	0.00662
Zfand5	chr19	21270997	0.58	0.89	-0.3	0.00662
Zfand5	chr19	21270998	0.58	0.89	-0.3	0.00662
Trpm3	chr19	22765164	0.58	0.88	-0.3	0.0635
Trpm3	chr19	22765165	0.58	0.88	-0.3	0.0635
AK019124	chr19	23133611	0.36	0.67	-0.3	0.0615
Tjp2	chr19	24175409	0.41	0.72	-0.3	0.0175
Tjp2	chr19	24175569	0.41	0.72	-0.3	0.0175
Tjp2	chr19	24175574	0.41	0.72	-0.3	0.0175
Tjp2	chr19	24175582	0.41	0.72	-0.3	0.0175
Tjp2	chr19	24175612	0.41	0.72	-0.3	0.0175
Tjp2	chr19	24175613	0.41	0.72	-0.3	0.0175
Dock8	chr19	24998809	0.02	0.33	-0.3	4.9e-06
Dock8	chr19	24998817	0.02	0.33	-0.3	4.9e-06
Dock8	chr19	24998845	0.02	0.33	-0.3	4.9e-06
Dock8	chr19	24998907	0.02	0.33	-0.3	4.9e-06
Gm815	chr19	26886324	0.57	0.88	-0.3	0.0384
Gm815	chr19	26886390	0.57	0.88	-0.3	0.0384
Gm815	chr19	26886406	0.57	0.88	-0.3	0.0384
Slc1a1	chr19	28894834	0.68	0.98	-0.3	0.051
1700018L02Rik	chr19	29046189	0.4	0.71	-0.3	0.00373
Rcl1	chr19	29100271	0.41	0.71	-0.3	0.0265
Rcl1	chr19	29100272	0.41	0.71	-0.3	0.0265
Mbl2	chr19	30232458	0.62	0.92	-0.3	0.0704
Papss2	chr19	32595348	0.33	0.64	-0.3	0.078
Gm14446	chr19	34663153	0.5	0.81	-0.3	0.0638
Tnks2	chr19	36833234	0.01	0.31	-0.3	0.0141
Tnks2	chr19	36833246	0.01	0.31	-0.3	0.0141
Tnks2	chr19	36833258	0.01	0.31	-0.3	0.0141
Cpeb3	chr19	37177242	0.25	0.56	-0.3	0.128
Cyp2c69	chr19	39886628	0.6	0.91	-0.3	0.0472
Sorbs1	chr19	40384152	0.17	0.47	-0.3	0.149
Sorbs1	chr19	40384167	0.17	0.47	-0.3	0.149
AK040231	chr19	41012131	0.06	0.37	-0.3	1.39e-05
Dntt	chr19	41028808	0.09	0.4	-0.3	0.00825
Gm340	chr19	41574784	0.17	0.47	-0.3	0.302
Gm19424	chr19	41745638	0.54	0.85	-0.3	0.0438
Gm19424	chr19	41745723	0.54	0.85	-0.3	0.0438
Frat2	chr19	41849181	0.28	0.59	-0.3	0.0234
Frat2	chr19	41849216	0.28	0.59	-0.3	0.0234
Frat2	chr19	41849228	0.28	0.59	-0.3	0.0234
Frat2	chr19	41849246	0.28	0.59	-0.3	0.0234
AB349811	chr19	42048461	0.6	0.9	-0.3	0.0124
AB349811	chr19	42048462	0.6	0.9	-0.3	0.0124
AB349811	chr19	42048484	0.6	0.9	-0.3	0.0124
AB349811	chr19	42048485	0.6	0.9	-0.3	0.0124
AB349811	chr19	42048523	0.6	0.9	-0.3	0.0124
AB349811	chr19	42048524	0.6	0.9	-0.3	0.0124
Pyroxd2	chr19	42754242	0.45	0.75	-0.3	0.0154
Scd3	chr19	44237903	0.32	0.62	-0.3	0.000269
Scd3	chr19	44237918	0.32	0.62	-0.3	0.000269
Scd3	chr19	44237957	0.36	0.66	-0.3	0.000249
Hps6	chr19	46003112	0.21	0.52	-0.3	0.0441
Sfxn2	chr19	46571940	0.37	0.67	-0.3	0.0499
Sfxn2	chr19	46571942	0.37	0.67	-0.3	0.0499
Sfxn2	chr19	46571979	0.37	0.67	-0.3	0.0499
Neurl1a	chr19	47240056	0.43	0.73	-0.3	0.0753
Neurl1a	chr19	47240094	0.43	0.73	-0.3	0.0753
Neurl1a	chr19	47240182	0.43	0.73	-0.3	0.0753
Neurl1a	chr19	47240198	0.43	0.73	-0.3	0.0753
Neurl1a	chr19	47240218	0.43	0.73	-0.3	0.0753
Neurl1a	chr19	47240241	0.43	0.73	-0.3	0.0753
Slk	chr19	47578958	0.09	0.39	-0.3	0.0156
Slk	chr19	47578964	0.09	0.39	-0.3	0.0156
Slk	chr19	47578974	0.09	0.39	-0.3	0.0156
Col17a1	chr19	47691644	0.4	0.71	-0.3	0.0218
AK090268	chr19	50145981	0.36	0.66	-0.3	0.093
AK090268	chr19	50146016	0.36	0.66	-0.3	0.093
AK090268	chr19	50146129	0.36	0.66	-0.3	0.093
AK090268	chr19	50147061	0.5	0.8	-0.3	0.0698
AK090268	chr19	50147082	0.5	0.8	-0.3	0.0698
Xpnpep1	chr19	53039132	0.2	0.5	-0.3	0.02
Xpnpep1	chr19	53039169	0.2	0.5	-0.3	0.02
Mxi1	chr19	53328921	0.28	0.59	-0.3	0.00812
Smc3	chr19	53598912	0.61	0.92	-0.3	0.0471
Smc3	chr19	53598970	0.61	0.92	-0.3	0.0471
Shoc2	chr19	53986283	0.64	0.94	-0.3	0.0363
Ablim1	chr19	57135630	0.57	0.87	-0.3	1.03e-05
Ablim1	chr19	57135704	0.57	0.87	-0.3	1.03e-05
Ablim1	chr19	57135778	0.57	0.87	-0.3	1.03e-05
Ablim1	chr19	57135793	0.56	0.86	-0.3	0.000124
Ablim1	chr19	57135802	0.56	0.86	-0.3	0.000124
AK015305	chr19	58875483	0.68	0.98	-0.3	0.0554
AK015305	chr19	58875585	0.68	0.98	-0.3	0.0554
Nanos1	chr19	60755361	0.02	0.33	-0.3	0.0881
Meig1	chr2	3423006	0.52	0.83	-0.3	0.0052
Meig1	chr2	3423041	0.48	0.78	-0.3	0.00317
Suv39h2	chr2	3476166	0.2	0.5	-0.3	0.0146
Sec61a2	chr2	5895827	0.12	0.42	-0.3	0.00231
Sec61a2	chr2	5895831	0.12	0.42	-0.3	0.00231
Sec61a2	chr2	5895863	0.12	0.42	-0.3	0.00231
Itih2	chr2	10130627	0.53	0.83	-0.3	0.00786
Itih2	chr2	10130670	0.53	0.83	-0.3	0.00786
Mir467a-3	chr2	10502148	0.5	0.8	-0.3	0.173
Mir467a-3	chr2	10502267	0.5	0.8	-0.3	0.173
Mir467a-3	chr2	10502316	0.5	0.8	-0.3	0.173
Gm13293	chr2	11339919	0.16	0.47	-0.3	0.0617
Gm13293	chr2	11339963	0.16	0.47	-0.3	0.0617
Cacnb2	chr2	14602982	0.23	0.53	-0.3	0.00932
Gm13315	chr2	14719340	0.42	0.73	-0.3	0.0348
Gm13315	chr2	14719347	0.42	0.73	-0.3	0.0348
Gm13315	chr2	14719381	0.42	0.73	-0.3	0.0348
Gm13315	chr2	14719396	0.42	0.73	-0.3	0.0348
Gm13315	chr2	14719492	0.42	0.73	-0.3	0.0348
AK146025	chr2	14764184	0.62	0.93	-0.3	0.0253
AK146025	chr2	14764189	0.62	0.93	-0.3	0.0253
Nrarp	chr2	25179954	0.28	0.58	-0.3	0.151
Nrarp	chr2	25180201	0.31	0.61	-0.3	0.0221
Kcnt1	chr2	25876596	0.55	0.86	-0.3	0.111
Kcnt1	chr2	25876645	0.55	0.86	-0.3	0.111
Sdccag3	chr2	26390261	0.59	0.89	-0.3	0.00607
Sdccag3	chr2	26390262	0.59	0.89	-0.3	0.00607
Med22	chr2	26911939	0.03	0.34	-0.3	0.138
Adamtsl2	chr2	27103192	0.36	0.66	-0.3	0.255
Adamtsl2	chr2	27103208	0.36	0.66	-0.3	0.255
Adamtsl2	chr2	27103220	0.36	0.66	-0.3	0.255
Adamtsl2	chr2	27103243	0.36	0.66	-0.3	0.255
Adamtsl2	chr2	27103374	0.36	0.66	-0.3	0.255
Gfi1b	chr2	28623042	0.14	0.45	-0.3	0.0215
Gfi1b	chr2	28623083	0.14	0.45	-0.3	0.0215
Gfi1b	chr2	28623087	0.14	0.45	-0.3	0.0215
Gm13547	chr2	29761633	0.32	0.63	-0.3	0.00994
Gm13547	chr2	29761672	0.32	0.63	-0.3	0.00994
Gm13547	chr2	29761717	0.32	0.63	-0.3	0.00994
Gm13547	chr2	29761751	0.32	0.63	-0.3	0.00994
Gm13547	chr2	29761842	0.32	0.63	-0.3	0.00994
Mir219b	chr2	29844997	0.63	0.93	-0.3	0.0182
Mir219b	chr2	29845149	0.63	0.93	-0.3	0.0182
Mir219b	chr2	29845198	0.63	0.93	-0.3	0.0182
Zer1	chr2	30125158	0.14	0.44	-0.3	0.0232
Fbxw2	chr2	34827430	0.62	0.92	-0.3	0.0317
Fbxw2	chr2	34827445	0.62	0.92	-0.3	0.0317
Olfr341	chr2	36479635	0.55	0.86	-0.3	0.0489
Olfr356	chr2	36936724	0.29	0.6	-0.3	0.207
Olfr358	chr2	37006984	0.52	0.83	-0.3	0.182
Rabgap1	chr2	37451510	0.5	0.8	-0.3	0.000232
Rabgap1	chr2	37451511	0.5	0.8	-0.3	0.000232
Gpr21	chr2	37516853	0.64	0.94	-0.3	0.0951
Kynu	chr2	43554286	0.57	0.88	-0.3	0.00056
AK051436	chr2	45011277	0.61	0.91	-0.3	0.00123
Gm13483	chr2	50295414	0.51	0.81	-0.3	0.113
Gm13483	chr2	50295481	0.51	0.81	-0.3	0.113
1700057H21Rik	chr2	51438286	0.55	0.86	-0.3	0.0516
1700057H21Rik	chr2	51438322	0.55	0.86	-0.3	0.0516
1700057H21Rik	chr2	51439346	0.02	0.33	-0.3	0.064
AK165223	chr2	51931424	0.04	0.35	-0.3	0.0179
AK165223	chr2	51931502	0.04	0.35	-0.3	0.0179
AK165223	chr2	51931510	0.04	0.35	-0.3	0.0179
Fmnl2	chr2	53107540	0.57	0.87	-0.3	0.00394
Fmnl2	chr2	53107549	0.57	0.87	-0.3	0.00394
Arl6ip6	chr2	53190321	0.04	0.35	-0.3	0.00143
Arl6ip6	chr2	53190322	0.04	0.35	-0.3	0.00143
5330411J11Rik	chr2	59387810	0.64	0.95	-0.3	0.125
AK007819	chr2	65237294	0.51	0.81	-0.3	0.00401
Mir7224	chr2	67674899	0.06	0.36	-0.3	0.00462
Mir7224	chr2	67674943	0.06	0.36	-0.3	0.00462
B3galt1	chr2	68117979	0.53	0.83	-0.3	0.0265
Stk39	chr2	68367074	0.58	0.88	-0.3	0.00209
Stk39	chr2	68367081	0.58	0.88	-0.3	0.00209
Cers6	chr2	68860176	0.25	0.56	-0.3	0.108
Abcb11	chr2	69342468	0.63	0.94	-0.3	0.000592
Abcb11	chr2	69342469	0.63	0.94	-0.3	0.000592
Erich2	chr2	70507532	0.61	0.92	-0.3	4.52e-05
Gorasp2	chr2	70687292	0.63	0.94	-0.3	0.0253
Gorasp2	chr2	70687456	0.63	0.94	-0.3	0.0253
Gorasp2	chr2	70687461	0.63	0.94	-0.3	0.0253
Gorasp2	chr2	70687515	0.63	0.94	-0.3	0.0253
Gpr155	chr2	73371040	0.51	0.81	-0.3	0.00295
Atf2	chr2	73893637	0.06	0.36	-0.3	8.1e-07
AK041976	chr2	74102403	0.59	0.89	-0.3	0.00603
AK041976	chr2	74102826	0.59	0.9	-0.3	1.04e-05
Mir10b	chr2	74725151	0.41	0.72	-0.3	0.0942
Mir10b	chr2	74725228	0.41	0.72	-0.3	0.0942
Mir10b	chr2	74725351	0.41	0.72	-0.3	0.0942
Mir10b	chr2	74725353	0.41	0.72	-0.3	0.0942
AK146150	chr2	75465042	0.51	0.82	-0.3	0.11
AK146150	chr2	75465091	0.51	0.82	-0.3	0.11
AK146150	chr2	75465171	0.51	0.82	-0.3	0.11
Agps	chr2	75831680	0.03	0.34	-0.3	0.206
Gm13944	chr2	77461867	0.61	0.92	-0.3	0.00355
Zfp385b	chr2	77520096	0.54	0.84	-0.3	0.17
Zfp385b	chr2	77520391	0.68	0.98	-0.3	0.074
Zfp385b	chr2	77520457	0.68	0.98	-0.3	0.074
Ube2e3	chr2	78867695	0.41	0.72	-0.3	0.0431
Ube2e3	chr2	78867723	0.36	0.67	-0.3	0.047
Ppp1r1c	chr2	79707776	0.62	0.92	-0.3	0.063
Ppp1r1c	chr2	79707784	0.62	0.92	-0.3	0.063
Ppp1r1c	chr2	79707934	0.62	0.92	-0.3	0.063
Ppp1r1c	chr2	79707935	0.62	0.92	-0.3	0.063
Ppp1r1c	chr2	79708023	0.62	0.92	-0.3	0.063
Pde1a	chr2	79907949	0.6	0.91	-0.3	0.00194
Pde1a	chr2	80130458	0.58	0.88	-0.3	0.177
Pde1a	chr2	80130459	0.58	0.88	-0.3	0.177
Pde1a	chr2	80130569	0.58	0.88	-0.3	0.177
Zc3h15	chr2	83659240	0.6	0.9	-0.3	0.218
Zc3h15	chr2	83659241	0.6	0.9	-0.3	0.218
Zc3h15	chr2	83659286	0.6	0.9	-0.3	0.218
2700094K13Rik	chr2	84671763	0.26	0.56	-0.3	0.194
P2rx3	chr2	85035796	0.3	0.61	-0.3	0.00301
Olfr1018	chr2	85821726	0.28	0.59	-0.3	0.0382
Olfr1056	chr2	86356322	0.43	0.73	-0.3	0.014
Olfr1079	chr2	86539142	0.58	0.89	-0.3	0.132
Olfr1079	chr2	86539143	0.58	0.89	-0.3	0.132
Olfr1079	chr2	86539225	0.58	0.89	-0.3	0.132
Olfr1087	chr2	86691067	0.54	0.84	-0.3	0.00487
Olfr1087	chr2	86691068	0.54	0.84	-0.3	0.00487
Olfr259	chr2	87108021	0.13	0.44	-0.3	0.427
Olfr259	chr2	87108022	0.13	0.44	-0.3	0.427
Pramel6	chr2	87507620	0.5	0.8	-0.3	0.0679
Pramel6	chr2	87507786	0.5	0.8	-0.3	0.0679
Olfr1166	chr2	88124656	0.6	0.9	-0.3	0.042
Olfr1167	chr2	88150427	0.56	0.86	-0.3	0.0827
Olfr1167	chr2	88150471	0.56	0.86	-0.3	0.0827
Olfr1202	chr2	88816016	0.1	0.41	-0.3	0.162
Olfr1202	chr2	88816106	0.1	0.41	-0.3	0.162
Olfr1202	chr2	88816182	0.1	0.41	-0.3	0.162
Olfr1202	chr2	88816183	0.1	0.41	-0.3	0.162
Olfr1254	chr2	89788864	0.55	0.86	-0.3	0.0351
Olfr1260	chr2	89977978	0.54	0.85	-0.3	0.0103
Phf21a	chr2	92220811	0.59	0.89	-0.3	0.000177
Phf21a	chr2	92220812	0.59	0.89	-0.3	0.000177
DQ723311	chr2	92568376	0.52	0.82	-0.3	0.0315
DQ723311	chr2	92568555	0.55	0.85	-0.3	0.0247
DQ719517	chr2	92581841	0.52	0.83	-0.3	0.00862
DQ719517	chr2	92581869	0.52	0.83	-0.3	0.00862
DQ547637	chr2	92581954	0.52	0.83	-0.3	0.00862
DQ547637	chr2	92581995	0.52	0.83	-0.3	0.00862
DQ714734	chr2	92582010	0.52	0.83	-0.3	0.00862
DQ713034	chr2	92599151	0.03	0.34	-0.3	0.138
Cd82	chr2	93452454	0.59	0.89	-0.3	0.264
Accsl	chr2	93870511	0.36	0.67	-0.3	0.201
AK131712	chr2	95393418	0.52	0.82	-0.3	0.0284
B230118H07Rik	chr2	101649129	0.13	0.43	-0.3	0.000307
JA187517	chr2	101651288	0.43	0.73	-0.3	0.0098
JA187517	chr2	101651300	0.43	0.73	-0.3	0.0098
JA187517	chr2	101651301	0.43	0.73	-0.3	0.0098
JA187517	chr2	101651348	0.43	0.73	-0.3	0.0098
JA187517	chr2	101651349	0.43	0.73	-0.3	0.0098
Traf6	chr2	101677564	0.32	0.63	-0.3	0.0558
Traf6	chr2	101677594	0.32	0.63	-0.3	0.0558
Traf6	chr2	101677727	0.34	0.65	-0.3	0.126
Traf6	chr2	101677772	0.34	0.65	-0.3	0.126
Traf6	chr2	101677773	0.34	0.65	-0.3	0.126
Ehf	chr2	103284815	0.43	0.74	-0.3	0.121
Ehf	chr2	103284817	0.43	0.74	-0.3	0.121
AK089047	chr2	105811818	0.66	0.96	-0.3	0.102
AK089047	chr2	105812020	0.66	0.96	-0.3	0.102
Dcdc5	chr2	106383577	0.55	0.85	-0.3	0.000343
Olfr1279	chr2	111306315	0.6	0.91	-0.3	0.00323
Olfr1303	chr2	111815558	0.26	0.57	-0.3	0.196
Olfr1308	chr2	111961903	0.51	0.81	-0.3	0.00125
Olfr1308	chr2	111961904	0.51	0.81	-0.3	0.00125
Olfr1308	chr2	111962077	0.51	0.81	-0.3	0.00125
Olfr1308	chr2	111962078	0.51	0.81	-0.3	0.00125
Olfr1313	chr2	112073689	0.42	0.73	-0.3	0.188
Olfr1313	chr2	112073729	0.42	0.73	-0.3	0.188
Slc12a6	chr2	112284512	0.01	0.31	-0.3	3.36e-05
Slc12a6	chr2	112284519	0.01	0.31	-0.3	3.36e-05
Fmn1	chr2	113439907	0.56	0.87	-0.3	0.00559
Fmn1	chr2	113439917	0.58	0.89	-0.3	0.016
Grem1	chr2	113751340	0.64	0.94	-0.3	0.000282
Grem1	chr2	113751341	0.64	0.94	-0.3	0.000282
Gjd2	chr2	114014906	0.5	0.8	-0.3	0.00758
Gjd2	chr2	114014915	0.5	0.8	-0.3	0.00758
C130080G10Rik	chr2	114054720	0.67	0.97	-0.3	0.034
C130080G10Rik	chr2	114054879	0.67	0.97	-0.3	0.034
3110099E03Rik	chr2	115511739	0.55	0.86	-0.3	0.00484
Rpusd2	chr2	119034358	0.28	0.58	-0.3	0.00485
Pla2g4e	chr2	120244856	0.33	0.64	-0.3	0.0574
Pla2g4e	chr2	120244874	0.33	0.64	-0.3	0.0574
Epb4.2	chr2	121036646	0.02	0.32	-0.3	0.297
Epb4.2	chr2	121036685	0.02	0.32	-0.3	0.297
Map1a	chr2	121294986	0.03	0.33	-0.3	0.115
Mfap1b	chr2	121474500	0.07	0.37	-0.3	0.00643
Mfap1b	chr2	121474506	0.07	0.37	-0.3	0.00643
Mfap1b	chr2	121474515	0.07	0.37	-0.3	0.00643
Mfap1b	chr2	121474556	0.07	0.37	-0.3	0.00643
Dut	chr2	125246279	0.41	0.72	-0.3	0.0611
Shc4	chr2	125725027	0.15	0.46	-0.3	0.041
Shc4	chr2	125725094	0.15	0.46	-0.3	0.041
Shc4	chr2	125725148	0.15	0.46	-0.3	0.041
Shc4	chr2	125725249	0.15	0.46	-0.3	0.041
Shc4	chr2	125725269	0.15	0.46	-0.3	0.041
Atp8b4	chr2	126492049	0.4	0.71	-0.3	0.31
Usp50	chr2	126783237	0.55	0.86	-0.3	0.0944
Usp50	chr2	126783243	0.55	0.86	-0.3	0.0944
Itpripl1	chr2	127142252	0.6	0.9	-0.3	0.00107
Zc3h6	chr2	128966155	0.05	0.35	-0.3	0.00474
Zc3h6	chr2	128966156	0.05	0.35	-0.3	0.00474
Zc3h6	chr2	128966171	0.05	0.35	-0.3	0.00474
Zc3h6	chr2	128966172	0.05	0.35	-0.3	0.00474
Ttl	chr2	129065363	0.3	0.61	-0.3	0.134
Ttl	chr2	129065570	0.3	0.61	-0.3	0.134
Ttl	chr2	129065579	0.3	0.61	-0.3	0.134
Pank2	chr2	131261739	0.23	0.53	-0.3	0.185
Plcb4	chr2	135987357	0.64	0.94	-0.3	0.0028
Sptlc3	chr2	139493158	0.53	0.83	-0.3	0.0079
Sptlc3	chr2	139493250	0.53	0.83	-0.3	0.0079
Sptlc3	chr2	139493251	0.53	0.83	-0.3	0.0079
Sptlc3	chr2	139493272	0.53	0.83	-0.3	0.0079
Sptlc3	chr2	139493273	0.53	0.83	-0.3	0.0079
Rbbp9	chr2	144551306	0.63	0.93	-0.3	0.0289
Dtd1	chr2	144599658	0.04	0.34	-0.3	0.101
Dtd1	chr2	144599820	0.04	0.34	-0.3	0.101
Dtd1	chr2	144599823	0.04	0.34	-0.3	0.101
AB352621	chr2	146409665	0.66	0.96	-0.3	0.00638
AK042610	chr2	151687568	0.49	0.8	-0.3	0.00925
AK042249	chr2	151828330	0.18	0.49	-0.3	0.389
AK042249	chr2	151828548	0.18	0.49	-0.3	0.389
Slc52a3	chr2	151995462	0.22	0.52	-0.3	0.238
Defb20	chr2	152475604	0.62	0.93	-0.3	0.282
Cox4i2	chr2	152755119	0.59	0.9	-0.3	0.0623
Hck	chr2	153107623	0.05	0.35	-0.3	1.56e-08
Hck	chr2	153107658	0.05	0.35	-0.3	1.56e-08
Hck	chr2	153107694	0.05	0.35	-0.3	1.56e-08
Hck	chr2	153107825	0.05	0.35	-0.3	1.36e-07
Hck	chr2	153107827	0.05	0.35	-0.3	1.36e-07
Hck	chr2	153107833	0.05	0.35	-0.3	1.36e-07
Plagl2	chr2	153238764	0.38	0.69	-0.3	0.109
Plagl2	chr2	153238765	0.38	0.69	-0.3	0.109
Snta1	chr2	154378996	0.44	0.74	-0.3	0.396
AK080692	chr2	154406835	0.44	0.75	-0.3	0.0278
E2f1	chr2	154570773	0.11	0.41	-0.3	0.0635
a	chr2	155013667	0.51	0.82	-0.3	0.0395
Itch	chr2	155132709	0.36	0.66	-0.3	0.0427
Itch	chr2	155132960	0.19	0.49	-0.3	0.0039
Itch	chr2	155132968	0.14	0.45	-0.3	0.00392
Fer1l4	chr2	156053418	0.42	0.73	-0.3	0.271
Fer1l4	chr2	156053519	0.42	0.73	-0.3	0.271
Romo1	chr2	156142756	0.64	0.94	-0.3	0.054
Romo1	chr2	156142780	0.64	0.94	-0.3	0.054
AK085172	chr2	156271495	0.55	0.85	-0.3	0.161
AK085172	chr2	156271496	0.55	0.85	-0.3	0.161
Src	chr2	157422800	0.5	0.8	-0.3	0.245
Src	chr2	157422891	0.5	0.8	-0.3	0.245
Lbp	chr2	158305386	0.44	0.74	-0.3	0.274
Lbp	chr2	158305461	0.44	0.74	-0.3	0.274
Lbp	chr2	158305493	0.44	0.74	-0.3	0.274
Lbp	chr2	158305587	0.44	0.74	-0.3	0.274
Top1	chr2	160645578	0.46	0.76	-0.3	0.00581
Zhx3	chr2	160873500	0.38	0.69	-0.3	0.215
Zhx3	chr2	160873530	0.38	0.69	-0.3	0.215
Ttpal	chr2	163606107	0.63	0.93	-0.3	0.0224
Tomm34	chr2	164071752	0.66	0.96	-0.3	0.000124
Svs2	chr2	164239147	0.37	0.67	-0.3	0.135
Dbndd2	chr2	164485537	0.58	0.89	-0.3	0.0581
Dbndd2	chr2	164485576	0.58	0.89	-0.3	0.0581
Dbndd2	chr2	164485586	0.58	0.89	-0.3	0.0581
Dbndd2	chr2	164485627	0.58	0.89	-0.3	0.0581
Dbndd2	chr2	164487630	0.21	0.51	-0.3	0.19
Dbndd2	chr2	164487776	0.21	0.51	-0.3	0.19
Wfdc13	chr2	164684471	0.57	0.87	-0.3	0.0121
Acot8	chr2	164806285	0.58	0.88	-0.3	0.0177
B4galt5	chr2	167350196	0.01	0.32	-0.3	1.05e-07
Spata2	chr2	167493667	0.27	0.57	-0.3	0.0317
Spata2	chr2	167493755	0.27	0.57	-0.3	0.0317
Zfp217	chr2	170144052	0.25	0.56	-0.3	0.0534
Zfp217	chr2	170144066	0.25	0.56	-0.3	0.0534
Bcas1	chr2	170429094	0.28	0.58	-0.3	0.0157
Bcas1	chr2	170429124	0.28	0.58	-0.3	0.0157
Bcas1	chr2	170429143	0.28	0.58	-0.3	0.0157
Bcas1	chr2	170429187	0.28	0.58	-0.3	0.0157
Bcas1	chr2	170429222	0.28	0.58	-0.3	0.0157
Bcas1	chr2	170429255	0.28	0.58	-0.3	0.0157
Ctsz	chr2	174439556	0.02	0.32	-0.3	0.000105
Ctsz	chr2	174439651	0.02	0.33	-0.3	0.000436
Ctsz	chr2	174439685	0.02	0.33	-0.3	0.000436
Slmo2	chr2	174473822	0.5	0.81	-0.3	0.0469
Slmo2	chr2	174473902	0.5	0.81	-0.3	0.0469
Slmo2	chr2	174473945	0.5	0.81	-0.3	0.0469
Slmo2	chr2	174473959	0.5	0.81	-0.3	0.0469
Slmo2	chr2	174473975	0.5	0.81	-0.3	0.0469
Phactr3	chr2	178174846	0.55	0.86	-0.3	0.00466
Phactr3	chr2	178174847	0.55	0.86	-0.3	0.00466
Gid8	chr2	180713021	0.65	0.95	-0.3	0.0118
AK040057	chr2	180953783	0.26	0.57	-0.3	0.339
AK040057	chr2	180953902	0.26	0.57	-0.3	0.339
Helz2	chr2	181242532	0.45	0.76	-0.3	0.0327
Gmeb2	chr2	181288797	0.32	0.62	-0.3	0.00137
Gmeb2	chr2	181288798	0.32	0.62	-0.3	0.00137
Gmeb2	chr2	181288799	0.32	0.62	-0.3	0.00137
Gmeb2	chr2	181288800	0.32	0.62	-0.3	0.00137
Samd10	chr2	181600272	0.5	0.8	-0.3	0.0425
1700008P02Rik	chr3	6621414	0.58	0.88	-0.3	0.0203
Zc2hc1a	chr3	7502957	0.19	0.49	-0.3	0.0124
Fabp12	chr3	10255640	0.65	0.96	-0.3	0.0693
Chmp4c	chr3	10366528	0.24	0.55	-0.3	0.0107
Chmp4c	chr3	10366531	0.24	0.55	-0.3	0.0107
Car1	chr3	14808409	0.63	0.93	-0.3	0.113
A930001A20Rik	chr3	14970135	0.59	0.89	-0.3	0.000377
A930001A20Rik	chr3	14970248	0.57	0.87	-0.3	0.00169
Ythdf3	chr3	16182379	0.54	0.84	-0.3	0.083
Cyp7b1	chr3	18242877	0.47	0.78	-0.3	0.024
4930433B08Rik	chr3	18481114	0.63	0.93	-0.3	0.000373
4632415L05Rik	chr3	19894206	0.41	0.71	-0.3	0.00501
Cpa3	chr3	20242961	0.6	0.9	-0.3	0.00778
Cpa3	chr3	20242976	0.6	0.9	-0.3	0.00778
Cpa3	chr3	20242989	0.6	0.9	-0.3	0.00778
[truncated: 59,357 more rows]

## Sheet: PTCL Hypo DMCS promoter
Gene	Chromosome	CpG Location	PTCL_Meth_%	CD8_Control_Meth_%	Meth_difference	pval
Slc26a10	chr10	127181629	0.01	0.98	-0.96	0
JA187517	chr13	94005097	0.01	0.96	-0.95	0
Dpcr1	chr17	35643657	0.02	0.97	-0.95	0
4930429B21Rik	chr3	32364482	0.01	0.97	-0.95	0
Pdcd4	chr19	53892646	0.00758	0.95	-0.94	0
Gstm3	chr3	107969446	0.03	0.97	-0.94	0
Mir697	chr4	124731624	0.02	0.97	-0.94	0
Wscd2	chr5	113549130	0.01	0.96	-0.94	0
BC049735	chr7	44260193	0.03	0.98	-0.94	0
Ppfibp1	chr6	147000035	0.02	0.96	-0.93	1.55e-15
AK135830	chr7	104908439	0.03	0.96	-0.93	2.66e-15
Aif1	chr17	35176078	0.01	0.94	-0.92	0
Zap70	chr1	36763131	0.07	0.97	-0.9	0
Zap70	chr1	36780057	0.06	0.95	-0.88	0
AK037155	chr13	93773486	0.05	0.94	-0.88	0
H2-Q4	chr17	35379036	0.01	0.88	-0.86	2.21e-11
Btbd18	chr2	84657788	0.01	0.88	-0.86	1.01e-10
Btbd19	chr4	117125515	0.06	0.93	-0.86	1.93e-14
Slc9b2	chr3	135306438	0.13	0.99	-0.85	0
Mir5123	chr4	40850905	0.01	0.87	-0.85	2.63e-09
Ikzf3	chr11	98479012	0.1	0.94	-0.84	0
2810006K23Rik	chr5	124338369	0.13	0.98	-0.84	0
2810006K23Rik	chr5	124338374	0.13	0.98	-0.84	0
Olfr435	chr6	43202007	0.09	0.94	-0.84	5.66e-12
Fam57b	chr7	126822536	0.13	0.97	-0.84	1.72e-11
Tmevpg1	chr10	118556444	0.02	0.85	-0.83	0
Slfn5	chr11	82950885	0.03	0.86	-0.83	7.79e-12
Gm19424	chr19	41746341	0.08	0.92	-0.83	0
Cacna1b	chr2	24678520	0.05	0.88	-0.83	6.71e-13
Fam169b	chr7	68272697	0.14	0.97	-0.83	0
Fam169b	chr7	68272701	0.14	0.97	-0.83	0
Tmevpg1	chr10	118556503	0.01	0.83	-0.82	0
4930548J01Rik	chr17	4122234	0.01	0.83	-0.82	5.48e-07
Pkmyt1	chr17	23725035	0.1	0.93	-0.82	5.71e-14
Ifitm2	chr7	140957245	0.02	0.85	-0.82	2.66e-15
Klrb1	chr6	128708493	0.03	0.84	-0.81	2.9e-08
Picalm	chr7	90164372	0.14	0.95	-0.81	2.22e-16
Picalm	chr7	90164373	0.14	0.95	-0.81	2.22e-16
Wbp5	chrX	136245455	0.01	0.82	-0.81	6.6e-11
Samd3	chr10	26231035	0.1	0.9	-0.8	0
Ptprr	chr10	116142679	0.16	0.96	-0.8	1.01e-08
Tcl1b4	chr12	105202823	0.11	0.92	-0.8	6.68e-11
Vstm4	chr14	32855514	0.16	0.96	-0.8	7.74e-06
AK132443	chr3	146454237	0.05	0.85	-0.8	4.37e-11
Acot7	chr4	152185100	0.01	0.82	-0.8	3.17e-08
Gm3716	chr5	64611402	0.16	0.96	-0.8	7.74e-06
Klrd1	chr6	129592310	0.01	0.82	-0.8	0
Mir7061	chr7	130908113	0.03	0.83	-0.8	1.79e-05
Olfr525	chr7	140321966	0.01	0.81	-0.8	1.31e-05
Lpar2	chr8	69821251	0.1	0.91	-0.8	7.69e-09
Lpar2	chr8	69821271	0.1	0.91	-0.8	7.69e-09
Cxcr5	chr9	44527127	0.03	0.83	-0.8	5.55e-15
Slamf7	chr1	171649479	0.01	0.81	-0.79	3.49e-06
Jag2	chr12	112930633	0.18	0.98	-0.79	7.62e-12
1110046J04Rik	chr13	33935134	0.15	0.95	-0.79	0.000165
Soat2	chr15	102150975	0.01	0.81	-0.79	1.74e-05
Klre1	chr6	129577374	0.07	0.87	-0.79	0
Mir21a	chr11	86584397	0.03	0.81	-0.78	7.11e-15
AK087656	chr11	88157432	0.09	0.88	-0.78	8.71e-07
Arl4d	chr11	101664509	0.15	0.93	-0.78	1.93e-14
Arhgef3	chr14	27334546	0.01	0.79	-0.78	4.44e-16
Arhgef3	chr14	27334563	0.01	0.79	-0.78	4.44e-16
Wipf1	chr2	73455236	0.01	0.79	-0.78	0
Per3	chr4	151028697	0.12	0.91	-0.78	0
Per3	chr4	151028700	0.12	0.91	-0.78	0
Per3	chr4	151028752	0.13	0.91	-0.78	0
Wfikkn2	chr11	94243727	0.03	0.8	-0.77	3.36e-11
Tns4	chr11	99075468	0.1	0.88	-0.77	0
Prl2a1	chr13	27801115	0.1	0.88	-0.77	5.11e-09
2210016F16Rik	chr13	58385871	0.03	0.81	-0.77	0.000143
Sla	chr15	66813523	0.14	0.91	-0.77	6.34e-06
Apol7e	chr15	77698534	0.1	0.87	-0.77	9.89e-09
DQ546624	chr2	151141630	0.01	0.79	-0.77	6.52e-08
Rere	chr4	150406636	0.07	0.84	-0.77	0
Rere	chr4	150406642	0.07	0.84	-0.77	0
Ceacam11	chr7	17972530	0.11	0.89	-0.77	6.19e-12
Cldnd2	chr7	43440291	0.11	0.88	-0.77	0
Cldnd2	chr7	43440335	0.11	0.88	-0.77	0
1700015G11Rik	chr7	52016716	0.18	0.96	-0.77	0.000143
AK133807	chr5	100848341	0.12	0.88	-0.76	0
Pilrb2	chr5	137872251	0.2	0.96	-0.76	3.12e-11
Trim24	chr6	37869894	0.02	0.78	-0.76	5.76e-06
Wipf3	chr6	54452897	0.05	0.81	-0.76	0
Wipf3	chr6	54453231	0.05	0.82	-0.76	0
Cd22	chr7	30878651	0.01	0.77	-0.76	1.02e-06
Akap13	chr7	75642647	0.1	0.86	-0.76	2.73e-11
Tnfrsf26	chr7	143629320	0.09	0.85	-0.76	6.66e-06
Epb4.1l3	chr17	69156023	0.04	0.8	-0.75	4.05e-10
Sgk1	chr10	21990857	0.1	0.84	-0.74	0
Scml4	chr10	42938952	0.23	0.98	-0.74	1.33e-06
Limd2	chr11	106162144	0.03	0.77	-0.74	0.00111
Vrk1	chr12	106008914	0.14	0.89	-0.74	3.95e-12
Vrk1	chr12	106008926	0.14	0.89	-0.74	3.95e-12
4933417A18Rik	chr13	34923787	0.17	0.92	-0.74	2.48e-06
Matn1	chr4	130943080	0.12	0.87	-0.74	6.18e-05
Epb4.1	chr4	132075965	0.22	0.97	-0.74	5.36e-07
Rere	chr4	150406295	0.04	0.79	-0.74	0
AK029023	chr6	88725877	0.04	0.79	-0.74	0
AK029023	chr6	88725900	0.04	0.79	-0.74	0
AK029023	chr6	88725924	0.04	0.79	-0.74	0
AK029023	chr6	88725963	0.04	0.79	-0.74	0
Mir7057	chr7	66382469	0.12	0.86	-0.74	2.55e-12
Mir7057	chr7	66382470	0.12	0.86	-0.74	2.55e-12
Fasl	chr1	161789575	0.14	0.87	-0.73	5.91e-14
Iyd	chr10	3539825	0.00893	0.74	-0.73	6.6e-09
Traf3ip2	chr10	39612574	0.02	0.76	-0.73	0
Traf3ip2	chr10	39612608	0.02	0.76	-0.73	0
Traf3ip2	chr10	39612673	0.02	0.76	-0.73	0
Prf1	chr10	61298071	0.05	0.78	-0.73	2.22e-16
Limk2	chr11	3410705	0.24	0.98	-0.73	1.13e-08
Clint1	chr11	45882090	0.12	0.86	-0.73	1.58e-05
Mir340	chr11	50068722	0.09	0.83	-0.73	7.71e-06
Anxa6	chr11	55033894	0.01	0.74	-0.73	8.88e-16
AK041614	chr15	60188197	0.04	0.77	-0.73	0
Ptp4a3	chr15	73723168	0.01	0.75	-0.73	1.29e-09
Muc20	chr16	32798307	0.2	0.94	-0.73	2.28e-08
Add3	chr19	53144374	0.14	0.88	-0.73	0
Ccl4	chr11	83661462	0.08	0.8	-0.72	1.13e-05
Atxn7l1	chr12	33301222	0.26	0.98	-0.72	0.000109
Traf1	chr2	34959480	0.05	0.77	-0.72	1.17e-05
Cxcl17	chr7	25414143	0.13	0.86	-0.72	3.81e-09
Cxcl17	chr7	25414163	0.13	0.86	-0.72	3.81e-09
Cxcr5	chr9	44527582	0.17	0.9	-0.72	0
Cxcr5	chr9	44527706	0.17	0.9	-0.72	0
Prf1	chr10	61296475	0.19	0.91	-0.71	0
Krt24	chr11	99286455	0.08	0.79	-0.71	0
Krt24	chr11	99286471	0.08	0.79	-0.71	0
Arl4d	chr11	101666688	0.06	0.77	-0.71	0
Arl4d	chr11	101666700	0.06	0.77	-0.71	0
Tulp1	chr17	28365675	0.00935	0.72	-0.71	2.22e-16
Osbpl3	chr6	50382829	0.18	0.9	-0.71	8.48e-09
Lsr	chr7	30972987	0.11	0.83	-0.71	4.58e-13
Nsmce1	chr7	125492230	0.02	0.73	-0.71	0
Nsmce1	chr7	125492256	0.02	0.73	-0.71	0
Nsmce1	chr7	125492310	0.02	0.73	-0.71	0
Nsmce1	chr7	125492351	0.02	0.73	-0.71	0
A230050P20Rik	chr9	20868176	0.11	0.82	-0.71	3.02e-07
Kcnj1	chr9	32394092	0.07	0.78	-0.71	1.15e-07
Thsd4	chr9	60141369	0.08	0.8	-0.71	4.02e-05
Zfp652	chr11	95749033	0.23	0.93	-0.7	4.15e-07
AK155516	chr13	37541378	0.15	0.85	-0.7	9.23e-10
Slc22a6	chr19	8616530	0.01	0.71	-0.7	2.07e-06
Stat4	chr1	52006953	0.18	0.88	-0.69	7.06e-11
Cryga	chr1	65103731	0.2	0.89	-0.69	0.00124
Chit1	chr1	134111231	0.07	0.77	-0.69	4.88e-07
Chit1	chr1	134111282	0.07	0.77	-0.69	4.88e-07
Med7	chr11	46439943	0.08	0.78	-0.69	6.91e-08
Zfp735	chr11	73687639	0.25	0.94	-0.69	6.4e-06
Hoxb3	chr11	96342542	0.16	0.85	-0.69	4.88e-15
Jarid2	chr13	44840672	0.22	0.92	-0.69	0
Jarid2	chr13	44840687	0.22	0.92	-0.69	0
Jarid2	chr13	44840700	0.22	0.92	-0.69	0
Gzmk	chr13	113181107	0.09	0.79	-0.69	4.55e-14
Sftpc	chr14	70525457	0.13	0.83	-0.69	0.00819
Fam160b2	chr14	70600602	0.25	0.95	-0.69	5.33e-06
Srebf2	chr15	82145987	0.09	0.79	-0.69	0.00872
Sema5b	chr16	35658895	0.06	0.76	-0.69	0.00016
Tmprss15	chr16	79058815	0.01	0.7	-0.69	0.000609
Mir6361	chr18	32881461	0.11	0.81	-0.69	2.15e-09
BC031181	chr18	75004855	0.27	0.96	-0.69	1.23e-06
BC031181	chr18	75004949	0.27	0.96	-0.69	1.23e-06
AK083177	chr19	14436414	0.15	0.85	-0.69	1.07e-12
AK083177	chr19	14436434	0.15	0.85	-0.69	1.07e-12
D19Bwg1357e	chr19	27427976	0.29	0.98	-0.69	7.85e-07
Slc35g1	chr19	38395365	0.03	0.72	-0.69	2.7e-07
Gm10768	chr19	43839175	0.2	0.89	-0.69	1.44e-05
Gm10768	chr19	43839269	0.2	0.89	-0.69	1.44e-05
Mir6395	chr8	34166388	0.23	0.92	-0.69	4.5e-08
Gm17296	chr8	126476318	0.06	0.75	-0.69	8.06e-10
Gm17296	chr8	126476378	0.06	0.75	-0.69	8.06e-10
Myo1c	chr11	75655238	0.23	0.91	-0.68	2.3e-11
Ccdc87	chr19	4837977	0.16	0.85	-0.68	8.94e-05
Hax1	chr3	89999904	0.28	0.96	-0.68	0.000346
BC079901	chr7	48898022	0.18	0.86	-0.68	0
BC079901	chr7	48898047	0.18	0.86	-0.68	0
BC079901	chr7	48898048	0.18	0.86	-0.68	0
Pde2a	chr7	101452367	0.00935	0.69	-0.68	0.000124
Atp4b	chr8	13396462	0.29	0.97	-0.68	0.001
AK040166	chr1	60782564	0.11	0.79	-0.67	1.22e-05
AK040166	chr1	60782565	0.11	0.79	-0.67	1.22e-05
AK039367	chr10	3717333	0.23	0.91	-0.67	4.57e-06
Sgk1	chr10	21978440	0.15	0.83	-0.67	0
AB349811	chr10	39519160	0.09	0.76	-0.67	1.11e-15
Prf1	chr10	61296773	0.07	0.74	-0.67	2.98e-13
Prf1	chr10	61296774	0.07	0.74	-0.67	2.98e-13
Gsdma	chr11	98663602	0.13	0.8	-0.67	3.88e-07
Gsdma	chr11	98663629	0.13	0.8	-0.67	3.88e-07
Arhgap21	chr2	20967509	0.19	0.87	-0.67	0.000501
P2ry14	chr3	59132641	0.15	0.83	-0.67	1.89e-08
Eps15	chr4	109279973	0.11	0.79	-0.67	7.63e-09
Dhrs3	chr4	144891799	0.09	0.77	-0.67	0.00013
Tmem150a	chr6	72354305	0.3	0.97	-0.67	2.27e-07
Il12rb1	chr8	70807921	0.03	0.71	-0.67	5.51e-12
Ano8	chr8	71486930	0.29	0.96	-0.67	0.00178
Cxcr6	chr9	123808693	0.05	0.73	-0.67	8.7e-09
Cxcr6	chr9	123808703	0.05	0.73	-0.67	8.7e-09
Cxcr6	chr9	123808744	0.05	0.73	-0.67	8.7e-09
Sgk1	chr10	21985500	0.26	0.92	-0.66	3.05e-11
Fabp7	chr10	57784466	0.22	0.89	-0.66	0.000254
Tnk1	chr11	69858443	0.16	0.83	-0.66	2.22e-16
1700027F09Rik	chr5	64468811	0.11	0.78	-0.66	0.08
Ociad2	chr5	73340023	0.0098	0.67	-0.66	1.09e-09
Amtn	chr5	88374873	0.15	0.81	-0.66	6.52e-06
Lims1	chr10	58394201	0.24	0.89	-0.65	0.000103
Lims1	chr10	58394202	0.24	0.89	-0.65	0.000103
AK084992	chr14	76431301	0.05	0.71	-0.65	1.16e-05
AK084992	chr14	76431302	0.05	0.71	-0.65	1.16e-05
Dzip1	chr14	118923505	0.11	0.77	-0.65	0
Dzip1	chr14	118923537	0.11	0.77	-0.65	0
Kcnj15	chr16	95258409	0.1	0.75	-0.65	1.55e-15
Mx2	chr16	97536516	0.2	0.85	-0.65	1.13e-12
Def6	chr17	28206487	0.08	0.73	-0.65	0.00128
Mtch1	chr17	29335374	0.31	0.96	-0.65	0.000283
Zfp763	chr17	33034438	0.02	0.67	-0.65	1.46e-05
Rhoq	chr17	86961729	0.04	0.7	-0.65	0.000159
Gramd3	chr18	56468787	0.04	0.7	-0.65	4.57e-14
Cfap53	chr18	74281802	0.16	0.81	-0.65	0.00679
Cnksr1	chr4	134237959	0.04	0.7	-0.65	0
Cnksr1	chr4	134237984	0.04	0.7	-0.65	0
4930572O03Rik	chr5	15656999	0.32	0.98	-0.65	3.95e-14
Zfp512	chr5	31465020	0.32	0.97	-0.65	1.46e-05
Plekha4	chr7	45524998	0.11	0.76	-0.65	9.48e-07
Ntn5	chr7	45682608	0.07	0.72	-0.65	3.08e-07
Cep164	chr9	45803702	0.25	0.9	-0.65	0
Cep164	chr9	45803708	0.25	0.9	-0.65	0
Anxa2	chr9	69452605	0.08	0.73	-0.65	0
Anxa2	chr9	69452613	0.08	0.73	-0.65	0
Anxa2	chr9	69452622	0.08	0.73	-0.65	0
Anxa2	chr9	69452662	0.08	0.73	-0.65	0
Cxcr6	chr9	123808931	0.07	0.72	-0.65	1.23e-06
Zap70	chr1	36764897	0.02	0.66	-0.64	0
4930596I21Rik	chr1	138976348	0.01	0.66	-0.64	0.000255
AK005414	chr1	193207280	0.16	0.8	-0.64	1.68e-05
AK005414	chr1	193207345	0.16	0.8	-0.64	1.68e-05
Ipcef1	chr10	6981127	0.26	0.91	-0.64	5.06e-07
Cyth1	chr11	118203035	0.26	0.9	-0.64	0.01
Anxa11	chr14	25841307	0.26	0.9	-0.64	0
Anxa11	chr14	25841392	0.24	0.89	-0.64	0
Mmp14	chr14	54430704	0.23	0.87	-0.64	0
Mmp14	chr14	54430738	0.23	0.87	-0.64	0
AK081591	chr14	67932334	0.06	0.7	-0.64	9.06e-12
AK081591	chr14	67932444	0.06	0.7	-0.64	9.06e-12
AK081591	chr14	67932480	0.06	0.7	-0.64	9.06e-12
AK081591	chr14	67932482	0.06	0.7	-0.64	9.06e-12
Dzip1	chr14	118923751	0.12	0.77	-0.64	0
Dzip1	chr14	118923752	0.12	0.77	-0.64	0
Tff2	chr17	31143830	0.3	0.94	-0.64	4.08e-10
Rps18	chr17	33953563	0.15	0.79	-0.64	0.000133
Atp8b4	chr2	126500399	0.05	0.69	-0.64	7.62e-12
Lmna	chr3	88494791	0.22	0.87	-0.64	3.47e-12
Jtb	chr3	90230837	0.33	0.97	-0.64	5.4e-09
Msmp	chr4	43585745	0.18	0.82	-0.64	3.48e-11
Msmp	chr4	43585794	0.18	0.82	-0.64	3.48e-11
Fam53a	chr5	33630588	0.01	0.66	-0.64	0.000162
Pthlh	chr6	147265062	0.02	0.66	-0.64	0.000123
DQ717002	chr7	73785421	0.33	0.98	-0.64	0.000181
Stard10	chr7	101319701	0.01	0.66	-0.64	0.000291
Trim30a	chr7	104464738	0.01	0.65	-0.64	1.2e-05
Adgre5	chr8	83742019	0.12	0.77	-0.64	2.22e-16
9330175E14Rik	chr8	94435282	0.07	0.71	-0.64	6.09e-05
Gm6607	chr9	22330272	0.28	0.93	-0.64	0
Tmcc3	chr10	94514043	0.01	0.65	-0.63	7.9e-05
Slfn8	chr11	83022188	0.12	0.75	-0.63	1.59e-05
AK132089	chr11	86596221	0.35	0.98	-0.63	1.54e-05
AK002860	chr11	96306596	0.35	0.98	-0.63	2.58e-05
Gpr18	chr14	121914102	0.02	0.65	-0.63	2.6e-08
Gpr18	chr14	121914106	0.02	0.65	-0.63	2.6e-08
Afg3l2	chr18	67436534	0.19	0.82	-0.63	2.01e-06
Afg3l2	chr18	67436535	0.19	0.82	-0.63	2.01e-06
Ppp6c	chr2	39226667	0.15	0.78	-0.63	0.0012
AK011205	chr2	60751556	0.00942	0.64	-0.63	1.95e-14
Olfr1256	chr2	89835585	0.04	0.68	-0.63	4.1e-05
Pamr1	chr2	102549317	0.25	0.88	-0.63	1.73e-06
Pamr1	chr2	102549377	0.25	0.88	-0.63	1.73e-06
Trp53bp1	chr2	121229827	0.22	0.85	-0.63	1.16e-05
Elmo2	chr2	165321342	0.01	0.64	-0.63	1.23e-08
Mir15b	chr3	69009926	0.22	0.85	-0.63	1.35e-11
Mir15b	chr3	69009927	0.22	0.85	-0.63	1.35e-11
Mir15b	chr3	69009938	0.22	0.85	-0.63	1.35e-11
Atp8b2	chr3	89953995	0.34	0.97	-0.63	0.00562
S100a6	chr3	90612022	0.01	0.65	-0.63	0.00474
Abcb1b	chr5	8838948	0.01	0.65	-0.63	2.37e-05
Speer4a	chr5	26040514	0.00758	0.64	-0.63	7.21e-12
Haus3	chr5	34170016	0.06	0.7	-0.63	0.000208
2310001H17Rik	chr6	129239437	0.15	0.79	-0.63	9.19e-08
2310001H17Rik	chr6	129239518	0.15	0.79	-0.63	9.19e-08
3300002P13Rik	chr7	3424063	0.05	0.68	-0.63	4.16e-08
3300002P13Rik	chr7	3424132	0.05	0.68	-0.63	4.16e-08
Spg7	chr8	123064363	0.11	0.75	-0.63	6.47e-06
Spg7	chr8	123064578	0.11	0.75	-0.63	6.47e-06
Kcnj1	chr9	32396357	0.28	0.92	-0.63	1.25e-12
Pxylp1	chr9	96890549	0.28	0.91	-0.63	0
AK040273	chr1	138962485	0.27	0.89	-0.62	0.000169
AK006507	chr1	164959434	0.15	0.78	-0.62	2.66e-15
Cuedc1	chr11	88168857	0.23	0.85	-0.62	0.00396
Syngr2	chr11	117808486	0.25	0.87	-0.62	1.42e-07
Syngr2	chr11	117808532	0.25	0.87	-0.62	1.42e-07
Syngr2	chr11	117808576	0.25	0.87	-0.62	1.42e-07
Gzmk	chr13	113180944	0.19	0.81	-0.62	2.99e-13
Anxa11	chr14	25841230	0.27	0.9	-0.62	0
Anxa11	chr14	25841264	0.27	0.9	-0.62	0
Arhgap22	chr14	33216731	0.14	0.77	-0.62	0.00265
AK041614	chr15	60188088	0.07	0.69	-0.62	0
Arfgap3	chr15	83350856	0.21	0.84	-0.62	0.000731
Pou6f1	chr15	100601306	0.2	0.82	-0.62	5.57e-13
Igfbp6	chr15	102144370	0.13	0.75	-0.62	6.8e-07
Cct8	chr16	87497325	0.2	0.83	-0.62	1.52e-11
Cct8	chr16	87497348	0.2	0.83	-0.62	1.52e-11
Arap3	chr18	37998106	0.14	0.77	-0.62	3.57e-14
Spry4	chr18	38591007	0.31	0.94	-0.62	4.54e-06
Gramd3	chr18	56468679	0.04	0.67	-0.62	4e-13
Gramd3	chr18	56468680	0.04	0.67	-0.62	4e-13
Malt1	chr18	65469758	0.25	0.87	-0.62	1.42e-06
Malt1	chr18	65469970	0.25	0.87	-0.62	1.42e-06
Ppp2r5b	chr19	6235462	0.13	0.76	-0.62	5.58e-09
AK019124	chr19	23133808	0.13	0.76	-0.62	5.95e-07
AK019124	chr19	23133834	0.13	0.76	-0.62	5.95e-07
Qsox2	chr2	26225469	0.03	0.65	-0.62	0.00751
Nod1	chr6	54971725	0.13	0.75	-0.62	3.77e-15
Nod1	chr6	54971751	0.13	0.75	-0.62	3.77e-15
Gm4224	chr7	12221464	0.26	0.88	-0.62	0.00421
Ptprc	chr1	138116893	0.17	0.79	-0.61	7.62e-07
Ptprc	chr1	138117047	0.17	0.79	-0.61	7.62e-07
Ptprc	chr1	138117048	0.17	0.79	-0.61	7.62e-07
DQ696813	chr10	22053041	0.26	0.87	-0.61	0.000201
DQ696813	chr10	22053048	0.26	0.87	-0.61	0.000201
Txnrd1	chr10	82873263	0.15	0.77	-0.61	0.000397
Agap2	chr10	127079176	0.3	0.92	-0.61	2.22e-07
Agap2	chr10	127079196	0.3	0.92	-0.61	2.22e-07
Tnk1	chr11	69858662	0.25	0.86	-0.61	0
NADH-cytochrome b5 reductase	chr15	83153961	0.23	0.84	-0.61	8.85e-09
Thpo	chr16	20732044	0.2	0.81	-0.61	2.26e-06
2610015P09Rik	chr16	43906524	0.04	0.65	-0.61	0
2610015P09Rik	chr16	43906534	0.04	0.65	-0.61	0
2610015P09Rik	chr16	43906582	0.04	0.65	-0.61	0
2610015P09Rik	chr16	43906583	0.04	0.65	-0.61	0
Pmpca	chr2	26388300	0.09	0.7	-0.61	1.45e-10
Gm853	chr4	130223461	0.34	0.96	-0.61	0.00949
1700021N21Rik	chr4	134451093	0.06	0.67	-0.61	0
1700021N21Rik	chr4	134451105	0.06	0.67	-0.61	0
M11859	chr6	41187460	0.24	0.86	-0.61	0.03
M11859	chr6	41187538	0.24	0.86	-0.61	0.03
A530053G22Rik	chr6	60404781	0.25	0.87	-0.61	0.000229
AK085827	chr6	108507322	0.27	0.88	-0.61	1.95e-08
TRNA_Lys	chr7	28794663	0.14	0.75	-0.61	9.59e-13
Inppl1	chr7	101838934	0.19	0.81	-0.61	2.68e-06
Clcn3	chr8	60954585	0.25	0.87	-0.61	0.01
AK085371	chr8	72491436	0.01	0.63	-0.61	1.77e-10
AK085371	chr8	72491571	0.01	0.63	-0.61	1.77e-10
AK085371	chr8	72491599	0.01	0.63	-0.61	1.77e-10
Mir1957b	chr8	111448790	0.29	0.91	-0.61	0.00552
A130010J15Rik	chr1	193166940	0.21	0.81	-0.6	0.01
Enpp1	chr10	24713198	0.14	0.75	-0.6	1.85e-05
AK086212	chr10	53612151	0.13	0.73	-0.6	0.00296
AK031732	chr11	98952582	0.02	0.62	-0.6	1.82e-05
Syk	chr13	52582510	0.04	0.64	-0.6	2.26e-06
Syk	chr13	52582560	0.04	0.64	-0.6	2.26e-06
Grk6	chr13	55443640	0.18	0.78	-0.6	5.28e-13
Olfr726	chr14	50085019	0.02	0.63	-0.6	1.5e-05
Egfl7	chr2	26585759	0.25	0.85	-0.6	3.24e-06
Cd160	chr3	96829478	0.21	0.82	-0.6	3.05e-11
Cd160	chr3	96829488	0.21	0.82	-0.6	3.05e-11
Cd160	chr3	96829581	0.21	0.82	-0.6	3.05e-11
Zyg11a	chr4	108219248	0.07	0.67	-0.6	5.22e-06
Zyg11a	chr4	108219253	0.07	0.67	-0.6	5.22e-06
Cnr2	chr4	135915142	0.27	0.88	-0.6	9.84e-06
Ran	chr5	129019177	0.22	0.82	-0.6	3.8e-10
Ran	chr5	129019260	0.22	0.82	-0.6	3.8e-10
Catsperg1	chr7	29212570	0.16	0.77	-0.6	2.22e-16
Akap13	chr7	75642009	0.04	0.65	-0.6	1.2e-07
Sntb2	chr8	106934308	0.29	0.89	-0.6	0.000482
Crisp4	chr1	18136658	0.21	0.81	-0.59	8.23e-06
Scml4	chr10	42940181	0.22	0.81	-0.59	4.92e-12
Scml4	chr10	42940269	0.22	0.81	-0.59	4.92e-12
AB349811	chr11	8346166	0.13	0.73	-0.59	0.000343
Adam19	chr11	46053362	0.21	0.8	-0.59	9.52e-07
Adam19	chr11	46053369	0.21	0.8	-0.59	9.52e-07
Bak1	chr17	27029932	0.38	0.98	-0.59	0.000581
Nrarp	chr2	25180201	0.03	0.63	-0.59	8.44e-15
Nrarp	chr2	25180205	0.03	0.63	-0.59	2.69e-14
Sh2d3c	chr2	32720334	0.18	0.77	-0.59	0.00319
Tanc1	chr2	59646621	0.2	0.79	-0.59	0.00099
Serinc4	chr2	121456494	0.34	0.93	-0.59	6.31e-07
Gm12596	chr4	59260341	0.21	0.8	-0.59	1.31e-07
Yes1	chr5	32609835	0.09	0.69	-0.59	1.22e-11
Yes1	chr5	32609865	0.09	0.69	-0.59	1.22e-11
Yes1	chr5	32609874	0.09	0.69	-0.59	1.22e-11
Yes1	chr5	32609878	0.09	0.69	-0.59	1.22e-11
Jazf1	chr6	53069152	0.2	0.79	-0.59	6.19e-08
Plekha8	chr6	54601949	0.06	0.66	-0.59	8.73e-08
Catsperg1	chr7	29212874	0.25	0.84	-0.59	1.42e-14
Kcnj1	chr9	32396387	0.32	0.91	-0.59	2.39e-12
Pbdc1	chrX	105078796	0.05	0.65	-0.59	3.04e-09
Prf1	chr10	61296799	0.04	0.63	-0.58	2.23e-10
Prf1	chr10	61296811	0.04	0.63	-0.58	2.23e-10
Adam19	chr11	46053195	0.09	0.68	-0.58	0.000283
Ifi47	chr11	49085935	0.14	0.72	-0.58	3.46e-14
Ifi47	chr11	49085954	0.14	0.72	-0.58	3.46e-14
Ifi47	chr11	49086102	0.16	0.74	-0.58	5.25e-12
Ifi47	chr11	49086113	0.16	0.74	-0.58	5.25e-12
Slc39a2	chr14	51893301	0.38	0.96	-0.58	2.85e-09
4930478L05Rik	chr16	78559878	0.3	0.89	-0.58	3.53e-07
Sos1	chr17	80481232	0.2	0.78	-0.58	0.000893
Sos1	chr17	80481247	0.2	0.78	-0.58	0.000893
Sos1	chr17	80481248	0.2	0.78	-0.58	0.000893
Thada	chr17	84436707	0.13	0.72	-0.58	4.75e-08
AW112010	chr19	11051903	0.13	0.71	-0.58	8.45e-11
Mab21l3	chr3	101836482	0.22	0.81	-0.58	1.08e-05
Mab21l3	chr3	101836509	0.22	0.81	-0.58	1.08e-05
Dnajc25	chr4	59012757	0.34	0.93	-0.58	1.57e-08
Tlr12	chr4	128618227	0.04	0.63	-0.58	2.19e-07
Plac8	chr5	100572679	0.01	0.59	-0.58	4.21e-05
Plac8	chr5	100572872	0.01	0.59	-0.58	4.21e-05
Zfp668	chr7	127878042	0.28	0.87	-0.58	0.000532
AK089373	chr9	40783950	0.03	0.61	-0.58	6.04e-06
Csk	chr9	57654846	0.1	0.69	-0.58	0.000502
Csk	chr9	57654911	0.1	0.69	-0.58	0.000502
Thsd4	chr9	60001314	0.39	0.97	-0.58	0.000539
Pxylp1	chr9	96890911	0.31	0.9	-0.58	4.95e-09
Pxylp1	chr9	96890925	0.31	0.9	-0.58	4.95e-09
Pxylp1	chr9	96890928	0.31	0.9	-0.58	4.95e-09
Ccr2	chr9	124105801	0.11	0.69	-0.58	0.00607
AK038069	chrX	10202524	0.02	0.6	-0.58	0.000394
Gpr82	chrX	13664498	0.4	0.98	-0.58	9.73e-05
Chst7	chrX	20058833	0.16	0.75	-0.58	5.93e-08
Chst7	chrX	20058895	0.16	0.75	-0.58	5.93e-08
Slc25a43	chrX	36742156	0.35	0.93	-0.58	0.000509
Gria3	chrX	41399575	0.01	0.59	-0.58	0.00242
A630001G21Rik	chr1	85736992	0.04	0.62	-0.57	0.000478
A630001G21Rik	chr1	85736999	0.04	0.62	-0.57	0.000478
A630001G21Rik	chr1	85737039	0.04	0.62	-0.57	0.000478
C4bp-ps1	chr1	130682877	0.16	0.74	-0.57	2.24e-06
Mroh3	chr1	136190781	0.01	0.59	-0.57	0.02
Mir7688	chr10	93431741	0.15	0.72	-0.57	2.23e-05
AK145303	chr10	117042320	0.33	0.91	-0.57	0.00258
Slc26a10	chr10	127182044	0.01	0.59	-0.57	0.01
Gdf11	chr10	128888792	0.08	0.66	-0.57	1.44e-11
Gdf11	chr10	128888936	0.08	0.66	-0.57	1.44e-11
Olfr769	chr10	129112643	0.01	0.58	-0.57	1.99e-06
Adam19	chr11	46054592	0.12	0.7	-0.57	0.001
Irf1	chr11	53768968	0.04	0.62	-0.57	3.11e-15
Dvl2	chr11	69999963	0.22	0.8	-0.57	0.000104
Dvl2	chr11	69999970	0.22	0.8	-0.57	0.000104
Pipox	chr11	77893469	0.27	0.84	-0.57	5.93e-10
Hoxb2	chr11	96350422	0.24	0.81	-0.57	0.000497
Qrich2	chr11	116455534	0.01	0.59	-0.57	0.00704
Fgd3	chr13	49320481	0.23	0.81	-0.57	0.00134
AK029587	chr13	52097360	0.2	0.77	-0.57	1.62e-07
Zfp748	chr13	67554467	0.4	0.98	-0.57	0.000126
mKIAA0383	chr14	21516447	0.01	0.59	-0.57	6.49e-05
Pacsin2	chr15	83433360	0.14	0.71	-0.57	1.7e-05
Slc4a9	chr18	36526855	0.05	0.63	-0.57	0.000126
Cd82	chr2	93463120	0.01	0.59	-0.57	3.9e-06
Cd82	chr2	93463317	0.01	0.59	-0.57	3.9e-06
Slc31a1	chr4	62385767	0.26	0.83	-0.57	0.000461
Mrto4	chr4	139353270	0.08	0.65	-0.57	4.97e-05
Vmn1r38	chr6	66778042	0.14	0.72	-0.57	6.81e-08
Figla	chr6	86016430	0.32	0.9	-0.57	0.00117
Fah	chr7	84606452	0.03	0.61	-0.57	9.73e-06
Fah	chr7	84606492	0.03	0.61	-0.57	9.73e-06
Pgap2	chr7	102235707	0.33	0.91	-0.57	0.00396
Ddx60	chr8	61927676	0.41	0.98	-0.57	0.0098
Adgre5	chr8	83741872	0.2	0.77	-0.57	2.15e-07
Adcy7	chr8	88292746	0.31	0.88	-0.57	9.35e-10
Adcy7	chr8	88292781	0.31	0.88	-0.57	9.35e-10
B3gnt7	chr1	86303022	0.27	0.83	-0.56	0.000179
Epb4.1l2	chr10	25407302	0.41	0.97	-0.56	6.06e-07
Prf1	chr10	61299121	0.33	0.9	-0.56	5.77e-10
Skp1a	chr11	52230939	0.16	0.72	-0.56	0.00064
Tnip1	chr11	54962613	0.09	0.65	-0.56	0.000465
Ncor1	chr11	62359923	0.2	0.77	-0.56	0.01
Pipox	chr11	77893513	0.29	0.86	-0.56	7.27e-09
Pipox	chr11	77893526	0.29	0.86	-0.56	7.27e-09
Bcas3os1	chr11	85720369	0.00787	0.56	-0.56	0.0011
TRNA_Met	chr13	21906649	0.38	0.94	-0.56	1.11e-15
TRNA_Met	chr13	23500033	0.08	0.64	-0.56	2.22e-16
Jarid2	chr13	44840403	0.32	0.89	-0.56	0
Dtnbp1	chr13	44983650	0.1	0.67	-0.56	0.00293
Dtnbp1	chr13	44983651	0.1	0.67	-0.56	0.00293
Erc2	chr14	27872931	0.31	0.88	-0.56	7.54e-05
Tcra	chr14	54177579	0.03	0.6	-0.56	1.07e-09
Tcra	chr14	54177643	0.03	0.6	-0.56	1.07e-09
Has2os	chr15	56689346	0.01	0.58	-0.56	4.26e-06
Has2os	chr15	56689347	0.01	0.58	-0.56	4.26e-06
Ly6c2	chr15	75112402	0.17	0.73	-0.56	0.01
Fgf1	chr18	38867536	0.21	0.77	-0.56	0.00657
Afg3l2	chr18	67436053	0.29	0.85	-0.56	1.38e-09
Afg3l2	chr18	67436144	0.29	0.85	-0.56	1.38e-09
Suv420h1	chr19	3767021	0.08	0.64	-0.56	9.69e-06
Suv420h1	chr19	3767079	0.08	0.64	-0.56	9.69e-06
BC060302	chr2	74695690	0.01	0.57	-0.56	0.000346
Slc12a6	chr2	112284280	0.01	0.58	-0.56	8.66e-12
Snord12	chr2	167065195	0.04	0.61	-0.56	6.84e-07
AK033180	chr2	169679579	0.4	0.97	-0.56	0.02
Ctcflos	chr2	173123329	0.18	0.75	-0.56	2.28e-05
Edn3	chr2	174759408	0.35	0.91	-0.56	0.000593
Gid8	chr2	180711632	0.32	0.89	-0.56	0.000934
1700036G14Rik	chr3	85317931	0.4	0.96	-0.56	0.02
Creb3l4	chr3	90243598	0.25	0.82	-0.56	7.21e-05
1700028K03Rik	chr5	107534650	0.26	0.82	-0.56	0.000199
DQ702458	chr5	114851181	0.38	0.94	-0.56	5.12e-08
Gtf2ird2	chr5	134182948	0.22	0.79	-0.56	4.72e-10
Gtf3a	chr5	146947722	0.1	0.67	-0.56	4.63e-12
Gtf3a	chr5	146947747	0.1	0.67	-0.56	4.63e-12
Klrd1	chr6	129591350	0.02	0.58	-0.56	0.02
AB347592	chr7	75776175	0.35	0.92	-0.56	1.37e-05
Gm21057	chr7	80076286	0.00658	0.57	-0.56	1.03e-05
Olfr517	chr7	108868788	0.2	0.76	-0.56	0.0012
Olfr517	chr7	108869215	0.14	0.7	-0.56	0.00113
Nps	chr7	135267544	0.4	0.97	-0.56	0.02
Mrgprd	chr7	145313942	0.28	0.84	-0.56	0.00248
Tnfsf13b	chr8	10005550	0.4	0.96	-0.56	0.02
3930402G23Rik	chr8	10928280	0.25	0.81	-0.56	1.21e-07
Alas1	chr9	106248422	0.39	0.95	-0.56	5.99e-07
Alas1	chr9	106248431	0.39	0.95	-0.56	5.99e-07
Rps27	chr9	114984193	0.41	0.97	-0.56	0.000807
6030440G07Rik	chr12	110994889	0.18	0.74	-0.55	1.99e-06
TRNA_Met	chr13	21931028	0.29	0.85	-0.55	1.76e-13
Vmn1r211	chr13	22853787	0.16	0.71	-0.55	0.00143
Prl8a8	chr13	27514419	0.43	0.98	-0.55	0.01
Jarid2	chr13	44840396	0.32	0.88	-0.55	0
Fam193b	chr13	55571908	0.12	0.68	-0.55	5.63e-08
Fam193b	chr13	55571909	0.12	0.68	-0.55	5.63e-08
Fam193b	chr13	55571939	0.12	0.68	-0.55	5.63e-08
Fam193b	chr13	55571940	0.12	0.68	-0.55	5.63e-08
Fam193b	chr13	55572071	0.12	0.68	-0.55	5.63e-08
Zfyve16	chr13	92531599	0.22	0.78	-0.55	7.01e-09
Rubie	chr14	46576756	0.14	0.69	-0.55	0.0015
V-alpha 11	chr14	52990276	0.25	0.81	-0.55	9.71e-05
M37286	chr14	53649886	0.01	0.56	-0.55	0.01
Jph4	chr14	55117015	0.06	0.62	-0.55	3.04e-12
Lcp1	chr14	75189672	0.17	0.73	-0.55	6.9e-05
Hdac7	chr15	97815864	0.14	0.69	-0.55	2.21e-11
Hdac7	chr15	97815901	0.14	0.69	-0.55	2.21e-11
Hdac7	chr15	97832238	0.1	0.66	-0.55	3.62e-06
Hdac7	chr15	97832397	0.1	0.66	-0.55	3.62e-06
Nfkbiz	chr16	55823565	0.14	0.69	-0.55	5.62e-10
Tbc1d22b	chr17	29548405	0.42	0.97	-0.55	0.000755
AK169509	chr17	30425830	0.43	0.98	-0.55	0.01
H2-Eb1	chr17	34306239	0.08	0.63	-0.55	0.00759
Oacyl	chr18	65697545	0.07	0.62	-0.55	3.49e-06
Oacyl	chr18	65697547	0.07	0.62	-0.55	3.49e-06
Slc35g1	chr19	38395554	0.03	0.58	-0.55	2.76e-05
4921504E06Rik	chr2	19553472	0.25	0.81	-0.55	2.96e-07
Nrarp	chr2	25180328	0.04	0.59	-0.55	1.52e-10
Lcn8	chr2	25652101	0.08	0.64	-0.55	4.89e-08
AK079733	chr2	26965514	0.22	0.77	-0.55	0.05
Tor2a	chr2	32756172	0.34	0.89	-0.55	2.37e-06
Tor2a	chr2	32756174	0.34	0.89	-0.55	2.37e-06
Tor2a	chr2	32756246	0.34	0.89	-0.55	3.17e-07
Dapl1	chr2	59483222	0.21	0.76	-0.55	0.00458
Ssb	chr2	69860596	0.01	0.56	-0.55	2.01e-05
DQ564778	chr2	92585504	0.33	0.89	-0.55	8.84e-09
DQ564778	chr2	92585633	0.33	0.89	-0.55	8.84e-09
Ano3	chr2	110951490	0.09	0.64	-0.55	2.27e-06
Ano3	chr2	110951491	0.09	0.64	-0.55	2.27e-06
DQ540716	chr2	151326252	0.39	0.95	-0.55	0.11
Mlf2	chr6	124930644	0.07	0.63	-0.55	0.00496
Pak4	chr7	28599188	0.05	0.61	-0.55	1.41e-05
Hpn	chr7	31112328	0.15	0.71	-0.55	9.64e-05
Btbd1	chr7	81830429	0.42	0.97	-0.55	6.93e-07
Gm10104	chr8	21064173	0.43	0.98	-0.55	0.00114
Il18rap	chr1	40514123	0.34	0.89	-0.54	1.6e-11
A230020J21Rik	chr1	191025317	0.05	0.59	-0.54	0.000868
AK039957	chr10	19719526	0.43	0.98	-0.54	0.000599
Sgk1	chr10	21977946	0.19	0.73	-0.54	9.57e-05
AK202663	chr11	52251090	0.2	0.74	-0.54	0.00985
Slc36a2	chr11	55184753	0.37	0.92	-0.54	0.00914
Slc36a2	chr11	55184760	0.37	0.92	-0.54	0.00914
Slc36a2	chr11	55184785	0.37	0.92	-0.54	0.00914
Olfr330	chr11	58535583	0.07	0.61	-0.54	0.01
Specc1	chr11	61955440	0.36	0.91	-0.54	0.000106
Tnk1	chr11	69859021	0.06	0.6	-0.54	0.09
AK039373	chr11	70755266	0.44	0.98	-0.54	6.92e-05
Wfdc17	chr11	83703289	0.38	0.93	-0.54	0.05
Wfdc17	chr11	83703491	0.38	0.93	-0.54	0.05
Mir21a	chr11	86584528	0.06	0.6	-0.54	3.8e-11
D030028A08Rik	chr11	96914947	0.39	0.94	-0.54	3.61e-06
Mctp1	chr13	76578630	0.25	0.79	-0.54	0.00103
9330111N05Rik	chr13	80962586	0.12	0.67	-0.54	3.46e-09
Mark2	chr19	7296787	0.38	0.93	-0.54	8.25e-06
Scgb1a1	chr19	9087665	0.31	0.85	-0.54	0.01
1700018L02Rik	chr19	29046672	0.1	0.64	-0.54	2.68e-09
Rprd1b	chr2	158027565	0.21	0.75	-0.54	0.00039
Rprd1b	chr2	158027571	0.21	0.75	-0.54	0.00039
Selenbp1	chr3	94932162	0.13	0.67	-0.54	0.03
Cd160	chr3	96815370	0.29	0.84	-0.54	1.56e-05
Cd160	chr3	96815482	0.29	0.84	-0.54	1.56e-05
Tshb	chr3	102783064	0.34	0.89	-0.54	1.72e-06
Tekt2	chr4	126325030	0.33	0.87	-0.54	0.03
Tekt2	chr4	126325087	0.33	0.87	-0.54	0.03
Fndc5	chr4	129136253	0.35	0.89	-0.54	9.72e-05
Fndc5	chr4	129136310	0.35	0.89	-0.54	9.72e-05
Fndc5	chr4	129136315	0.35	0.89	-0.54	9.72e-05
Gale	chr4	135962978	0.05	0.6	-0.54	8.19e-07
Pilrb2	chr5	137871853	0.06	0.61	-0.54	2.7e-05
Lfng	chr5	140605983	0.19	0.74	-0.54	3.61e-09
Gm4541	chr7	23151058	0.43	0.97	-0.54	0.00236
Arhgef17	chr7	100933517	0.21	0.76	-0.54	0.00413
Prkcdbp	chr7	105482589	0.13	0.67	-0.54	0.000433
Stra6	chr9	58063842	0.02	0.56	-0.54	0.01
Gm20199	chr9	59482135	0.33	0.87	-0.54	0.00331
Gm20199	chr9	59482308	0.33	0.87	-0.54	0.00331
Prtg	chr9	72806660	0.01	0.56	-0.54	4.74e-08
Rwdd2a	chr9	86571060	0.15	0.69	-0.54	1.73e-06
DQ554143	chr10	62658497	0.39	0.92	-0.53	0.00414
Zfp365	chr10	67901615	0.26	0.8	-0.53	0.00155
Zfp365	chr10	67901740	0.26	0.8	-0.53	0.00155
Rufy1	chr11	50431798	0.17	0.7	-0.53	0.00141
Mir21a	chr11	86584696	0.07	0.6	-0.53	6.68e-11
AK081315	chr11	95836265	0.2	0.73	-0.53	1.43e-06
Mir10a	chr11	96316911	0.33	0.87	-0.53	1.71e-14
Mir10a	chr11	96316926	0.33	0.87	-0.53	1.71e-14
Mir10a	chr11	96316927	0.33	0.87	-0.53	1.71e-14
Mir10a	chr11	96316938	0.33	0.87	-0.53	1.71e-14
AK041528	chr11	98480067	0.18	0.71	-0.53	7.67e-06
AK041528	chr11	98480114	0.18	0.71	-0.53	7.67e-06
Evl	chr12	108606146	0.13	0.67	-0.53	0.000195
Evl	chr12	108606220	0.13	0.67	-0.53	0.000195
Meg3	chr12	109549361	0.37	0.91	-0.53	0.02
Meg3	chr12	109549424	0.37	0.91	-0.53	0.02
TRNA_Ser	chr13	21927881	0.04	0.57	-0.53	0
TRNA_Ser	chr13	21927882	0.04	0.57	-0.53	0
TRNA_Ser	chr13	21927951	0.03	0.57	-0.53	0
TRNA_Ser	chr13	21927986	0.03	0.57	-0.53	0
Kcnj15	chr16	95257603	0.36	0.9	-0.53	1.71e-08
Kcnj15	chr16	95257604	0.36	0.9	-0.53	1.71e-08
Ltb	chr17	35193650	0.07	0.61	-0.53	4.64e-07
Zfp532	chr18	65579491	0.32	0.86	-0.53	0.00537
Vav2	chr2	27427730	0.15	0.68	-0.53	0.03
Hnrnpa3	chr2	75661963	0.36	0.9	-0.53	3.71e-07
Bank1	chr3	136327390	0.43	0.96	-0.53	0.02
Ndnf	chr6	65671027	0.38	0.92	-0.53	1.62e-05
Dmwd	chr7	19075203	0.4	0.94	-0.53	7.54e-05
Abca16	chr7	120408475	0.12	0.65	-0.53	0.00192
Abca16	chr7	120408476	0.12	0.65	-0.53	0.00192
Il4ra	chr7	125551224	0.1	0.63	-0.53	0.00664
Sh2b1	chr7	126473498	0.00935	0.54	-0.53	0.00391
Lhpp	chr7	132610110	0.24	0.78	-0.53	2.18e-08
Kcnn1	chr8	70857499	0.32	0.85	-0.53	0.00537
N4bp1	chr8	86863532	0.37	0.9	-0.53	6.05e-07
N4bp1	chr8	86863563	0.37	0.9	-0.53	6.05e-07
Chst4	chr8	110039470	0.16	0.7	-0.53	2.51e-06
Gm14345	chrX	3699522	0.34	0.87	-0.53	0.01
Rbm10	chrX	20616493	0.3	0.83	-0.53	0.01
Mir742	chrX	66780050	0.22	0.76	-0.53	2.8e-05
BC055402	chr1	57215701	0.02	0.55	-0.52	0.01
Rdh7	chr10	127888510	0.45	0.97	-0.52	0.000142
Mir8105	chr10	128457305	0.34	0.87	-0.52	0.01
Mir8105	chr10	128457474	0.34	0.87	-0.52	0.01
Mir8105	chr10	128457524	0.34	0.87	-0.52	0.01
Lasp1	chr11	97798302	0.21	0.73	-0.52	1.61e-09
Rundc3a	chr11	102398773	0.26	0.78	-0.52	0.001
Gjc1	chr11	102806738	0.35	0.88	-0.52	0.000742
Gjc1	chr11	102806739	0.35	0.88	-0.52	0.000742
Mir5098	chr11	119881447	0.43	0.95	-0.52	0.0039
AK048798	chr12	73949651	0.06	0.59	-0.52	0
AK048798	chr12	73949673	0.06	0.59	-0.52	0
Plekhg3	chr12	76532069	0.11	0.63	-0.52	8.37e-06
Tcra	chr14	54184094	0.01	0.54	-0.52	2.17e-08
Tcra	chr14	54184111	0.01	0.54	-0.52	2.17e-08
Tcra	chr14	54184312	0.01	0.54	-0.52	2.17e-08
Phf11b	chr14	59341020	0.13	0.65	-0.52	0.01
Msra	chr14	64417386	0.2	0.73	-0.52	3.02e-06
Msra	chr14	64417454	0.2	0.73	-0.52	3.02e-06
Ephx2	chr14	66112025	0.26	0.78	-0.52	0.02
Spry2	chr14	105894123	0.08	0.61	-0.52	0
Spry2	chr14	105894129	0.08	0.61	-0.52	0
Pdzd2	chr15	12592766	0.28	0.8	-0.52	0.00208
Pdzd2	chr15	12592771	0.28	0.8	-0.52	0.00208
Pdzd2	chr15	12592853	0.28	0.8	-0.52	0.00208
Rgs22	chr15	36141864	0.29	0.82	-0.52	0.00105
4930523O13Rik	chr15	46496490	0.44	0.96	-0.52	0.01
Apol10b	chr15	77597024	0.22	0.74	-0.52	0.00835
Mpped1	chr15	83779097	0.23	0.76	-0.52	0.21
AK038224	chr15	85676161	0.3	0.82	-0.52	0.00898
Slc38a2	chr15	96700884	0.29	0.81	-0.52	8.28e-08
Racgap1	chr15	99652962	0.16	0.69	-0.52	8.66e-09
Mir1941	chr15	101369504	0.44	0.97	-0.52	0.00412
1700037C18Rik	chr16	3909955	0.03	0.55	-0.52	7.21e-05
Luc7l	chr17	26252173	0.16	0.69	-0.52	7.23e-05
Camk2a	chr18	60962486	0.27	0.79	-0.52	2.99e-05
B3gat3	chr19	8919255	0.05	0.57	-0.52	0.000666
DQ723311	chr2	92568278	0.43	0.95	-0.52	1.05e-05
Ndufaf6	chr4	11076900	0.1	0.62	-0.52	1.05e-11
Ttpa	chr4	20007387	0.32	0.84	-0.52	0.000352
Ankrd6	chr4	32861876	0.45	0.97	-0.52	0.00184
Cd36	chr5	17890179	0.36	0.89	-0.52	0.0069
TRNA_Lys	chr7	28794456	0.27	0.79	-0.52	2.56e-09
TRNA_Lys	chr7	28794475	0.27	0.79	-0.52	2.56e-09
TRNA_Lys	chr7	28794487	0.27	0.79	-0.52	2.56e-09
Fam53b	chr7	132802525	0.01	0.54	-0.52	0.000118
Fam53b	chr7	132802564	0.01	0.54	-0.52	0.000118
Tnnt3	chr7	142499183	0.06	0.59	-0.52	0.0013
Alas1	chr9	106248695	0.45	0.97	-0.52	0.0048
G6pdx	chrX	74430602	0.24	0.77	-0.52	0.000586
Casp8	chr1	58801857	0.04	0.56	-0.51	4.72e-11
Wdfy1	chr1	79762774	0.07	0.58	-0.51	3.17e-05
C030007H22Rik	chr1	89406536	0.29	0.81	-0.51	0.02
Mir21a	chr11	86584849	0.05	0.57	-0.51	2.86e-11
Mir21a	chr11	86584850	0.05	0.57	-0.51	2.86e-11
AK132089	chr11	86596019	0.38	0.9	-0.51	8.65e-06
Cuedc1	chr11	88161106	0.04	0.56	-0.51	0.000704
Calcoco2	chr11	96112551	0.34	0.85	-0.51	0.03
Skap1	chr11	96463363	0.09	0.6	-0.51	0.00995
Skap1	chr11	96463493	0.09	0.6	-0.51	0.00995
Aarsd1	chr11	101418713	0.44	0.95	-0.51	0.000549
AK146139	chr11	107427986	0.01	0.52	-0.51	3.56e-07
1700023C21Rik	chr11	109846104	0.34	0.86	-0.51	5.15e-11
1700023C21Rik	chr11	109846115	0.34	0.86	-0.51	5.15e-11
1700023C21Rik	chr11	109846138	0.34	0.86	-0.51	5.15e-11
Serpina3g	chr12	104234935	0.02	0.53	-0.51	0.000118
4930465M20Rik	chr12	107735045	0.11	0.62	-0.51	0.00116
4930465M20Rik	chr12	107735233	0.11	0.62	-0.51	0.00116
4930465M20Rik	chr12	107735270	0.11	0.62	-0.51	0.00116
Jarid2	chr13	44840318	0.34	0.85	-0.51	4.95e-14
Jarid2	chr13	44840319	0.34	0.85	-0.51	4.95e-14
Jarid2	chr13	44840325	0.34	0.85	-0.51	4.95e-14
Homer1	chr13	93307627	0.33	0.84	-0.51	1.65e-05
Homer1	chr13	93307628	0.33	0.84	-0.51	1.65e-05
Zbed3	chr13	95326392	0.24	0.75	-0.51	0.000187
Spry2	chr14	105894095	0.08	0.59	-0.51	2.22e-16
Spry2	chr14	105894096	0.08	0.59	-0.51	2.22e-16
Spry2	chr14	105894099	0.08	0.59	-0.51	2.22e-16
Spry2	chr14	105894100	0.08	0.59	-0.51	2.22e-16
AK147121	chr14	119097523	0.29	0.8	-0.51	0.000457
Mbnl2	chr14	120325250	0.25	0.77	-0.51	1.05e-05
Fbxo43	chr15	36165591	0.2	0.71	-0.51	0.0036
Sla	chr15	66804494	0.08	0.59	-0.51	0.01
Soat2	chr15	102149955	0.22	0.73	-0.51	0.02
Hoxc8	chr15	102989348	0.14	0.66	-0.51	0.0015
Ahnak	chr19	8988795	0.38	0.89	-0.51	1.03e-08
Opalin	chr19	41077233	0.33	0.85	-0.51	2.74e-06
Olfr1255	chr2	89815233	0.35	0.86	-0.51	0.000206
Tlr2	chr3	83841876	0.28	0.8	-0.51	6.75e-07
Tlr2	chr3	83841915	0.28	0.8	-0.51	6.75e-07
Tlr2	chr3	83842012	0.34	0.85	-0.51	8.69e-07
Tlr2	chr3	83842116	0.34	0.85	-0.51	8.69e-07
Mir7011	chr3	88442338	0.36	0.87	-0.51	0.0081
Gja5	chr3	97049702	0.36	0.87	-0.51	6.89e-05
Lyn	chr4	3677626	0.23	0.75	-0.51	5.15e-06
Lyn	chr4	3677722	0.23	0.75	-0.51	5.15e-06
Lyn	chr4	3677746	0.23	0.75	-0.51	5.15e-06
Trim14	chr4	46536859	0.37	0.88	-0.51	1.22e-06
Nop14	chr5	34661345	0.14	0.65	-0.51	0.04
Alkbh4	chr5	136137719	0.16	0.68	-0.51	1.48e-09
Pilrb1	chr5	137858144	0.06	0.57	-0.51	0.000238
Fry	chr5	150457491	0.32	0.83	-0.51	2.74e-11
Tacstd2	chr6	67537001	0.25	0.77	-0.51	0.00451
Psg21	chr7	18657439	0.28	0.79	-0.51	0.000652
Psg21	chr7	18657594	0.28	0.79	-0.51	0.000652
V1rd18	chr7	24001680	0.3	0.82	-0.51	0.02
Cyfip1	chr7	55841488	0.36	0.88	-0.51	0.00343
DQ709577	chr7	75777958	0.34	0.85	-0.51	0.000329
DQ709577	chr7	75777972	0.34	0.85	-0.51	0.000329
Mir7-2	chr7	78888389	0.34	0.85	-0.51	0.04
Plin1	chr7	79732080	0.02	0.54	-0.51	0.00861
Homer3	chr8	70281864	0.47	0.98	-0.51	0.00154
Cmtm2a	chr8	104294066	0.34	0.86	-0.51	0.00028
Pdpr	chr8	111093578	0.28	0.79	-0.51	0.00463
Pdpr	chr8	111093579	0.28	0.79	-0.51	0.00463
Klhl36	chr8	119860927	0.02	0.54	-0.51	2e-06
Klhl36	chr8	119860928	0.02	0.54	-0.51	2e-06
Pqbp1	chrX	7900451	0.24	0.76	-0.51	7.86e-07
Coq10b	chr1	55052133	0.25	0.76	-0.5	7.26e-05
Coq10b	chr1	55052142	0.25	0.76	-0.5	7.26e-05
AK009383	chr1	60778578	0.23	0.74	-0.5	1.49e-06
Mgat5	chr1	127305160	0.19	0.7	-0.5	0.000147
Ptgs2os2	chr1	150163665	0.4	0.9	-0.5	1.55e-05
Fasl	chr1	161789942	0.43	0.94	-0.5	6.75e-05
Kif3a	chr11	53582640	0.32	0.83	-0.5	0.000604
Pigl	chr11	62456002	0.18	0.69	-0.5	0.02
BC075635	chr13	30796149	0.35	0.85	-0.5	3.21e-06
BC075635	chr13	30796151	0.35	0.85	-0.5	3.21e-06
Wnk2	chr13	49149305	0.45	0.96	-0.5	0.01
DQ703634	chr13	50291675	0.27	0.78	-0.5	0.00628
DQ703634	chr13	50291729	0.27	0.78	-0.5	0.00628
4933425L06Rik	chr13	105081412	0.23	0.74	-0.5	4.5e-06
Itga2	chr13	114932519	0.31	0.82	-0.5	0.000406
Itga2	chr13	114932534	0.31	0.82	-0.5	0.000406
Olfr732	chr14	50283730	0.43	0.94	-0.5	0.000185
Defb30	chr14	63038233	0.34	0.84	-0.5	0.05
Lcp1	chr14	75189130	0.37	0.87	-0.5	0.00549
Spry2	chr14	105894029	0.08	0.58	-0.5	1.45e-13
Spry2	chr14	105894047	0.08	0.58	-0.5	1.45e-13
Oxr1	chr15	41829634	0.29	0.79	-0.5	0.03
Tspo	chr15	83562632	0.1	0.6	-0.5	0.00432
Smagp	chr15	100638293	0.19	0.7	-0.5	0.00345
Smagp	chr15	100638350	0.19	0.7	-0.5	0.00345
Smagp	chr15	100638419	0.19	0.7	-0.5	0.00345
Fgd4	chr16	16560451	0.41	0.91	-0.5	0.000487
Fgf12	chr16	28566127	0.17	0.68	-0.5	0.000407
Zfp148	chr16	33400683	0.03	0.53	-0.5	0.00665
Zfp229	chr17	21732720	0.43	0.93	-0.5	1.24e-05
TRNA_Pro	chr17	23540942	0.15	0.66	-0.5	8.64e-12
Zfp101	chr17	33394163	0.07	0.58	-0.5	0.00985
Trim39	chr17	36273012	0.26	0.77	-0.5	2.64e-09
Trim39	chr17	36273079	0.29	0.79	-0.5	7.29e-09
Trim39	chr17	36273096	0.29	0.79	-0.5	7.29e-09
AK137243	chr19	21170612	0.37	0.87	-0.5	0.000764
Mxi1	chr19	53310036	0.01	0.52	-0.5	0.01
Rbm20	chr19	53677686	0.18	0.69	-0.5	0.000366
Rbm20	chr19	53677690	0.18	0.69	-0.5	0.000366
Adrm1	chr2	180170537	0.28	0.79	-0.5	0.000468
Elf2	chr3	51324862	0.43	0.94	-0.5	0.00351
4933417G07Rik	chr3	55845618	0.42	0.92	-0.5	0.000981
Mbnl1	chr3	60529102	0.3	0.8	-0.5	1.99e-05
Bnipl	chr3	95250927	0.27	0.78	-0.5	0.00106
Bnipl	chr3	95250977	0.27	0.78	-0.5	0.00106
Henmt1	chr3	108941695	0.35	0.86	-0.5	0.00196
Henmt1	chr3	108941745	0.35	0.86	-0.5	0.00196
Gem	chr4	11705254	0.08	0.58	-0.5	5.14e-08
Srsf12	chr4	33208720	0.24	0.75	-0.5	0.06
Srsf12	chr4	33208865	0.24	0.75	-0.5	0.06
4933428C19Rik	chr4	40526964	0.47	0.98	-0.5	0.00721
Dctn3	chr4	41723380	0.02	0.53	-0.5	0.00205
Oas2	chr5	120740042	0.38	0.89	-0.5	2.93e-05
Gpc2	chr5	138281194	0.29	0.8	-0.5	0.03
Rnf148	chr6	23655789	0.19	0.7	-0.5	0.0026
Braf	chr6	39726522	0.33	0.84	-0.5	0.00201
AK035826	chr6	141300302	0.37	0.88	-0.5	5.18e-05
TRNA_Lys	chr7	28793776	0.17	0.67	-0.5	0.00265
Zbtb32	chr7	30592724	0.11	0.62	-0.5	0.0013
Zbtb32	chr7	30592752	0.11	0.62	-0.5	0.0013
Atp4a	chr7	30712508	0.27	0.77	-0.5	0.00122
Rasip1	chr7	45627879	0.37	0.87	-0.5	4.24e-06
Micalcl	chr7	112367948	0.33	0.84	-0.5	0.01
Il21r	chr7	125602177	0.08	0.59	-0.5	9.24e-13
Il21r	chr7	125602228	0.08	0.59	-0.5	9.24e-13
Lhpp	chr7	132609949	0.34	0.84	-0.5	4.4e-08
Clcn3	chr8	60954845	0.3	0.81	-0.5	4.08e-10
AK159934	chr9	46020572	0.36	0.87	-0.5	0.05
Dytn	chr1	63687540	0.28	0.77	-0.49	7.4e-05
Gmppa	chr1	75435301	0.2	0.7	-0.49	0.02
Hdac4	chr1	92006372	0.47	0.96	-0.49	5.56e-05
Hdac4	chr1	92006461	0.47	0.96	-0.49	5.56e-05
Atp2b4	chr1	133802113	0.35	0.84	-0.49	9.36e-05
Snord47	chr1	161038014	0.0092	0.5	-0.49	5.57e-08
Snord47	chr1	161038015	0.0092	0.5	-0.49	5.57e-08
Fasl	chr1	161789112	0.36	0.86	-0.49	0.000117
Fasl	chr1	161789283	0.36	0.86	-0.49	0.000117
Taar9	chr10	24109722	0.39	0.89	-0.49	0.000947
Hk1	chr10	62380567	0.24	0.73	-0.49	0.00098
Gsdma	chr11	98664072	0.4	0.89	-0.49	0.00257
TRNA_Met	chr13	23499818	0.14	0.64	-0.49	6.07e-06
Pfn3	chr13	55415278	0.3	0.79	-0.49	2.05e-06
Pfn3	chr13	55415326	0.3	0.79	-0.49	2.05e-06
Pfn3	chr13	55415346	0.3	0.79	-0.49	2.05e-06
Hmgcr	chr13	96671960	0.12	0.62	-0.49	3.89e-10
Pik3r1	chr13	101695850	0.01	0.5	-0.49	2.67e-07
AK041706	chr14	18022970	0.37	0.87	-0.49	0.01
Tcra	chr14	54176646	0.07	0.56	-0.49	0
Smpd5	chr15	76294028	0.22	0.71	-0.49	0.00457
Atf4	chr15	80253785	0.44	0.93	-0.49	1.12e-05
Atf4	chr15	80253808	0.44	0.93	-0.49	1.12e-05
Srebf2	chr15	82145923	0.26	0.75	-0.49	0.00813
Twf1	chr15	94590612	0.43	0.93	-0.49	0.04
Krt74	chr15	101764233	0.36	0.85	-0.49	0.03
Krt74	chr15	101764315	0.38	0.88	-0.49	0.01
AK179044	chr16	8659286	0.38	0.88	-0.49	1.1e-05
Ston1	chr17	88625858	0.22	0.71	-0.49	0.01
Gtf2a1l	chr17	88668526	0.07	0.56	-0.49	2.02e-06
Gtf2a1l	chr17	88668540	0.07	0.56	-0.49	2.02e-06
Gtf2a1l	chr17	88668547	0.07	0.56	-0.49	2.02e-06
Reep5	chr18	34374257	0.17	0.67	-0.49	8.24e-09
Prdx5	chr19	6911116	0.13	0.63	-0.49	0.02
Mark2	chr19	7296035	0.07	0.57	-0.49	0.000953
Mark2	chr19	7296068	0.07	0.57	-0.49	0.000953
Olfr1228	chr2	89249295	0.21	0.7	-0.49	0.01
Olfr1243	chr2	89528271	0.44	0.93	-0.49	0.00464
TRNA_His	chr3	96463993	0.32	0.81	-0.49	1.04e-06
TRNA_His	chr3	96464034	0.32	0.81	-0.49	1.04e-06
Olfr159	chr4	43772220	0.14	0.64	-0.49	0.00457
Olfr159	chr4	43772450	0.14	0.64	-0.49	0.00457
Nr4a3	chr4	48049955	0.3	0.8	-0.49	0.01
Nr4a3	chr4	48049977	0.3	0.8	-0.49	0.01
Tmem201	chr4	149730354	0.46	0.95	-0.49	0.00345
AK154113	chr5	23492903	0.35	0.85	-0.49	0.000152
Parp11	chr6	127474449	0.23	0.73	-0.49	0.05
Parp11	chr6	127474470	0.23	0.73	-0.49	0.05
Ppp4c	chr7	126793639	0.16	0.66	-0.49	0.00105
Zfp668	chr7	127878142	0.42	0.92	-0.49	1.19e-06
D7Ertd443e	chr7	134377485	0.38	0.88	-0.49	6.92e-05
4930543N07Rik	chr7	138553524	0.4	0.9	-0.49	0.00362
Caly	chr7	140082996	0.12	0.62	-0.49	4.43e-07
Cd163l1	chr7	140216986	0.19	0.68	-0.49	0.000164
Cd163l1	chr7	140217043	0.19	0.68	-0.49	0.000164
Cend1	chr7	141429198	0.39	0.88	-0.49	0.00051
Cend1	chr7	141429253	0.39	0.88	-0.49	0.00051
Cend1	chr7	141429256	0.39	0.88	-0.49	0.00051
4833411C07Rik	chr8	10899305	0.12	0.62	-0.49	8.76e-09
AF366264	chr8	13838744	0.37	0.86	-0.49	0.01
Paqr5	chr9	61977359	0.42	0.92	-0.49	0.02
Prtg	chr9	72806361	0.09	0.58	-0.49	2.82e-12
Prtg	chr9	72806387	0.09	0.58	-0.49	2.82e-12
AK040392	chr9	95959122	0.09	0.58	-0.49	1.45e-07
Camkv	chr9	107934836	0.36	0.85	-0.49	0.01
Xlr3b	chrX	73192415	0.25	0.74	-0.49	2.6e-05
Xlr3b	chrX	73192440	0.25	0.74	-0.49	2.6e-05
Xlr3b	chrX	73192500	0.25	0.74	-0.49	2.6e-05
Jpx	chrX	103492476	0.39	0.89	-0.49	0.00178
Uggt1	chr1	36165404	0.29	0.77	-0.48	0.00021
Mpp4	chr1	59150162	0.11	0.6	-0.48	0.00201
Mpp4	chr1	59150163	0.11	0.6	-0.48	0.00201
Mpp4	chr1	59150285	0.11	0.6	-0.48	0.00201
Mpp4	chr1	59150341	0.11	0.6	-0.48	0.00201
Zfp142	chr1	74586864	0.01	0.5	-0.48	0.02
Adcy1	chr11	7158583	0.25	0.74	-0.48	0.01
Dppa1	chr11	46629445	0.48	0.96	-0.48	0.17
AK146139	chr11	107428041	0.01	0.49	-0.48	6.43e-06
TRNA_Arg	chr13	23500134	0.06	0.54	-0.48	4e-15
TRNA_Arg	chr13	23500190	0.06	0.54	-0.48	4e-15
2010111I01Rik	chr13	63272477	0.29	0.77	-0.48	0.00349
Mbnl2	chr14	120324631	0.04	0.53	-0.48	2.78e-06
Mtmr12	chr15	12204024	0.17	0.66	-0.48	0.00694
AK041510	chr15	37949473	0.45	0.93	-0.48	0.01
AK165013	chr15	58132903	0.31	0.79	-0.48	0.00246
Fgd4	chr16	16560587	0.42	0.91	-0.48	0.00138
Fgd4	chr16	16560588	0.42	0.91	-0.48	0.00138
AK133038	chr16	73071454	0.34	0.83	-0.48	2.52e-05
Trim39	chr17	36273210	0.26	0.74	-0.48	3.3e-07
TRNA_Phe	chr19	12007307	0.33	0.81	-0.48	0.00878
TRNA_Phe	chr19	12008911	0.19	0.67	-0.48	5.02e-06
TRNA_Phe	chr19	12008963	0.19	0.67	-0.48	5.02e-06
Dnmbp	chr19	43880338	0.33	0.81	-0.48	0.000128
Dnmbp	chr19	43880350	0.33	0.81	-0.48	0.000128
Dnmbp	chr19	43880372	0.33	0.81	-0.48	0.000128
Dnmbp	chr19	43880383	0.33	0.81	-0.48	0.000128
AI314180	chr4	58913839	0.01	0.5	-0.48	0.000441
AI314180	chr4	58913848	0.01	0.5	-0.48	0.000441
AK047309	chr4	97758559	0.1	0.58	-0.48	0.000905
Gm12888	chr4	121324512	0.5	0.98	-0.48	0.01
Thrap3	chr4	126203594	0.25	0.73	-0.48	3.44e-05
Wdr86	chr5	24732085	0.43	0.91	-0.48	2.69e-09
Setd8	chr5	124438647	0.36	0.85	-0.48	2.2e-07
Setd8	chr5	124438655	0.36	0.85	-0.48	2.2e-07
Ssmem1	chr6	30508790	0.39	0.88	-0.48	0.00557
Ssmem1	chr6	30508791	0.39	0.88	-0.48	0.00557
Nod1	chr6	54973444	0.06	0.54	-0.48	0.000716
M34473	chr6	70718532	0.41	0.89	-0.48	0.00183
Creld1	chr6	113482338	0.28	0.76	-0.48	0.000542
AK137566	chr6	116111063	0.5	0.98	-0.48	0.000855
3110021A11Rik	chr6	119846991	0.32	0.8	-0.48	9.51e-05
3110021A11Rik	chr6	119846992	0.32	0.8	-0.48	9.51e-05
3110021A11Rik	chr6	119847049	0.32	0.8	-0.48	9.51e-05
Cecr6	chr6	120494471	0.04	0.53	-0.48	0.000181
Clec4a1	chr6	122920369	0.18	0.67	-0.48	0.0046
Scnn1a	chr6	125321232	0.32	0.8	-0.48	1.99e-09
9430041J12Rik	chr7	4121738	0.08	0.57	-0.48	6.26e-05
Ceacam11	chr7	17970917	0.26	0.75	-0.48	0.01
Ceacam11	chr7	17970918	0.26	0.75	-0.48	0.01
Tgfb1	chr7	25685714	0.46	0.94	-0.48	0.00195
Cldnd2	chr7	43439443	0.01	0.49	-0.48	1.86e-06
Akt1s1	chr7	44848025	0.22	0.71	-0.48	0.03
Nav2	chr7	48963832	0.45	0.94	-0.48	0.000215
Nav2	chr7	48963849	0.45	0.94	-0.48	0.000215
Nav2	chr7	48963881	0.45	0.94	-0.48	0.000215
Nav2	chr7	48963896	0.45	0.94	-0.48	0.000215
Nav2	chr7	48963955	0.45	0.94	-0.48	0.000215
AK081140	chr7	59253175	0.38	0.86	-0.48	0.000252
1500012K07Rik	chr7	75307225	0.5	0.98	-0.48	0.02
Olfr297	chr7	86526873	0.27	0.75	-0.48	0.00204
Olfr297	chr7	86527117	0.27	0.75	-0.48	0.00204
Mir139	chr7	101474846	0.41	0.9	-0.48	0.12
Olfr658	chr7	104646147	0.29	0.77	-0.48	0.00076
Ppfibp2	chr7	107691868	0.46	0.95	-0.48	7.93e-08
Rps13	chr7	116335291	0.4	0.88	-0.48	2e-05
Tnni2	chr7	142442580	0.01	0.5	-0.48	0.000477
Pnpla6	chr8	3517349	0.2	0.69	-0.48	0.05
Ank1	chr8	23034610	0.34	0.82	-0.48	0.00573
DQ705865	chr8	93419091	0.26	0.74	-0.48	1.76e-05
DQ705865	chr8	93419101	0.26	0.74	-0.48	1.76e-05
Cbfb	chr8	105169816	0.23	0.71	-0.48	0.00177
Cbfb	chr8	105169877	0.23	0.71	-0.48	0.00177
Cbfb	chr8	105169988	0.23	0.71	-0.48	0.00177
Nol3	chr8	105275149	0.01	0.5	-0.48	0.03
Nfatc3	chr8	106058246	0.11	0.59	-0.48	4.23e-05
Dennd4a	chr9	64834692	0.5	0.98	-0.48	7.44e-06
Dennd4a	chr9	64834719	0.5	0.98	-0.48	7.44e-06
Pif1	chr9	65588675	0.29	0.77	-0.48	1.31e-08
Car12	chr9	66713247	0.01	0.5	-0.48	0.00415
DQ718296	chr9	67724317	0.4	0.89	-0.48	0.000286
Anxa2	chr9	69453496	0.01	0.5	-0.48	0.03
Omt2a	chr9	78314724	0.1	0.58	-0.48	0.07
Dnajc13	chr9	104247963	0.12	0.6	-0.48	0.000156
Dnajc13	chr9	104247964	0.12	0.6	-0.48	0.000156
Gm16548	chr1	164152048	0.09	0.56	-0.47	0.00316
Kremen1	chr11	5262613	0.33	0.81	-0.47	5.07e-07
Gm12128	chr11	37657836	0.43	0.9	-0.47	0.00904
Gm12128	chr11	37657837	0.43	0.9	-0.47	0.00904
AK081315	chr11	95836044	0.14	0.61	-0.47	5.03e-05
D030028A08Rik	chr11	96915050	0.48	0.96	-0.47	7.73e-08
Mir7235	chr11	97146693	0.03	0.5	-0.47	0.00893
Ikzf3	chr11	98479807	0.02	0.5	-0.47	1.41e-05
Hn1	chr11	115515290	0.03	0.51	-0.47	2.43e-05
Rptoros	chr11	119834887	0.09	0.57	-0.47	0.000204
Msgn1	chr12	11209127	0.37	0.84	-0.47	1.77e-05
Dgkb	chr12	38083111	0.4	0.87	-0.47	0.00279
1700084J12Rik	chr15	33407240	0.32	0.79	-0.47	0.00414
Ncald	chr15	37793702	0.16	0.64	-0.47	0.00729
Vps8	chr16	21531650	0.5	0.97	-0.47	0.00216
Paqr4	chr17	23741374	0.27	0.75	-0.47	2.03e-06
AK050228	chr18	10588659	0.5	0.97	-0.47	0.02
AK208673	chr18	37841799	0.23	0.7	-0.47	5.19e-11
AK208673	chr18	37841838	0.23	0.7	-0.47	5.19e-11
Olfr1489	chr19	13633128	0.42	0.89	-0.47	0.000159
Lipm	chr19	34099980	0.18	0.65	-0.47	0.06
1500017E21Rik	chr19	36705346	0.1	0.58	-0.47	2.22e-16
1500017E21Rik	chr19	36705352	0.1	0.58	-0.47	2.22e-16
Nr4a2	chr2	57124631	0.35	0.83	-0.47	6.95e-06
Nr4a2	chr2	57124669	0.35	0.83	-0.47	6.95e-06
Serinc4	chr2	121458129	0.13	0.61	-0.47	0.000515
Atp8b4	chr2	126492882	0.3	0.78	-0.47	7.91e-05
AK006186	chr2	151751762	0.39	0.87	-0.47	0.01
AK006186	chr2	151751797	0.39	0.87	-0.47	0.01
AK165607	chr2	180455661	0.26	0.74	-0.47	0.03
AK165607	chr2	180455699	0.26	0.74	-0.47	0.03
AK165607	chr2	180455730	0.26	0.74	-0.47	0.03
4930429B21Rik	chr3	32364992	0.14	0.62	-0.47	2.53e-08
Atp11b	chr3	35753552	0.11	0.59	-0.47	0.05
Mir15b	chr3	69008783	0.04	0.52	-0.47	1.43e-07
Sort1	chr3	108283062	0.24	0.71	-0.47	0.00304
Bcl7a	chr5	123343384	0.37	0.85	-0.47	0.06
Fancd2	chr6	113530349	0.26	0.74	-0.47	1.45e-05
AK135471	chr6	117493830	0.41	0.89	-0.47	0.02
Obox3	chr7	15639844	0.02	0.5	-0.47	9.43e-05
Bcam	chr7	19771193	0.23	0.71	-0.47	0.000694
Klk12	chr7	43768510	0.42	0.9	-0.47	0.14
Klk1b27	chr7	44052726	0.51	0.99	-0.47	0.00101
DQ685217	chr8	111155403	0.44	0.91	-0.47	0.02
Bcar1	chr8	111718018	0.42	0.89	-0.47	6.53e-05
Bcar1	chr8	111718032	0.42	0.89	-0.47	6.53e-05
6030419C18Rik	chr9	58487417	0.11	0.58	-0.47	0.00746
Pif1	chr9	65588638	0.26	0.74	-0.47	1.01e-09
Pif1	chr9	65588641	0.26	0.74	-0.47	1.01e-09
Mir1912	chrX	147008848	0.06	0.53	-0.47	3.11e-05
Mir1912	chrX	147008849	0.06	0.53	-0.47	3.11e-05
Rp1	chr1	4360566	0.37	0.83	-0.46	2.03e-06
Rmnd1	chr10	4429842	0.48	0.94	-0.46	1.34e-11
Rmnd1	chr10	4429859	0.48	0.94	-0.46	1.34e-11
Tbkbp1	chr11	97149340	0.5	0.96	-0.46	0.05
Slc39a11	chr11	113651422	0.18	0.64	-0.46	1.29e-05
Unc13d	chr11	116079079	0.4	0.87	-0.46	0.001
Unc13d	chr11	116079337	0.48	0.94	-0.46	0.000102
Unc13d	chr11	116079357	0.48	0.94	-0.46	0.000102
Tcrg-C1	chr13	19184213	0.43	0.89	-0.46	0.00236
Ndst2	chr14	20735104	0.03	0.5	-0.46	0.06
TRNA_Thr	chr14	51087436	0.35	0.82	-0.46	0.000964
TRNA_Thr	chr14	51087453	0.35	0.82	-0.46	0.000964
Tcra	chr14	54203954	0.02	0.49	-0.46	1.89e-14
Cma1	chr14	55946143	0.34	0.81	-0.46	0.09
Gm5801	chr14	56011885	0.41	0.87	-0.46	2.18e-06
Gm5801	chr14	56011886	0.41	0.87	-0.46	2.18e-06
Dleu2	chr14	61649478	0.11	0.57	-0.46	0.000783
Sorbs3	chr14	70207981	0.03	0.5	-0.46	0.06
Cysltr2	chr14	73048744	0.3	0.76	-0.46	0.000602
Lcp1	chr14	75189047	0.23	0.69	-0.46	0.000673
AK179044	chr16	8659215	0.32	0.78	-0.46	0.01
Tnp2	chr16	10789307	0.03	0.5	-0.46	0.04
Efcab1	chr16	14905958	0.32	0.78	-0.46	0.000246
Efcab1	chr16	14905959	0.32	0.78	-0.46	0.000246
Fgd4	chr16	16560223	0.29	0.75	-0.46	0.00339
Vpreb1	chr16	16869718	0.52	0.98	-0.46	0.00147
AK080311	chr16	70007057	0.01	0.48	-0.46	0.11
H2-T3	chr17	36190310	0.06	0.53	-0.46	7.87e-06
H2-T3	chr17	36190342	0.06	0.53	-0.46	7.87e-06
H2-T3	chr17	36190343	0.06	0.53	-0.46	7.87e-06
Lrrc73	chr17	46253001	0.47	0.93	-0.46	0.00197
C230072F16Rik	chr17	80896339	0.31	0.77	-0.46	0.07
Thada	chr17	84437030	0.49	0.95	-0.46	2.08e-05
AK042845	chr18	37179358	0.41	0.88	-0.46	8.32e-05
Zfp532	chr18	65579907	0.42	0.89	-0.46	1.35e-06
Zfp532	chr18	65579934	0.42	0.89	-0.46	1.35e-06
AK019124	chr19	23133404	0.32	0.79	-0.46	1.69e-06
Osbpl6	chr2	76547735	0.43	0.9	-0.46	0.01
Olfr1034	chr2	86046805	0.42	0.88	-0.46	0.00535
Olfr1034	chr2	86046842	0.42	0.88	-0.46	0.00535
Olfr1034	chr2	86046905	0.42	0.88	-0.46	0.00535
Olfr1158	chr2	87989711	0.34	0.8	-0.46	0.00626
Olfr1158	chr2	87989712	0.34	0.8	-0.46	0.00626
Olfr1271	chr2	90266735	0.16	0.63	-0.46	0.03
BC002221	chr2	91017110	0.39	0.85	-0.46	4.09e-05
Plrg1	chr3	83054731	0.22	0.68	-0.46	4.44e-15
Plrg1	chr3	83054747	0.22	0.68	-0.46	4.44e-15
Plrg1	chr3	83054748	0.22	0.68	-0.46	4.44e-15
Coro2a	chr4	46566705	0.32	0.79	-0.46	0.000761
0610043K17Rik	chr4	101353092	0.44	0.9	-0.46	4.36e-05
Zfp691	chr4	119174939	0.2	0.66	-0.46	0.000921
E2f2	chr4	136180501	0.01	0.48	-0.46	4.39e-05
Pla2g5	chr4	138818840	0.5	0.96	-0.46	0.02
Espn	chr4	152129754	0.01	0.47	-0.46	0.00339
Ttll10	chr4	156051787	0.03	0.5	-0.46	0.02
Abcb1b	chr5	8796761	0.34	0.81	-0.46	0.09
C530008M17Rik	chr5	76857491	0.11	0.57	-0.46	0
Mir5098	chr5	77271626	0.5	0.96	-0.46	0.0084
Wbscr25	chr5	135001781	0.19	0.66	-0.46	0.00156
Wbscr25	chr5	135001814	0.19	0.66	-0.46	0.00156
OTTMUSG00000022819	chr5	137690812	0.12	0.58	-0.46	0.00057
OTTMUSG00000022819	chr5	137690863	0.12	0.58	-0.46	0.00057
2310001H17Rik	chr6	129239627	0.1	0.57	-0.46	5.83e-07
AK087382	chr6	148943805	0.03	0.5	-0.46	0.000118
AK087382	chr6	148943886	0.03	0.5	-0.46	0.000118
Lair1	chr7	4063503	0.06	0.53	-0.46	0.00431
Lair1	chr7	4063522	0.06	0.53	-0.46	0.00431
9430041J12Rik	chr7	4122053	0.07	0.54	-0.46	3.13e-05
Vmn1r61	chr7	5611856	0.21	0.67	-0.46	0.00808
Vmn1r61	chr7	5611857	0.21	0.67	-0.46	0.00808
Mir7050	chr7	31039822	0.42	0.88	-0.46	0.00023
Nup62	chr7	44827188	0.32	0.78	-0.46	0.02
Rasip1	chr7	45627971	0.43	0.9	-0.46	0.00071
Akap13	chr7	75701595	0.09	0.56	-0.46	0.000472
Akap13	chr7	75701608	0.09	0.56	-0.46	0.000472
Akap13	chr7	75701609	0.09	0.56	-0.46	0.000472
Tm6sf1	chr7	81862139	0.03	0.5	-0.46	0.00301
Ccdc81	chr7	89904207	0.42	0.89	-0.46	0.01
Dlg2	chr7	91671317	0.37	0.84	-0.46	0.12
Actl11	chr9	107928173	0.5	0.96	-0.46	0.06
Rhoa	chr9	108304890	0.5	0.96	-0.46	0.03
Itm2a	chrX	107404053	0.34	0.8	-0.46	2.53e-05
Gm19705	chr1	136682695	0.43	0.89	-0.45	0.000243
4930596I21Rik	chr1	138977223	0.41	0.86	-0.45	0.00127
Cfhr1	chr1	139560146	0.38	0.83	-0.45	0.05
Rgs1	chr1	144250534	0.39	0.85	-0.45	0.00185
Slamf7	chr1	171653478	0.29	0.74	-0.45	5.13e-06
AK040794	chr11	84128422	0.28	0.74	-0.45	0.00014
Olfr464	chr11	87915246	0.46	0.92	-0.45	0.000182
Cuedc1	chr11	88168191	0.52	0.98	-0.45	0.00468
Hexim2	chr11	103133403	0.08	0.53	-0.45	0.000719
Hexim2	chr11	103133473	0.08	0.53	-0.45	0.000719
Hexim2	chr11	103133597	0.08	0.53	-0.45	0.000719
Hexim2	chr11	103133621	0.08	0.53	-0.45	0.000719
2610035D17Rik	chr11	113203210	0.29	0.75	-0.45	0.000271
2610035D17Rik	chr11	113203246	0.29	0.75	-0.45	0.000271
Adi1	chr12	28674579	0.24	0.69	-0.45	0.00294
DQ566040	chr12	98448498	0.08	0.54	-0.45	0.00334
DQ267101	chr12	109648497	0.24	0.69	-0.45	0.00151
AK032481	chr13	54626911	0.11	0.57	-0.45	5.19e-05
Iqgap2	chr13	95682563	0.09	0.55	-0.45	0.06
Iqgap2	chr13	95683546	0.47	0.93	-0.45	3.23e-05
Iqgap2	chr13	95683783	0.35	0.8	-0.45	6.27e-05
Iqgap2	chr13	95683784	0.35	0.8	-0.45	6.27e-05
Jph4	chr14	55116732	0.09	0.54	-0.45	4.04e-14
Ephx2	chr14	66125475	0.34	0.79	-0.45	0.13
Cysltr2	chr14	73049496	0.03	0.49	-0.45	1.05e-09
Farp1	chr14	121034105	0.35	0.8	-0.45	2.59e-05
Snora81	chr16	23110652	0.15	0.6	-0.45	7.35e-06
AK143030	chr16	31269938	0.36	0.82	-0.45	0.00411
AK143030	chr16	31269950	0.36	0.82	-0.45	0.00411
Rnf168	chr16	32276627	0.04	0.5	-0.45	0.01
9630028I04Rik	chr17	27248753	0.37	0.82	-0.45	0.00885
Wiz	chr17	32390541	0.23	0.69	-0.45	0.05
Tap1	chr17	34186279	0.02	0.48	-0.45	1.09e-06
Ly6g5c	chr17	35107641	0.37	0.82	-0.45	0.01
Ly6g5c	chr17	35107657	0.37	0.82	-0.45	0.01
Ltb	chr17	35193424	0.07	0.53	-0.45	8.79e-08
Tnf	chr17	35203138	0.44	0.89	-0.45	4.62e-06
Xpo5	chr17	46201676	0.11	0.57	-0.45	1.72e-05
Ttbk1	chr17	46485306	0.28	0.73	-0.45	0.02
Stard4	chr18	33215138	0.3	0.76	-0.45	4.01e-07
Apc	chr18	34246664	0.36	0.82	-0.45	0.01
Apc	chr18	34246665	0.36	0.82	-0.45	0.01
Sh3tc2	chr18	61953362	0.5	0.95	-0.45	0.02
Htr7	chr19	36058816	0.14	0.6	-0.45	6.98e-05
1500017E21Rik	chr19	36705244	0.1	0.56	-0.45	1.59e-13
Gm13497	chr2	51241159	0.04	0.5	-0.45	0.11
Mir195b	chr2	56784905	0.4	0.85	-0.45	0.000282
Mir195b	chr2	56785082	0.4	0.85	-0.45	0.000282
TRNA_Ala	chr2	57180797	0.42	0.87	-0.45	0.00293
TRNA_Ala	chr2	57180798	0.42	0.87	-0.45	0.00293
Lrrc31	chr3	30701198	0.39	0.84	-0.45	3.45e-07
Plrg1	chr3	83054631	0.23	0.69	-0.45	5.48e-14
Plrg1	chr3	83054638	0.23	0.69	-0.45	5.48e-14
Sema4a	chr3	88455979	0.35	0.81	-0.45	8.68e-05
Sema4a	chr3	88455990	0.35	0.81	-0.45	8.68e-05
Zbtb7b	chr3	89387521	0.24	0.7	-0.45	0.00433
Sprr2j-ps	chr3	92417004	0.43	0.88	-0.45	0.000445
Ctss	chr3	95525509	0.27	0.73	-0.45	0.02
Ctss	chr3	95525596	0.27	0.73	-0.45	0.02
Gm9054	chr3	95985372	0.14	0.59	-0.45	1.99e-07
Ppm1j	chr3	104780031	0.01	0.47	-0.45	0.00215
Rhoc	chr3	104789489	0.36	0.81	-0.45	0.000875
Rhoc	chr3	104789502	0.36	0.81	-0.45	0.000875
Rhoc	chr3	104789511	0.36	0.81	-0.45	0.000875
4933431E20Rik	chr3	107897247	0.48	0.93	-0.45	4.03e-06
4933431E20Rik	chr3	107897332	0.48	0.93	-0.45	4.03e-06
Dhcr24	chr4	106560043	0.1	0.56	-0.45	0.000567
Hpdl	chr4	116822390	0.43	0.89	-0.45	0.000612
Zbtb48	chr4	152028152	0.04	0.5	-0.45	0.000349
Aasdh	chr5	76906817	0.1	0.55	-0.45	0.01
DQ717831	chr5	114850570	0.5	0.95	-0.45	0.01
4930572K03Rik	chr5	127170303	0.4	0.85	-0.45	0.00738
Catsperg2	chr7	29727380	0.45	0.9	-0.45	0.00225
Catsperg2	chr7	29727408	0.45	0.9	-0.45	0.00225
Catsperg2	chr7	29727585	0.45	0.9	-0.45	0.00225
Cd22	chr7	30879117	0.13	0.59	-0.45	0.000153
Cd22	chr7	30879229	0.13	0.59	-0.45	0.000153
Ppfibp2	chr7	107692098	0.52	0.97	-0.45	8.27e-06
Olfr481	chr7	108080894	0.22	0.68	-0.45	0.00111
Olfr517	chr7	108869099	0.28	0.74	-0.45	0.00224
Mrvi1	chr7	110982120	0.46	0.92	-0.45	0.01
Arhgef18	chr8	3392677	0.2	0.65	-0.45	0.02
Arhgef18	chr8	3392751	0.2	0.65	-0.45	0.02
AK082314	chr8	8485834	0.41	0.86	-0.45	0.00716
Leprotl1	chr8	34147837	0.43	0.89	-0.45	0.000234
Gm5346	chr8	43627827	0.4	0.85	-0.45	0.01
Clcn3	chr8	60954959	0.32	0.78	-0.45	9.27e-12
Gpr83	chr9	14859465	0.3	0.76	-0.45	6.63e-07
Gpr83	chr9	14859472	0.3	0.76	-0.45	6.63e-07
Kcnj1	chr9	32396588	0.46	0.91	-0.45	4.72e-10
Kcnj1	chr9	32396637	0.46	0.92	-0.45	2.43e-09
Phldb1	chr9	44736117	0.5	0.95	-0.45	0.12
AK044673	chr9	49954659	0.28	0.74	-0.45	0.01
Exph5	chr9	53300784	0.45	0.9	-0.45	0.01
DQ546340	chr9	67723399	0.08	0.54	-0.45	0.02
Mir3109	chr9	69456526	0.39	0.84	-0.45	8e-05
Tmsb15a	chrX	135721483	0.1	0.55	-0.45	0.000214
Mum1l1	chrX	139234861	0.36	0.81	-0.45	8.27e-05
Ptpn18	chr1	34471971	0.02	0.46	-0.44	5.35e-05
Zp3r	chr1	130630148	0.02	0.47	-0.44	0.00765
Mia3	chr1	183346169	0.19	0.63	-0.44	1.73e-06
Slc30a10	chr1	185453425	0.48	0.93	-0.44	0.00991
AK014513	chr1	193510817	0.36	0.81	-0.44	0.01
Prf1	chr10	61298561	0.49	0.94	-0.44	0.00236
Lasp1	chr11	97798171	0.37	0.81	-0.44	0.000222
Lasp1	chr11	97798472	0.17	0.62	-0.44	4.9e-07
Tcap	chr11	98382511	0.27	0.71	-0.44	0.00542
Tcap	chr11	98382570	0.27	0.71	-0.44	0.00542
Amn	chr12	111269650	0.44	0.88	-0.44	8.72e-05
Amn	chr12	111269813	0.44	0.88	-0.44	8.72e-05
Ckb	chr12	111673336	0.31	0.75	-0.44	0.000423
Ckb	chr12	111673337	0.31	0.75	-0.44	0.000423
Crip2	chr12	113139540	0.24	0.68	-0.44	0.01
Crip2	chr12	113139718	0.24	0.68	-0.44	0.01
Akr1c20	chr13	4523762	0.43	0.88	-0.44	0.06
Akr1c20	chr13	4524001	0.43	0.88	-0.44	0.06
Akr1c20	chr13	4524002	0.43	0.88	-0.44	0.06
Ddx41	chr13	55537230	0.21	0.65	-0.44	0.04
AK015236	chr14	4930166	0.38	0.83	-0.44	0.05
Kcnk16	chr14	20269565	0.37	0.82	-0.44	0.00928
AK034234	chr14	20696984	0.05	0.5	-0.44	0.05
AK034234	chr14	20697109	0.05	0.5	-0.44	0.05
Arhgef3	chr14	27360890	0.52	0.97	-0.44	0.000513
Gpc6	chr14	116924468	0.14	0.59	-0.44	0.11
Rogdi	chr16	5012881	0.02	0.46	-0.44	0.02
Mcm4	chr16	15638767	0.3	0.74	-0.44	0.000417
Rtp4	chr16	23609041	0.41	0.86	-0.44	0.000337
Pigx	chr16	32100864	0.27	0.72	-0.44	0.000166
Pigx	chr16	32100865	0.27	0.72	-0.44	0.000166
Osbpl11	chr16	33184573	0.19	0.63	-0.44	0.00218
Adgrg7	chr16	56797072	0.4	0.84	-0.44	0.05
Cldnd1	chr16	58726869	0.37	0.82	-0.44	0.00014
Ubash3a	chr17	31206957	0.19	0.64	-0.44	1.03e-06
Ubash3a	chr17	31207077	0.19	0.64	-0.44	1.03e-06
Zfp57	chr17	37002171	0.12	0.57	-0.44	0.1
Olfr95	chr17	37213316	0.38	0.82	-0.44	0.0079
Olfr126	chr17	37850958	0.29	0.74	-0.44	0.0062
Chka	chr19	3875707	0.29	0.74	-0.44	0.00551
Chka	chr19	3875758	0.29	0.74	-0.44	0.00551
Chka	chr19	3875759	0.29	0.74	-0.44	0.00551
Snord118	chr19	7478465	0.5	0.94	-0.44	0.00241
Prrx2	chr2	30844086	0.3	0.74	-0.44	0.02
AK146150	chr2	75465091	0.42	0.87	-0.44	0.01
Olfr1099	chr2	86959308	0.38	0.82	-0.44	0.16
Olfr1140	chr2	87745627	0.15	0.59	-0.44	0.000718
Dgkz	chr2	91951082	0.01	0.45	-0.44	0.19
DQ713442	chr2	92582715	0.51	0.96	-0.44	0.0089
Olfr1281	chr2	111328288	0.3	0.74	-0.44	0.01
Olfr1281	chr2	111328404	0.3	0.74	-0.44	0.01
AK087813	chr2	121754713	0.31	0.76	-0.44	0.00334
AK087813	chr2	121754743	0.31	0.76	-0.44	0.00334
Atp8b4	chr2	126492470	0.28	0.72	-0.44	0.02
Zmynd8	chr2	165878762	0.44	0.88	-0.44	0.000826
Zmynd8	chr2	165878794	0.44	0.88	-0.44	0.000826
BC042727	chr2	170194192	0.39	0.84	-0.44	0.000227
Pip5k1a	chr3	95108203	0.13	0.57	-0.44	0.23
Ripk2	chr4	16164640	0.1	0.54	-0.44	2.81e-06
Ripk2	chr4	16164663	0.1	0.54	-0.44	2.81e-06
Ripk2	chr4	16164676	0.1	0.54	-0.44	2.81e-06
Coro2a	chr4	46566592	0.33	0.77	-0.44	0.00794
Susd1	chr4	59362837	0.46	0.9	-0.44	0.02
AK076794	chr4	64276723	0.43	0.88	-0.44	0.14
D830031N03Rik	chr4	123413032	0.43	0.88	-0.44	0.00029
Rnu11	chr4	132270778	0.08	0.53	-0.44	1.48e-12
Dnajc11	chr4	151932249	0.3	0.75	-0.44	0.06
Dnajc11	chr4	151932396	0.3	0.75	-0.44	0.06
4930548H24Rik	chr5	31486099	0.31	0.76	-0.44	0.03
AK083594	chr5	31528058	0.46	0.91	-0.44	0.0077
AK083594	chr5	31528103	0.46	0.91	-0.44	0.0077
Supt7l	chr5	31528227	0.47	0.92	-0.44	0.00524
Jakmip1	chr5	37049490	0.45	0.89	-0.44	0.03
Otop1	chr5	38274610	0.43	0.88	-0.44	0.00519
5830416I19Rik	chr5	64044544	0.23	0.67	-0.44	0.000317
Mir3969	chr5	87597140	0.44	0.89	-0.44	0.00447
1700041A01Rik	chr5	88300908	0.37	0.82	-0.44	0.00432
1700041A01Rik	chr5	88300909	0.37	0.82	-0.44	0.00432
Igj	chr5	88527818	0.4	0.85	-0.44	0.11
AK046450	chr5	90933178	0.31	0.76	-0.44	0.00605
AK046450	chr5	90933179	0.31	0.76	-0.44	0.00605
Gbp10	chr5	105240362	0.03	0.47	-0.44	0.00516
Npy	chr6	49821331	0.08	0.53	-0.44	0.00204
Plekha8	chr6	54602219	0.47	0.91	-0.44	1.61e-06
2810474O19Rik	chr6	149308939	0.03	0.47	-0.44	1.78e-11
2810474O19Rik	chr6	149308980	0.03	0.47	-0.44	1.78e-11
2810474O19Rik	chr6	149309050	0.03	0.47	-0.44	1.78e-11
Kcnc1	chr7	46395732	0.06	0.51	-0.44	0.00562
AB349811	chr7	56023076	0.37	0.82	-0.44	4.52e-05
BC051019	chr7	109723983	0.43	0.88	-0.44	0.00337
BC051019	chr7	109723992	0.43	0.88	-0.44	0.00337
Rps13	chr7	116335043	0.31	0.75	-0.44	3.57e-05
Ptpre	chr7	135651240	0.07	0.52	-0.44	0.000211
Tmem59l	chr8	70486914	0.18	0.63	-0.44	2.26e-05
Tmem59l	chr8	70486975	0.18	0.63	-0.44	2.26e-05
Fxyd2	chr9	45398744	0.52	0.97	-0.44	0.00883
Apoa5	chr9	46268735	0.53	0.97	-0.44	0.01
Gldn	chr9	54285603	0.27	0.72	-0.44	0.00372
Pif1	chr9	65588799	0.36	0.8	-0.44	7.89e-07
Cgnl1	chr9	71771946	0.32	0.77	-0.44	1.61e-06
Cgnl1	chr9	71771962	0.32	0.77	-0.44	1.61e-06
4930524O08Rik	chr9	89825699	0.42	0.86	-0.44	0.00011
TRNA_Lys	chr9	90127357	0.27	0.71	-0.44	0.000267
Tmem42	chr9	123020085	0.37	0.82	-0.44	0.05
Tmem42	chr9	123020086	0.37	0.82	-0.44	0.05
Tmem42	chr9	123020259	0.37	0.82	-0.44	0.05
Tmem42	chr9	123020322	0.37	0.82	-0.44	0.05
Rims1	chr1	22316858	0.53	0.96	-0.43	0.02
Wdfy1	chr1	79762660	0.06	0.5	-0.43	2.56e-05
Snora33	chr10	23785588	0.09	0.53	-0.43	1.9e-05
AK080786	chr10	40936828	0.36	0.79	-0.43	0.000348
Armc2	chr10	41977978	0.48	0.91	-0.43	0.12
Armc2	chr10	41977981	0.48	0.91	-0.43	0.12
Zfr2	chr10	81233662	0.4	0.83	-0.43	0.01
AK087024	chr10	126957136	0.37	0.81	-0.43	0.000148
AK087024	chr10	126957138	0.37	0.81	-0.43	0.000148
Mapk7	chr11	61494987	0.18	0.62	-0.43	0.00852
9630013K17Rik	chr11	63963236	0.43	0.86	-0.43	0.03
9630013K17Rik	chr11	63963356	0.43	0.86	-0.43	0.03
TRNA_Gly	chr11	69119705	0.16	0.6	-0.43	1.28e-07
Polr2a	chr11	69759750	0.09	0.53	-0.43	4.29e-05
Polr2a	chr11	69759820	0.09	0.53	-0.43	4.29e-05
Colec11	chr12	28623471	0.18	0.61	-0.43	0.02
Colec11	chr12	28623578	0.18	0.61	-0.43	0.02
Hdac9	chr12	34529151	0.39	0.82	-0.43	0.14
1700104L18Rik	chr12	54234032	0.53	0.96	-0.43	0.000851
TRNA_Trp	chr13	23498313	0.14	0.58	-0.43	2.22e-16
TRNA_Trp	chr13	23498314	0.14	0.58	-0.43	2.22e-16
Hist1h2bc	chr13	23683066	0.19	0.63	-0.43	0.02
Prl4a1	chr13	28014892	0.44	0.88	-0.43	0.000452
Nhlrc1	chr13	47015297	0.18	0.61	-0.43	0.000532
Fgd3	chr13	49321664	0.27	0.7	-0.43	0.02
A930018M24Rik	chr14	50897207	0.26	0.69	-0.43	4.42e-07
L16801	chr14	54187931	0.05	0.48	-0.43	2.48e-05
AK043982	chr15	102796212	0.48	0.91	-0.43	0.00206
Anks3	chr16	4965639	0.38	0.81	-0.43	0.23
Litaf	chr16	10993500	0.44	0.87	-0.43	8.58e-05
Fgd4	chr16	16528096	0.53	0.97	-0.43	0.01
Map4k3	chr17	80625452	0.47	0.9	-0.43	1.27e-05
Bin1	chr18	32376736	0.1	0.53	-0.43	1.51e-06
Bin1	chr18	32376765	0.1	0.53	-0.43	1.51e-06
Fnbp4	chr2	90744673	0.34	0.78	-0.43	0.000633
DQ723311	chr2	92569102	0.43	0.87	-0.43	0.04
Katnbl1	chr2	112377973	0.38	0.81	-0.43	0.1
Plagl2	chr2	153238808	0.19	0.63	-0.43	0.01
Plagl2	chr2	153238809	0.19	0.63	-0.43	0.01
Plagl2	chr2	153238813	0.19	0.63	-0.43	0.01
Pde7a	chr3	19266059	0.44	0.88	-0.43	1.99e-08
Il2	chr3	37125888	0.19	0.63	-0.43	0.05
Gm20750	chr3	52927854	0.03	0.47	-0.43	1.36e-08
AK137033	chr3	83790607	0.37	0.81	-0.43	0.05
Tlr2	chr3	83842211	0.41	0.85	-0.43	0.000322
Sh2d2a	chr3	87845912	0.00913	0.44	-0.43	0.01
Sh2d2a	chr3	87845936	0.00913	0.44	-0.43	0.01
Sema4a	chr3	88459035	0.02	0.46	-0.43	0.00047
Sema4a	chr3	88459054	0.02	0.46	-0.43	0.00047
Fdps	chr3	89102349	0.07	0.5	-0.43	0.00751
Lce6a	chr3	92623118	0.04	0.47	-0.43	0.00515
Lce1b	chr3	92657783	0.35	0.78	-0.43	0.000956
Lce1b	chr3	92657784	0.35	0.78	-0.43	0.000956
Lce1b	chr3	92657874	0.35	0.78	-0.43	0.000956
L1td1	chr4	98725949	0.21	0.64	-0.43	7.74e-06
Fam151a	chr4	106733329	0.5	0.93	-0.43	0.00111
Cptp	chr4	155870581	0.36	0.8	-0.43	6.03e-06
Plb1	chr5	32238852	0.03	0.47	-0.43	0.05
Ncf1	chr5	134229549	0.14	0.57	-0.43	0.000762
Cldn4	chr5	134947812	0.18	0.62	-0.43	0.1
Cecr5	chr6	120532144	0.01	0.45	-0.43	6.95e-08
Cecr5	chr6	120532287	0.08	0.51	-0.43	5.54e-07
Cecr5	chr6	120532288	0.08	0.51	-0.43	5.54e-07
1700072O05Rik	chr6	120554368	0.4	0.83	-0.43	0.00126
1700072O05Rik	chr6	120554369	0.4	0.83	-0.43	0.00126
Usp18	chr6	121246240	0.27	0.7	-0.43	0.00149
Zfp579	chr7	4996567	0.2	0.63	-0.43	0.00053
Sult2a2	chr7	13732675	0.49	0.92	-0.43	0.01
Sult2a2	chr7	13732758	0.49	0.92	-0.43	0.01
Zbtb32	chr7	30593853	0.19	0.62	-0.43	0.01
Klk7	chr7	43810819	0.26	0.7	-0.43	0.00912
Fcgrt	chr7	45104403	0.5	0.94	-0.43	8.46e-11
Fcgrt	chr7	45104426	0.5	0.94	-0.43	8.46e-11
BC079901	chr7	48897765	0.45	0.89	-0.43	1.07e-05
Olfr547	chr7	102534011	0.12	0.56	-0.43	0.02
Olfr679	chr7	105084818	0.3	0.73	-0.43	0.02
Apbb1	chr7	105583128	0.08	0.51	-0.43	0.04
Trim66	chr7	109494210	0.34	0.78	-0.43	0.000799
Dkk3	chr7	112150741	0.39	0.83	-0.43	0.00478
Dkk3	chr7	112150772	0.39	0.83	-0.43	0.00478
1700008J07Rik	chr7	127514188	0.01	0.44	-0.43	0.01
1700008J07Rik	chr7	127514194	0.01	0.44	-0.43	0.01
Mir7686	chr7	139957247	0.14	0.57	-0.43	5.04e-05
Sigirr	chr7	141100913	0.54	0.98	-0.43	0.00496
Upf1	chr8	70339584	0.54	0.98	-0.43	0.00566
Pou4f2	chr8	78437434	0.03	0.46	-0.43	0.00366
Hhip	chr8	80058812	0.34	0.77	-0.43	0.14
Adgre5	chr8	83742167	0.06	0.5	-0.43	3.29e-05
Cep63	chr9	102627466	0.08	0.51	-0.43	0.00218
Slc25a38	chr9	120109651	0.49	0.92	-0.43	0.000456
Rpl14	chr9	120570296	0.19	0.63	-0.43	0.0011
AK171953	chr1	13347507	0.48	0.9	-0.42	5.93e-05
Zap70	chr1	36764259	0.00867	0.43	-0.42	7.05e-05
Crygb	chr1	65083656	0.48	0.91	-0.42	0.00207
Zbtb41	chr1	139423497	0.47	0.89	-0.42	2.08e-11
Uchl5	chr1	143776452	0.14	0.57	-0.42	0.00151
Uchl5	chr1	143776479	0.14	0.57	-0.42	0.00151
Rgs13	chr1	144178623	0.04	0.46	-0.42	0.02
Rgs13	chr1	144178632	0.04	0.46	-0.42	0.02
Mr1	chr1	155148160	0.53	0.96	-0.42	0.1
AK006507	chr1	164961294	0.2	0.63	-0.42	0.03
AK006507	chr1	164961385	0.2	0.63	-0.42	0.03
Rab21	chr10	115316659	0.3	0.73	-0.42	4.02e-06
4930579P08Rik	chr10	116728444	0.12	0.54	-0.42	2.3e-10
Nf2	chr11	4821709	0.14	0.57	-0.42	0.000176
Rai1	chr11	60140538	0.17	0.59	-0.42	7.77e-05
TRNA_Cys	chr11	97798493	0.17	0.59	-0.42	8e-07
Arl5c	chr11	97997458	0.04	0.46	-0.42	8.92e-05
Grb7	chr11	98445961	0.33	0.76	-0.42	0.00844
9030617O03Rik	chr12	100778315	0.00946	0.43	-0.42	0.00882
9030617O03Rik	chr12	100778351	0.00946	0.43	-0.42	0.00882
9030617O03Rik	chr12	100778357	0.00946	0.43	-0.42	0.00882
AK079049	chr12	102253593	0.3	0.73	-0.42	0.000663
TRNA_Met	chr13	21931345	0.41	0.83	-0.42	2.46e-09
TRNA_Met	chr13	21931356	0.41	0.83	-0.42	2.46e-09
Cdyl	chr13	35658364	0.42	0.84	-0.42	0.00789
Txndc5	chr13	38529314	0.51	0.93	-0.42	0.03
Tbc1d7	chr13	43172402	0.38	0.81	-0.42	0.000355
Cdh12	chr15	21111814	0.31	0.74	-0.42	0.00536
Fbxl7	chr15	26896606	0.18	0.6	-0.42	0.000422
Gm16291	chr15	39795649	0.47	0.9	-0.42	3.28e-06
AK133038	chr16	73071290	0.39	0.82	-0.42	2.21e-05
AK133038	chr16	73071291	0.39	0.82	-0.42	2.21e-05
Ubash3a	chr17	31206572	0.1	0.53	-0.42	0.00551
Lrrc73	chr17	46252781	0.42	0.85	-0.42	0.00133
Gm7788	chr18	23216247	0.43	0.85	-0.42	0.000214
Spink14	chr18	44026553	0.4	0.82	-0.42	0.000368
9330117O12Rik	chr18	54611676	0.11	0.53	-0.42	0.01
Slc22a28	chr19	8133249	0.05	0.47	-0.42	0.14
B3gat3	chr19	8919349	0.03	0.46	-0.42	0.00297
AK083177	chr19	14437437	0.44	0.87	-0.42	1.07e-06
Ptar1	chr19	23686588	0.46	0.88	-0.42	0.1
Epc2	chr2	49528495	0.56	0.98	-0.42	0.00148
Gm13497	chr2	51242023	0.44	0.87	-0.42	0.00799
TRNA_Ala	chr2	57180930	0.43	0.86	-0.42	0.00287
TRNA_Ala	chr2	57180970	0.43	0.86	-0.42	0.00287
Rbms1	chr2	60882012	0.04	0.46	-0.42	1.69e-09
Stk39	chr2	68367953	0.34	0.76	-0.42	9.46e-07
Stk39	chr2	68367987	0.34	0.76	-0.42	9.46e-07
Stk39	chr2	68367996	0.34	0.76	-0.42	9.46e-07
Plcb4	chr2	135987560	0.43	0.85	-0.42	8.77e-05
AK036016	chr2	156958709	0.26	0.68	-0.42	0.00646
Gm14420	chr2	177463980	0.25	0.68	-0.42	0.000382
Gm2447	chr3	52739297	0.46	0.89	-0.42	3.94e-05
Kcna3	chr3	107035270	0.1	0.53	-0.42	2.01e-05
AK041310	chr3	126670311	0.35	0.78	-0.42	0.00468
Nfkb1	chr3	135604587	0.36	0.79	-0.42	2.89e-06
Dapp1	chr3	137982908	0.45	0.87	-0.42	0.06
Ankrd6	chr4	32863741	0.26	0.69	-0.42	0.000154
Mir7017	chr4	133195828	0.47	0.89	-0.42	4.78e-06
Dnajc2	chr5	21786056	0.41	0.83	-0.42	1.44e-05
Dnajc2	chr5	21786168	0.27	0.7	-0.42	2.27e-06
Dnajc2	chr5	21786169	0.27	0.7	-0.42	2.27e-06
Eefsec	chr6	88447106	0.33	0.75	-0.42	0.000708
Klra18	chr6	130066847	0.38	0.8	-0.42	0.0017
Klra18	chr6	130066975	0.38	0.8	-0.42	0.0017
C2cd5	chr6	143100676	0.29	0.72	-0.42	0.03
Vmn2r52	chr7	10177387	0.37	0.8	-0.42	0.000401
Ffar2	chr7	30824886	0.47	0.89	-0.42	0.00145
Olfr503	chr7	108544824	0.49	0.91	-0.42	0.000687
Acsm2	chr7	119560373	0.23	0.65	-0.42	0.08
42248	chr7	127219757	0.5	0.92	-0.42	0.000227
42248	chr7	127219819	0.5	0.92	-0.42	0.000227
42248	chr7	127219834	0.5	0.92	-0.42	0.000227
42248	chr7	127219887	0.5	0.92	-0.42	0.000227
Zfp689	chr7	127449798	0.18	0.61	-0.42	0.001
C330022C24Rik	chr7	140846899	0.44	0.87	-0.42	3.02e-06
Odf3	chr7	140847562	0.02	0.44	-0.42	0.04
Mob2	chr7	142061579	0.02	0.44	-0.42	0.01
Ttc36	chr9	44803149	0.31	0.73	-0.42	0.07
Amica1	chr9	45083660	0.43	0.86	-0.42	1.34e-06
4931429L15Rik	chr9	46320015	0.45	0.87	-0.42	0.000957
4931429L15Rik	chr9	46320060	0.45	0.87	-0.42	0.000957
AK078161	chr9	100544771	0.04	0.47	-0.42	2.15e-10
Tdgf1	chr9	110947353	0.18	0.6	-0.42	3.99e-06
Mir7091	chrX	74275017	0.44	0.87	-0.42	0.00115
Gm614	chrX	101264804	0.15	0.57	-0.42	0.00259
5530601H04Rik	chrX	105071311	0.39	0.82	-0.42	0.00167
5530601H04Rik	chrX	105071312	0.39	0.82	-0.42	0.00167
Tbx22	chrX	107677771	0.39	0.82	-0.42	0.03
Cpxcr1	chrX	116447451	0.02	0.44	-0.42	0.03
Tceal1	chrX	136706862	0.35	0.78	-0.42	0.000691
Tceal1	chrX	136707055	0.35	0.78	-0.42	0.000691
Snora35	chrX	146993661	0.00637	0.43	-0.42	0.00134
Tmem29	chrX	150440769	0.17	0.6	-0.42	0.000931
Tmem29	chrX	150440777	0.17	0.6	-0.42	0.000931
Gm16445	chrX	154157727	0.34	0.76	-0.42	0.00393
AK081119	chrX	159697638	0.25	0.68	-0.42	8.99e-07
1700084C01Rik	chr1	169928272	0.33	0.74	-0.41	0.000385
Rnf146	chr10	29358474	0.34	0.76	-0.41	2.15e-05
Rnf146	chr10	29358522	0.34	0.76	-0.41	2.15e-05
Rnf146	chr10	29358557	0.34	0.76	-0.41	2.15e-05
2010001E11Rik	chr10	39927284	0.25	0.67	-0.41	7.43e-07
Hkdc1	chr10	62422824	0.51	0.92	-0.41	0.01
Adarb1	chr10	77341514	0.45	0.86	-0.41	0.00469
AK054042	chr10	84516956	0.38	0.79	-0.41	0.01
Pik3ip1	chr11	3333354	0.54	0.96	-0.41	0.12
Pik3ip1	chr11	3333542	0.54	0.96	-0.41	0.12
AK042206	chr11	3409939	0.48	0.9	-0.41	0.01
Asb3	chr11	30953006	0.32	0.73	-0.41	0.00252
Gabrp	chr11	33579120	0.24	0.65	-0.41	0.02
Gabrp	chr11	33579362	0.24	0.65	-0.41	0.02
Ublcp1	chr11	44462483	0.29	0.71	-0.41	1.05e-05
Naglu	chr11	101068602	0.33	0.74	-0.41	6.25e-05
Naglu	chr11	101068682	0.33	0.74	-0.41	6.25e-05
Naglu	chr11	101068683	0.33	0.74	-0.41	6.25e-05
4930401O12Rik	chr13	31241884	0.26	0.68	-0.41	0.0018
4930401O12Rik	chr13	31241885	0.26	0.68	-0.41	0.0018
Gm4814	chr13	93073516	0.01	0.42	-0.41	0.04
Srek1	chr13	103770062	0.43	0.84	-0.41	0.00408
Kctd6	chr14	8213328	0.48	0.89	-0.41	0.01
Thrb	chr14	17826217	0.56	0.97	-0.41	0.03
Galnt15	chr14	32029341	0.29	0.71	-0.41	0.000689
Bcl2l2	chr14	54884233	0.03	0.45	-0.41	0.00137
Mapk12	chr15	89137299	0.55	0.97	-0.41	0.04
Abcc1	chr16	14360714	0.41	0.83	-0.41	0.07
1110054M08Rik	chr16	24394908	0.26	0.67	-0.41	0.000852
A230028O05Rik	chr16	25060124	0.39	0.81	-0.41	0.00757
Fgf12	chr16	28565693	0.24	0.65	-0.41	0.00459
Fgf12	chr16	28565870	0.24	0.65	-0.41	0.00459
2310079G19Rik	chr16	88628406	0.41	0.82	-0.41	0.26
Xpo5	chr17	46201726	0.1	0.51	-0.41	2.7e-05
Tjap1	chr17	46282092	0.49	0.9	-0.41	0.00024
Atl2	chr17	79897302	0.34	0.75	-0.41	0.000913
Slc14a1	chr18	78123271	0.2	0.62	-0.41	0.000739
Commd3	chr2	18671924	0.08	0.49	-0.41	3.26e-11
Cacna1b	chr2	24764184	0.39	0.81	-0.41	0.06
Ube2l6	chr2	84797698	0.44	0.85	-0.41	0.01
Olfr1048	chr2	86238116	0.24	0.66	-0.41	0.00158
Olfr1048	chr2	86238117	0.24	0.66	-0.41	0.00158
Olfr1155	chr2	87943256	0.38	0.79	-0.41	0.02
Olfr32	chr2	90143147	0.41	0.82	-0.41	0.000173
DQ723452	chr2	92589482	0.56	0.98	-0.41	0.05
Prr5l	chr2	101839674	0.31	0.72	-0.41	0.00694
Snord17	chr2	144266153	0.02	0.44	-0.41	0.00397
Snx5	chr2	144271835	0.01	0.43	-0.41	4.94e-08
Cst10	chr2	149404062	0.26	0.68	-0.41	0.06
AK085136	chr2	174332023	0.1	0.51	-0.41	5.93e-08
D930015E06Rik	chr3	84041501	0.42	0.84	-0.41	8.87e-07
Mos	chr4	3872933	0.05	0.46	-0.41	0.00247
Ctrc	chr4	141846914	0.54	0.95	-0.41	0.03
Ugt2b35	chr5	86999673	0.1	0.51	-0.41	0.02
Csn1s2a	chr5	87774141	0.01	0.43	-0.41	0.00349
Csn1s2a	chr5	87774142	0.01	0.43	-0.41	0.00349
1700024N05Rik	chr6	43172214	0.06	0.47	-0.41	0.01
1700024N05Rik	chr6	43172233	0.06	0.47	-0.41	0.01
Arhgef5	chr6	43278695	0.42	0.84	-0.41	0.000215
Sspo	chr6	48448424	0.45	0.86	-0.41	0.00168
DQ542056	chr6	85991332	0.37	0.79	-0.41	1.8e-05
DQ725059	chr6	85991391	0.37	0.79	-0.41	1.8e-05
Prickle2	chr6	92482492	0.45	0.86	-0.41	0.00385
Klra18	chr6	130068065	0.2	0.61	-0.41	8.39e-07
Klra18	chr6	130068066	0.2	0.61	-0.41	8.39e-07
Klra1	chr6	130388136	0.06	0.48	-0.41	3.85e-05
Gm5885	chr6	133528540	0.19	0.6	-0.41	0.00488
Hif3a	chr7	17062612	0.07	0.49	-0.41	2.33e-09
Hif3a	chr7	17062641	0.07	0.49	-0.41	2.33e-09
Hif3a	chr7	17062648	0.07	0.49	-0.41	2.33e-09
Fcgrt	chr7	45104606	0.52	0.93	-0.41	1.68e-07
Trpm4	chr7	45334567	0.5	0.91	-0.41	0.00135
Neu3	chr7	99828769	0.39	0.81	-0.41	0.000113
Neu3	chr7	99828796	0.39	0.81	-0.41	0.000113
Neu3	chr7	99828797	0.39	0.81	-0.41	0.000113
Neu3	chr7	99828812	0.39	0.81	-0.41	0.000113
Neu3	chr7	99828840	0.39	0.81	-0.41	0.000113
Xndc1	chr7	102064032	0.28	0.7	-0.41	0.00151
Gm10081	chr7	107107164	0.1	0.52	-0.41	0.00736
Olfr497	chr7	108422968	0.37	0.78	-0.41	0.06
Nlrp6	chr7	140920273	0.47	0.88	-0.41	0.00042
Tpm4	chr8	72134735	0.17	0.59	-0.41	0.11
AK135599	chr8	77658157	0.23	0.65	-0.41	0.00754
9330175E14Rik	chr8	94434868	0.02	0.44	-0.41	0.000278
Cotl1	chr8	119841498	0.08	0.5	-0.41	0.00858
Cotl1	chr8	119841541	0.08	0.5	-0.41	0.00858
Sema7a	chr9	57939350	0.55	0.97	-0.41	0.04
Myo5c	chr9	75254782	0.17	0.59	-0.41	0.01
Myo5c	chr9	75254807	0.17	0.59	-0.41	0.01
Tcaim	chr9	122805206	0.05	0.46	-0.41	6.43e-06
Tcaim	chr9	122805232	0.05	0.46	-0.41	6.43e-06
Tcaim	chr9	122805234	0.05	0.46	-0.41	6.43e-06
Porcn	chrX	8207715	0.24	0.65	-0.41	0.12
Zcchc12	chrX	36195670	0.01	0.43	-0.41	0.05
42253	chrX	36990909	0.34	0.76	-0.41	0.04
Pdcd1	chr1	94053588	0.01	0.42	-0.4	0.00105
A730004F24Rik	chr1	186559996	0.53	0.94	-0.4	0.000208
A230020J21Rik	chr1	191025137	0.22	0.62	-0.4	0.00293
Adamtsl5	chr10	80349832	0.46	0.87	-0.4	0.000612
Adamtsl5	chr10	80349879	0.46	0.87	-0.4	0.000612
Bc1	chr10	80369574	0.43	0.84	-0.4	0.01
Zfp287	chr11	62732045	0.26	0.67	-0.4	0.04
2210416O15Rik	chr11	88097138	0.15	0.55	-0.4	1.96e-07
2210416O15Rik	chr11	88097171	0.15	0.55	-0.4	1.96e-07
Rptoros	chr11	119834561	0.08	0.49	-0.4	1.77e-08
Uts2r	chr11	121159736	0.44	0.84	-0.4	0.02
Uts2r	chr11	121159887	0.44	0.84	-0.4	0.02
Msgn1	chr12	11209376	0.31	0.71	-0.4	0.00917
Adi1	chr12	28674711	0.2	0.61	-0.4	0.00257
Jkamp	chr12	72084543	0.4	0.81	-0.4	3.95e-05
Dlst	chr12	85109440	0.49	0.89	-0.4	3.89e-06
Dlst	chr12	85109484	0.49	0.89	-0.4	3.89e-06
Dlst	chr12	85109489	0.49	0.89	-0.4	3.89e-06
9330162012Rik	chr13	24936869	0.16	0.56	-0.4	9.26e-06
Gm17750	chr13	84065326	0.52	0.92	-0.4	3.94e-05
AB349811	chr14	22541027	0.52	0.92	-0.4	0.000143
DQ689871	chr14	24106201	0.52	0.93	-0.4	0.16
9330188P03Rik	chr14	105591175	0.48	0.88	-0.4	1.45e-07
Fam109b	chr15	82340876	0.1	0.51	-0.4	0.000197
Olfr285	chr15	98314682	0.57	0.97	-0.4	4.87e-05
Gpr84	chr15	103310232	0.01	0.41	-0.4	0.000316
Mucl1	chr15	103756411	0.4	0.8	-0.4	0.00351
Etv5	chr16	22436595	0.09	0.5	-0.4	0.02
Mir690	chr16	28600075	0.37	0.77	-0.4	0.00268
Olfr187	chr16	59036374	0.51	0.92	-0.4	0.01
Zdhhc14	chr17	5731206	0.33	0.74	-0.4	0.01
Lix1	chr17	17447978	0.44	0.85	-0.4	0.000833
BC048393	chr17	32112344	0.58	0.98	-0.4	0.02
Rgl2	chr17	33928684	0.36	0.76	-0.4	3.86e-05
Msh6	chr17	87974124	0.25	0.66	-0.4	0.07
Rnf125	chr18	20960905	0.03	0.43	-0.4	6.02e-05
Rnf125	chr18	20961058	0.03	0.43	-0.4	6.02e-05
Scgb3a2	chr18	43764175	0.28	0.68	-0.4	0.02
Spink6	chr18	44071187	0.46	0.86	-0.4	0.00578
AK163160	chr18	54989652	0.03	0.43	-0.4	0.00406
Zfp608	chr18	54989798	0.03	0.43	-0.4	0.00406
AK154977	chr18	65306536	0.02	0.42	-0.4	0.01
Chmp1b	chr18	67204580	0.34	0.74	-0.4	1.93e-05
Trmt112	chr19	6908665	0.37	0.78	-0.4	0.000961
Ppp1r14b	chr19	6974101	0.21	0.61	-0.4	0.03
Ppp1r14b	chr19	6974165	0.21	0.61	-0.4	0.03
Olfr1461	chr19	13165383	0.37	0.78	-0.4	0.31
Mir1192	chr19	23149769	0.45	0.85	-0.4	0.07
AK084166	chr19	29272330	0.48	0.89	-0.4	0.03
AK084166	chr19	29272331	0.48	0.89	-0.4	0.03
Ide	chr19	37338654	0.2	0.61	-0.4	0.05
Sec61a2	chr2	5895863	0.13	0.54	-0.4	0.000139
Il1f5	chr2	24276286	0.47	0.88	-0.4	0.14
AK184299	chr2	28468846	0.41	0.81	-0.4	0.16
Sh2d3c	chr2	32728002	0.43	0.83	-0.4	1.11e-05
Zbtb34	chr2	33432221	0.33	0.74	-0.4	0.00624
Zbtb34	chr2	33432257	0.33	0.74	-0.4	0.00624
Nr4a2	chr2	57124943	0.47	0.88	-0.4	3.19e-06
Nr4a2	chr2	57124983	0.47	0.88	-0.4	3.19e-06
Raly	chr2	154789992	0.4	0.81	-0.4	0.000193
Epb4.1l1	chr2	156528652	0.25	0.65	-0.4	0.000829
Zmynd8	chr2	165859415	0.19	0.6	-0.4	0.0049
B4galt5	chr2	167350475	0.04	0.44	-0.4	1.35e-05
Ptk6	chr2	181203593	0.31	0.72	-0.4	0.04
Crh	chr3	19696574	0.57	0.98	-0.4	0.01
Gpr160	chr3	30895059	0.41	0.82	-0.4	0.02
AK040233	chr3	40652249	0.58	0.98	-0.4	0.00239
Creb3l4	chr3	90244940	0.31	0.72	-0.4	0.01
Adh1	chr3	138277780	0.16	0.57	-0.4	0.00143
Pdlim5	chr3	142396345	0.14	0.54	-0.4	0.000286
1110017D15Rik	chr4	41508802	0.44	0.84	-0.4	0.03
1110017D15Rik	chr4	41508816	0.44	0.84	-0.4	0.03
Clta	chr4	44011986	0.47	0.87	-0.4	0.00111
Gm12409	chr4	45764685	0.44	0.84	-0.4	0.0014
Gm12409	chr4	45764887	0.41	0.82	-0.4	0.00274
Ptprd	chr4	76084080	0.47	0.88	-0.4	0.000409
AK089375	chr4	95192326	0.19	0.59	-0.4	0.01
Sh3tc1	chr5	35717557	0.53	0.94	-0.4	0.01
BC079612	chr5	63650880	0.01	0.41	-0.4	0.0012
C530008M17Rik	chr5	76856417	0.21	0.62	-0.4	4.51e-12
C530008M17Rik	chr5	76856447	0.21	0.61	-0.4	1.61e-12
C530008M17Rik	chr5	76856465	0.21	0.61	-0.4	1.61e-12
JA187517	chr5	89446290	0.45	0.85	-0.4	0.00224
Gatc	chr5	115342120	0.19	0.59	-0.4	0.0013
Scnn1a	chr6	125321586	0.3	0.71	-0.4	1.64e-05
Scnn1a	chr6	125321603	0.3	0.71	-0.4	1.64e-05
Scnn1a	chr6	125321632	0.3	0.71	-0.4	1.64e-05
DQ705566	chr6	127794500	0.39	0.79	-0.4	0.00549
DQ705566	chr6	127794507	0.39	0.79	-0.4	0.00549
Ccdc97	chr7	25719501	0.37	0.77	-0.4	0.02
Cyp2a12	chr7	27028246	0.57	0.98	-0.4	0.04
Egln2	chr7	27167716	0.27	0.68	-0.4	0.03
Mir6238	chr7	53892516	0.26	0.67	-0.4	0.01
Tubgcp5	chr7	55806727	0.56	0.97	-0.4	0.02
Ccdc81	chr7	89903915	0.32	0.73	-0.4	0.00472
Olfr700	chr7	106807453	0.44	0.85	-0.4	0.01
Olfr700	chr7	106807595	0.44	0.85	-0.4	0.01
Lmo1	chr7	109176252	0.42	0.82	-0.4	0.02
Xylt1	chr7	117474776	0.55	0.96	-0.4	0.0041
AK138590	chr8	57612554	0.4	0.81	-0.4	0.000404
Npy5r	chr8	66682960	0.37	0.77	-0.4	0.01
Ddx19b	chr8	111028395	0.29	0.7	-0.4	0.000219
Ddx19b	chr8	111028396	0.29	0.7	-0.4	0.000219
Capn9	chr8	124576349	0.46	0.86	-0.4	0.000753
Capn9	chr8	124576400	0.46	0.86	-0.4	0.000753
Cwc15	chr9	14499895	0.14	0.55	-0.4	0.000763
Bcl9l	chr9	44487270	0.45	0.86	-0.4	0.00398
Atp5l	chr9	44922015	0.38	0.79	-0.4	0.02
Drd2	chr9	49339168	0.38	0.79	-0.4	0.03
Acsbg1	chr9	54662433	0.01	0.41	-0.4	0.00568
Nptn	chr9	58581381	0.13	0.54	-0.4	0.000383
1110036E04Rik	chr9	64049493	0.14	0.54	-0.4	0.000333
1110036E04Rik	chr9	64049511	0.14	0.54	-0.4	0.000333
1110036E04Rik	chr9	64049567	0.14	0.54	-0.4	0.000333
1110036E04Rik	chr9	64049634	0.14	0.54	-0.4	0.000333
Rbpms2	chr9	65628391	0.01	0.42	-0.4	0.00029
Uba7	chr9	107978474	0.56	0.96	-0.4	0.08
AK197603	chr9	107997766	0.56	0.97	-0.4	0.07
P4htm	chr9	108598040	0.35	0.75	-0.4	0.01
Dync1li1	chr9	114687954	0.39	0.8	-0.4	0.00028
Dync1li1	chr9	114688045	0.26	0.67	-0.4	0.000217
Ppp1r3fos	chrX	7572677	0.18	0.58	-0.4	5.03e-10
Ppp1r3fos	chrX	7572753	0.18	0.58	-0.4	5.03e-10
Was	chrX	8090217	0.18	0.58	-0.4	4.38e-06
Was	chrX	8090301	0.18	0.58	-0.4	4.38e-06
Uba1	chrX	20662108	0.43	0.83	-0.4	0.01
5430427O19Rik	chrX	85886681	0.29	0.7	-0.4	0.000809
Pcyt1b	chrX	93674781	0.4	0.81	-0.4	0.17
Zmym3	chrX	101421085	0.44	0.85	-0.4	4.72e-05
Zmym3	chrX	101421117	0.44	0.85	-0.4	4.72e-05
P2ry10	chrX	107088621	0.27	0.68	-0.4	0.01
Wbp5	chrX	136244168	0.38	0.78	-0.4	0.02
Wbp5	chrX	136244240	0.38	0.78	-0.4	0.02
Wbp5	chrX	136244282	0.38	0.78	-0.4	0.02
Wbp5	chrX	136244330	0.38	0.78	-0.4	0.02
AK081119	chrX	159697960	0.2	0.6	-0.4	0.000614
JC334300	chrX	164184997	0.28	0.69	-0.4	0.18
Mgat4a	chr1	37541672	0.28	0.68	-0.39	0.00971
Ccdc93	chr1	121430498	0.18	0.57	-0.39	0.000742
Ccdc93	chr1	121430605	0.18	0.57	-0.39	0.000742
Ccdc93	chr1	121430680	0.18	0.57	-0.39	0.000742
Apobec4	chr1	152756604	0.51	0.9	-0.39	0.00285
Slamf7	chr1	171653234	0.35	0.75	-0.39	7.77e-05
Slamf7	chr1	171653235	0.35	0.75	-0.39	7.77e-05
Slamf7	chr1	171653272	0.35	0.75	-0.39	7.77e-05
Aim2	chr1	173454064	0.46	0.85	-0.39	0.004
Aim2	chr1	173454065	0.46	0.85	-0.39	0.004
Aim2	chr1	173454091	0.46	0.85	-0.39	0.004
Aim2	chr1	173454169	0.46	0.85	-0.39	0.004
Sde2	chr1	180849851	0.32	0.71	-0.39	0.00339
42065	chr1	184846747	0.03	0.42	-0.39	0.000114
Snora33	chr10	23785101	0.45	0.84	-0.39	8.63e-06
Cep57l1	chr10	41746149	0.58	0.97	-0.39	0.1
AK054011	chr10	93306395	0.47	0.87	-0.39	0.000145
Gm29684	chr10	95147031	0.2	0.59	-0.39	0.02
42072	chr10	127061090	0.26	0.65	-0.39	0.00569
42072	chr10	127061144	0.26	0.65	-0.39	0.00569
Arhgef25	chr10	127190743	0.43	0.82	-0.39	0.02
Hsd17b6	chr10	128007127	0.1	0.5	-0.39	0.09
Myl6	chr10	128495162	0.05	0.44	-0.39	0.00136
1810063I02Rik	chr11	59920979	0.45	0.85	-0.39	0.00384
1810063I02Rik	chr11	59920988	0.45	0.85	-0.39	0.00384
Ulk2	chr11	61855888	0.14	0.53	-0.39	0.00926
Cntrob	chr11	69325014	0.58	0.97	-0.39	0.03
Trp53	chr11	69586917	0.56	0.95	-0.39	0.00344
Trp53	chr11	69586930	0.56	0.95	-0.39	0.00344
Tmem102	chr11	69807051	0.38	0.77	-0.39	0.00109
Tmem102	chr11	69807060	0.38	0.77	-0.39	0.00109
Rab34	chr11	78188138	0.32	0.71	-0.39	7.08e-05
Acaca	chr11	84195049	0.55	0.94	-0.39	0.04
42251	chr11	87580855	0.47	0.86	-0.39	0.01
42251	chr11	87580875	0.47	0.86	-0.39	0.01
42251	chr11	87580878	0.47	0.86	-0.39	0.01
Hoxb5	chr11	96302712	0.37	0.76	-0.39	0.02
Prr15l	chr11	96934421	0.51	0.91	-0.39	0.000712
D030028A08Rik	chr11	96942733	0.53	0.92	-0.39	0.06
Slc16a6	chr11	109474809	0.48	0.88	-0.39	1.04e-07
Kcnj16	chr11	110997319	0.09	0.48	-0.39	1.46e-05
Kcnj16	chr11	110997373	0.09	0.48	-0.39	1.46e-05
Rptoros	chr11	119834822	0.07	0.46	-0.39	3.23e-05
AK048798	chr12	73949764	0.05	0.45	-0.39	2.77e-09
Ttll5	chr12	85826085	0.37	0.77	-0.39	0.06
Gm7104	chr12	88288555	0.1	0.5	-0.39	0.04
TRNA_Ser	chr13	23522232	0.1	0.5	-0.39	5.52e-11
Ccdc122	chr14	77035948	0.33	0.73	-0.39	0.01
4930524C18Rik	chr14	114830614	0.29	0.69	-0.39	0.03
1700084J12Rik	chr15	33406278	0.52	0.91	-0.39	4.86e-05
Anxa13	chr15	58390615	0.54	0.94	-0.39	0.00489
Asap1	chr15	64384273	0.28	0.68	-0.39	0.0068
Asap1	chr15	64384340	0.28	0.68	-0.39	0.0068
AK052252	chr15	73212639	0.46	0.85	-0.39	0.14
Zfp41	chr15	75617343	0.01	0.41	-0.39	0.00586
JA187517	chr15	98891723	0.18	0.57	-0.39	0.000192
Aifm3	chr16	17490504	0.4	0.8	-0.39	0.00694
Aifm3	chr16	17490541	0.4	0.8	-0.39	0.00694
Aifm3	chr16	17490558	0.4	0.8	-0.39	0.00694
Klhl22	chr16	17758861	0.47	0.86	-0.39	0.00199
Olfr193	chr16	59111381	0.36	0.76	-0.39	0.07
Olfr193	chr16	59111488	0.36	0.76	-0.39	0.07
AK133038	chr16	73071162	0.41	0.8	-0.39	4.16e-06
Tbp	chr17	15503010	0.58	0.98	-0.39	0.01
Gm4710	chr17	75861203	0.58	0.98	-0.39	0.06
Gm4710	chr17	75861298	0.44	0.84	-0.39	0.02
Pkd2l2	chr18	34408627	0.37	0.76	-0.39	0.000253
Mc5r	chr18	68336635	0.32	0.72	-0.39	0.00204
Ska1	chr18	74208664	0.5	0.89	-0.39	0.05
1700025F22Rik	chr19	11166798	0.39	0.78	-0.39	0.00337
Oosp3	chr19	11695876	0.58	0.98	-0.39	0.07
Commd3	chr2	18671717	0.07	0.47	-0.39	7.01e-11
Commd3	chr2	18671744	0.07	0.47	-0.39	7.01e-11
Il1f5	chr2	24276385	0.47	0.87	-0.39	0.07
St6galnac6	chr2	32605797	0.42	0.81	-0.39	0.01
St6galnac6	chr2	32605807	0.42	0.81	-0.39	0.01
Sh2d3c	chr2	32728016	0.42	0.82	-0.39	5.94e-06
Sh2d3c	chr2	32728052	0.42	0.82	-0.39	5.94e-06
Sh2d3c	chr2	32728056	0.42	0.82	-0.39	5.94e-06
Sh2d3c	chr2	32728168	0.42	0.82	-0.39	5.94e-06
Stxbp1	chr2	32848015	0.38	0.77	-0.39	0.00957
AK162388	chr2	33942866	0.26	0.66	-0.39	0.000249
AK162388	chr2	33942879	0.26	0.66	-0.39	0.000249
AK162388	chr2	33942953	0.26	0.66	-0.39	0.000249
AK162388	chr2	33943014	0.26	0.66	-0.39	0.000249
AK079699	chr2	52423509	0.07	0.46	-0.39	8.89e-10
Tanc1	chr2	59645721	0.28	0.67	-0.39	0.02
Scn3a	chr2	65496612	0.54	0.93	-0.39	0.08
Svs4	chr2	164279592	0.28	0.67	-0.39	0.22
Ctsz	chr2	174439651	0.14	0.53	-0.39	0.03
AK006766	chr3	41353596	0.51	0.91	-0.39	0.00034
S100a9	chr3	90696938	0.25	0.64	-0.39	0.00744
S100a9	chr3	90696958	0.25	0.64	-0.39	0.00744
Asb17os	chr3	153852007	0.55	0.94	-0.39	0.00666
Srsf11	chr3	158022778	0.57	0.97	-0.39	0.01
AK081211	chr3	158076191	0.5	0.89	-0.39	0.01
AK081211	chr3	158076192	0.5	0.89	-0.39	0.01
Gm12409	chr4	45765245	0.28	0.67	-0.39	2.14e-05
Gm12409	chr4	45765261	0.28	0.67	-0.39	2.14e-05
Ago4	chr4	126518380	0.47	0.86	-0.39	0.06
Fgr	chr4	132973199	0.34	0.74	-0.39	0.000582
Fgr	chr4	132973342	0.34	0.74	-0.39	0.000582
Fgr	chr4	132973363	0.34	0.74	-0.39	0.000582
Paqr7	chr4	134505689	0.43	0.82	-0.39	0.28
Paqr7	chr4	134505769	0.43	0.82	-0.39	0.28
Gm13154	chr4	147552555	0.39	0.78	-0.39	0.00848
Gpr157	chr4	150086633	0.57	0.96	-0.39	0.01
Gpr157	chr4	150086652	0.57	0.96	-0.39	0.01
Abhd1	chr5	30949461	0.17	0.57	-0.39	0.000279
Grpel1	chr5	36463896	0.17	0.56	-0.39	0.05
Gm7854	chr5	43235830	0.24	0.63	-0.39	8.71e-06
Gm7854	chr5	43235831	0.24	0.63	-0.39	8.71e-06
C530008M17Rik	chr5	76857305	0.11	0.51	-0.39	0
Mir3969	chr5	87596720	0.15	0.54	-0.39	0.00354
Mir3969	chr5	87596721	0.15	0.54	-0.39	0.00354
Kdm7a	chr6	39207992	0.48	0.88	-0.39	0.000837
Kel	chr6	41705301	0.53	0.92	-0.39	0.00552
Kel	chr6	41705448	0.53	0.92	-0.39	0.00552
Kel	chr6	41705529	0.53	0.92	-0.39	0.00552
Usp18	chr6	121244410	0.34	0.73	-0.39	0.05
Tas2r117	chr6	132802832	0.33	0.72	-0.39	0.000427
Tas2r117	chr6	132802833	0.33	0.72	-0.39	0.000427
Tas2r117	chr6	132802963	0.33	0.72	-0.39	0.000427
Tas2r117	chr6	132802964	0.33	0.72	-0.39	0.000427
AK016696	chr6	134403396	0.24	0.63	-0.39	0.04
Atf7ip	chr6	136518324	0.46	0.85	-0.39	1.79e-09
Atf7ip	chr6	136518325	0.46	0.85	-0.39	1.79e-09
Ldhb	chr6	142509435	0.54	0.93	-0.39	2.27e-10
Casc1	chr6	145205050	0.39	0.79	-0.39	0.02
1700034J05Rik	chr6	146955909	0.21	0.61	-0.39	0.00406
Vmn1r80	chr7	12192908	0.29	0.69	-0.39	0.01
Nkg7	chr7	43435780	0.56	0.95	-0.39	3.39e-06
BC100510	chr7	43516859	0.55	0.95	-0.39	0.01
Rras2	chr7	114118194	0.07	0.46	-0.39	1.57e-07
Bag4	chr8	25786462	0.07	0.47	-0.39	4.49e-11
Gm10637	chr8	87201033	0.49	0.88	-0.39	0.04
Gm10637	chr8	87201079	0.49	0.88	-0.39	0.04
Cmtm3	chr8	104339390	0.36	0.75	-0.39	0.01
Cmtm3	chr8	104339454	0.31	0.71	-0.39	0.01
Kars	chr8	112012749	0.3	0.7	-0.39	0.00167
K00103	chr9	5659033	0.58	0.97	-0.39	0.05
K00103	chr9	5659051	0.58	0.97	-0.39	0.05
Pigyl	chr9	22157746	0.12	0.51	-0.39	3.39e-05
Srpr	chr9	35209946	0.35	0.74	-0.39	0.01
Tmod2	chr9	75600439	0.34	0.74	-0.39	0.19
Ppp1r3fos	chrX	7572826	0.19	0.59	-0.39	3.71e-10
Ppp1r3fos	chrX	7572830	0.19	0.59	-0.39	3.71e-10
Ppp1r3fos	chrX	7572844	0.19	0.59	-0.39	3.71e-10
Vbp1	chrX	75513867	0.24	0.63	-0.39	0.05
Arx	chrX	93285653	0.37	0.77	-0.39	0.04
Nap1l2	chrX	103186701	0.0082	0.4	-0.39	0.1
Serpinb5	chr1	106869618	0.06	0.44	-0.38	0.000648
Dyrk3	chr1	131139401	0.26	0.65	-0.38	0.00395
Slc45a3	chr1	131961554	0.41	0.8	-0.38	0.00126
Zbtb41	chr1	139423417	0.47	0.86	-0.38	1.06e-08
Aspm	chr1	139453572	0.45	0.83	-0.38	0.08
Rgs2	chr1	144004948	0.0098	0.39	-0.38	0.01
Rgs2	chr1	144004982	0.0098	0.39	-0.38	0.01
Taar9	chr10	24110914	0.55	0.94	-0.38	0.01
Zfp365	chr10	67900958	0.56	0.94	-0.38	0.00573
Zfp365	chr10	67901037	0.56	0.94	-0.38	0.00573
AK054011	chr10	93305064	0.42	0.8	-0.38	0.05
AK054011	chr10	93305313	0.42	0.8	-0.38	0.05
AK045502	chr10	106472117	0.41	0.8	-0.38	0.000567
AK045502	chr10	106472118	0.41	0.8	-0.38	0.000567
4930579P08Rik	chr10	116728253	0.05	0.44	-0.38	8.06e-08
4930579P08Rik	chr10	116728280	0.05	0.44	-0.38	8.06e-08
Grip1os2	chr10	119763159	0.6	0.99	-0.38	0.00311
B4galnt1	chr10	127164425	0.08	0.47	-0.38	0.00273
Slc39a5	chr10	128401792	0.35	0.73	-0.38	1.66e-07
Slc39a5	chr10	128401799	0.35	0.73	-0.38	1.66e-07
Slc39a5	chr10	128401818	0.35	0.73	-0.38	1.66e-07
Slc39a5	chr10	128401827	0.35	0.73	-0.38	1.66e-07
Slc39a5	chr10	128401906	0.35	0.73	-0.38	1.66e-07
Slc39a5	chr10	128401918	0.35	0.73	-0.38	1.66e-07
Rnf41	chr10	128413902	0.31	0.7	-0.38	0.000825
Rnf41	chr10	128413995	0.31	0.7	-0.38	0.00292
Gm12216	chr11	53859940	0.52	0.91	-0.38	1.24e-06
4933427D14Rik	chr11	72204534	0.59	0.98	-0.38	0.000195
Trpv1	chr11	73236850	0.45	0.83	-0.38	0.01
2210416O15Rik	chr11	88097064	0.26	0.64	-0.38	2.35e-05
Msi2	chr11	88367566	0.59	0.98	-0.38	0.04
Efcab3	chr11	105092501	0.42	0.8	-0.38	5.3e-05
Atp5h	chr11	115421249	0.01	0.4	-0.38	0.01
Unc13d	chr11	116079275	0.53	0.91	-0.38	0.00252
Unc13d	chr11	116079287	0.53	0.91	-0.38	0.00252
Birc5	chr11	117847987	0.15	0.54	-0.38	0.02
Birc5	chr11	117847988	0.15	0.54	-0.38	0.02
Birc5	chr11	117848021	0.15	0.54	-0.38	0.02
Mir3472	chr12	36415267	0.4	0.78	-0.38	0.01
Slc25a21	chr12	57161611	0.39	0.77	-0.38	0.08
Slc25a21	chr12	57161612	0.39	0.77	-0.38	0.08
Klhdc1	chr12	69241103	0.1	0.49	-0.38	0.000101
Gm10451	chr12	76443711	0.35	0.74	-0.38	0.00477
9230116L04Rik	chr12	79103483	0.29	0.67	-0.38	0.04
AK046721	chr12	81227353	0.4	0.79	-0.38	0.08
Dnal1	chr12	84121332	0.51	0.9	-0.38	0.00546
0610007P14Rik	chr12	85825622	0.04	0.43	-0.38	0.000146
TRNA_Tyr	chr13	23425952	0.27	0.66	-0.38	0.05
Gm10406	chr14	7316096	0.13	0.52	-0.38	0.000213
Galnt15	chr14	32028138	0.44	0.83	-0.38	5.48e-13
Galnt15	chr14	32028200	0.44	0.82	-0.38	1.17e-08
Ogdhl	chr14	32321217	0.07	0.46	-0.38	0.00559
4930432J09Rik	chr14	104027613	0.16	0.55	-0.38	0.00569
Spry2	chr14	105894359	0.08	0.47	-0.38	8.95e-09
Spry2	chr14	105894415	0.08	0.46	-0.38	7.38e-08
Slc15a1	chr14	121492226	0.27	0.65	-0.38	0.01
AB335791	chr15	14766244	0.59	0.97	-0.38	0.1
AB335791	chr15	14766344	0.59	0.97	-0.38	0.1
Jrk	chr15	74707838	0.59	0.98	-0.38	0.04
Ly6c2	chr15	75113336	0.59	0.97	-0.38	0.0076
Selo	chr15	89088580	0.18	0.57	-0.38	0.00509
Selo	chr15	89088632	0.18	0.57	-0.38	0.00509
Mir7118	chr15	89162862	0.59	0.98	-0.38	0.11
Tprg	chr16	25285564	0.58	0.96	-0.38	0.02
Tprg	chr16	25285588	0.58	0.96	-0.38	0.02
Mir690	chr16	28600333	0.42	0.8	-0.38	0.01
1700021K19Rik	chr16	32868767	0.01	0.4	-0.38	0.02
Pros1	chr16	62854805	0.37	0.76	-0.38	0.000201
Vmn2r97	chr17	18913982	0.47	0.85	-0.38	0.0089
B3galt4	chr17	33952282	0.2	0.59	-0.38	0.07
B3galt4	chr17	33952370	0.2	0.59	-0.38	0.07
AK138323	chr17	36247605	0.31	0.69	-0.38	0.03
AK138323	chr17	36247718	0.31	0.69	-0.38	0.03
AK138323	chr17	36247719	0.31	0.69	-0.38	0.03
Cntnap5c	chr17	57768453	0.34	0.73	-0.38	0.00462
Fbxl17	chr17	63493313	0.24	0.63	-0.38	0.04
Tgif1	chr17	70854032	0.02	0.4	-0.38	0.13
Crim1	chr17	78199238	0.04	0.43	-0.38	6.31e-06
Gemin6	chr17	80223543	0.45	0.84	-0.38	0.00758
Gemin6	chr17	80223781	0.45	0.84	-0.38	0.00758
Atp6v1e2	chr17	86946032	0.37	0.76	-0.38	0.000321
Atp6v1e2	chr17	86946112	0.37	0.76	-0.38	0.000321
Atp6v1e2	chr17	86946153	0.37	0.76	-0.38	0.000321
Atp6v1e2	chr17	86946176	0.37	0.76	-0.38	0.000321
Gm94	chr18	43793278	0.38	0.77	-0.38	0.00618
Tmed7	chr18	46598859	0.02	0.4	-0.38	1.22e-07
Eno1b	chr18	48045013	0.5	0.88	-0.38	0.000494
Eno1b	chr18	48045053	0.5	0.88	-0.38	0.000494
Eef1g	chr19	8966276	0.3	0.68	-0.38	0.11
Eef1g	chr19	8966396	0.3	0.68	-0.38	0.11
Eef1g	chr19	8966438	0.3	0.68	-0.38	0.11
Ahnak	chr19	8987966	0.39	0.77	-0.38	0.12
Scn3a	chr2	65496254	0.19	0.58	-0.38	0.17
Stk39	chr2	68367754	0.37	0.76	-0.38	7.16e-07
Tnks1bp1	chr2	85050222	0.5	0.88	-0.38	0.13
Olfr1031	chr2	85990739	0.1	0.48	-0.38	0.02
DQ723311	chr2	92568555	0.5	0.89	-0.38	2.99e-05
1700054M17Rik	chr2	118303592	0.53	0.92	-0.38	7.76e-05
Rbm39	chr2	156177419	0.13	0.51	-0.38	2.57e-07
Gtsf1l	chr2	163088331	0.5	0.88	-0.38	0.11
Gtsf1l	chr2	163088333	0.5	0.88	-0.38	0.11
AK087920	chr2	166804567	0.32	0.71	-0.38	0.06
AK049712	chr3	18625682	0.13	0.52	-0.38	1.41e-11
AK049712	chr3	18625689	0.13	0.52	-0.38	1.41e-11
[truncated: 25,416 more rows]

## Sheet: PTCL Hyper DMCS promoter
Gene	Chromosome	CpG Location	PTCL_Meth_%	CD8_Control_Meth_%	Meth_difference	pval
Nfe2	chr15	103255858	0.98	0.01	0.97	0
Smlr1	chr10	25537096	0.98	0.01	0.96	0
H2-Eb1	chr17	34304956	0.98	0.02	0.96	0
Gm16287	chr4	139181715	0.99	0.03	0.96	0
Dennd2a	chr6	39490410	0.96	0.01	0.95	0
Il7	chr3	7612633	0.96	0.03	0.93	2.66e-15
3110039M20Rik	chr12	49384947	0.96	0.03	0.92	1.32e-11
Moxd2	chr6	40888872	0.92	0.01	0.9	0
Ephb2	chr4	136675644	0.91	0.01	0.89	2.22e-16
Ugt1a6a	chr1	88138153	0.9	0.03	0.87	8.41e-11
Metap2	chr10	93897682	0.98	0.1	0.87	3.29e-08
Oxsr1	chr9	119323509	0.89	0.01	0.87	1.71e-12
Cd226	chr18	89197622	0.91	0.04	0.86	1.49e-08
Dph6	chr2	114656408	0.88	0.02	0.86	8.44e-15
Dph6	chr2	114656409	0.88	0.02	0.86	8.44e-15
Olfr212	chr6	116514668	0.88	0.02	0.86	2.08e-10
Olfr1300-ps1	chr2	111667311	0.87	0.02	0.85	4.38e-09
Gstm4	chr3	108044412	0.98	0.12	0.85	4.67e-12
Gstm4	chr3	108044419	0.98	0.12	0.85	4.67e-12
Vps13a	chr19	16667345	0.85	0.01	0.84	0
Vps13a	chr19	16667512	0.85	0.01	0.84	0
Mir7018	chr4	137537789	0.85	0.01	0.84	5.52e-12
Esrrg	chr1	187608176	0.87	0.03	0.83	3.1e-07
9230112J17Rik	chr9	60545986	0.97	0.14	0.83	4.24e-12
AK082264	chr1	34678569	0.84	0.02	0.82	7.54e-09
Olfr1340	chr4	118725004	0.84	0.01	0.82	1.14e-12
Mir3084-2	chr19	24941816	0.82	0.01	0.81	0
Mir3084-2	chr19	24941817	0.82	0.01	0.81	0
Mir3084-2	chr19	24941988	0.82	0.01	0.81	0
JA187517	chr5	23303122	0.81	0.00461	0.81	0
Cdh7	chr1	109983181	0.83	0.03	0.8	1.79e-05
Ms4a4c	chr19	11406831	0.81	0.01	0.8	0
Ms4a4c	chr19	11406832	0.81	0.01	0.8	0
Nup205	chr6	35204090	0.82	0.02	0.8	4.49e-14
Nup205	chr6	35204091	0.82	0.02	0.8	4.49e-14
AK046440	chr3	28806303	0.8	0.01	0.79	1.17e-07
8430408G22Rik	chr6	116650004	0.96	0.17	0.79	2.16e-09
8430408G22Rik	chr6	116650057	0.96	0.17	0.79	2.16e-09
Vstm2a	chr11	16261588	0.81	0.02	0.78	0
Vstm2a	chr11	16261589	0.81	0.02	0.78	0
Fam57a	chr11	76178434	0.8	0.01	0.78	3.85e-07
Ryr3	chr2	113217508	0.81	0.02	0.78	3.88e-05
Ccdc163	chr4	116707830	0.93	0.15	0.78	4.34e-08
Gcnt1	chr19	17340571	0.81	0.03	0.77	0.000143
Tex38	chr4	115782338	0.8	0.03	0.77	6.66e-16
Tmem132d	chr5	128433158	0.8	0.03	0.76	9.36e-06
Actn1	chr12	80261051	0.97	0.22	0.75	5.93e-11
Actn1	chr12	80261128	0.97	0.22	0.75	5.93e-11
B630005N14Rik	chr6	13678535	0.96	0.21	0.75	3.79e-05
Mettl1	chr10	127040748	0.76	0.02	0.74	1.12e-08
Epha7	chr4	28813202	0.75	0.02	0.73	1.11e-15
Epha7	chr4	28813207	0.75	0.02	0.73	1.11e-15
Epha7	chr4	28813239	0.75	0.02	0.73	1.11e-15
Epha7	chr4	28813250	0.75	0.02	0.73	1.11e-15
Ddx54	chr5	120611907	0.84	0.12	0.71	2.7e-05
Olfr222	chr11	59572771	0.99	0.28	0.7	1.81e-07
Sftpb	chr6	72304194	0.73	0.03	0.7	0.000391
Rsph14	chr10	75032621	0.85	0.16	0.69	0.00123
Neto1	chr18	86395139	0.77	0.08	0.69	5.09e-11
Lmo2	chr2	103969331	0.82	0.12	0.69	1.23e-06
Lmo2	chr2	103969348	0.82	0.12	0.69	1.23e-06
Olfr213	chr6	116539820	0.7	0.01	0.69	0.000896
AK007205	chr7	6659067	0.72	0.02	0.69	6.69e-08
C1qtnf3	chr15	10952206	0.89	0.22	0.67	4.04e-06
C1qtnf3	chr15	10952230	0.89	0.22	0.67	4.04e-06
Ly6k	chr15	74801044	0.97	0.29	0.67	0.00116
Tpsb2	chr17	25364973	0.98	0.3	0.67	7.72e-07
Tpsb2	chr17	25365030	0.98	0.3	0.67	7.72e-07
Keg1	chr19	12695832	0.97	0.3	0.67	3.85e-05
Keg1	chr19	12695948	0.97	0.3	0.67	3.85e-05
BC106814	chr19	13875993	0.68	0.01	0.67	4.86e-06
Col16a1	chr4	130054651	0.93	0.25	0.67	3.35e-09
Col16a1	chr4	130054664	0.93	0.25	0.67	3.35e-09
Col16a1	chr4	130054683	0.93	0.25	0.67	3.35e-09
Efcc1	chr6	87730531	0.8	0.12	0.67	1.16e-05
Efcc1	chr6	87730535	0.8	0.12	0.67	1.16e-05
B230216G23Rik	chr6	142412365	0.8	0.13	0.67	2e-14
B230216G23Rik	chr6	142412426	0.8	0.13	0.67	2e-14
Shank2	chr7	144284735	0.7	0.03	0.67	0.00178
Mir7092	chrX	74317218	0.98	0.3	0.67	0.000249
Mmel1	chr4	154868654	0.84	0.17	0.66	2.5e-05
Ccnl2	chr4	155812003	0.68	0.02	0.66	0.000133
Hsd17b13	chr5	103978146	0.96	0.29	0.66	0.0025
DQ723226	chr9	54225491	0.88	0.22	0.66	0.0055
Mum1l1	chrX	139233339	0.85	0.18	0.66	0.00167
AK020705	chr11	89777664	0.82	0.17	0.65	3.69e-05
AK020705	chr11	89777689	0.82	0.17	0.65	3.69e-05
Mir7094-2	chr12	114513348	0.81	0.16	0.65	0.00679
Procr	chr2	155751638	0.88	0.23	0.65	2.59e-07
Prss23	chr7	89511376	0.99	0.33	0.65	1.63e-06
Zfp612	chr8	110079347	0.88	0.23	0.65	0.00158
Timd4	chr11	46810704	0.98	0.34	0.64	1.47e-08
Timd4	chr11	46810717	0.98	0.34	0.64	1.47e-08
Timd4	chr11	46810743	0.98	0.34	0.64	1.47e-08
Fgf12	chr16	28565169	0.66	0.02	0.64	0.000123
Nkx2-4	chr2	147086523	0.92	0.28	0.64	7.75e-14
Nkx2-4	chr2	147086524	0.92	0.28	0.64	7.75e-14
Gm8439	chr4	120588157	0.88	0.24	0.64	3.91e-05
Pus7	chr5	23785125	0.77	0.12	0.64	0.00906
BC100523	chr6	90601311	0.98	0.33	0.64	0.000208
Bdnf	chr2	109694522	0.66	0.02	0.63	0.000222
Vcp	chr4	43001614	0.98	0.34	0.63	0.00474
Vmn1r11	chr6	57137682	0.94	0.3	0.63	3.53e-05
Eps8	chr6	137648163	0.66	0.02	0.63	0.000104
Gabra1	chr11	42182448	0.69	0.06	0.62	1.4e-05
Gabra1	chr11	42182463	0.69	0.06	0.62	1.4e-05
DQ550000	chr15	74638085	0.96	0.34	0.62	0.00211
Dnajc22	chr15	99099082	0.65	0.02	0.62	0.00636
Lrrc74b	chr16	17561763	0.65	0.02	0.62	0.00636
Mir3547	chr17	25245488	0.97	0.34	0.62	0.00636
Ostf1	chr19	18632854	0.97	0.35	0.62	0.04
Ostf1	chr19	18632944	0.97	0.35	0.62	0.04
Lrrc4c	chr2	96317522	0.65	0.03	0.62	0.00304
Gm1661	chr4	117252744	0.86	0.23	0.62	0.000936
Myl10	chr5	136692696	0.65	0.02	0.62	0.00636
1700012C14Rik	chr6	30459717	0.97	0.34	0.62	0.00636
Apela	chr8	65037560	0.65	0.03	0.62	0.00211
Mir149	chr1	92849021	0.79	0.18	0.61	0.000864
9230105E05Rik	chr10	120388684	0.96	0.34	0.61	5.35e-11
9230105E05Rik	chr10	120388784	0.96	0.34	0.61	5.35e-11
AK046250	chr10	127485342	0.83	0.21	0.61	0.000273
AK046250	chr10	127485368	0.83	0.21	0.61	0.000273
AK046250	chr10	127485374	0.83	0.21	0.61	0.000273
Zfp385c	chr11	100650668	0.87	0.26	0.61	0.0034
Fn3k	chr11	121435380	0.77	0.16	0.61	0.01
Fam84a	chr12	14151932	0.64	0.05	0.59	0.000107
Fam84a	chr12	14151938	0.64	0.05	0.59	0.000107
Bdnf	chr2	109694546	0.61	0.02	0.59	4.19e-05
TRNA_Lys	chr3	3123987	0.97	0.38	0.59	0.00547
Psmd11	chr11	80428308	0.61	0.03	0.58	0.00871
Meox2	chr12	37108609	0.61	0.03	0.58	7.06e-05
Meox2	chr12	37108642	0.61	0.03	0.58	7.06e-05
Meox2	chr12	37108658	0.61	0.03	0.58	7.06e-05
Mir346	chr14	34893558	0.92	0.34	0.58	0.01
Cd226	chr18	89197410	0.61	0.02	0.58	3.18e-08
Glyat	chr19	12632850	0.93	0.34	0.58	0.06
Glyat	chr19	12632851	0.93	0.34	0.58	0.06
Tmem180	chr19	46356456	0.81	0.23	0.58	3.19e-05
Tmem180	chr19	46356586	0.81	0.23	0.58	3.19e-05
Tmem180	chr19	46356629	0.81	0.23	0.58	3.19e-05
Tmem180	chr19	46356688	0.81	0.23	0.58	3.19e-05
Itga4	chr2	79254493	0.98	0.4	0.58	0.000515
Trmt6	chr2	132816506	0.61	0.02	0.58	0.000736
JA187517	chr3	69785621	0.96	0.38	0.58	0.00871
Gm6634	chr3	70807682	0.88	0.29	0.58	0.000567
Gm6634	chr3	70807683	0.88	0.29	0.58	0.000567
Elavl2	chr4	91377197	0.73	0.14	0.58	0.01
Sf3a3	chr4	124714328	0.59	0.01	0.58	0.0023
Dnajc16	chr4	141792045	0.95	0.36	0.58	0.008
Speer3	chr5	13790776	0.89	0.3	0.58	0.02
Speer3	chr5	13790827	0.89	0.3	0.58	0.02
Klhl7	chr5	24099516	0.59	0.01	0.58	9.73e-05
Crmp1	chr5	37244550	0.61	0.02	0.58	0.00145
Kctd8	chr5	69341950	0.81	0.23	0.58	4.18e-05
Kctd8	chr5	69341957	0.81	0.23	0.58	4.18e-05
Mir483	chr7	142655432	0.98	0.4	0.58	0.01
Fam83b	chr9	76567491	0.77	0.19	0.58	7.83e-06
Fam83b	chr9	76567498	0.77	0.19	0.58	7.83e-06
Fam83b	chr9	76567512	0.77	0.19	0.58	7.83e-06
BC019819	chr11	6006463	0.86	0.28	0.57	0
BC019819	chr11	6006466	0.86	0.28	0.57	0
Gabra1	chr11	42182535	0.66	0.08	0.57	1.88e-05
AK038087	chr3	107092400	0.82	0.25	0.57	1.59e-09
Csmd2	chr4	127987587	0.7	0.12	0.57	0.01
Sdhaf3	chr6	6955371	0.96	0.39	0.57	1.15e-07
Sdhaf3	chr6	6955658	0.88	0.31	0.57	2.55e-10
Sdhaf3	chr6	6955687	0.88	0.31	0.57	2.55e-10
Pigm	chr1	172376232	0.73	0.16	0.56	1.4e-14
Pigm	chr1	172376273	0.73	0.16	0.56	1.4e-14
AB353040	chr10	23656992	0.89	0.33	0.56	0.02
Ggt5	chr10	75589567	0.66	0.1	0.56	0.000243
BC019819	chr11	6006342	0.86	0.29	0.56	0
BC019819	chr11	6006350	0.85	0.29	0.56	0
Gm2042	chr12	87953289	0.83	0.26	0.56	0.00219
Auh	chr13	52929912	0.58	0.02	0.56	7.79e-05
Auh	chr13	52929931	0.58	0.02	0.56	7.79e-05
Cdh18	chr15	23035708	0.83	0.26	0.56	0.000541
Nudt12	chr17	59012919	0.6	0.04	0.56	4.59e-06
Nudt12	chr17	59012937	0.6	0.04	0.56	4.59e-06
Nudt12	chr17	59012963	0.6	0.04	0.56	4.59e-06
Tmx4	chr2	134644432	0.87	0.3	0.56	0.00545
Qtrt1	chr9	21411072	0.97	0.4	0.56	0.02
Gramd2	chr9	59707357	0.97	0.4	0.56	0.00445
Tab3	chrX	85573401	0.58	0.02	0.56	1.31e-05
Pigm	chr1	172376089	0.73	0.18	0.55	2.49e-14
AB353040	chr10	23657388	0.68	0.13	0.55	0.09
Frmpd4	chrX	168122747	0.96	0.4	0.55	0.03
Neto1	chr18	86394955	0.61	0.06	0.54	1.22e-09
Neto1	chr18	86394965	0.61	0.06	0.54	1.22e-09
Neto1	chr18	86394968	0.61	0.06	0.54	1.22e-09
Neto1	chr18	86394970	0.61	0.06	0.54	1.22e-09
Neto1	chr18	86394990	0.61	0.06	0.54	1.22e-09
Bdnf	chr2	109673845	0.6	0.06	0.54	1.07e-09
Dclk1	chr3	55242001	0.79	0.25	0.54	0.00102
Lingo2	chr4	36952647	0.67	0.13	0.54	5.77e-15
Lingo2	chr4	36952710	0.67	0.13	0.54	5.77e-15
Lingo2	chr4	36952712	0.67	0.13	0.54	5.77e-15
Lingo2	chr4	36952716	0.67	0.13	0.54	5.77e-15
Samd11	chr4	156255826	0.7	0.16	0.54	0.01
Nupr1l	chr5	129908034	0.63	0.09	0.54	4.76e-05
Nupr1l	chr5	129908060	0.63	0.09	0.54	4.76e-05
Nupr1l	chr5	129908061	0.63	0.09	0.54	4.76e-05
Nupr1l	chr5	129908135	0.63	0.09	0.54	4.76e-05
Nupr1l	chr5	129908251	0.63	0.09	0.54	4.76e-05
AK181896	chr5	143321452	0.97	0.43	0.54	0.01
2015-03-08	chr6	116337643	0.71	0.16	0.54	0.00339
Sult2a1	chr7	13838596	0.97	0.43	0.54	0.01
Map3k10	chr7	27675471	0.82	0.28	0.54	9.3e-09
Pih1d1	chr7	45153120	0.96	0.41	0.54	0.00265
Micalcl	chr7	112379561	0.76	0.22	0.54	3.24e-05
Micalcl	chr7	112379586	0.76	0.22	0.54	3.24e-05
Slitrk4	chrX	64277142	0.64	0.1	0.54	0.00299
Slitrk4	chrX	64277188	0.64	0.1	0.54	0.00299
Slc35e4	chr11	3915754	0.96	0.43	0.53	0.02
Scpep1	chr11	88955818	0.96	0.43	0.53	0.00386
Greb1	chr12	16739897	0.67	0.14	0.53	0.00112
Tfap2a	chr13	40724840	0.91	0.38	0.53	1.4e-09
Tfap2a	chr13	40724912	0.91	0.38	0.53	1.4e-09
Tfap2a	chr13	40724913	0.91	0.38	0.53	1.4e-09
Fhit	chr14	11162182	0.66	0.12	0.53	4.09e-09
Fhit	chr14	11162194	0.66	0.12	0.53	4.09e-09
Sox21	chr14	118238112	0.74	0.21	0.53	5.3e-05
Sox21	chr14	118238113	0.74	0.21	0.53	5.3e-05
Cdh10	chr15	18820660	0.74	0.2	0.53	2.71e-05
Pla2g5	chr4	138864577	0.98	0.44	0.53	0.00823
Akp3	chr1	87124969	0.98	0.45	0.52	0.0052
Olfr1415	chr1	92493201	0.98	0.45	0.52	0.000868
Pld5	chr1	176275610	0.71	0.19	0.52	0.00256
Cdpf1	chr15	85812130	0.58	0.05	0.52	0.00234
Mir99ahg	chr16	77328986	0.69	0.17	0.52	7.43e-05
Mir99ahg	chr16	77329049	0.69	0.17	0.52	7.43e-05
Mir99ahg	chr16	77329050	0.69	0.17	0.52	7.43e-05
Dcc	chr18	72350680	0.55	0.03	0.52	0
Dcc	chr18	72350694	0.55	0.03	0.52	0
Mir124a-2	chr3	17795137	0.54	0.02	0.52	0.0006
Mir124a-2	chr3	17795165	0.54	0.02	0.52	0.0006
Sec22b	chr3	97900641	0.76	0.24	0.52	0.00799
Sdhaf3	chr6	6955590	0.9	0.38	0.52	1.37e-09
Sdhaf3	chr6	6955602	0.9	0.38	0.52	1.37e-09
Sdhaf3	chr6	6955610	0.9	0.38	0.52	1.37e-09
Sdhaf3	chr6	6955613	0.9	0.38	0.52	1.37e-09
Vmn1r11	chr6	57136416	0.96	0.44	0.52	7.93e-07
Setd5	chr6	113120404	0.91	0.38	0.52	0.00729
DQ722920	chr6	127808265	0.98	0.45	0.52	0.00597
Psg-ps1	chr7	17671909	0.97	0.44	0.52	0.01
Lypd3	chr7	24636796	0.87	0.34	0.52	0.03
Map3k10	chr7	27675236	0.79	0.27	0.52	1.19e-08
Map3k10	chr7	27675372	0.79	0.27	0.52	1.19e-08
Map3k10	chr7	27675403	0.79	0.27	0.52	1.19e-08
Map3k10	chr7	27675405	0.79	0.27	0.52	1.19e-08
Map3k10	chr7	27675407	0.79	0.27	0.52	1.19e-08
Map3k10	chr7	27675409	0.79	0.27	0.52	1.19e-08
Map3k10	chr7	27675411	0.79	0.27	0.52	1.19e-08
Kcnv1	chr15	45116156	0.52	0.01	0.51	0.000843
Col2a1	chr15	98005733	0.65	0.13	0.51	3.49e-06
Col2a1	chr15	98005741	0.65	0.13	0.51	3.49e-06
Col2a1	chr15	98005764	0.65	0.13	0.51	3.49e-06
Nmral1	chr16	4719572	0.94	0.43	0.51	2.55e-06
Nmral1	chr16	4719659	0.94	0.43	0.51	2.55e-06
Lingo2	chr4	36952622	0.66	0.14	0.51	3.46e-11
Ncmap	chr4	135386947	0.91	0.4	0.51	0.1
Ephb2	chr4	136676989	0.87	0.36	0.51	1.11e-07
Rap1gap	chr4	137723782	0.75	0.23	0.51	1.51e-12
Rap1gap	chr4	137723786	0.75	0.23	0.51	1.51e-12
Rap1gap	chr4	137723789	0.75	0.23	0.51	1.51e-12
Rap1gap	chr4	137723797	0.75	0.23	0.51	1.51e-12
Pla2g2d	chr4	138775521	0.63	0.12	0.51	3.26e-05
Adgrl3	chr5	81019584	0.59	0.08	0.51	5.35e-08
Adgrl3	chr5	81019619	0.59	0.08	0.51	5.35e-08
Mir6393	chr15	87796102	0.71	0.21	0.5	0.02
DQ547050	chr17	15191054	0.76	0.26	0.5	0.000524
Gria2	chr3	80803140	0.52	0.02	0.5	6.63e-05
Ubxn10	chr4	138726176	0.89	0.38	0.5	0.0012
Gng11	chr6	4004333	0.62	0.11	0.5	4.85e-05
Gng11	chr6	4004344	0.62	0.11	0.5	4.85e-05
Gng11	chr6	4004382	0.62	0.11	0.5	4.85e-05
Tmem176a	chr6	48840338	0.72	0.22	0.5	1.07e-05
Tmem176a	chr6	48840343	0.72	0.22	0.5	1.07e-05
Tmem176a	chr6	48840363	0.72	0.22	0.5	1.07e-05
Heph	chrX	96456558	0.94	0.44	0.5	0.01
Awat2	chrX	100413388	0.79	0.28	0.5	0.01
Awat2	chrX	100413603	0.79	0.28	0.5	0.01
Awat2	chrX	100413620	0.79	0.28	0.5	0.01
Cdh20	chr1	104768341	0.54	0.05	0.49	2.21e-07
Cdh20	chr1	104768353	0.54	0.05	0.49	2.21e-07
Cdh20	chr1	104768410	0.54	0.05	0.49	2.21e-07
Cdh20	chr1	104768452	0.54	0.05	0.49	2.21e-07
Pigm	chr1	172376037	0.76	0.26	0.49	2.55e-14
Esrrg	chr1	187997530	0.62	0.13	0.49	1.53e-09
Esrrg	chr1	187997558	0.62	0.13	0.49	1.53e-09
Kitl	chr10	100091210	0.5	0.00935	0.49	0.000717
Alx1	chr10	103029948	0.63	0.14	0.49	2.02e-05
Trhde	chr10	114801512	0.68	0.19	0.49	0
Trhde	chr10	114801516	0.68	0.19	0.49	0
Trhde	chr10	114801518	0.68	0.19	0.49	0
Ccdc85a	chr11	28584565	0.67	0.17	0.49	0.01
Ccdc85a	chr11	28584725	0.67	0.17	0.49	0.01
Tmigd1	chr11	76903486	0.96	0.47	0.49	0.16
Tanc2	chr11	105839175	0.85	0.35	0.49	0.06
DQ551071	chr11	108420150	0.83	0.33	0.49	0.0017
DQ551071	chr11	108420151	0.83	0.33	0.49	0.0017
Sap30bp	chr11	115932590	0.87	0.38	0.49	0.00343
Vmn1r235	chr17	21261585	0.93	0.44	0.49	3.61e-06
Slc25a27	chr17	43668031	0.83	0.33	0.49	8.07e-07
Slc25a27	chr17	43668033	0.83	0.33	0.49	8.07e-07
Mir669m-1	chr2	10513223	0.85	0.36	0.49	0.02
Kif16b	chr2	142902358	0.65	0.15	0.49	0.000974
DQ693577	chr9	3138542	0.83	0.33	0.49	0.00409
AK035006	chr11	67200347	0.8	0.32	0.48	0.003
Fer	chr17	63895021	0.85	0.36	0.48	0.03
Dsg1a	chr18	20310989	0.98	0.5	0.48	0.02
Plcb3	chr19	6957493	0.98	0.5	0.48	0.03
Sec16a	chr2	26446559	0.5	0.01	0.48	0.02
Lmo2	chr2	103969121	0.67	0.19	0.48	0.000211
Vmn2r-ps159	chr4	156330297	0.59	0.11	0.48	3e-05
Gng11	chr6	4004452	0.66	0.18	0.48	3.8e-05
Gng11	chr6	4004479	0.66	0.18	0.48	3.8e-05
Vb7Db1Jb1.1Cb	chr6	41271229	0.98	0.5	0.48	0.03
Zfp775	chr6	48604090	0.87	0.39	0.48	0.18
AK020588	chr6	54150521	0.5	0.01	0.48	0.00618
Ccdc89	chr7	90426341	0.58	0.09	0.48	3.55e-09
Dis3l	chr9	64339966	0.93	0.45	0.48	7.94e-05
Stk36	chr1	74625538	0.64	0.16	0.47	0.00035
Stk36	chr1	74625578	0.64	0.16	0.47	0.00035
Arg2	chr12	79130440	0.5	0.02	0.47	7.95e-05
Tifab	chr13	56177101	0.97	0.5	0.47	0.01
Marveld2	chr13	100617949	0.97	0.5	0.47	0.05
Gm15326	chr13	111866888	0.97	0.5	0.47	0.02
Slc15a1	chr14	121492846	0.76	0.29	0.47	0.02
Kcnk12	chr17	87799486	0.82	0.35	0.47	0.14
Pcdha11	chr18	37010692	0.77	0.3	0.47	0.000573
Pcdha11	chr18	37010704	0.77	0.3	0.47	0.000573
Pcdha11	chr18	37010722	0.77	0.3	0.47	0.000573
Pcdha11	chr18	37010728	0.77	0.3	0.47	0.000573
Lat2	chr5	134610065	0.5	0.02	0.47	0.05
Fezf1	chr6	23248346	0.55	0.07	0.47	2.22e-16
Fezf1	chr6	23248353	0.55	0.07	0.47	2.22e-16
Emp1	chr6	135363336	0.59	0.12	0.47	3.69e-06
Gm166	chr7	127589700	0.88	0.4	0.47	0.07
Igf2	chr7	142661798	0.53	0.06	0.47	0.00102
Olfr872	chr9	20237559	0.73	0.25	0.47	0.00235
Apoa5	chr9	46269089	0.97	0.5	0.47	0.02
Vprbp	chr9	106821020	0.7	0.22	0.47	0.04
5730405O15Rik	chrX	13040672	0.9	0.43	0.47	0.001
Trhde	chr10	114802383	0.51	0.04	0.46	0
Trhde	chr10	114802390	0.51	0.04	0.46	0
Trhde	chr10	114802443	0.51	0.04	0.46	0
1700116B05Rik	chr16	50783371	0.97	0.51	0.46	7.08e-06
Pcdha12	chr18	37020280	0.69	0.22	0.46	1.58e-07
Pcdha12	chr18	37020314	0.67	0.2	0.46	1.3e-05
Ms4a4c	chr19	11407162	0.47	0.0098	0.46	0.00198
Nkx2-3	chr19	43611538	0.81	0.34	0.46	0.09
Bdnf	chr2	109694777	0.49	0.02	0.46	3.21e-05
Olfr1309	chr2	111985171	0.94	0.47	0.46	0.000801
Olfr1309	chr2	111985172	0.94	0.47	0.46	0.000801
Bub1	chr2	127832546	0.73	0.27	0.46	0.03
Bub1	chr2	127832583	0.73	0.27	0.46	0.03
Bub1	chr2	127832737	0.73	0.27	0.46	0.03
Nkx2-4	chr2	147086580	0.75	0.29	0.46	3.74e-08
Nkx2-4	chr2	147086581	0.75	0.29	0.46	3.74e-08
Ifi44	chr3	151749955	0.82	0.36	0.46	9.17e-07
Ifi44	chr3	151749984	0.82	0.36	0.46	9.17e-07
Ifi44	chr3	151749992	0.82	0.36	0.46	9.17e-07
Ifi44	chr3	151749993	0.82	0.36	0.46	9.17e-07
4930570G19Rik	chr3	156561487	0.5	0.03	0.46	3.44e-06
4930570G19Rik	chr3	156561772	0.52	0.06	0.46	0
1700013G24Rik	chr4	137452263	0.8	0.34	0.46	0.03
1700013G24Rik	chr4	137452310	0.8	0.34	0.46	0.03
1700013G24Rik	chr4	137452328	0.8	0.34	0.46	0.03
Fezf1	chr6	23248526	0.53	0.06	0.46	1.11e-15
Pld5	chr1	176275783	0.78	0.33	0.45	0.000898
Myocd	chr11	65271307	0.47	0.02	0.45	0.11
DQ551071	chr11	108420201	0.75	0.3	0.45	0.00285
DQ551071	chr11	108420202	0.75	0.3	0.45	0.00285
Rock2	chr12	16893826	0.49	0.03	0.45	3.12e-06
Rock2	chr12	16893990	0.49	0.03	0.45	3.12e-06
Rock2	chr12	16894009	0.49	0.03	0.45	3.12e-06
Lrrn3	chr12	41455619	0.72	0.26	0.45	0.07
AK036048	chr13	83730110	0.51	0.05	0.45	4.86e-07
AK036048	chr13	83730135	0.51	0.05	0.45	4.86e-07
AK036048	chr13	83730146	0.51	0.05	0.45	4.86e-07
AK036048	chr13	83730159	0.51	0.05	0.45	4.86e-07
AK036048	chr13	83730168	0.51	0.05	0.45	4.86e-07
Prkcd	chr14	30608368	0.87	0.41	0.45	0.0081
Prkcd	chr14	30608465	0.87	0.41	0.45	0.0081
Prkcd	chr14	30608502	0.87	0.41	0.45	0.0081
Rbfox1	chr16	6348752	0.53	0.07	0.45	7.11e-06
Rbfox1	chr16	6348766	0.53	0.07	0.45	7.11e-06
Rbfox1	chr16	6348793	0.53	0.07	0.45	7.11e-06
Rbfox1	chr16	6348804	0.53	0.07	0.45	7.11e-06
Rbfox1	chr16	6348808	0.53	0.07	0.45	7.11e-06
Rbfox1	chr16	6348836	0.53	0.07	0.45	7.11e-06
Rbfox1	chr16	6348861	0.53	0.07	0.45	7.11e-06
Thbs2	chr17	14694185	0.48	0.02	0.45	0.01
Thbs2	chr17	14694203	0.48	0.02	0.45	0.01
Thbs2	chr17	14694216	0.48	0.02	0.45	0.01
Zfp40	chr17	23194653	0.59	0.14	0.45	0.01
Slc25a27	chr17	43667897	0.76	0.31	0.45	1.02e-05
Slc25a27	chr17	43667905	0.76	0.31	0.45	1.02e-05
Ptprd	chr4	78212204	0.52	0.07	0.45	9.95e-08
Tmco2	chr4	121109637	0.92	0.47	0.45	2.12e-05
Tmco2	chr4	121109638	0.92	0.47	0.45	2.12e-05
Gabra2	chr5	71095820	0.52	0.07	0.45	0
Gabra2	chr5	71095941	0.52	0.07	0.45	0
Gabra2	chr5	71095948	0.52	0.07	0.45	0
Gabra2	chr5	71095950	0.52	0.07	0.45	0
Igfbp7	chr5	77408212	0.64	0.19	0.45	0.00035
Igfbp7	chr5	77408219	0.64	0.19	0.45	0.00035
2200002D01Rik	chr7	29248958	0.88	0.43	0.45	0.06
Wnt11	chr7	98837693	0.68	0.22	0.45	0.01
Acsm1	chr7	119616817	0.93	0.47	0.45	0.00283
Mtnr1a	chr8	45069156	0.73	0.28	0.45	0.02
Mtnr1a	chr8	45069161	0.73	0.28	0.45	0.02
Sumo3	chr10	77614002	0.98	0.54	0.44	0.01
Olfr1356	chr10	78849091	0.85	0.41	0.44	0.04
Gm17745	chr10	93335203	0.45	0.01	0.44	0.01
Trhde	chr10	114801268	0.62	0.18	0.44	0
Trhde	chr10	114801276	0.62	0.18	0.44	0
Trhde	chr10	114801457	0.62	0.18	0.44	0
BC019819	chr11	6006527	0.83	0.38	0.44	0
Nrxn3	chr12	88723172	0.63	0.18	0.44	9.76e-07
Tunar	chr12	105336638	0.51	0.07	0.44	7.81e-07
Tunar	chr12	105336654	0.51	0.07	0.44	7.81e-07
Tunar	chr12	105336695	0.51	0.07	0.44	7.81e-07
Tunar	chr12	105336700	0.51	0.07	0.44	7.81e-07
Tfap2a	chr13	40725166	0.69	0.25	0.44	1.18e-06
Slc9a3	chr13	74121069	0.65	0.21	0.44	0.06
Prss55	chr14	64084976	0.98	0.53	0.44	0.01
AK082117	chr16	39984491	0.53	0.09	0.44	4.4e-07
AK082117	chr16	39984497	0.53	0.09	0.44	4.4e-07
AK082117	chr16	39984499	0.53	0.09	0.44	4.4e-07
Pcdha12	chr18	37020062	0.68	0.23	0.44	6.55e-08
Dctn4	chr18	60525403	0.7	0.25	0.44	0.00978
Dctn4	chr18	60525406	0.7	0.25	0.44	0.00978
Pde1a	chr2	80129222	0.89	0.44	0.44	0.000401
Bdnf	chr2	109694880	0.49	0.04	0.44	2.42e-05
Mmp9	chr2	164948562	0.85	0.4	0.44	0.11
Mc3r	chr2	172248500	0.8	0.35	0.44	0.00524
Mc3r	chr2	172248524	0.8	0.35	0.44	0.00524
Slc7a14	chr3	31259889	0.85	0.4	0.44	0.05
Ptx3	chr3	66220217	0.59	0.15	0.44	3.26e-10
Ptx3	chr3	66220218	0.59	0.15	0.44	3.26e-10
Chrnb2	chr3	89764763	0.54	0.09	0.44	0.2
Chrnb2	chr3	89764868	0.54	0.09	0.44	0.2
Olfm3	chr3	114903951	0.64	0.19	0.44	0.00571
Olfm3	chr3	114904004	0.64	0.19	0.44	0.00571
Olfm3	chr3	114904044	0.64	0.19	0.44	0.00571
Olfm3	chr3	114904054	0.64	0.19	0.44	0.00571
Olfm3	chr3	114904090	0.64	0.19	0.44	0.00571
Col24a1	chr3	145291049	0.88	0.43	0.44	7.15e-06
Fam110b	chr4	5643544	0.84	0.39	0.44	0.0057
Fam110b	chr4	5643545	0.84	0.39	0.44	0.0057
Nkain3	chr4	20778813	0.5	0.05	0.44	3.38e-08
Lurap1l	chr4	80911046	0.5	0.05	0.44	2.98e-07
Ptprz1	chr6	22875746	0.46	0.02	0.44	9.18e-09
Gm10334	chr6	41447225	0.89	0.45	0.44	0.15
TRNA_Cys	chr6	48185012	0.84	0.4	0.44	0.01
Nav2	chr7	49450794	0.69	0.24	0.44	0.000651
Nav2	chr7	49450822	0.69	0.24	0.44	0.000651
544988	chr14	6889465	0.51	0.07	0.43	2.09e-07
Wnt5a	chr14	28510815	0.57	0.13	0.43	3.22e-06
Wnt5a	chr14	28510824	0.57	0.13	0.43	3.22e-06
Wnt5a	chr14	28510829	0.57	0.13	0.43	3.22e-06
Wnt5a	chr14	28510840	0.57	0.13	0.43	3.22e-06
Wnt5a	chr14	28510971	0.57	0.13	0.43	3.22e-06
Wnt5a	chr14	28510981	0.57	0.13	0.43	3.22e-06
Wnt5a	chr14	28510997	0.57	0.13	0.43	3.22e-06
Wnt5a	chr14	28511022	0.57	0.13	0.43	3.22e-06
Pcdh20	chr14	88471539	0.92	0.49	0.43	4.13e-06
Zic5	chr14	122466751	0.82	0.38	0.43	0.000419
Zic5	chr14	122466815	0.82	0.38	0.43	0.000419
Zic5	chr14	122466853	0.82	0.38	0.43	0.000419
Csf2rb	chr15	78326354	0.79	0.36	0.43	0.00113
Aifm3	chr16	17491600	0.96	0.52	0.43	0.005
AK082117	chr16	39984430	0.53	0.09	0.43	1.78e-07
AK082117	chr16	39984474	0.53	0.09	0.43	1.78e-07
1700122O11Rik	chr17	48038003	0.97	0.54	0.43	0.01
1700122O11Rik	chr17	48038134	0.97	0.54	0.43	0.01
Syt4	chr18	31447464	0.61	0.18	0.43	0.000326
Syt4	chr18	31447474	0.61	0.18	0.43	0.000326
Syt4	chr18	31447516	0.61	0.18	0.43	0.000326
Syt4	chr18	31447591	0.61	0.18	0.43	0.000326
Bach2os	chr4	32572764	0.98	0.55	0.43	0.03
Lurap1l	chr4	80911054	0.47	0.04	0.43	6.27e-06
Lactbl1	chr4	136621123	0.91	0.48	0.43	0.13
Lactbl1	chr4	136632522	0.44	0.0068	0.43	0.00142
Lactbl1	chr4	136632523	0.44	0.0068	0.43	0.00142
Ephb2	chr4	136675055	0.93	0.5	0.43	0.07
Vwa5b1	chr4	138625272	0.85	0.41	0.43	0.00824
Magi2	chr5	19907943	0.46	0.03	0.43	4.08e-07
Tada2b	chr5	36485532	0.67	0.23	0.43	1.42e-11
Adamts3	chr5	89884814	0.84	0.4	0.43	0.15
TRNA_Cys	chr6	48211336	0.45	0.02	0.43	0.02
Sftpb	chr6	72306538	0.93	0.5	0.43	0.07
Hist4h4	chr6	136805470	0.97	0.54	0.43	0.00275
Chst8	chr7	34748894	0.46	0.03	0.43	0.01
Nrg1	chr8	32010211	0.55	0.11	0.43	0.01
Nrg1	chr8	32010246	0.55	0.11	0.43	0.01
Mtnr1a	chr8	45069129	0.65	0.21	0.43	0.03
Prkag3	chr1	74749178	0.85	0.42	0.42	0.00171
Mef2c	chr13	83572788	0.58	0.16	0.42	0.000686
Rab3c	chr13	110280364	0.46	0.04	0.42	2.24e-09
Rab3c	chr13	110280618	0.47	0.04	0.42	6.92e-08
Rab3c	chr13	110280619	0.47	0.04	0.42	6.92e-08
Zic5	chr14	122466614	0.8	0.37	0.42	0.00369
Zic5	chr14	122466615	0.8	0.37	0.42	0.00369
Zic5	chr14	122466697	0.81	0.38	0.42	0.00152
Zic5	chr14	122466698	0.81	0.38	0.42	0.00152
AK042837	chr15	39642162	0.81	0.39	0.42	0.02
AK042837	chr15	39642295	0.81	0.39	0.42	0.02
Lrrk2	chr15	91673571	0.56	0.13	0.42	0.02
Fgf12	chr16	28445809	0.46	0.04	0.42	1.18e-09
Fgf12	chr16	28445811	0.46	0.04	0.42	1.18e-09
Fgf12	chr16	28445833	0.46	0.04	0.42	1.18e-09
Hspa1l	chr17	34976166	0.83	0.4	0.42	0.11
AK040904	chr17	70926018	0.59	0.17	0.42	0.29
Poli	chr18	70530306	0.44	0.01	0.42	1.33e-15
Poli	chr18	70530311	0.44	0.01	0.42	1.33e-15
Poli	chr18	70530433	0.44	0.01	0.42	2.22e-16
Poli	chr18	70530551	0.43	0.01	0.42	1.82e-13
AK005616	chr4	119415825	0.5	0.07	0.42	6.05e-05
AK005616	chr4	119415888	0.5	0.07	0.42	6.05e-05
AK005616	chr4	119415894	0.5	0.07	0.42	6.05e-05
1700057H15Rik	chr4	124485682	0.76	0.34	0.42	0.12
Gjb4	chr4	127353245	0.92	0.5	0.42	0.02
Sema3d	chr5	12381875	0.76	0.33	0.42	0.08
Pclo	chr5	14514721	0.48	0.05	0.42	0.0083
Pclo	chr5	14514723	0.48	0.05	0.42	0.0083
Tada2b	chr5	36485720	0.75	0.33	0.42	1.01e-12
Tada2b	chr5	36485723	0.75	0.33	0.42	1.01e-12
A830010M20Rik	chr5	107497946	0.75	0.33	0.42	0.00397
DQ546602	chr5	113325618	0.95	0.52	0.42	0.00143
DQ546602	chr5	113325748	0.95	0.52	0.42	0.00143
AK006202	chr5	119808658	0.64	0.21	0.42	0.000643
Camkk2	chr5	122745617	0.8	0.37	0.42	1.7e-06
5930412G12Rik	chr5	128602034	0.65	0.22	0.42	0.00191
5930412G12Rik	chr5	128602042	0.65	0.22	0.42	0.00191
5930412G12Rik	chr5	128602059	0.65	0.22	0.42	0.00191
5930412G12Rik	chr5	128602067	0.65	0.22	0.42	0.00191
5930412G12Rik	chr5	128602069	0.65	0.22	0.42	0.00191
Ankrd53	chr6	83761167	0.83	0.41	0.42	0.05
AK007112	chr7	129925943	0.98	0.55	0.42	0.03
Eif4ebp1	chr8	27259834	0.74	0.31	0.42	0.00973
Eif4ebp1	chr8	27259844	0.74	0.31	0.42	0.00973
Eif4ebp1	chr8	27259876	0.74	0.31	0.42	0.00973
AB347940	chr8	69719084	0.96	0.53	0.42	0.03
Pabpc5	chrX	119927050	0.59	0.17	0.42	1.04e-08
Pabpc5	chrX	119927062	0.59	0.17	0.42	1.04e-08
DQ724078	chr10	75855882	0.94	0.52	0.41	0.00303
Negr1	chr3	156561087	0.54	0.13	0.41	1.26e-06
Negr1	chr3	156561099	0.54	0.13	0.41	1.26e-06
Negr1	chr3	156561103	0.54	0.13	0.41	1.26e-06
Negr1	chr3	156561112	0.54	0.13	0.41	1.26e-06
Negr1	chr3	156561131	0.54	0.13	0.41	1.26e-06
Negr1	chr3	156561144	0.54	0.13	0.41	1.26e-06
Negr1	chr3	156561147	0.54	0.13	0.41	1.26e-06
Negr1	chr3	156561217	0.54	0.12	0.41	2.72e-07
Mmel1	chr4	154881600	0.7	0.28	0.41	0.01
Tada2b	chr5	36485554	0.68	0.26	0.41	7.44e-10
Tada2b	chr5	36485563	0.68	0.26	0.41	7.44e-10
Igfbp7	chr5	77408239	0.65	0.23	0.41	0.000243
D130017N08Rik	chr5	143758780	0.71	0.29	0.41	2.02e-12
D130017N08Rik	chr5	143758781	0.71	0.29	0.41	2.02e-12
Pip	chr6	41847532	0.73	0.31	0.41	0.13
Olfr446	chr6	42926053	0.97	0.56	0.41	0.01
Olfr446	chr6	42926054	0.97	0.56	0.41	0.01
Svip	chr7	52005345	0.57	0.16	0.41	0.000542
Svip	chr7	52005346	0.57	0.16	0.41	0.000542
Svip	chr7	52005418	0.57	0.16	0.41	0.000542
DQ714093	chr7	73150764	0.82	0.41	0.41	0.02
DQ714093	chr7	73150777	0.82	0.41	0.41	0.02
Folh1	chr7	86775539	0.5	0.08	0.41	0.00247
Pdilt	chr7	119523721	0.9	0.48	0.41	0.00202
Pdilt	chr7	119523734	0.9	0.48	0.41	0.00202
AK042353	chr8	8334289	0.82	0.4	0.41	3.45e-05
Fam155a	chr8	9771127	0.45	0.04	0.41	1.25e-06
Galntl6	chr8	58911427	0.76	0.35	0.41	0.01
Cdh11	chr8	102786315	0.55	0.13	0.41	2.62e-08
Tns1	chr1	73938545	0.97	0.56	0.4	0.0024
Pla2g4a	chr1	149960959	0.44	0.04	0.4	0.00629
Abca8a	chr11	110095826	0.91	0.5	0.4	0.000114
Fam65b	chr13	24580842	0.87	0.46	0.4	0.03
Rab3c	chr13	110280323	0.44	0.03	0.4	1.58e-06
Rxfp3	chr15	11037836	0.54	0.13	0.4	9.08e-06
Rxfp3	chr15	11037878	0.54	0.13	0.4	9.08e-06
Rxfp3	chr15	11037898	0.54	0.13	0.4	9.08e-06
Rxfp3	chr15	11037902	0.54	0.13	0.4	9.08e-06
Rxfp3	chr15	11037938	0.54	0.13	0.4	9.08e-06
Rxfp3	chr15	11037940	0.54	0.13	0.4	9.08e-06
Rxfp3	chr15	11037942	0.54	0.13	0.4	9.08e-06
Fgf12	chr16	28445754	0.45	0.04	0.4	1.22e-09
Fgf12	chr16	28445766	0.45	0.04	0.4	1.22e-09
Fgf12	chr16	28445768	0.45	0.04	0.4	1.22e-09
Axin1	chr17	26137706	0.97	0.56	0.4	0.07
Sema6a	chr18	47368412	0.45	0.05	0.4	0.00133
Sema6a	chr18	47368415	0.45	0.05	0.4	0.00133
Commd8	chr5	72168743	0.81	0.4	0.4	0.17
Adgrl3	chr5	81021141	0.42	0.02	0.4	8.25e-10
Adgrl3	chr5	81021335	0.42	0.02	0.4	8.25e-10
Adgrl3	chr5	81021341	0.42	0.02	0.4	8.25e-10
A830010M20Rik	chr5	107497985	0.73	0.32	0.4	0.01
Oas1d	chr5	120914613	0.69	0.29	0.4	0.13
Oas1d	chr5	120914792	0.69	0.29	0.4	0.13
BC046508	chr5	140207519	0.87	0.46	0.4	0.00142
D130017N08Rik	chr5	143758584	0.68	0.27	0.4	5.26e-12
Cntn4	chr6	106509794	0.96	0.55	0.4	0.00831
Fuz	chr7	44895480	0.75	0.34	0.4	1.06e-05
Fam13c	chr10	70440423	0.43	0.03	0.39	0.09
Myf6	chr10	107495966	0.93	0.54	0.39	0.01
Myf6	chr10	107495983	0.93	0.54	0.39	0.01
Myf6	chr10	107495984	0.93	0.54	0.39	0.01
Trhde	chr10	114801199	0.6	0.2	0.39	2.49e-10
Vamp2	chr11	69087792	0.73	0.34	0.39	0.16
Sox11	chr12	27343395	0.47	0.08	0.39	4.86e-06
Atl1	chr12	69945302	0.95	0.55	0.39	0.00361
Pcnxl4	chr12	72534870	0.98	0.59	0.39	0.1
DQ689298	chr12	98399847	0.98	0.59	0.39	0.1
Tcrg	chr13	19336699	0.85	0.46	0.39	0.00107
Tcrg	chr13	19336700	0.85	0.46	0.39	0.00107
Tcrg	chr13	19336719	0.85	0.46	0.39	0.00107
Tcrg	chr13	19336759	0.85	0.46	0.39	0.00107
Tcrg	chr13	19336760	0.85	0.46	0.39	0.00107
AK050437	chr13	63819371	0.96	0.56	0.39	0.09
Uqcrb	chr13	66906128	0.65	0.26	0.39	0.12
Mef2c	chr13	83572562	0.49	0.1	0.39	0.00416
Ptcd2	chr13	99346081	0.98	0.58	0.39	0.000378
LOC100861615	chr14	6286999	0.41	0.01	0.39	1.77e-07
LOC100861615	chr14	6287028	0.41	0.01	0.39	1.77e-07
LOC100861615	chr14	6287042	0.41	0.01	0.39	1.77e-07
LOC100861615	chr14	6287051	0.41	0.01	0.39	1.77e-07
Egflam	chr15	7398315	0.46	0.06	0.39	0.000636
Egflam	chr15	7398325	0.46	0.06	0.39	0.000636
Gdnf	chr15	7812285	0.51	0.11	0.39	1.84e-06
Gdnf	chr15	7812294	0.51	0.11	0.39	1.84e-06
Gdnf	chr15	7812296	0.51	0.11	0.39	1.84e-06
Gdnf	chr15	7812299	0.51	0.11	0.39	1.84e-06
Fgf12	chr16	28445660	0.43	0.04	0.39	1.95e-09
Wrb	chr16	96144750	0.7	0.31	0.39	1.23e-05
Tpsg1	chr17	25369645	0.98	0.59	0.39	0.11
Pcdha10	chr18	37005210	0.59	0.2	0.39	2.11e-05
Pcdha10	chr18	37005227	0.59	0.2	0.39	2.11e-05
Pcdha10	chr18	37005287	0.59	0.2	0.39	2.11e-05
Pcdhgc4	chr18	37813783	0.77	0.38	0.39	0.16
Sh3rf2	chr18	42053087	0.68	0.29	0.39	0.004
Sh3rf2	chr18	42053097	0.68	0.29	0.39	0.004
Gm5095	chr18	47537850	0.89	0.5	0.39	2.16e-05
Gm5095	chr18	47537885	0.89	0.5	0.39	2.16e-05
Gm5095	chr18	47537945	0.89	0.5	0.39	2.16e-05
Dcc	chr18	72350779	0.43	0.04	0.39	3.95e-13
Tmem138	chr19	10578350	0.78	0.39	0.39	0.00644
Tmem138	chr19	10578351	0.78	0.39	0.39	0.00644
Srxn1	chr2	152104859	0.53	0.13	0.39	0.02
Srxn1	chr2	152104920	0.53	0.13	0.39	0.02
Rbm46	chr3	82876682	0.78	0.38	0.39	7.71e-05
Rbm46	chr3	82876684	0.78	0.38	0.39	7.71e-05
Rbm46	chr3	82876701	0.78	0.38	0.39	7.71e-05
Rxfp4	chr3	88654309	0.83	0.44	0.39	0.12
6530403H02Rik	chr3	120886396	0.7	0.3	0.39	0.00512
Ifi44	chr3	151750027	0.81	0.41	0.39	1.2e-05
Ifi44	chr3	151750028	0.81	0.41	0.39	1.2e-05
Nbn	chr4	15957045	0.96	0.56	0.39	0.09
Cyp3a44	chr5	145806463	0.85	0.46	0.39	0.02
Ccdc61	chr7	18911333	0.69	0.3	0.39	2.53e-05
Mkrn3	chr7	62420107	0.74	0.35	0.39	3.56e-06
Mir7-2	chr7	78887647	0.96	0.56	0.39	4.22e-05
Mir7-2	chr7	78887674	0.96	0.56	0.39	4.22e-05
Mir7-2	chr7	78887698	0.96	0.56	0.39	4.22e-05
Calcb	chr7	114718652	0.53	0.13	0.39	1.89e-06
AK042353	chr8	8334573	0.64	0.25	0.39	4.33e-05
AK042353	chr8	8334577	0.64	0.25	0.39	4.33e-05
Arhgef7	chr8	11727213	0.72	0.33	0.39	0.00366
Arhgef7	chr8	11727214	0.72	0.33	0.39	0.00366
Arhgef7	chr8	11727249	0.72	0.33	0.39	0.00366
Mmp15	chr8	95352013	0.46	0.06	0.39	0.00246
Cyb5b	chr8	107164890	0.84	0.44	0.39	0.00504
Cyb5b	chr8	107164897	0.84	0.44	0.39	0.00504
Sema3b	chr9	107605522	0.99	0.59	0.39	0.01
Prss50	chr9	110857439	0.69	0.29	0.39	0.01
Prss50	chr9	110857446	0.69	0.29	0.39	0.01
AK077029	chr9	114318017	0.78	0.39	0.39	2.21e-05
AK077029	chr9	114318075	0.78	0.39	0.39	2.21e-05
Zfp105	chr9	122922649	0.67	0.28	0.39	0.08
Zc4h2	chrX	95659402	0.85	0.46	0.39	5.04e-05
Ogt	chrX	101639620	0.43	0.03	0.39	0.09
Zmat1	chrX	134981824	0.96	0.57	0.39	0.02
Mid2	chrX	140664381	0.65	0.26	0.39	0.12
Crygc	chr1	65074298	0.77	0.38	0.38	0.02
4930440C22Rik	chr1	94796095	0.96	0.58	0.38	0.05
Brinp3	chr1	146494502	0.5	0.11	0.38	0.00048
Esrrg	chr1	187997434	0.57	0.19	0.38	8.81e-08
Grm1	chr10	11081923	0.42	0.03	0.38	0.000891
Grm1	chr10	11081948	0.42	0.03	0.38	0.000891
Grm1	chr10	11082001	0.42	0.03	0.38	0.000891
Adgrg6	chr10	14545602	0.41	0.03	0.38	0.00197
Adgrg6	chr10	14545626	0.41	0.03	0.38	0.00197
Adgrg6	chr10	14545630	0.41	0.03	0.38	0.00197
Nmbr	chr10	14759803	0.53	0.15	0.38	0.0027
Nmbr	chr10	14759841	0.53	0.15	0.38	0.0027
Nmbr	chr10	14759866	0.53	0.15	0.38	0.0027
Gjc2	chr11	59178901	0.77	0.38	0.38	0.27
Tcstv1	chr13	119895977	0.92	0.54	0.38	0.03
Sox21	chr14	118238326	0.69	0.31	0.38	0.01
Gdnf	chr15	7814435	0.57	0.19	0.38	0.000204
Pdzd2	chr15	12599341	0.79	0.41	0.38	0.00025
Matn2	chr15	34305487	0.72	0.33	0.38	0.15
Has2	chr15	56695603	0.46	0.07	0.38	1.01e-07
Mpp7	chr18	7627372	0.86	0.48	0.38	0.00834
Mpp7	chr18	7627373	0.86	0.48	0.38	0.00834
Dlx1as	chr2	71538124	0.66	0.27	0.38	0.000563
Pfdn4	chr2	170510337	0.97	0.59	0.38	0.13
Lrrcc1	chr3	14533742	0.4	0.02	0.38	0.13
Pramel5	chr4	144281832	0.97	0.59	0.38	0.12
Mxra8	chr4	155841531	0.41	0.02	0.38	0.00118
Mxra8	chr4	155841547	0.41	0.02	0.38	0.00118
Mxra8	chr4	155841572	0.41	0.02	0.38	0.00118
Igfbp7	chr5	77408292	0.68	0.29	0.38	0.000611
Slc4a4	chr5	88887553	0.5	0.11	0.38	0.13
Gm19619	chr5	91283275	0.62	0.24	0.38	7.92e-05
Gm19619	chr5	91283276	0.62	0.24	0.38	7.92e-05
Vmn1r11	chr6	57136259	0.88	0.49	0.38	5.54e-06
AK007436	chr6	92943829	0.44	0.06	0.38	0.000254
Adipor2	chr6	119417232	0.72	0.34	0.38	0.00209
Kcna1	chr6	126643845	0.41	0.02	0.38	4.34e-06
Kcna1	chr6	126643852	0.41	0.02	0.38	4.34e-06
Kcna1	chr6	126643870	0.41	0.02	0.38	4.34e-06
Kcna1	chr6	126643875	0.41	0.02	0.38	4.34e-06
Ccdc61	chr7	18911148	0.68	0.3	0.38	7.91e-06
Ccdc61	chr7	18911160	0.68	0.3	0.38	7.91e-06
A930016O22Rik	chr7	19421807	0.88	0.5	0.38	0.01
A930016O22Rik	chr7	19421862	0.88	0.5	0.38	0.01
Pmis2	chr7	30672165	0.89	0.51	0.38	0.00919
AK019774	chr7	39799144	0.81	0.43	0.38	0.17
Ccdc155	chr7	45205552	0.97	0.59	0.38	0.13
4930554H23Rik	chr7	63444198	0.45	0.06	0.38	0.00139
AK196832	chr7	64222667	0.98	0.59	0.38	0.11
AK047323	chr7	93081463	0.47	0.08	0.38	0.000115
Wnt11	chr7	98834333	0.4	0.01	0.38	0.04
Casp4	chr9	5308976	0.52	0.13	0.38	0.00227
Ipcef1	chr10	7052676	0.59	0.22	0.37	0.24
Aldh8a1	chr10	21376996	0.94	0.56	0.37	0.18
Aldh8a1	chr10	21377030	0.94	0.56	0.37	0.18
AB353040	chr10	23657148	0.75	0.38	0.37	0.1
AB353040	chr10	23657152	0.75	0.38	0.37	0.1
Nepn	chr10	52391648	0.85	0.47	0.37	0.03
Nepn	chr10	52391710	0.85	0.47	0.37	0.03
Rundc3a	chr11	102397930	0.59	0.22	0.37	0.24
Rbfox3	chr11	118909503	0.4	0.03	0.37	4.2e-05
AK043332	chr12	105898781	0.86	0.48	0.37	0.01
Mir670	chr2	94261679	0.97	0.59	0.37	0.03
Olfr1282	chr2	111335712	0.91	0.54	0.37	0.03
Olfr1282	chr2	111335773	0.91	0.54	0.37	0.03
4931406P16Rik	chr7	34314504	0.97	0.59	0.37	0.00795
Ascl3	chr7	109727618	0.95	0.57	0.37	0.000202
A330008L17Rik	chr8	99415869	0.58	0.2	0.37	0.000264
Vwa3b	chr1	37029047	0.48	0.11	0.36	0.00984
Esrrg	chr1	187997409	0.58	0.22	0.36	1.26e-07
Esrrg	chr1	187997410	0.58	0.22	0.36	1.26e-07
Esrrg	chr1	187997421	0.58	0.22	0.36	1.26e-07
Esrrg	chr1	187997422	0.58	0.22	0.36	1.26e-07
Grik2	chr10	49788985	0.39	0.03	0.36	0.02
Greb1	chr12	16739830	0.48	0.11	0.36	0.01
Greb1	chr12	16739841	0.48	0.11	0.36	0.01
Uqcrb	chr13	66906580	0.98	0.61	0.36	0.08
Cartpt	chr13	99900969	0.69	0.32	0.36	0.01
Pde10a	chr17	8525965	0.51	0.14	0.36	1.69e-05
Pde10a	chr17	8525981	0.51	0.14	0.36	1.69e-05
Pde10a	chr17	8525983	0.51	0.14	0.36	1.69e-05
Pde10a	chr17	8525991	0.51	0.14	0.36	1.69e-05
AK134158	chr17	18968603	0.67	0.31	0.36	0.000982
Sema6d	chr2	124090071	0.46	0.09	0.36	1.8e-06
Sema6d	chr2	124090336	0.51	0.14	0.36	0.00881
Sema6d	chr2	124090339	0.51	0.14	0.36	0.00881
Sema6d	chr2	124090355	0.51	0.14	0.36	0.00881
Sema6d	chr2	124090360	0.51	0.14	0.36	0.00881
Sema6d	chr2	124090364	0.51	0.14	0.36	0.00881
Flrt3	chr2	140671612	0.66	0.3	0.36	0.04
Hnf4a	chr2	163546623	0.84	0.47	0.36	0.00599
Slitrk3	chr3	73057539	0.39	0.03	0.36	1.27e-11
Slitrk3	chr3	73057608	0.39	0.03	0.36	8.68e-13
Slitrk3	chr3	73057623	0.39	0.03	0.36	8.68e-13
Slitrk3	chr3	73057642	0.39	0.03	0.36	8.68e-13
Slitrk3	chr3	73057653	0.39	0.03	0.36	8.68e-13
Slitrk3	chr3	73057655	0.39	0.03	0.36	8.68e-13
Slitrk3	chr3	73057660	0.39	0.03	0.36	8.68e-13
Slitrk3	chr3	73057668	0.39	0.03	0.36	8.68e-13
Slitrk3	chr3	73057671	0.39	0.03	0.36	8.68e-13
Slitrk3	chr3	73057676	0.39	0.03	0.36	8.68e-13
Wnt11	chr7	98837449	0.62	0.26	0.36	0.00712
Rasgrf1	chr9	89909843	0.4	0.04	0.36	1.14e-07
Rasgrf1	chr9	89909851	0.4	0.04	0.36	1.14e-07
Rasgrf1	chr9	89909869	0.4	0.04	0.36	1.14e-07
Zic4	chr9	91368959	0.38	0.02	0.36	0.0012
Zic4	chr9	91368962	0.38	0.02	0.36	0.0012
Zic4	chr9	91368978	0.38	0.02	0.36	0.0012
Zic4	chr9	91368980	0.38	0.02	0.36	0.0012
Zic4	chr9	91368984	0.38	0.02	0.36	0.0012
Zic4	chr9	91369013	0.38	0.02	0.36	0.0012
Foxl2	chr9	98954531	0.4	0.03	0.36	0.07
Cdc25a	chr9	109875256	0.5	0.13	0.36	0.05
Arpp21	chr9	112232780	0.66	0.29	0.36	0.000358
Arpp21	chr9	112232805	0.66	0.29	0.36	0.000358
Arpp21	chr9	112232809	0.66	0.29	0.36	0.000358
Arpp21	chr9	112232825	0.66	0.29	0.36	0.000358
Arpp21	chr9	112232913	0.65	0.29	0.36	0.000185
C030023E24Rik	chrX	61190961	0.86	0.5	0.36	0.15
C030023E24Rik	chrX	61190962	0.86	0.5	0.36	0.15
Erbb4	chr1	69108305	0.39	0.04	0.35	3.01e-08
Gorab	chr1	163404107	0.71	0.36	0.35	0.0015
P2rx1	chr11	73010157	0.92	0.56	0.35	0.05
Tmigd1	chr11	76903467	0.96	0.61	0.35	0.11
Cox11	chr11	90637361	0.67	0.32	0.35	0.01
Cox11	chr11	90637362	0.67	0.32	0.35	0.01
Car10	chr11	93098984	0.41	0.06	0.35	1.79e-06
Abca8a	chr11	110095946	0.86	0.5	0.35	2.72e-05
Abca8a	chr11	110096071	0.86	0.5	0.35	2.72e-05
Sox9	chr11	112780771	0.4	0.04	0.35	8.1e-05
Sox9	chr11	112780801	0.4	0.04	0.35	8.1e-05
Pycr1	chr11	120644745	0.98	0.63	0.35	0.05
Rdh14	chr12	10389867	0.93	0.57	0.35	1.99e-05
Rdh14	chr12	10389871	0.93	0.57	0.35	1.99e-05
Fam84a	chr12	14151047	0.45	0.1	0.35	1.28e-05
Fam84a	chr12	14151075	0.45	0.1	0.35	1.28e-05
Kcnh5	chr12	75177512	0.43	0.08	0.35	0.000211
4930526H09Rik	chr13	110904083	0.78	0.42	0.35	0.01
4930526H09Rik	chr13	110904132	0.78	0.42	0.35	0.01
Stmn4	chr14	66344137	0.54	0.19	0.35	0.00476
AK006138	chr15	88892523	0.98	0.63	0.35	0.05
AK079994	chr18	20847773	0.88	0.53	0.35	0.02
Hoxd3os1	chr2	74713666	0.56	0.2	0.35	0.02
Hoxd3os1	chr2	74713671	0.56	0.2	0.35	0.02
Lrrc4c	chr2	97467835	0.6	0.25	0.35	0.00517
Aqr	chr2	114118725	0.89	0.53	0.35	0.02
AB001425	chr2	120663946	0.91	0.55	0.35	0.1
Slc52a3	chr2	151995838	0.6	0.25	0.35	0.06
L3mbtl1	chr2	162943003	0.69	0.34	0.35	0.00408
L3mbtl1	chr2	162943036	0.69	0.34	0.35	0.00408
Zfp462	chr4	54947346	0.38	0.02	0.35	0
Col27a1	chr4	63282029	0.67	0.31	0.35	0.05
Pappa	chr4	65124020	0.4	0.04	0.35	3.79e-10
Tle1	chr4	72199581	0.38	0.03	0.35	7.11e-07
Lurap1l	chr4	80910811	0.4	0.04	0.35	3.39e-05
Lurap1l	chr4	80910858	0.4	0.04	0.35	3.39e-05
Lurap1l	chr4	80910882	0.4	0.04	0.35	3.39e-05
Lurap1l	chr4	80910905	0.4	0.04	0.35	3.39e-05
Elavl2	chr4	91400852	0.79	0.43	0.35	0.01
Wdr78	chr4	103074252	0.71	0.36	0.35	0.11
Dab1	chr4	104368028	0.42	0.07	0.35	7.38e-07
Rimkla	chr4	119494013	0.98	0.62	0.35	0.000941
Mir7018	chr4	137536977	0.86	0.5	0.35	0.08
Rap1gap	chr4	137723528	0.51	0.16	0.35	1.18e-05
Rap1gap	chr4	137723553	0.53	0.18	0.35	5.11e-06
Rap1gap	chr4	137723578	0.53	0.18	0.35	5.11e-06
Vwde	chr6	13224519	0.6	0.24	0.35	6.68e-05
Mkrn1	chr6	39421292	0.81	0.45	0.35	0.05
Sptbn4	chr7	27396928	0.39	0.03	0.35	0.18
2200002D01Rik	chr7	29248657	0.81	0.46	0.35	0.00708
2200002D01Rik	chr7	29248662	0.81	0.46	0.35	0.00708
2200002D01Rik	chr7	29248700	0.81	0.46	0.35	0.00708
Cd33	chr7	43533574	0.37	0.01	0.35	0.000136
Cd33	chr7	43533579	0.37	0.01	0.35	0.000136
Klk11	chr7	43776772	0.96	0.61	0.35	0.05
Ndn	chr7	62348059	0.79	0.43	0.35	0.02
Ndn	chr7	62348215	0.79	0.43	0.35	0.02
Ndn	chr7	62348255	0.79	0.43	0.35	0.02
Ndn	chr7	62348261	0.79	0.43	0.35	0.02
Ndn	chr7	62348269	0.79	0.43	0.35	0.02
Pgm2l1	chr7	100226712	0.76	0.41	0.35	0.04
Calcb	chr7	114718858	0.51	0.15	0.35	6.55e-08
Calcb	chr7	114718867	0.51	0.15	0.35	6.55e-08
BC024386	chr7	140905766	0.95	0.6	0.35	0.01
BC024386	chr7	140905791	0.95	0.6	0.35	0.01
AB349653	chr8	37310584	0.97	0.61	0.35	0.09
Pdlim3	chr8	45884725	0.53	0.17	0.35	0.000185
Galntl6	chr8	58911656	0.5	0.15	0.35	0.000625
Ucp1	chr8	83289740	0.78	0.43	0.35	0.01
Ucp1	chr8	83289762	0.78	0.43	0.35	0.01
A330008L17Rik	chr8	99415170	0.44	0.08	0.35	0.0042
A330008L17Rik	chr8	99415178	0.44	0.08	0.35	0.0042
Mlkl	chr8	111338918	0.99	0.63	0.35	0.000563
Mlkl	chr8	111339085	0.99	0.63	0.35	0.000563
Foxc2	chr8	121114776	0.38	0.02	0.35	5.15e-05
Foxc2	chr8	121114803	0.38	0.02	0.35	5.15e-05
Foxc2	chr8	121114821	0.38	0.02	0.35	5.15e-05
Foxc2	chr8	121114834	0.38	0.02	0.35	5.15e-05
Foxc2	chr8	121114851	0.38	0.02	0.35	5.15e-05
3000002C10Rik	chr9	109831857	0.94	0.58	0.35	0.15
Kcnt2	chr1	140245692	0.43	0.09	0.34	3.93e-07
Kcnt2	chr1	140245698	0.43	0.09	0.34	3.93e-07
Kcnt2	chr1	140245704	0.43	0.09	0.34	3.93e-07
Kcnt2	chr1	140245751	0.43	0.09	0.34	3.93e-07
Pbx1	chr1	168431735	0.4	0.06	0.34	0.00592
Pbx1	chr1	168431818	0.4	0.06	0.34	0.00592
Prox1	chr1	190170745	0.39	0.05	0.34	0.000409
Prox1	chr1	190170762	0.39	0.05	0.34	0.000409
Prox1	chr1	190170768	0.39	0.05	0.34	0.000409
Prox1	chr1	190170785	0.39	0.05	0.34	0.000409
Prox1	chr1	190170798	0.39	0.05	0.34	0.000409
Prox1	chr1	190170817	0.39	0.05	0.34	0.000409
Zfp365	chr10	67913828	0.95	0.6	0.34	0.06
Zfp365	chr10	67913842	0.95	0.6	0.34	0.06
Cacng5	chr11	107911711	0.64	0.3	0.34	0.00616
Abca8a	chr11	110096184	0.87	0.53	0.34	0.00352
Abca8a	chr11	110096185	0.87	0.53	0.34	0.00352
Nrcam	chr12	44328042	0.99	0.64	0.34	0.00496
Srp54a	chr12	55079474	0.78	0.43	0.34	0.04
Srp54a	chr12	55079475	0.78	0.43	0.34	0.04
1700086L19Rik	chr12	74283975	0.89	0.55	0.34	0.00455
Nrxn3	chr12	88723229	0.55	0.21	0.34	4.13e-06
Nrxn3	chr12	88723235	0.55	0.21	0.34	4.13e-06
Nrxn3	chr12	88723251	0.55	0.21	0.34	4.13e-06
AK076914	chr12	116757444	0.75	0.4	0.34	0.31
Tcrg-C1	chr13	19184658	0.8	0.45	0.34	0.1
Serpinb9b	chr13	33026867	0.91	0.56	0.34	0.02
Gm20554	chr13	72629988	0.51	0.16	0.34	0.000458
Ccdc127	chr13	74349520	0.48	0.13	0.34	0.03
Ccdc127	chr13	74349621	0.48	0.13	0.34	0.03
Ccdc127	chr13	74349646	0.48	0.13	0.34	0.03
Mef2c	chr13	83524776	0.36	0.01	0.34	0
Mettl7a3	chr15	100334632	0.97	0.62	0.34	0.01
Sema6d	chr2	124090061	0.46	0.11	0.34	3.74e-06
Dmbx1	chr4	115940551	0.53	0.18	0.34	0.0055
Dmbx1	chr4	115940588	0.53	0.18	0.34	0.0055
Dmbx1	chr4	115940590	0.53	0.18	0.34	0.0055
Dmbx1	chr4	115940679	0.53	0.18	0.34	0.0055
Eif2b3	chr4	117018145	0.96	0.62	0.34	0.07
AK017068	chr4	124333042	0.94	0.6	0.34	0.0031
AK007436	chr6	92943872	0.43	0.08	0.34	0.000261
AK007436	chr6	92943891	0.43	0.08	0.34	0.000261
AK007436	chr6	92943956	0.43	0.08	0.34	0.000261
AK007436	chr6	92943985	0.43	0.08	0.34	0.000261
AK007436	chr6	92944015	0.43	0.08	0.34	0.000261
AB351889	chr7	94374109	0.75	0.41	0.34	0.00151
AB351889	chr7	94374118	0.75	0.41	0.34	0.00151
AB351889	chr7	94374126	0.75	0.41	0.34	0.00151
AB351889	chr7	94374135	0.75	0.41	0.34	0.00151
AB351889	chr7	94374209	0.75	0.41	0.34	0.00151
Wnt11	chr7	98837671	0.55	0.21	0.34	0.04
Folr1	chr7	101871262	0.99	0.64	0.34	0.02
Anapc15	chr7	101881045	0.98	0.64	0.34	0.01
Anapc15	chr7	101881056	0.98	0.64	0.34	0.01
Olfr544	chr7	102484820	0.98	0.63	0.34	0.000429
Olfr544	chr7	102484835	0.98	0.63	0.34	0.000429
Olfr544	chr7	102484844	0.98	0.63	0.34	0.000429
Satb2	chr1	56971261	0.36	0.03	0.33	0.08
Als2cr11	chr1	59004713	0.95	0.61	0.33	0.000212
Map2	chr1	66322261	0.76	0.43	0.33	0.0016
Daw1	chr1	83159400	0.59	0.26	0.33	0.01
AK029258	chr10	94147313	0.62	0.28	0.33	0.04
AK029258	chr10	94147343	0.62	0.28	0.33	0.04
AK029258	chr10	94147344	0.62	0.28	0.33	0.04
Lrriq1	chr10	103236967	0.9	0.57	0.33	0.02
Lrriq1	chr10	103236968	0.9	0.57	0.33	0.02
Gm29685	chr10	107945531	0.98	0.64	0.33	0.01
Shmt2	chr10	127522839	0.76	0.43	0.33	0.000229
Shmt2	chr10	127522840	0.76	0.43	0.33	0.000229
Snora5c	chr11	6621551	0.98	0.65	0.33	0.13
AB349811	chr11	8346488	0.99	0.66	0.33	0.05
Grb10	chr11	12038482	0.51	0.18	0.33	0.00313
Zfp354a	chr11	51059058	0.56	0.22	0.33	0.02
Zfp354a	chr11	51059128	0.56	0.22	0.33	0.02
Zfp354a	chr11	51059173	0.56	0.22	0.33	0.02
Specc1	chr11	62076479	0.83	0.5	0.33	0.000573
Tmem63c	chr12	87025601	0.99	0.65	0.33	0.13
Ppp1r13b	chr12	111845571	0.34	0.01	0.33	0.01
TRNA_Ala	chr13	21253514	0.71	0.37	0.33	0.01
TRNA_Ala	chr13	21253535	0.71	0.37	0.33	0.01
Olfr1359	chr13	21702256	0.91	0.58	0.33	0.01
Olfr1359	chr13	21702263	0.91	0.58	0.33	0.01
Olfr1359	chr13	21702328	0.91	0.58	0.33	0.01
Prss16	chr13	22009800	0.76	0.42	0.33	0.000334
Vmn1r199	chr13	22381733	0.99	0.66	0.33	0.02
Agtr1a	chr13	30335403	0.85	0.51	0.33	9.94e-05
Agtr1a	chr13	30335428	0.85	0.51	0.33	9.94e-05
Zfp712	chr13	67061655	0.92	0.58	0.33	0.17
BC067033	chr13	78172115	0.52	0.18	0.33	0.00486
Mef2c	chr13	83524622	0.35	0.02	0.33	2.22e-16
Mef2c	chr13	83524756	0.34	0.01	0.33	0
Fgf14	chr14	124677201	0.54	0.21	0.33	0.01
Fgf14	chr14	124677237	0.54	0.21	0.33	0.01
Fgf14	chr14	124677239	0.54	0.21	0.33	0.01
Slc45a2	chr15	11000605	0.99	0.65	0.33	0.07
Mtdh	chr15	34081503	0.67	0.34	0.33	0.00747
Mtdh	chr15	34081504	0.67	0.34	0.33	0.00747
Dcstamp	chr15	39744684	0.71	0.38	0.33	0.1
Dcstamp	chr15	39744687	0.71	0.38	0.33	0.1
Sybu	chr15	44748207	0.42	0.08	0.33	0.02
Sybu	chr15	44748213	0.42	0.08	0.33	0.02
Sybu	chr15	44748292	0.42	0.08	0.33	0.02
Csmd3	chr15	48791820	0.44	0.1	0.33	3.8e-08
Csmd3	chr15	48791856	0.43	0.09	0.33	1.25e-08
Csmd3	chr15	48791892	0.43	0.09	0.33	1.25e-08
Csmd3	chr15	48791914	0.43	0.09	0.33	1.25e-08
Tagap	chr17	7925596	0.83	0.5	0.33	0.07
H2-Ea-ps	chr17	34346017	0.61	0.27	0.33	0.05
H2-Ea-ps	chr17	34346125	0.61	0.27	0.33	0.05
Kif6	chr17	49614190	0.74	0.4	0.33	0.00563
Gm4566	chr17	71341921	0.5	0.16	0.33	0.15
Mlana	chr19	29697956	0.94	0.61	0.33	0.000387
Mlana	chr19	29697974	0.94	0.61	0.33	0.000387
Mlana	chr19	29697975	0.94	0.61	0.33	0.000387
Sfmbt2	chr2	10368992	0.83	0.5	0.33	0.02
Sfmbt2	chr2	10369032	0.83	0.5	0.33	0.02
Etl4	chr2	19909018	0.68	0.35	0.33	0.04
Etl4	chr2	19909119	0.68	0.35	0.33	0.04
Etl4	chr2	19909166	0.68	0.35	0.33	0.04
AK090172	chr2	28118013	0.79	0.46	0.33	0.04
Gyg	chr3	20155627	0.54	0.2	0.33	0.02
Gyg	chr3	20155657	0.54	0.2	0.33	0.02
Nlgn1	chr3	26333196	0.46	0.13	0.33	2.38e-06
Map9	chr3	82358567	0.6	0.26	0.33	0.000442
Cd1d2	chr3	86986314	0.83	0.5	0.33	0.01
Cd1d2	chr3	86986361	0.83	0.5	0.33	0.01
Arhgef2	chr3	88615322	0.98	0.65	0.33	0.13
Rbm8a	chr3	96629234	0.56	0.23	0.33	0.02
Tspan2os	chr3	102736349	0.97	0.64	0.33	0.02
Tspan2os	chr3	102736416	0.97	0.64	0.33	0.02
Pifo	chr3	106015219	0.81	0.48	0.33	0.01
Pifo	chr3	106015270	0.81	0.48	0.33	0.01
Pifo	chr3	106015344	0.81	0.48	0.33	0.01
Brinp1	chr4	68954546	0.46	0.12	0.33	4.05e-08
CK137956	chr4	127970550	0.55	0.22	0.33	0.11
Ift22	chr5	136908592	0.49	0.16	0.33	0.00823
Ift22	chr5	136908613	0.49	0.16	0.33	0.00823
Nxpe5	chr5	138225860	0.66	0.33	0.33	0.03
TRNA_Cys	chr6	48271735	0.73	0.4	0.33	0.27
1700026J14Rik	chr6	48538746	0.93	0.59	0.33	0.18
Eva1a	chr6	82040544	0.77	0.44	0.33	0.1
D030047H15Rik	chr7	4137690	0.45	0.12	0.33	0.14
Cntnap4	chr8	112568628	0.77	0.43	0.33	0.01
Gm10680	chr9	46243550	0.94	0.61	0.33	0.00687
Gm10680	chr9	46243564	0.94	0.61	0.33	0.00687
Snap91	chr9	86881200	0.79	0.46	0.33	0.000901
Snap91	chr9	86881253	0.79	0.46	0.33	0.000901
Nop58	chr1	59684536	0.38	0.05	0.32	6.11e-08
Cxcr1	chr1	74194624	0.71	0.39	0.32	0.01
4930503O07Rik	chr1	194223866	0.55	0.23	0.32	0.01
4930503O07Rik	chr1	194223869	0.55	0.23	0.32	0.01
Cr2	chr1	195164122	0.98	0.65	0.32	0.09
Grm1	chr10	11081404	0.59	0.26	0.32	0.03
Map3k5	chr10	19933447	0.51	0.18	0.32	0.08
Map3k5	chr10	19933477	0.51	0.18	0.32	0.08
Map3k5	chr10	19933486	0.51	0.18	0.32	0.08
AK041716	chr10	21185837	0.87	0.55	0.32	0.06
Lrrtm3	chr10	64090463	0.52	0.19	0.32	0.00162
DQ722438	chr10	86575146	0.55	0.22	0.32	0.36
Gas7	chr11	67595725	0.92	0.6	0.32	0.00395
Tmem95	chr11	69877780	0.88	0.56	0.32	0.04
Stac2	chr11	98054720	0.85	0.52	0.32	0.15
Stac2	chr11	98054934	0.85	0.52	0.32	0.15
Sstr2	chr11	113618222	0.46	0.14	0.32	0.09
Sstr2	chr11	113618265	0.46	0.14	0.32	0.09
Sstr2	chr11	113618300	0.46	0.14	0.32	0.09
Kcnh5	chr12	75177546	0.4	0.08	0.32	0.000384
Scgn	chr13	23990740	0.56	0.23	0.32	0.18
Scgn	chr13	23990828	0.56	0.23	0.32	0.18
Scgn	chr13	23990962	0.56	0.23	0.32	0.18
Scgn	chr13	23990967	0.56	0.23	0.32	0.18
Nsd1	chr13	55208327	0.82	0.5	0.32	0.11
Nsd1	chr13	55208366	0.82	0.5	0.32	0.11
Zfp455	chr13	67194312	0.48	0.15	0.32	0.01
Zfp455	chr13	67194316	0.48	0.15	0.32	0.01
Mir466f-4	chr13	71105590	0.84	0.51	0.32	0.00736
Cast	chr13	74734425	0.91	0.59	0.32	0.12
Olfr49	chr14	54283043	0.94	0.62	0.32	0.000104
Cdh18	chr15	23035946	0.41	0.09	0.32	0.000156
Csmd3	chr15	48792025	0.44	0.11	0.32	6.74e-08
Csmd3	chr15	48792048	0.44	0.11	0.32	6.74e-08
Has2	chr15	56695626	0.39	0.06	0.32	0.000484
Has2	chr15	56695627	0.39	0.06	0.32	0.000484
D15Ertd621e	chr15	58415204	0.72	0.39	0.32	0.00601
Wnt7b	chr15	85578443	0.52	0.2	0.32	0.24
Vmn2r124	chr17	18048356	0.86	0.54	0.32	0.05
Gm4461	chr17	33216390	0.98	0.66	0.32	0.06
Zfp101	chr17	33396052	0.96	0.64	0.32	0.02
H2-Ea-ps	chr17	34345960	0.68	0.36	0.32	0.02
Pcdhgb8	chr18	37762226	0.8	0.48	0.32	0.00359
Bdnf	chr2	109676684	0.49	0.16	0.32	0.01
Zfp770	chr2	114198045	0.94	0.62	0.32	0.03
Zfp770	chr2	114198046	0.94	0.62	0.32	0.03
Polr1b	chr2	129100594	0.96	0.63	0.32	0.05
Polr1b	chr2	129100618	0.96	0.63	0.32	0.05
AK085768	chr2	144068722	0.85	0.53	0.32	0.00658
AK085768	chr2	144068803	0.85	0.53	0.32	0.00658
Sec22b	chr3	97900660	0.59	0.26	0.32	0.00471
Bank1	chr3	136247668	0.39	0.06	0.32	0.000165
Bank1	chr3	136247677	0.39	0.06	0.32	0.000165
Btbd19	chr4	117121937	0.74	0.42	0.32	0.18
Btbd19	chr4	117122011	0.74	0.42	0.32	0.18
Dnali1	chr4	125066742	0.36	0.03	0.32	7.01e-08
Dnali1	chr4	125066854	0.36	0.03	0.32	7.01e-08
Dnali1	chr4	125066860	0.36	0.03	0.32	7.01e-08
Magi2	chr5	19907852	0.35	0.03	0.32	0.00073
0610040J01Rik	chr5	63811041	0.89	0.56	0.32	0.17
Gabra2	chr5	71096761	0.74	0.41	0.32	0.02
Igfbp7	chr5	77408408	0.7	0.37	0.32	0.00252
Ereg	chr5	91073735	0.73	0.41	0.32	0.04
Ereg	chr5	91073744	0.73	0.41	0.32	0.04
Ghrhr	chr6	55374840	0.77	0.44	0.32	0.13
Gadd45a	chr6	67038123	0.9	0.58	0.32	1.11e-05
Gadd45a	chr6	67038134	0.9	0.58	0.32	1.11e-05
Abca15	chr7	120327829	0.56	0.24	0.32	0.00339
Pdlim3	chr8	45884985	0.43	0.11	0.32	8.77e-05
Pdlim3	chr8	45884990	0.43	0.11	0.32	8.77e-05
Thsd4	chr9	60142554	0.82	0.5	0.32	0.02
Vprbp	chr9	106861828	0.98	0.65	0.32	0.13
Ptpn23	chr9	110408792	0.49	0.17	0.32	2.9e-05
Ptpn23	chr9	110408795	0.49	0.17	0.32	2.9e-05
Ptpn23	chr9	110408980	0.49	0.17	0.32	2.9e-05
Ptpn23	chr9	110409022	0.58	0.25	0.32	0.000284
AB335744	chrX	92441836	0.94	0.62	0.32	0.06
Arfgef1	chr1	10161343	0.97	0.65	0.31	0.16
Adgrb3	chr1	25826875	0.57	0.26	0.31	0.01
Adgrb3	chr1	25826933	0.57	0.26	0.31	0.01
Adgrb3	chr1	25826934	0.57	0.26	0.31	0.01
Adgrb3	chr1	25826965	0.57	0.26	0.31	0.01
Mark1	chr1	185000100	0.36	0.04	0.31	0.000407
Esrrg	chr1	187997340	0.59	0.27	0.31	1.01e-06
Lamb3	chr1	193301566	0.96	0.65	0.31	0.18
Syne1	chr10	5369801	0.63	0.32	0.31	0.2
Gja1	chr10	56376543	0.79	0.48	0.31	0.01
Sowahc	chr10	59221040	0.47	0.16	0.31	0.11
AK038827	chr10	94311810	0.34	0.03	0.31	0.18
AB349811	chr10	104610379	0.8	0.48	0.31	0.00207
AB349811	chr10	104610436	0.8	0.48	0.31	0.00207
AB349811	chr10	104610445	0.8	0.48	0.31	0.00207
AB349811	chr10	104610462	0.8	0.48	0.31	0.00207
AB349811	chr10	104610463	0.8	0.48	0.31	0.00207
AB349811	chr10	104610476	0.8	0.48	0.31	0.00207
AB349811	chr10	104610477	0.8	0.48	0.31	0.00207
Lrig3	chr10	125966094	0.35	0.03	0.31	2.01e-05
Pik3ip1	chr11	3333818	0.91	0.59	0.31	0.22
Rps6kl1	chr12	85139940	0.85	0.54	0.31	0.07
Ptpn21	chr12	98736971	0.58	0.27	0.31	0.03
Ptpn21	chr12	98736975	0.58	0.27	0.31	0.03
Ptpn21	chr12	98736977	0.58	0.27	0.31	0.03
Chga	chr12	102554157	0.63	0.32	0.31	0.01
5033406O09Rik	chr12	111945669	0.67	0.36	0.31	0.05
5033406O09Rik	chr12	111945689	0.67	0.36	0.31	0.05
5033406O09Rik	chr12	111945701	0.67	0.36	0.31	0.05
5033406O09Rik	chr12	111945703	0.67	0.36	0.31	0.05
Phactr1	chr13	43125149	0.93	0.61	0.31	0.00449
Nipal2	chr15	34679794	0.87	0.56	0.31	0.000981
Nov	chr15	54746231	0.34	0.03	0.31	0.01
Kcnj6	chr16	94997223	0.44	0.13	0.31	0.06
Kcnj6	chr16	94997274	0.44	0.13	0.31	0.06
Scaf8	chr17	3177338	0.97	0.65	0.31	0.16
Pcdhb12	chr18	37435209	0.92	0.61	0.31	0.24
Nlgn1	chr3	26153937	0.36	0.04	0.31	0.000114
Nlgn1	chr3	26332914	0.49	0.18	0.31	0.00201
Nlgn1	chr3	26332981	0.47	0.16	0.31	0.000204
Elavl2	chr4	91376897	0.37	0.06	0.31	0.000151
AK030206	chr4	154870283	0.75	0.43	0.31	0.23
Igfbp7	chr5	77408473	0.71	0.4	0.31	0.00842
Cxcl5	chr5	90758656	0.73	0.42	0.31	0.00506
Arhgap24	chr5	102207284	0.51	0.19	0.31	0.000165
Arhgap24	chr5	102207296	0.51	0.19	0.31	0.000165
Mapk10	chr5	103211192	0.44	0.13	0.31	0.01
Mapk10	chr5	103211217	0.44	0.13	0.31	0.01
Srrm4	chr5	116593246	0.35	0.04	0.31	4.54e-07
AK085764	chr6	34655213	0.9	0.58	0.31	0.07
AK085764	chr6	34655361	0.9	0.58	0.31	0.07
Olfr446	chr6	43067561	0.81	0.5	0.31	0.25
Gm5111	chr6	48588782	0.54	0.23	0.31	0.05
Acsm1	chr7	119617722	0.46	0.14	0.31	0.15
Fam57b	chr7	126815488	0.97	0.66	0.31	0.03
Nkx6-2	chr7	139583710	0.53	0.21	0.31	0.02
Nkx6-2	chr7	139583849	0.53	0.21	0.31	0.02
Ushbp1	chr8	71386298	0.97	0.65	0.31	0.01
4933408N05Rik	chr8	114352005	0.46	0.15	0.31	5.37e-07
Gk5	chr9	96119852	0.65	0.34	0.31	0.01
Fbxw26	chr9	109746029	0.93	0.62	0.31	0.15
Arpp21	chr9	112233027	0.63	0.31	0.31	0.00179
Golga4	chr9	118555442	0.97	0.65	0.31	0.03
AK041109	chr9	122903657	0.91	0.59	0.31	0.05
AK041109	chr9	122903658	0.91	0.59	0.31	0.05
AK041109	chr9	122903698	0.91	0.59	0.31	0.05
AK041109	chr9	122903699	0.91	0.59	0.31	0.05
4930519F16Rik	chrX	103256892	0.69	0.38	0.31	0.19
Gm15085	chrX	147993119	0.85	0.54	0.31	0.04
Rgs20	chr1	5018570	0.34	0.03	0.3	0.19
Tfap2b	chr1	19211475	0.44	0.13	0.3	0.03
Cdh20	chr1	104768087	0.5	0.19	0.3	0.02
AK043174	chr1	115684681	0.43	0.12	0.3	7.62e-06
Gorab	chr1	163403968	0.35	0.05	0.3	0.27
Olfr410	chr11	74336090	0.89	0.59	0.3	0.12
Olfr410	chr11	74336091	0.89	0.59	0.3	0.12
Car10	chr11	93098707	0.38	0.07	0.3	9.19e-10
Lrrc9	chr12	72441376	0.8	0.5	0.3	0.000136
Serpina3m	chr12	104338995	0.98	0.68	0.3	0.03
Tcrg-C1	chr13	19184748	0.67	0.36	0.3	0.09
Agtr1a	chr13	30335335	0.78	0.47	0.3	0.00249
Serpinb1a	chr13	32852452	0.73	0.42	0.3	0.29
Fbxw17	chr13	50416636	0.92	0.62	0.3	0.05
Diras2	chr13	52531214	0.79	0.49	0.3	0.01
Diras2	chr13	52531223	0.79	0.49	0.3	0.01
Cenpk	chr13	104227831	0.59	0.28	0.3	0.04
Cenpk	chr13	104228139	0.56	0.26	0.3	0.05
Cenpk	chr13	104228169	0.56	0.26	0.3	0.05
3110070M22Rik	chr13	119488308	0.87	0.56	0.3	0
3110070M22Rik	chr13	119488315	0.87	0.56	0.3	0
3110070M22Rik	chr13	119488394	0.87	0.57	0.3	0
3110070M22Rik	chr13	119488396	0.87	0.57	0.3	0
3110070M22Rik	chr13	119488398	0.87	0.57	0.3	0
Rec8	chr14	55618535	0.96	0.65	0.3	0.00398
Mir99ahg	chr16	77328898	0.72	0.41	0.3	0.00428
2410124H12Rik	chr16	92478447	0.9	0.6	0.3	0.09
Akap8l	chr17	32351628	0.96	0.66	0.3	0.04
Zfp101	chr17	33395983	0.93	0.62	0.3	0.01
Gm17830	chr17	49312741	0.87	0.56	0.3	0.19
Kif6	chr17	49614445	0.78	0.47	0.3	0.06
Celf4	chr18	25753906	0.43	0.12	0.3	1.03e-08
Rit2	chr18	31317056	0.62	0.32	0.3	0.0006
Jakmip2	chr18	43687949	0.37	0.07	0.3	0.00284
Jakmip2	chr18	43687959	0.37	0.07	0.3	0.00284
Jakmip2	chr18	43687971	0.37	0.07	0.3	0.00284
Sema6a	chr18	47369116	0.33	0.02	0.3	3.49e-06
Rorb	chr19	19112111	0.64	0.34	0.3	0.05
Rorb	chr19	19112112	0.64	0.34	0.3	0.05
Dmrt1	chr19	25505240	0.4	0.09	0.3	0.02
Phactr3	chr2	178142391	0.46	0.16	0.3	1.39e-05
Nlgn1	chr3	26333108	0.44	0.14	0.3	1.93e-05
Nlgn1	chr3	26333216	0.41	0.1	0.3	7.77e-05
Frem2	chr3	53522841	0.86	0.55	0.3	0.000274
Cd1d2	chr3	86986118	0.84	0.54	0.3	0.00372
Bglap3	chr3	88370418	0.61	0.31	0.3	0.16
Celf3	chr3	94478088	0.33	0.03	0.3	0.00755
Celf3	chr3	94478200	0.33	0.03	0.3	0.00755
Celf3	chr3	94478213	0.33	0.03	0.3	0.00755
Ntng1	chr3	110143126	0.33	0.03	0.3	1.01e-10
Lppr4	chr3	117360436	0.44	0.14	0.3	0.11
Lppr4	chr3	117360445	0.44	0.14	0.3	0.11
Calb1	chr4	15881210	0.36	0.05	0.3	8.06e-07
Calb1	chr4	15881217	0.36	0.05	0.3	8.06e-07
Epha7	chr4	28812769	0.33	0.02	0.3	2.89e-12
Zfp462	chr4	54947486	0.32	0.01	0.3	8.3e-14
Tle1	chr4	72199190	0.32	0.02	0.3	3.4e-09
Lurap1l	chr4	80910666	0.35	0.04	0.3	0.00104
Dab1	chr4	104366125	0.88	0.57	0.3	0.26
Nxph1	chr6	8948968	0.33	0.03	0.3	9.97e-11
Nox4	chr7	87246369	0.33	0.03	0.3	0.00302
Nox4	chr7	87246409	0.33	0.03	0.3	0.00302
Galntl6	chr8	58911786	0.44	0.13	0.3	0.00193
Galntl6	chr8	58911820	0.44	0.13	0.3	0.00193
Galntl6	chr8	58911865	0.44	0.13	0.3	0.00193
Galntl6	chr8	58911886	0.44	0.13	0.3	0.00193
Casp1	chr9	5298752	0.69	0.39	0.3	4.87e-05
Casp1	chr9	5298753	0.69	0.39	0.3	4.87e-05
Casp1	chr9	5298784	0.69	0.39	0.3	4.87e-05
Dcaf12l2	chrX	44368379	0.65	0.34	0.3	0.08
Dcaf12l2	chrX	44368405	0.65	0.34	0.3	0.08
C230004F18Rik	chrX	61134745	0.91	0.61	0.3	0.04
Gm16287	chr4	139181727	0.99	0.03	0.96	0
Gnaz	chr10	74991089	0.97	0.03	0.94	0
Fkbp15	chr4	62332754	0.96	0.02	0.93	1.8e-14
Mroh4	chr15	74637663	0.96	0.03	0.92	1.32e-11
AA415398	chr4	119538646	0.9	0.00422	0.9	0
Olfr1265	chr2	90035617	0.98	0.13	0.84	1.59e-12
9230112J17Rik	chr9	60545980	0.97	0.14	0.83	4.24e-12
Mir3084-2	chr19	24941989	0.82	0.01	0.81	0
Pla2g2f	chr4	138758374	0.82	0.01	0.81	0.06
4931430N09Rik	chr6	118880444	0.81	0.01	0.79	2.42e-06
4931430N09Rik	chr6	118880579	0.81	0.01	0.79	2.42e-06
4931430N09Rik	chr6	118880580	0.81	0.01	0.79	2.42e-06
Aplp2	chr9	31163514	0.98	0.19	0.79	2.52e-09
Vstm2a	chr11	16261570	0.81	0.02	0.78	0
Vstm2a	chr11	16261571	0.81	0.02	0.78	0
Tnfrsf18	chr4	156026578	0.8	0.02	0.77	3.25e-11
Tnfrsf18	chr4	156026587	0.8	0.02	0.77	3.25e-11
Scarf2	chr16	17796955	0.87	0.1	0.76	9.15e-06
Fmn1	chr2	113684679	0.78	0.01	0.76	2.69e-10
Fmn1	chr2	113684744	0.78	0.01	0.76	2.69e-10
Nkain1	chr4	130534640	0.97	0.21	0.76	5.76e-06
Cela3b	chr4	137430536	0.98	0.22	0.76	0.000298
Actn1	chr12	80261097	0.97	0.22	0.75	5.93e-11
Mettl1	chr10	127040781	0.76	0.02	0.74	1.12e-08
AA536875	chr14	123167310	0.76	0.01	0.74	1.95e-06
Tmem2	chr19	21777562	0.77	0.03	0.74	0.000772
Syt13	chr2	92914805	0.77	0.03	0.74	0.000772
Pld1	chr3	27984471	0.76	0.02	0.74	1.68e-06
Pld1	chr3	27984512	0.76	0.02	0.74	1.68e-06
Sgol2b	chr8	63951877	0.96	0.22	0.74	4.01e-06
Sgol2b	chr8	63951904	0.96	0.22	0.74	4.01e-06
Metap2	chr10	93897652	0.82	0.08	0.73	0.00058
Rap1gap2	chr11	74611652	0.97	0.23	0.73	3.42e-06
Tmem200c	chr17	68837513	0.76	0.03	0.73	4.96e-05
Tmem200c	chr17	68837523	0.76	0.03	0.73	4.96e-05
Epha7	chr4	28813193	0.75	0.02	0.73	1.11e-15
Epha7	chr4	28813198	0.75	0.02	0.73	1.11e-15
4930538K18Rik	chr4	119219639	0.79	0.06	0.73	0.000295
4930538K18Rik	chr4	119219707	0.79	0.06	0.73	0.000295
Piwil4	chr9	14718161	0.77	0.03	0.73	5.1e-05
BC067033	chr13	78170871	0.95	0.22	0.72	6.66e-16
BC067033	chr13	78170872	0.95	0.22	0.72	6.66e-16
Krtap19-3	chr16	88877624	0.96	0.23	0.72	0.000155
AK006623	chr9	16599107	0.83	0.11	0.72	0.000311
Ddx54	chr5	120611901	0.84	0.12	0.71	2.7e-05
AK007205	chr7	6659101	0.72	0.02	0.69	6.69e-08
Prr18	chr17	8340031	0.98	0.29	0.68	0.000899
Olfr1472	chr19	13455633	0.69	0.0098	0.68	1.02e-11
Olfr1472	chr19	13455634	0.69	0.0098	0.68	1.02e-11
1700025C18Rik	chr2	165090840	0.87	0.18	0.68	0.000941
Gm5111	chr6	48589936	0.72	0.03	0.68	3.57e-11
Zfp637	chr6	117840014	0.7	0.01	0.68	0.000823
Lin7a	chr10	107272880	0.75	0.07	0.67	0.01
C1qtnf3	chr15	10952203	0.89	0.22	0.67	4.04e-06
Gcnt1	chr19	17340132	0.69	0.02	0.67	0.000292
Ect2	chr3	27155331	0.68	0.01	0.67	5.61e-05
E230008N13Rik	chr4	45890601	0.96	0.29	0.67	0.00178
Vmn1r195	chr13	22277222	0.96	0.3	0.66	0.000646
AB343404	chr13	24991435	0.96	0.29	0.66	0.0025
1700025B11Rik	chr15	77562241	0.96	0.3	0.66	0.000646
Mmel1	chr4	154868590	0.84	0.17	0.66	2.5e-05
Mmel1	chr4	154868601	0.84	0.17	0.66	2.5e-05
DQ687767	chr6	85987998	0.69	0.03	0.66	0.000646
Rplp2	chr7	141446742	0.98	0.32	0.66	0.00599
Rplp2	chr7	141446904	0.98	0.32	0.66	0.00599
Scn3b	chr9	40268855	0.66	0.01	0.64	0.000291
Gm5166	chrX	102791536	0.98	0.34	0.64	6.3e-05
Gm5166	chrX	102791549	0.98	0.34	0.64	6.3e-05
Rgs5	chr1	169655040	0.82	0.18	0.63	0.00474
Ybx2	chr11	69939547	0.98	0.34	0.63	0.00474
Cep170b	chr12	112731710	0.65	0.01	0.63	0.00446
Ptgdr	chr14	44859917	0.86	0.23	0.63	9.79e-05
Nfe2	chr15	103252906	0.65	0.02	0.63	0.00562
Rps6ka2	chr17	7169140	0.97	0.34	0.63	0.00163
Dkk1	chr19	30549112	0.65	0.02	0.63	0.00134
Gabra1	chr11	42182441	0.69	0.06	0.62	1.4e-05
Myo9b	chr8	71333122	0.96	0.34	0.62	0.00751
Mir149	chr1	92849083	0.79	0.18	0.61	0.000864
C4bp-ps1	chr1	130681153	0.88	0.27	0.61	7.91e-06
Acss3	chr10	107123917	0.7	0.08	0.61	9.96e-05
Acss3	chr10	107124101	0.7	0.08	0.61	9.96e-05
9230105E05Rik	chr10	120388636	0.96	0.34	0.61	5.35e-11
9230105E05Rik	chr10	120388680	0.96	0.34	0.61	5.35e-11
AK030206	chr4	154870503	0.63	0.01	0.61	0.01
Adgrl3	chr5	81019634	0.7	0.09	0.61	1.6e-12
Adgrl3	chr5	81019636	0.7	0.09	0.61	1.6e-12
Adgrl3	chr5	81019640	0.7	0.09	0.61	1.6e-12
Adgrl3	chr5	81019642	0.7	0.09	0.61	1.6e-12
AK038985	chr6	83172178	0.93	0.31	0.61	0.00573
AK038985	chr6	83172210	0.93	0.31	0.61	0.00573
Mrgpra9	chr7	47252961	0.63	0.01	0.61	0.000787
Cog2	chr8	124519366	0.92	0.31	0.61	0.03
Pard3	chr8	127063476	0.63	0.02	0.61	0.000434
Adgrb3	chr1	25829846	0.7	0.09	0.6	0
Adgrb3	chr1	25829855	0.7	0.09	0.6	0
Adgrb3	chr1	25829880	0.7	0.09	0.6	0
Adgrb3	chr1	25829894	0.7	0.09	0.6	0
Adgrb3	chr1	25829897	0.7	0.09	0.6	0
Adgrb3	chr1	25829900	0.7	0.09	0.6	0
Rnf217	chr10	31610080	0.89	0.29	0.6	2.21e-09
Rnf217	chr10	31610166	0.89	0.29	0.6	2.21e-09
Rnf217	chr10	31610168	0.89	0.29	0.6	2.21e-09
Alx1	chr10	103029549	0.71	0.1	0.6	2.26e-08
Crnkl1	chr2	145934282	0.63	0.02	0.6	0.00128
Ago1	chr4	126461333	0.94	0.33	0.6	0.09
Kazn	chr4	142211685	0.98	0.38	0.6	0.0034
Inmt	chr6	55176457	0.63	0.03	0.6	0.00211
Dctn6	chr8	34109324	0.82	0.22	0.6	0.01
Tmod2	chr9	75599517	0.86	0.26	0.6	0.000612
Trank1	chr9	111311088	0.84	0.24	0.6	0.000972
Trank1	chr9	111311133	0.84	0.24	0.6	0.000972
Adgrb3	chr1	25829748	0.69	0.1	0.59	0
Ugt1a6a	chr1	88133426	0.61	0.01	0.59	0.000674
Cr2	chr1	195176933	0.74	0.14	0.59	4.43e-06
Cr2	chr1	195176994	0.74	0.14	0.59	4.43e-06
Lin7a	chr10	107271490	0.68	0.09	0.59	1.11e-07
Ccdc85a	chr11	28584531	0.61	0.02	0.59	0.01
Fam84a	chr12	14151903	0.64	0.05	0.59	0.000107
Fam84a	chr12	14151920	0.64	0.05	0.59	0.000107
Fam84a	chr12	14151922	0.64	0.05	0.59	0.000107
AK202768	chr14	103816031	0.8	0.21	0.59	1.32e-09
AK202768	chr14	103816065	0.8	0.21	0.59	1.32e-09
AK202768	chr14	103816075	0.8	0.21	0.59	1.32e-09
AK202768	chr14	103816084	0.8	0.21	0.59	1.32e-09
AK202768	chr14	103816169	0.8	0.21	0.59	1.32e-09
AK133303	chr16	87050001	0.96	0.36	0.59	0.000242
AK133303	chr16	87050020	0.96	0.36	0.59	0.000242
Ermard	chr17	15052669	0.79	0.19	0.59	2.64e-05
DQ714238	chr4	62228406	0.96	0.36	0.59	0.00312
4930538K18Rik	chr4	119219713	0.8	0.21	0.59	0.000573
Igj	chr5	88528836	0.9	0.3	0.59	0.00347
Relb	chr7	19630338	0.81	0.22	0.59	0.03
Adgrb3	chr1	25829816	0.67	0.09	0.58	0
Olfr1410	chr1	92607512	0.9	0.31	0.58	0.00204
C4bp-ps1	chr1	130681380	0.94	0.36	0.58	1.14e-05
Lin7a	chr10	107271517	0.7	0.12	0.58	1.8e-07
P2rx5	chr11	73159401	0.96	0.37	0.58	0.00142
Cd226	chr18	89197385	0.61	0.02	0.58	3.18e-08
Fam83b	chr9	76567608	0.77	0.19	0.58	7.83e-06
Dock3	chr9	106914190	0.99	0.4	0.58	0.01
Sowahd	chrX	37048768	0.61	0.03	0.58	0.00871
Nkain2	chr10	32890663	0.67	0.1	0.57	3.31e-06
Mir466j	chr10	60960950	0.97	0.4	0.57	0.02
BC019819	chr11	6006396	0.86	0.28	0.57	0
BC019819	chr11	6006423	0.86	0.28	0.57	0
BC019819	chr11	6006454	0.86	0.28	0.57	0
Gabra1	chr11	42182536	0.66	0.08	0.57	1.88e-05
Nptxr	chr15	79805593	0.59	0.01	0.57	0.01
Nptxr	chr15	79805594	0.59	0.01	0.57	0.01
Desi1	chr15	82015803	0.59	0.02	0.57	0.0033
Fbn2	chr18	58210765	0.59	0.02	0.57	3.11e-07
Fbn2	chr18	58210780	0.59	0.02	0.57	3.11e-07
Fbn2	chr18	58210786	0.59	0.02	0.57	3.11e-07
Fbn2	chr18	58210864	0.59	0.02	0.57	3.11e-07
Zfp661	chr2	127586082	0.97	0.4	0.57	0.02
Ccm2l	chr2	153065921	0.69	0.11	0.57	3.49e-07
Ccm2l	chr2	153065925	0.69	0.11	0.57	3.49e-07
Ccm2l	chr2	153066103	0.69	0.11	0.57	3.49e-07
AK038087	chr3	107092213	0.82	0.25	0.57	1.59e-09
Tcaf3	chr6	42597090	0.98	0.4	0.57	0.00103
Tcaf3	chr6	42597101	0.98	0.4	0.57	0.00103
Sec61a1	chr6	88514615	0.96	0.39	0.57	0.000469
Sec61a1	chr6	88514682	0.96	0.39	0.57	0.000469
Ntf3	chr6	126165555	0.78	0.21	0.57	0.02
Otud7a	chr7	63443945	0.76	0.18	0.57	2.29e-05
Gpr34	chrX	13639062	0.88	0.31	0.57	0.0009
Ramp1	chr1	91178620	0.91	0.34	0.56	0.00742
Pigm	chr1	172376124	0.73	0.16	0.56	1.4e-14
Pigm	chr1	172376131	0.73	0.16	0.56	1.4e-14
Nudt12	chr17	59012952	0.6	0.04	0.56	4.59e-06
Nudt12	chr17	59012971	0.6	0.04	0.56	4.59e-06
Prr16	chr18	51117421	0.59	0.03	0.56	1.5e-05
Prr16	chr18	51117428	0.59	0.03	0.56	1.5e-05
Gda	chr19	21472743	0.67	0.11	0.56	2.17e-05
Gda	chr19	21472777	0.67	0.11	0.56	2.17e-05
Gda	chr19	21472804	0.67	0.11	0.56	2.17e-05
Dbhos	chr2	27163842	0.87	0.3	0.56	0.0098
Fstl5	chr3	76075806	0.88	0.32	0.56	0.00177
Ugt8a	chr3	125917132	0.97	0.4	0.56	0.02
Nkain3	chr4	20778690	0.59	0.03	0.56	9.54e-13
Gabra2	chr5	71095548	0.62	0.06	0.56	1.47e-13
Clec5a	chr6	40587026	0.87	0.31	0.56	0.06
D630041G03Rik	chr7	4471563	0.66	0.09	0.56	2.57e-07
D630041G03Rik	chr7	4471576	0.66	0.09	0.56	2.57e-07
D630041G03Rik	chr7	4471583	0.66	0.09	0.56	2.57e-07
D630041G03Rik	chr7	4471617	0.66	0.09	0.56	2.57e-07
TRNA_SeC	chr7	19300351	0.94	0.38	0.56	0.0081
BC098488	chr8	107323751	0.96	0.4	0.56	0.00556
Piwil4	chr9	14718114	0.81	0.25	0.56	0.000167
Ntrk2	chr13	58807830	0.59	0.03	0.55	0.03
Cd226	chr18	89197346	0.57	0.02	0.55	1.43e-06
Olfr1423	chr19	12036968	0.86	0.3	0.55	0.01
Olfr1423	chr19	12036969	0.86	0.3	0.55	0.01
Galnt5	chr2	57997969	0.96	0.4	0.55	0.00758
Metap1d	chr2	71452955	0.91	0.35	0.55	0.2
Alkbh3	chr2	94010268	0.59	0.03	0.55	0.00758
Cnksr1	chr4	134239082	0.89	0.34	0.55	0.01
Cnksr1	chr4	134239117	0.89	0.34	0.55	0.01
2010107G12Rik	chr6	34979304	0.74	0.18	0.55	0.00197
2010107G12Rik	chr6	34979403	0.74	0.18	0.55	0.00197
Usp17lc	chr7	103415607	0.98	0.43	0.55	0.01
AI118078	chr9	55325472	0.83	0.28	0.55	0.01
Amotl2	chr9	102715435	0.77	0.22	0.55	0.05
Adgrb3	chr1	25829697	0.65	0.1	0.54	0
Adgrb3	chr1	25829711	0.65	0.1	0.54	0
Cdh12	chr15	21111117	0.97	0.43	0.54	0.01
Sdc2	chr15	32920658	0.56	0.02	0.54	8.63e-07
Sdc2	chr15	32920667	0.56	0.02	0.54	8.63e-07
Sdc2	chr15	32920709	0.56	0.02	0.54	8.63e-07
Sdc2	chr15	32920730	0.56	0.02	0.54	8.63e-07
Bdnf	chr2	109673851	0.6	0.06	0.54	1.07e-09
Bdnf	chr2	109673876	0.6	0.06	0.54	1.07e-09
Bdnf	chr2	109673880	0.6	0.06	0.54	1.07e-09
Bdnf	chr2	109673882	0.6	0.06	0.54	1.07e-09
Bdnf	chr2	109673888	0.6	0.06	0.54	1.07e-09
Bdnf	chr2	109673890	0.6	0.06	0.54	1.07e-09
Bdnf	chr2	109673902	0.6	0.06	0.54	1.07e-09
Bdnf	chr2	109673978	0.6	0.06	0.54	1.07e-09
Ckmt1	chr2	121357894	0.81	0.26	0.54	0.00041
Dclk1	chr3	55241802	0.79	0.25	0.54	0.00102
Dclk1	chr3	55241992	0.79	0.25	0.54	0.00102
Olfr470	chr7	107846096	0.8	0.26	0.54	0.00603
Olfr470	chr7	107846097	0.8	0.26	0.54	0.00603
Micalcl	chr7	112379573	0.76	0.22	0.54	3.24e-05
Micalcl	chr7	112379581	0.76	0.22	0.54	3.24e-05
Pcdh11x	chrX	120399746	0.98	0.43	0.54	0.01
Hdac4	chr1	92148430	0.61	0.08	0.53	0.00693
Hdac4	chr1	92148453	0.61	0.08	0.53	0.00693
Igfn1	chr1	135982156	0.87	0.33	0.53	0.0068
Pigm	chr1	172376050	0.73	0.2	0.53	3.2e-14
Pigm	chr1	172376054	0.73	0.2	0.53	3.2e-14
DQ551071	chr11	108419939	0.74	0.2	0.53	0.00252
AK135904	chr13	54782854	0.91	0.37	0.53	0.0041
Fhit	chr14	11162163	0.66	0.12	0.53	4.09e-09
Fhit	chr14	11162165	0.66	0.12	0.53	4.09e-09
Cdh10	chr15	18820484	0.74	0.2	0.53	2.71e-05
Cdh10	chr15	18820565	0.74	0.2	0.53	2.71e-05
Gm30505	chr16	22894043	0.55	0.02	0.53	0.00949
Cep78	chr19	15978987	0.98	0.44	0.53	0.00781
Cd302	chr2	60284366	0.69	0.16	0.53	0.000301
Cd302	chr2	60284377	0.69	0.16	0.53	0.000301
AK193180	chr2	152333479	0.98	0.44	0.53	0.00722
Tdpoz1	chr3	93676218	0.96	0.43	0.53	0.01
AK081104	chr3	151294451	0.75	0.22	0.53	0.000466
AK081104	chr3	151294452	0.75	0.22	0.53	0.000466
AK081104	chr3	151294473	0.75	0.22	0.53	0.000466
Lingo2	chr4	36952632	0.68	0.14	0.53	1.8e-12
Lingo2	chr4	36952803	0.65	0.11	0.53	1.85e-12
Lingo2	chr4	36952831	0.65	0.11	0.53	1.85e-12
Ubxn10	chr4	138726517	0.86	0.32	0.53	0.00836
Ubxn10	chr4	138726533	0.86	0.32	0.53	0.00836
Ubxn10	chr4	138726556	0.86	0.32	0.53	0.00836
Ubxn10	chr4	138726557	0.86	0.32	0.53	0.00836
Sema3c	chr5	17574973	0.67	0.14	0.53	0.000543
Fam20c	chr5	138754041	0.96	0.43	0.53	0.02
TCRB	chr6	41559147	0.69	0.16	0.53	0.000189
TCRB	chr6	41559270	0.69	0.16	0.53	0.000189
TCRB	chr6	41559289	0.69	0.16	0.53	0.000189
Gm5111	chr6	48589024	0.54	0.01	0.53	0.00801
AK080009	chr6	54280572	0.98	0.45	0.53	0.02
Olfr213	chr6	116540125	0.85	0.31	0.53	0.00327
Olfr213	chr6	116540126	0.85	0.31	0.53	0.00327
Map3k10	chr7	27675194	0.8	0.27	0.53	3.34e-08
Klk6	chr7	43823285	0.84	0.3	0.53	0.0003
Nr2f2	chr7	70360972	0.56	0.03	0.53	0.02
Cul4a	chr8	13120467	0.98	0.44	0.53	0.00781
4933402J07Rik	chr8	87563872	0.98	0.44	0.53	0.00108
Vstm5	chr9	15238547	0.56	0.03	0.53	0.02
Zcchc5	chrX	106841336	0.98	0.45	0.53	0.000442
Lin7a	chr10	107272860	0.61	0.08	0.52	0.05
Gli3	chr13	15462834	0.56	0.03	0.52	0.00815
Gli3	chr13	15462837	0.56	0.03	0.52	0.00815
Gli3	chr13	15462842	0.56	0.03	0.52	0.00815
Ptgdr	chr14	44859678	0.67	0.15	0.52	4.85e-05
Pdzd2	chr15	12599315	0.78	0.25	0.52	1.11e-07
Cdpf1	chr15	85812107	0.58	0.05	0.52	0.00234
Cdpf1	chr15	85812244	0.58	0.05	0.52	0.00234
Mir99ahg	chr16	77329128	0.69	0.17	0.52	7.43e-05
Adgre4	chr17	55749973	0.69	0.17	0.52	0.003
Poli	chr18	70531105	0.6	0.07	0.52	2.07e-06
Poli	chr18	70531163	0.6	0.07	0.52	2.07e-06
Poli	chr18	70531195	0.6	0.07	0.52	2.07e-06
Poli	chr18	70531213	0.6	0.07	0.52	2.07e-06
Poli	chr18	70531226	0.6	0.07	0.52	2.07e-06
Dcc	chr18	72350675	0.55	0.03	0.52	0
Cd226	chr18	89197173	0.56	0.04	0.52	1.81e-06
Cd226	chr18	89197188	0.56	0.04	0.52	1.81e-06
AK020060	chr19	4935418	0.9	0.38	0.52	0.02
AK030206	chr4	154870608	0.7	0.18	0.52	0.02
Map3k10	chr7	27675415	0.79	0.27	0.52	1.19e-08
Map3k10	chr7	27675419	0.79	0.27	0.52	1.19e-08
Map3k10	chr7	27675425	0.79	0.27	0.52	1.19e-08
Map3k10	chr7	27675440	0.79	0.27	0.52	1.19e-08
Glra3	chr8	55940759	0.68	0.15	0.52	0.05
Glra3	chr8	55940792	0.68	0.15	0.52	0.05
Mir101c	chr9	3039504	0.97	0.44	0.52	0.01
FW313009	chr1	82586299	0.95	0.44	0.51	0.000927
FW313009	chr1	82586305	0.95	0.44	0.51	0.000927
Nkain2	chr10	32890956	0.57	0.06	0.51	1.4e-05
Nkain2	chr10	32890962	0.57	0.06	0.51	1.4e-05
BC019819	chr11	6006485	0.84	0.33	0.51	0
Dusp14	chr11	84066592	0.77	0.26	0.51	0.02
Tfap2a	chr13	40724690	0.91	0.39	0.51	5.81e-09
Cxcl14	chr13	56297841	0.96	0.44	0.51	0.01
Fhit	chr14	11162149	0.62	0.1	0.51	9.53e-08
Nmral1	chr16	4719669	0.94	0.43	0.51	2.55e-06
AK082117	chr16	39984535	0.61	0.09	0.51	2.72e-08
E330017A01Rik	chr16	58638091	0.89	0.38	0.51	0.03
Ncam2	chr16	81201120	0.59	0.08	0.51	1.42e-08
Ncam2	chr16	81201122	0.59	0.08	0.51	1.42e-08
Ncam2	chr16	81201141	0.59	0.08	0.51	1.42e-08
Ncam2	chr16	81201149	0.59	0.08	0.51	1.42e-08
Ncam2	chr16	81201178	0.59	0.08	0.51	1.42e-08
Ncam2	chr16	81201182	0.59	0.08	0.51	1.42e-08
AK134158	chr17	18968778	0.77	0.26	0.51	0.00356
Dcc	chr18	72350578	0.53	0.02	0.51	2e-15
Gcnt1	chr19	17340876	0.52	0.01	0.51	0.00162
Sorcs1	chr19	50678959	0.53	0.02	0.51	0.00348
Bdnf	chr2	109694565	0.54	0.02	0.51	9.43e-05
Bdnf	chr2	109694617	0.54	0.02	0.51	9.43e-05
Nkx2-4	chr2	147086492	0.8	0.29	0.51	1.93e-09
Nkx2-4	chr2	147086493	0.8	0.29	0.51	1.93e-09
Snx7	chr3	117868490	0.55	0.04	0.51	7.53e-10
Snx7	chr3	117868496	0.55	0.04	0.51	7.53e-10
Snx7	chr3	117868509	0.55	0.04	0.51	7.53e-10
Snx7	chr3	117868537	0.55	0.04	0.51	7.53e-10
Snx7	chr3	117868618	0.55	0.04	0.51	7.53e-10
Lingo2	chr4	36952516	0.68	0.17	0.51	1.07e-09
Lingo2	chr4	36952517	0.68	0.17	0.51	1.07e-09
Lingo2	chr4	36952549	0.68	0.17	0.51	1.07e-09
Ptprd	chr4	78212190	0.59	0.07	0.51	1.89e-06
Dab1	chr4	104366930	0.54	0.03	0.51	5.57e-06
Dab1	chr4	104366952	0.54	0.03	0.51	5.57e-06
Dab1	chr4	104366974	0.54	0.03	0.51	5.57e-06
Dab1	chr4	104366987	0.54	0.03	0.51	5.57e-06
Dab1	chr4	104367021	0.54	0.03	0.51	5.57e-06
Ncmap	chr4	135386901	0.91	0.4	0.51	0.1
Ephb2	chr4	136676847	0.87	0.36	0.51	1.11e-07
Ephb2	chr4	136676860	0.87	0.36	0.51	1.11e-07
Ephb2	chr4	136676871	0.87	0.36	0.51	1.11e-07
Ephb2	chr4	136676973	0.87	0.36	0.51	1.11e-07
Ephb2	chr4	136676975	0.87	0.36	0.51	1.11e-07
Pla2g2d	chr4	138775522	0.63	0.12	0.51	3.26e-05
Pus7	chr5	23743608	0.89	0.38	0.51	0.08
Pus7	chr5	23744783	0.87	0.35	0.51	0.03
Stx18	chr5	38037975	0.92	0.41	0.51	0.00225
Gabra2	chr5	71095516	0.59	0.07	0.51	2.19e-08
Gabra2	chr5	71095560	0.57	0.05	0.51	7.5e-13
Adgrl3	chr5	81019591	0.59	0.08	0.51	5.35e-08
Adgrl3	chr5	81019614	0.59	0.08	0.51	5.35e-08
Rbak	chr5	143177770	0.97	0.46	0.51	0.00539
D130017N08Rik	chr5	143758839	0.82	0.3	0.51	1.35e-10
Cml2	chr6	85870491	0.9	0.39	0.51	8.35e-08
Cml2	chr6	85870508	0.9	0.39	0.51	8.35e-08
Cml2	chr6	85870509	0.9	0.39	0.51	8.35e-08
Cml2	chr6	85870525	0.9	0.39	0.51	8.35e-08
Cml2	chr6	85870526	0.9	0.39	0.51	8.35e-08
8430408G22Rik	chr6	116649966	0.8	0.28	0.51	1.77e-05
Olfr570	chr7	102899084	0.83	0.32	0.51	0.01
Micalcl	chr7	112379514	0.78	0.27	0.51	1.43e-05
Abcb10	chr8	123983620	0.85	0.34	0.51	0.04
Tab3	chrX	85573341	0.63	0.11	0.51	3.82e-06
Tab3	chrX	85573360	0.63	0.11	0.51	3.82e-06
Tdrd5	chr1	156303891	0.61	0.1	0.5	0.000551
Alx1	chr10	103029670	0.61	0.11	0.5	5.82e-09
Alx1	chr10	103029680	0.61	0.11	0.5	5.82e-09
Alx1	chr10	103029696	0.61	0.11	0.5	5.82e-09
Alx1	chr10	103029816	0.64	0.14	0.5	2.19e-08
Alx1	chr10	103029848	0.64	0.14	0.5	2.19e-08
Alx1	chr10	103029859	0.64	0.14	0.5	2.19e-08
Alx1	chr10	103029870	0.64	0.14	0.5	2.19e-08
Alx1	chr10	103029873	0.64	0.14	0.5	2.19e-08
Ppp3r1	chr11	17192572	0.81	0.3	0.5	0.000263
Dhrs7b	chr11	60829226	0.6	0.1	0.5	0.00308
Dhrs7b	chr11	60829262	0.6	0.1	0.5	0.00308
Pld2	chr11	70539468	0.74	0.23	0.5	0.01
Mir423	chr11	77078795	0.92	0.41	0.5	0.00652
Mir423	chr11	77078796	0.92	0.41	0.5	0.00652
AK053136	chr11	80177633	0.72	0.22	0.5	0.03
Itga3	chr11	95077919	0.73	0.23	0.5	0.03
Zfp488	chr14	33978962	0.83	0.33	0.5	0.00389
Ptgdr	chr14	44859632	0.63	0.12	0.5	0.00162
Zic5	chr14	122466934	0.82	0.31	0.5	0.000609
Egflam	chr15	7399602	0.9	0.4	0.5	0.00196
Egflam	chr15	7399610	0.9	0.4	0.5	0.00196
Pdzd2	chr15	12599066	0.59	0.08	0.5	0.000949
Daam2	chr17	49564035	0.53	0.02	0.5	0.15
Tmem200c	chr17	68840808	0.59	0.08	0.5	6.68e-06
Tmem200c	chr17	68840822	0.59	0.08	0.5	6.68e-06
Ppp1r14d	chr2	119229977	0.88	0.37	0.5	0.00543
Bmp2	chr2	133550677	0.75	0.25	0.5	1.98e-07
Bmp2	chr2	133550701	0.75	0.25	0.5	1.98e-07
Bmp2	chr2	133550707	0.75	0.25	0.5	1.98e-07
Bmp2	chr2	133550709	0.75	0.25	0.5	1.98e-07
Gria2	chr3	80803098	0.52	0.02	0.5	6.63e-05
Gria2	chr3	80803119	0.52	0.02	0.5	6.63e-05
Gria2	chr3	80803143	0.52	0.02	0.5	6.63e-05
Gria2	chr3	80803156	0.52	0.02	0.5	6.63e-05
Gria2	chr3	80803301	0.52	0.02	0.5	6.63e-05
Vcam1	chr3	116130392	0.91	0.4	0.5	0.04
Cenpe	chr3	135212000	0.69	0.18	0.5	0.04
Ptgfr	chr3	151837195	0.53	0.03	0.5	0.00352
Ptgfr	chr3	151837219	0.53	0.03	0.5	0.00352
Pus7	chr5	23784863	0.74	0.23	0.5	0.02
Pus7	chr5	23784993	0.8	0.3	0.5	0.02
Pus7	chr5	23785005	0.8	0.3	0.5	0.02
Pus7	chr5	23785037	0.8	0.3	0.5	0.02
Ppargc1a	chr5	51554038	0.71	0.21	0.5	0.01
Rbakdn	chr5	143165316	0.73	0.22	0.5	0.000127
Rbakdn	chr5	143165352	0.73	0.22	0.5	0.000127
Rbakdn	chr5	143165421	0.73	0.22	0.5	0.000127
Rbakdn	chr5	143165434	0.73	0.22	0.5	0.000127
D130017N08Rik	chr5	143758833	0.8	0.3	0.5	2.24e-11
Olfr213	chr6	116539902	0.79	0.28	0.5	0.00174
Olfr213	chr6	116540067	0.79	0.28	0.5	0.00174
Olfr213	chr6	116540068	0.79	0.28	0.5	0.00174
Emp1	chr6	135363142	0.62	0.12	0.5	1.06e-05
Abca14	chr7	120204239	0.96	0.45	0.5	0.0046
Abca14	chr7	120204270	0.96	0.45	0.5	0.0046
Afg3l1	chr8	123477073	0.72	0.22	0.5	0.00206
Afg3l1	chr8	123477080	0.72	0.22	0.5	0.00206
Afg3l1	chr8	123477128	0.72	0.22	0.5	0.00206
Sap30bp	chr11	115932751	0.87	0.38	0.49	0.00343
Etv1	chr12	38782334	0.5	0.00873	0.49	0.06
3110039M20Rik	chr12	49384324	0.55	0.05	0.49	1.34e-09
3110039M20Rik	chr12	49384327	0.55	0.05	0.49	1.34e-09
3110039M20Rik	chr12	49384336	0.55	0.05	0.49	1.34e-09
3110039M20Rik	chr12	49384347	0.55	0.05	0.49	1.34e-09
3110039M20Rik	chr12	49384356	0.55	0.05	0.49	1.34e-09
3110039M20Rik	chr12	49384361	0.55	0.05	0.49	1.34e-09
3110039M20Rik	chr12	49384371	0.55	0.05	0.49	1.34e-09
3110039M20Rik	chr12	49384377	0.55	0.05	0.49	1.34e-09
Tcrg-V1	chr13	19340185	0.91	0.42	0.49	1.25e-06
Tcrg-V1	chr13	19340212	0.91	0.42	0.49	1.25e-06
Tcrg-V1	chr13	19340270	0.91	0.42	0.49	1.25e-06
Tcrg-V1	chr13	19340271	0.91	0.42	0.49	1.25e-06
Tcrg-V1	chr13	19340327	0.91	0.42	0.49	1.25e-06
Dmtn	chr14	70627630	0.73	0.23	0.49	0.08
Dmtn	chr14	70627661	0.73	0.23	0.49	0.08
Slc25a27	chr17	43668030	0.83	0.33	0.49	8.07e-07
Slc25a27	chr17	43668034	0.83	0.33	0.49	8.07e-07
Slc25a27	chr17	43668069	0.83	0.33	0.49	8.07e-07
Slc25a27	chr17	43668070	0.83	0.33	0.49	8.07e-07
Slc25a27	chr17	43668108	0.83	0.33	0.49	8.07e-07
Tmem200c	chr17	68840888	0.57	0.08	0.49	5.2e-06
Tmem200c	chr17	68840891	0.57	0.08	0.49	5.2e-06
Tmem200c	chr17	68840908	0.57	0.08	0.49	5.2e-06
Mcc	chr18	44661807	0.53	0.03	0.49	0.02
Mcc	chr18	44661843	0.53	0.03	0.49	0.02
E030003E18Rik	chr19	20492801	0.89	0.39	0.49	0.01
E030003E18Rik	chr19	20492870	0.89	0.39	0.49	0.01
E030003E18Rik	chr19	20492905	0.89	0.39	0.49	0.01
E030003E18Rik	chr19	20492916	0.89	0.39	0.49	0.01
E030003E18Rik	chr19	20493024	0.89	0.39	0.49	0.01
Kif16b	chr2	142902470	0.65	0.15	0.49	0.000974
AK045142	chr2	180889225	0.95	0.46	0.49	1.17e-06
Nkain3	chr4	20778707	0.55	0.05	0.49	1.51e-12
Nkain3	chr4	20778730	0.55	0.05	0.49	1.51e-12
Nkain3	chr4	20778732	0.55	0.05	0.49	1.51e-12
Noc2l	chr4	156240274	0.96	0.47	0.49	0.16
Noc2l	chr4	156240283	0.96	0.47	0.49	0.16
Epha5	chr5	84417195	0.51	0.02	0.49	7.17e-13
Epha5	chr5	84417201	0.51	0.02	0.49	7.17e-13
Epha5	chr5	84417206	0.51	0.02	0.49	7.17e-13
Epha5	chr5	84417210	0.51	0.02	0.49	7.17e-13
Epha5	chr5	84417213	0.51	0.02	0.49	7.17e-13
Epha5	chr5	84417218	0.51	0.02	0.49	7.17e-13
Fam180a	chr6	35326408	0.65	0.16	0.49	0.06
Tmem176a	chr6	48840054	0.89	0.4	0.49	0.000523
Tmem176a	chr6	48840291	0.71	0.22	0.49	2.71e-06
Creb5	chr6	53572699	0.82	0.33	0.49	0.06
Olfr213	chr6	116539382	0.89	0.4	0.49	0.01
Olfr213	chr6	116539445	0.89	0.4	0.49	0.01
Olfr213	chr6	116539532	0.89	0.4	0.49	0.01
Emp1	chr6	135363400	0.59	0.09	0.49	1.18e-05
Ccdc9	chr7	16287240	0.87	0.37	0.49	0.00441
Ccdc9	chr7	16287241	0.87	0.37	0.49	0.00441
4933421I07Rik	chr7	42448827	0.93	0.43	0.49	0.00184
4933421I07Rik	chr7	42448859	0.93	0.43	0.49	0.00184
Abcc8	chr7	46180860	0.88	0.38	0.49	0.01
1110028F18Rik	chr8	106585892	0.68	0.18	0.49	0.00782
Pard3	chr8	127063160	0.68	0.19	0.49	0.02
DQ693577	chr9	3138656	0.83	0.33	0.49	0.00409
Fdx1l	chr9	21073836	0.73	0.24	0.49	0.03
Fdx1l	chr9	21073858	0.73	0.24	0.49	0.03
Fdx1l	chr9	21074036	0.73	0.24	0.49	0.03
Stt3a	chr9	36768984	0.74	0.24	0.49	0.00877
AI593442	chr9	52678053	0.58	0.09	0.49	0.01
AI593442	chr9	52678096	0.58	0.09	0.49	0.01
DQ703299	chr9	54224458	0.72	0.23	0.49	0.00264
DQ727014	chr9	67699813	0.84	0.34	0.49	0.00303
DQ727014	chr9	67699845	0.84	0.34	0.49	0.00303
2010315B03Rik	chr9	124312458	0.51	0.02	0.49	0.000126
2010315B03Rik	chr9	124312484	0.51	0.02	0.49	0.000126
Cypt1	chrX	16522022	0.73	0.24	0.49	0.00281
Nkain2	chr10	32890753	0.57	0.08	0.48	2e-06
Nkain2	chr10	32890757	0.57	0.08	0.48	2e-06
Lmnb2	chr10	80919727	0.87	0.38	0.48	0.02
Alx1	chr10	103029750	0.61	0.13	0.48	3.24e-08
Alx1	chr10	103029759	0.61	0.13	0.48	3.24e-08
Alx1	chr10	103029789	0.61	0.13	0.48	3.24e-08
Alx1	chr10	103029791	0.61	0.13	0.48	3.24e-08
BC019819	chr11	6006489	0.84	0.35	0.48	0
BC019819	chr11	6006494	0.84	0.35	0.48	0
Cox11	chr11	90637097	0.89	0.41	0.48	3.42e-05
Aoc3	chr11	101329297	0.89	0.4	0.48	0.06
Tunar	chr12	105336754	0.56	0.07	0.48	8.99e-08
Meg3	chr12	109544039	0.98	0.5	0.48	0.02
Tfap2a	chr13	40724923	0.86	0.37	0.48	7.59e-09
Tfap2a	chr13	40724924	0.86	0.37	0.48	7.59e-09
Tfap2a	chr13	40724997	0.77	0.28	0.48	2.23e-10
Tfap2a	chr13	40724998	0.77	0.28	0.48	2.23e-10
Gjb2	chr14	57106134	0.77	0.29	0.48	0.09
Pcdh9	chr14	93891188	0.5	0.01	0.48	4.65e-13
Pcdh9	chr14	93891206	0.5	0.01	0.48	4.65e-13
Pcdh9	chr14	93891217	0.5	0.01	0.48	4.65e-13
Pcdh9	chr14	93891256	0.5	0.01	0.48	4.65e-13
Pcdh9	chr14	93891267	0.5	0.01	0.48	4.65e-13
Pcdh9	chr14	93891276	0.5	0.01	0.48	4.65e-13
Pcdh9	chr14	93891313	0.5	0.01	0.48	4.65e-13
Pcdh9	chr14	93891353	0.5	0.01	0.48	4.65e-13
Pcdh9	chr14	93891389	0.5	0.01	0.48	4.65e-13
Pcdh9	chr14	93891411	0.5	0.01	0.48	4.65e-13
Pcdh9	chr14	93891419	0.5	0.01	0.48	4.65e-13
AK202768	chr14	103815977	0.68	0.2	0.48	1.39e-07
Mir33	chr15	82197928	0.91	0.43	0.48	0.00528
Mir33	chr15	82197959	0.91	0.43	0.48	0.00528
Rsph3a	chr17	7944763	0.71	0.22	0.48	1.33e-09
Rsph3a	chr17	7944838	0.71	0.22	0.48	1.33e-09
Rsph3a	chr17	7944863	0.69	0.21	0.48	1.8e-10
Rsph3a	chr17	7944885	0.69	0.21	0.48	1.8e-10
Rsph3a	chr17	7944890	0.69	0.21	0.48	1.8e-10
Adgrf2	chr17	42742004	0.77	0.29	0.48	0.09
Mir219a-2	chr2	29846844	0.98	0.5	0.48	0.04
Lmo2	chr2	103969110	0.67	0.19	0.48	0.000211
Bdnf	chr2	109694701	0.51	0.02	0.48	4.75e-06
Bdnf	chr2	109694710	0.51	0.02	0.48	4.75e-06
Bmp2	chr2	133550773	0.75	0.27	0.48	1.9e-06
Map1lc3a	chr2	155276063	0.7	0.21	0.48	0.00186
Gm6194	chr3	8464289	0.98	0.5	0.48	0.04
Nlgn1	chr3	26152890	0.55	0.07	0.48	0.000282
Arhgef11	chr3	87618751	0.92	0.43	0.48	0.03
Rps27	chr3	90214897	0.98	0.5	0.48	0.03
AK038087	chr3	107092169	0.77	0.29	0.48	7.83e-08
AK038087	chr3	107092196	0.77	0.29	0.48	7.83e-08
AK076817	chr4	12009423	0.89	0.41	0.48	0.005
AK076817	chr4	12009465	0.89	0.41	0.48	0.005
Lingo2	chr4	36952344	0.67	0.19	0.48	0.000867
Lingo2	chr4	36952356	0.67	0.19	0.48	0.000867
Slc24a2	chr4	87229440	0.81	0.33	0.48	8.27e-08
Rap1gap	chr4	137723741	0.76	0.27	0.48	4.32e-11
Rap1gap	chr4	137723761	0.76	0.27	0.48	4.32e-11
Rap1gap	chr4	137723770	0.76	0.27	0.48	4.32e-11
Rap1gap	chr4	137723772	0.76	0.27	0.48	4.32e-11
Rap1gap	chr4	137723838	0.71	0.23	0.48	3.05e-10
Rap1gap	chr4	137723846	0.71	0.23	0.48	3.05e-10
Rap1gap	chr4	137723848	0.71	0.23	0.48	3.05e-10
AK049536	chr4	145867228	0.89	0.4	0.48	0.00833
Vmn2r-ps159	chr4	156330291	0.59	0.11	0.48	3e-05
Vmn2r-ps159	chr4	156330292	0.59	0.11	0.48	3e-05
Vmn2r-ps159	chr4	156330298	0.59	0.11	0.48	3e-05
Vmn2r-ps159	chr4	156330474	0.59	0.11	0.48	3e-05
Nwd2	chr5	63648843	0.98	0.5	0.48	0.04
Igfbp7	chr5	77408195	0.6	0.12	0.48	0.000529
Epha5	chr5	84416928	0.55	0.06	0.48	8.98e-10
Slc41a3	chr6	90604265	0.74	0.26	0.48	0.00194
Sec13	chr6	113741865	0.84	0.35	0.48	0.17
Sec13	chr6	113741989	0.84	0.35	0.48	0.17
AK137566	chr6	116110116	0.98	0.5	0.48	0.02
Otud7a	chr7	63443884	0.7	0.22	0.48	0.000637
Otud7a	chr7	63443885	0.7	0.22	0.48	0.000637
Ccdc89	chr7	90426350	0.58	0.09	0.48	3.55e-09
AK048060	chr7	141947290	0.98	0.5	0.48	0.04
Cd209e	chr8	3854901	0.98	0.5	0.48	0.03
Cd209f	chr8	4105886	0.98	0.5	0.48	0.03
Gm10637	chr8	87200030	0.6	0.11	0.48	0.000797
Gm10637	chr8	87200074	0.6	0.11	0.48	0.000797
Pllp	chr8	94695779	0.5	0.01	0.48	0.00401
Cntn5	chr9	10904937	0.51	0.02	0.48	0.000518
Cntn5	chr9	10905050	0.51	0.02	0.48	0.000518
Xlr3c	chrX	73265942	0.98	0.5	0.48	0.02
AK205147	chr1	20803511	0.97	0.5	0.47	0.03
Mpp4	chr1	59161153	0.87	0.4	0.47	9.9e-07
Stk36	chr1	74625523	0.64	0.16	0.47	0.00035
Stk36	chr1	74625580	0.64	0.16	0.47	0.00035
Stk36	chr1	74625604	0.64	0.16	0.47	0.00035
Stk36	chr1	74625660	0.64	0.16	0.47	0.00035
AK043723	chr10	20287337	0.89	0.42	0.47	0.19
Arg2	chr12	79130423	0.5	0.02	0.47	7.95e-05
Arg2	chr12	79130429	0.5	0.02	0.47	7.95e-05
Ube2ql1	chr13	69740277	0.56	0.08	0.47	2.01e-05
Ube2ql1	chr13	69740292	0.56	0.08	0.47	2.01e-05
Ube2ql1	chr13	69740322	0.56	0.08	0.47	2.01e-05
Atg10	chr13	91223518	0.95	0.48	0.47	0.000248
Slc15a1	chr14	121492928	0.76	0.29	0.47	0.02
Sema5a	chr15	32601248	0.81	0.33	0.47	0.14
BC117090	chr16	36334617	0.63	0.16	0.47	0.03
Rsph3a	chr17	7944931	0.71	0.23	0.47	3e-10
Rsph3a	chr17	7944969	0.71	0.23	0.47	3e-10
BC044868	chr19	23075483	0.5	0.02	0.47	0.00469
Sestd1	chr2	77281155	0.53	0.05	0.47	0.000761
Sestd1	chr2	77281168	0.53	0.05	0.47	0.000761
Sestd1	chr2	77281255	0.53	0.05	0.47	0.000761
Sestd1	chr2	77281282	0.53	0.05	0.47	0.000761
Ckap5	chr2	91526232	0.97	0.5	0.47	0.05
B230118H07Rik	chr2	101629176	0.73	0.26	0.47	0.00871
B230118H07Rik	chr2	101629302	0.73	0.26	0.47	0.00871
B230118H07Rik	chr2	101629303	0.73	0.26	0.47	0.00871
Lingo4	chr3	94399110	0.5	0.02	0.47	0.04
Prkab2	chr3	97656892	0.84	0.37	0.47	0.00932
Prkab2	chr3	97656934	0.84	0.37	0.47	0.00932
4930570G19Rik	chr3	156561751	0.54	0.06	0.47	0
4930570G19Rik	chr3	156561762	0.54	0.06	0.47	0
4930570G19Rik	chr3	156561768	0.54	0.06	0.47	0
Fam110b	chr4	5643678	0.84	0.36	0.47	0.01
Fam110b	chr4	5643679	0.84	0.36	0.47	0.01
Fam110b	chr4	5643694	0.84	0.36	0.47	0.01
Fam110b	chr4	5643695	0.84	0.36	0.47	0.01
Car8	chr4	8240492	0.81	0.34	0.47	0.06
Lingo2	chr4	36952885	0.59	0.11	0.47	6.06e-12
Lingo2	chr4	36952896	0.59	0.11	0.47	6.06e-12
Hpca	chr4	129120475	0.73	0.26	0.47	0.03
Ubxn10	chr4	138726691	0.88	0.41	0.47	0.00924
4933427I22Rik	chr4	139943285	0.92	0.44	0.47	0.02
Trp73	chr4	154098591	0.97	0.5	0.47	0.05
Sema3c	chr5	17575086	0.63	0.16	0.47	0.000818
Epha5	chr5	84416919	0.55	0.07	0.47	9.7e-09
Epha5	chr5	84417180	0.5	0.02	0.47	2.23e-13
Epha5	chr5	84417191	0.5	0.02	0.47	2.23e-13
Gpr85	chr6	13838580	0.56	0.08	0.47	0.02
Cav1	chr6	17307839	0.5	0.02	0.47	0.000146
Fezf1	chr6	23248398	0.55	0.07	0.47	2.22e-16
AK158926	chr6	48395033	0.97	0.5	0.47	0.05
Tmem176a	chr6	48840378	0.71	0.23	0.47	0.000173
Tmem176a	chr6	48840414	0.71	0.23	0.47	0.000173
Mical3	chr6	121083109	0.97	0.5	0.47	0.04
Emp1	chr6	135363225	0.59	0.12	0.47	3.69e-06
Emp1	chr6	135363327	0.59	0.12	0.47	3.69e-06
Emp1	chr6	135363331	0.59	0.12	0.47	3.69e-06
Aff2	chrX	69855784	0.97	0.5	0.47	0.0085
AK039635	chr1	105354870	0.96	0.5	0.46	0.04
Teddm1a	chr1	153891761	0.65	0.18	0.46	0.09
2810025M15Rik	chr1	157411487	0.67	0.21	0.46	0.000748
Gm2696	chr10	77814424	0.96	0.5	0.46	0.02
DQ721325	chr10	86624221	0.96	0.5	0.46	0.05
Alx1	chr10	103029468	0.58	0.12	0.46	7.36e-05
AK045502	chr10	106470609	0.57	0.1	0.46	0.00188
Lin7a	chr10	107271379	0.62	0.15	0.46	1.27e-05
Lin7a	chr10	107271389	0.62	0.15	0.46	1.27e-05
Trhde	chr10	114802282	0.51	0.04	0.46	0
Trhde	chr10	114802284	0.51	0.04	0.46	0
Trhde	chr10	114802290	0.51	0.04	0.46	0
Trhde	chr10	114802309	0.51	0.04	0.46	0
Trhde	chr10	114802313	0.51	0.04	0.46	0
Trhde	chr10	114802325	0.51	0.04	0.46	0
Trhde	chr10	114802327	0.51	0.04	0.46	0
Trhde	chr10	114802343	0.51	0.04	0.46	0
Trhde	chr10	114802345	0.51	0.04	0.46	0
Trhde	chr10	114802353	0.51	0.04	0.46	0
Trhde	chr10	114802355	0.51	0.04	0.46	0
Trhde	chr10	114802357	0.51	0.04	0.46	0
Trhde	chr10	114802363	0.51	0.04	0.46	0
Trhde	chr10	114802451	0.51	0.04	0.46	0
Trhde	chr10	114802475	0.51	0.04	0.46	0
Trhde	chr10	114802515	0.51	0.04	0.46	0
Olfr763	chr10	129010998	0.8	0.33	0.46	0.02
BC019819	chr11	6006516	0.83	0.37	0.46	0
Nrxn3	chr12	88723108	0.63	0.16	0.46	9.42e-06
Ckb	chr12	111673024	0.61	0.14	0.46	0.03
544988	chr14	6889428	0.54	0.08	0.46	3.46e-06
544988	chr14	6889435	0.54	0.07	0.46	3.88e-07
Fhit	chr14	11162311	0.58	0.11	0.46	2.31e-07
Fhit	chr14	11162312	0.58	0.11	0.46	2.31e-07
Fhit	chr14	11162348	0.58	0.11	0.46	2.31e-07
Fhit	chr14	11162349	0.58	0.11	0.46	2.31e-07
Fhit	chr14	11162367	0.58	0.11	0.46	2.31e-07
Fhit	chr14	11162399	0.58	0.11	0.46	2.31e-07
Fhit	chr14	11162404	0.58	0.12	0.46	4.21e-07
Zic5	chr14	122466950	0.87	0.41	0.46	0.00196
Sema5a	chr15	32601561	0.84	0.38	0.46	0.21
Sybu	chr15	44752141	0.87	0.4	0.46	0.09
DQ723570	chr15	78660626	0.87	0.41	0.46	0.000851
DQ723570	chr15	78660628	0.87	0.41	0.46	0.000851
DQ712046	chr15	78669514	0.85	0.38	0.46	0.02
Galr3	chr15	79040407	0.66	0.19	0.46	0.03
1700116B05Rik	chr16	50783381	0.97	0.51	0.46	7.08e-06
1700116B05Rik	chr16	50783387	0.97	0.51	0.46	7.08e-06
Ncam2	chr16	81199606	0.75	0.28	0.46	0.18
Pcdha10	chr18	37004563	0.76	0.3	0.46	0.0025
Pcdha12	chr18	37020025	0.7	0.24	0.46	6.19e-08
Pcdha12	chr18	37020026	0.7	0.24	0.46	6.19e-08
Pcdha12	chr18	37020029	0.7	0.24	0.46	6.19e-08
Bche	chr3	73707945	0.55	0.08	0.46	0.01
Bche	chr3	73707979	0.55	0.08	0.46	0.01
Ifi44	chr3	151749947	0.82	0.36	0.46	9.17e-07
Ifi44	chr3	151749948	0.82	0.36	0.46	9.17e-07
Ifi44	chr3	151749954	0.82	0.36	0.46	9.17e-07
1700013G24Rik	chr4	137452268	0.8	0.34	0.46	0.03
1700013G24Rik	chr4	137452338	0.8	0.34	0.46	0.03
Ddost	chr4	138303297	0.96	0.5	0.46	0.05
4933427I22Rik	chr4	139943196	0.93	0.47	0.46	0.00995
4933427I22Rik	chr4	139943215	0.93	0.47	0.46	0.00995
4933427I22Rik	chr4	139943242	0.93	0.47	0.46	0.00995
AB349811	chr5	23099206	0.78	0.31	0.46	0.18
AB349811	chr5	23099387	0.78	0.31	0.46	0.18
Crmp1	chr5	37241122	0.96	0.5	0.46	0.01
Crmp1	chr5	37241143	0.96	0.5	0.46	0.01
Gabra2	chr5	71095745	0.53	0.07	0.46	0
Gabra2	chr5	71095758	0.53	0.07	0.46	0
Gabra2	chr5	71095790	0.53	0.07	0.46	0
Gabra2	chr5	71095796	0.53	0.07	0.46	0
Gabra2	chr5	71095798	0.53	0.07	0.46	0
Gabra2	chr5	71095800	0.53	0.07	0.46	0
Epha5	chr5	84416943	0.52	0.05	0.46	2.91e-10
Asb4	chr6	5390588	0.59	0.12	0.46	0.00457
Asb4	chr6	5390604	0.59	0.12	0.46	0.00457
Asb4	chr6	5390614	0.59	0.12	0.46	0.00457
Fezf1	chr6	23248441	0.53	0.06	0.46	1.11e-15
Fezf1	chr6	23248476	0.53	0.06	0.46	1.11e-15
Fezf1	chr6	23248489	0.53	0.06	0.46	1.11e-15
Fezf1	chr6	23248495	0.53	0.06	0.46	1.11e-15
Fezf1	chr6	23248507	0.53	0.06	0.46	1.11e-15
Fezf1	chr6	23248509	0.53	0.06	0.46	1.11e-15
Fezf1	chr6	23248523	0.53	0.06	0.46	1.11e-15
Fezf1	chr6	23248528	0.53	0.06	0.46	1.11e-15
Fezf1	chr6	23248538	0.53	0.06	0.46	1.11e-15
Fezf1	chr6	23248542	0.53	0.06	0.46	1.11e-15
Fezf1	chr6	23248656	0.53	0.06	0.46	6.39e-14
Gprin3	chr6	59426782	0.77	0.31	0.46	0.07
Npm3-ps1	chr6	85075021	0.68	0.22	0.46	0.06
Cntn6	chr6	104492271	0.94	0.48	0.46	0.11
8430408G22Rik	chr6	116649963	0.81	0.35	0.46	6.37e-05
Adipor2	chr6	119417247	0.72	0.25	0.46	0.00205
Nanog	chr6	122706777	0.96	0.5	0.46	0.05
Prdm10	chr9	31279487	0.5	0.03	0.46	0.03
AK085137	chr9	69424106	0.96	0.5	0.46	0.06
Gripap1	chrX	7804698	0.68	0.22	0.46	0.05
Rab9b	chrX	136868204	0.75	0.29	0.46	0.16
AK219219	chr1	46415387	0.8	0.35	0.45	0.00528
Ihh	chr1	74953069	0.59	0.13	0.45	0.01
Ihh	chr1	74953114	0.59	0.13	0.45	0.01
Tdrd5	chr1	156303789	0.5	0.05	0.45	0.01
Tdrd5	chr1	156303816	0.5	0.05	0.45	0.01
Tdrd5	chr1	156303853	0.5	0.05	0.45	0.01
Brinp2	chr1	158356666	0.46	0.01	0.45	0.01
Ackr1	chr1	173333390	0.81	0.35	0.45	0.03
Pld5	chr1	176275682	0.78	0.33	0.45	0.000898
Pld5	chr1	176275702	0.78	0.33	0.45	0.000898
[truncated: 3,758 more rows]
