# Supplementary material for: Loss of Dnmt3a induces CLL and PTCL with distinct methylomes and transcriptomes in mice
Source: Sci Rep. 2016 Sep 28;6:34222. doi: 10.1038/srep34222 (PMC5039761; doi:10.1038/srep34222)
Supplement: Supplementary Table S4 [file srep34222-s5.xlsx]

## Sheet: _4_sample_heatmap_long_short
Supplementary Table 4. 4 sample promoter heatmaps. Related to Figure 3E.
Gene	B1 Core Promoter Meth	CD8 Core Promoter Meth	CLL Core Promoter Meth	PTCL Core Promoter Meth	B1 Long Promoter Meth	CD8 Long Promoter Meth	CLL Long Promoter Meth	PTCL Long Promoter Meth
3110056K07Rik	0	0	0	0	0	0	0	0
4631405J19Rik	0	0	0	0	0	0	0	0
AK036072	0	0	0	0	0	0	0	0
AK138727	0	0	0	0	0	0	0	0
AK154966	0	0	0	0	0	0	0	0
Aplf	0	0	0	0	0	0	0	0
BC023719	0	0	0	0	0	0	0	0
BC106179	0	0	0	0	0	0	0	0
C330013E15Rik	0	0	0	0	0	0	0	0
Cbx8	0	0	0	0	0	0	0	0
Fbxo36	0	0	0	0	0	0	0	0
Gcdh	0	0	0	0	0	0	0	0
Gm16675	0	0	0	0	0	0	0	0
Gm5464	0	0	0	0	0	0	0	0
Gm6034	0	0	0	0	0	0	0	0
Gsk3a	0	0	0	0	0	0	0	0
Hist2h2be	0	0	0	0	0	0	0	0
Ino80dos	0	0	0	0	0	0	0	0
Irgm1	0	0	0	0	0	0	0	0
Klhl28	0	0	0	0	0	0	0	0
Lrrc41	0	0	0	0	0	0	0	0
Map3k11	0	0	0	0	0	0	0	0
Mir1894	0	0	0	0	0	0	0	0
Mir6541	0	0	0	0	0	0	0	0
Mrps18b	0	0	0	0	0	0	0	0
Neurl3	0	0	0	0	0	0	0	0
Nup88	0	0	0	0	0	0	0	0
Pold1	0	0	0	0	0	0	0	0
Ppp1r16b	0	0	0	0	0	0	0	0
Psmb9	0	0	0	0	0	0	0	0
S100a10	0	0	0	0	0	0	0	0
Sec11c	0	0	0	0	0	0	0	0
Surf1	0	0	0	0	0	0	0	0
Surf2	0	0	0	0	0	0	0	0
Tle3	0	0	0	0	0	0	0	0
Uqcrh	0	0	0	0	0	0	0	0
Wdr46	0	0	0	0	0	0	0	0
Rgs9bp	1.78571	0	0	0	0	0	0	0
AK041389	1.96	0	0	0	0	0	0	0
Gbp7	2.08333	0	0	0	0	0	0	0
Zbtb8os	0	1.09846	0	0	0	0	0	0
Eef2kmt	0	1.111	0	0	0	0	0	0
Nprl3	0	2.6087	0	0	0	0	0	0
Mir6935	0	5.833	0	0	0	0	0	0
Ddn	1.785	0	5	0	0	0	0	0
M38681	0	0	25	0	0	0	0	0
Gadd45b	0	0	0	0.172414	0	0	0	0
Rita1	0	0	0	0.854444	0	0	0	0
Gm5069	0	0	0	0.98	0	0	0	0
Tex261	0	0	0	3.33333	0	0	0	0
Tlx3	1.818	1.5625	39.714	3.57125	0	0	0	0
BC058545	0	0	0	8	0	0	0	0
Gm6277	0	0	0	10	0	0	0	0
2610005L07Rik	23.66	23.3639	42.5983	17.9243	0	0	0	0
Cngb1	14.28	72.855	28.57	25	0	0	0	0
Klrb1f	52.17	90.6333	0	52.9267	0	0	0	0
Klhl10	85.71	72.725	100	73.33	0	0	0	0
AK213404	88.88	100	100	85.71	0	0	0	0
Malat1	0	0.478421	0	0	0.324737	0	0	0
AK078979	0	0	0	0	0.336667	0	0	0
Plekha2	0	0	0	1.66667	0.632308	0	0	0
Nek8	0.833333	0	0	0.337838	0.657895	0	0	0
Rpl7	0.854444	0	0	0	0.854444	0	0	0
Ska2	0	0	0	0	1.24095	0	0	0
Cramp1l	0	0	0	0	1.332	0	0	0
Hyal3	6.25	0	0	0	1.38889	0	0	0
Hist1h2ag	0	0	0	0	1.47	0	0	0
Ttc9c	0	0	0	0	1.47	0	0	0
Proser3	0	0.673	0	0	1.538	0	0	0
Mir7687	0	0	0	0	1.58667	0	0	0
Hist1h2ai	2	0	0	0	1.62267	0	0	0
Tmc8	0	0	0	0	1.80923	0	0	0
Psenen	0	0	0	0	2.96529	0	0	0
Ptprcap	0	0	0	0	3.125	0	0	0
BC051212	0	0	0	0	3.345	0	0	0
Cdk6	0	0	0	0	3.47333	0	0	0
Txndc12	1.02	0	0	0	4.18857	0	0	0
Gm14325	16.66	0	0	0	5.55333	0	0	0
Dpagt1	2.0825	0	0	0	5.832	0	0	0
Tbc1d10c	16.66	0	0	0	5.85083	0	0	0
AK035466	0	0	0	0	6.25	0	0	0
Calr	0	0	0	1.81818	6.78571	0	0	0
Gmps	0.984286	0	0	0	6.89	0	0	0
Haao	4	32.76	13.3325	0	8.678	0	0	0
Napa	0	0	0	0	9.58	0	0	0
Cpz	11.451	0	2.222	0	12.332	0	0	0
Onecut3	20	0	0	0	20	0	0	0
Ifi30	21.48	0	0	0	20	0	0	0
5730457N03Rik	8.33333	40	6.66667	19.64	21.42	0	0	0
Larp1b	0	33.6896	0	32.2435	0	0.32875	0	0
Ints9	0.411111	0.476	0	0	0.264286	0.34	0	0
Tbc1d17	1.818	0	0	0	1.13625	0.44625	0	0
Mir707	0	0.8568	0	0	1.13625	0.44625	0	0
Trmt2a	1.25	0	0	0	0.9375	0.446406	0	0
Tmem109	0	0.37037	0	0	0	0.714286	0	0
Evi5l	85.71	55.7143	100	46.14	0.4625	0.735	0	0
Sp2	0	0	0	0	16.0512	0.96125	0	0
H2-T22	0	0	0	0	0	1	0	0
H2-T9	0	0	0	0	0	1	0	0
Nubp2	0.909	0	2.857	0	1.94786	1.09857	0	0
Idh3b	0	0	0	0	7.89429	1.09857	0	0
Mir9769	0	0	0	0	2.115	1.19	0	0
Snrpd3	1.09846	0	0	0.694444	2.565	1.20367	0	0
Ncapd2	0	0	0	0	2.63	1.28167	0	0
Rhot2	0	17.665	0	21.1525	0	1.33333	0	0
Tex22	3.51833	3.91375	0	0	3.51833	1.515	0	0
Tapbp	1.75778	1.91368	0	0	0.868	1.818	0	0
AK007083	1.85167	1.19	0	0	0	1.85111	0	0
4933434E20Rik	0	2.12917	0	0	0.245	1.95603	0	0
Carhsp1	0	0	0	0	2.38	1.96	0	0
Rhbdd3	3.57	11.9043	0	0	1.83932	2.65136	0	0
D3Ertd254e	1.33333	2.666	0	0	1.6	2.666	0	0
Atxn1	0	1.53846	0	0	0.434	2.833	0	0
Tsnaxip1	0	0	0	0.699231	2.50889	3.41778	0	0
Gm5475	0	0	0	0	6.91571	3.69048	0	0
Ech1	0	0	0	2.59636	0.909091	4.04	0	0
Tpmt	0	0	0	0	0.833	4.055	0	0
Bzw2	0	0	0	0	0.349091	4.16636	0	0
BC108272	0	7.14	0	0	0	4.76	0	0
Txnip	0	0	0	0	4.01471	4.97176	0	0
AK077587	0	0	0	0	0	5.38	0	0
Bloc1s3	11.11	1.28154	0	0	3.08444	5.55333	0	0
Pld4	0	3.70333	0	0	0	5.555	0	0
Pdlim2	0	46.7517	0	0	0	5.714	0	0
Gm13275	2.94	15.625	0	0	2.94	6.25	0	0
Fchsd2	0	0	0	0	4.25071	6.29143	0	0
Gm16576	0	0	0	0	2.7775	7.9525	0	0
Ptpn7	5	1.30667	0	0	20	11.76	0	0
Ndst2	5.7675	0	0	0	24.035	12.5	0	0
Pyy	0	40.47	0	38.885	0	14.28	0	0
Snora17	0	0	0	0	20.8325	14.8775	0	0
DQ564056	45.83	76.3375	0	15	14.2775	16.3675	0	0
Mir378a	0	16.66	0	0	0	16.66	0	0
Grin1os	25	5	60	4	0	16.66	0	0
AK009639	42.85	63.485	0	0	43.862	18.256	0	0
AK156551	0	4.165	0	0	14.5825	18.75	0	0
Gstt2	8.898	23.554	0	0	7.415	19.6283	0	0
Zpbp2	0	0	0	0	35.218	23.038	0	0
AK190497	100	4	60	0	25.9233	23.8067	0	0
Snord17	11.875	43.3333	5.55333	0	10.25	26	0	0
Phpt1	20	0	0	0	0	33.33	0	0
Sirt6	3.57	3.89545	0	5.45455	35.34	39.5567	0	0
Fut7	21.8808	66.665	5.76923	0	84.61	53.33	0	0
Tmem238	80	73.8067	0	0	80	90	0	0
Hist1h4j	0	0	0	0	2.40385	2.67038	0.213462	0
Lztr1	0	38.0164	0	33.7655	1.36846	3.45538	0.233077	0
4930583K01Rik	0	0	0	0	1.0368	0.9504	0.2352	0
H2-DMa	0	0	0	0	1.39133	0.256	0.289333	0
Zranb3	0	0	0.790435	0	2.23306	1.7279	0.293226	0
Fam72a	0.757273	0	0	0	0.9996	0	0.5	0
Hcst	5.06	0	1.33333	0	14.0707	7.97786	0.571429	0
Srgn	0	0	4.885	0	5.25136	4.87	0.652273	0
Mir142	0	0	1.38875	0	0.444	0	0.740667	0
1190002F15Rik	0	0	0	0	0.357143	0	0.793571	0
Prune	1.91875	0.752222	0.81875	0	1.72	1.02818	0.806364	0
Fig4	1.25	0.925	0	0	1.44765	0.217647	0.84	0
Gm5144	0	0	0	0	0.876667	1.04167	0.876667	0
AK034260	0	0	0	0	0	0	0.909	0
AK037841	14.165	7.12091	1.785	0	4.26048	6.70524	0.944286	0
Wibg	0	0	4.54545	0	0.182857	0.453333	0.952381	0
Rnu12	0	0	0	0	2.20391	2.34609	1.08696	0
Zbtb37	0	0	13.3333	1.01	1.38192	1.04849	1.09589	0
Uqcr11	0	0	0	7.40667	0	0	1.13636	0
Snord87	9.87333	22.02	0	0	4.08	3.78727	1.13636	0
Gimap4	2.56333	28.61	0	0	52.978	54.908	1.176	0
Snord2	1.875	0	0	0	3.206	6.34867	1.33333	0
Hist1h3g	0	0	0	0	0	0	1.48133	0
Zswim3	3.332	0	0	0	3.07909	1.81818	1.51455	0
Eif3b	0	0	0	0	0.181818	0.757273	1.515	0
Ndufa11	0	0	0	0	1.85111	0	1.58667	0
AK135264	6.66667	0	0	2.5	1.19	0	1.61375	0
Gzmc	15.0167	7.59667	1.62333	0	15.0167	7.59667	1.62333	0
M31649	38.4275	10	11.805	0	20	6.66667	1.75333	0
Cstad	0	0	1.515	0.833333	0	0	1.818	0
Hist1h2ah	0	0	0	0	4.89	15.742	1.818	0
Slc16a13	0	2.56333	4	0	4.84176	4.82588	1.83	0
Grasp	2.38	0	0	0	2.31143	0.892857	2.04	0
Toporsos	0	0	10	0	0	0	2.08333	0
Xab2	0	0	9.52333	0	0.48625	1.38875	2.1325	0
Icam5	0	0	0	0	0.84625	0	2.25625	0
Gadd45g	0	0	1.02	0	0	0	2.38	0
Cdc40	0	0	5.55333	0	0	0	2.38	0
Gas5	0	0	0	0	0.9269	1.6535	2.4	0
Psmb8	0	0	0	0	0.854615	0	2.56385	0
Dpysl2	0	0	0	0	7.49308	6.42385	2.56385	0
Alyref2	0.231111	0	0	0	1.035	0	2.63875	0
Sel1l3	0	10.2941	5.45429	32.8429	0	0	3.03	0
Zbtb40	4.76111	13.33	4.07333	0	7.14167	5.555	3.33333	0
Caskin2	0	0	5.818	0	0	0	3.636	0
M34214	24.4433	0	3.70333	0	24.4433	0	3.70333	0
M34216	24.4433	0	3.70333	0	24.4433	0	3.70333	0
X02942	24.4433	0	3.70333	0	24.4433	0	3.70333	0
Nfatc2ip	0	0	4.10231	0	0	0	3.80929	0
AK085274	1.44286	1.98333	2.48857	0	2.24444	2.64444	3.87111	0
BC026600	0	2.222	0	0	18.515	0	4.165	0
Gna12	0	0	0	0	1.66667	0	4.16667	0
Nxn	0	0	0	0	6.28417	4.7375	4.16667	0
Eomes	4.96875	0	5.5675	0	2.553	0.303	4.18067	0
Rhov	5.428	8.33333	10.856	0	2.38	8.33333	4.76	0
Gli1	3.36222	2.60517	4.44444	3.17414	4.51489	2.19489	4.95149	0
Gimap3	13.3333	6.666	0	0	31.4275	28.3325	5	0
Ppm1m	21.3233	20.666	2.08333	0	29.4363	32.8162	5.13375	0
Gimap8	0	0	0	0	4.74261	10.4348	5.21739	0
AK080173	0	0	0	0	0	0	5.55333	0
E130112N10Rik	0	0	0	0	0	0	5.55333	0
Thumpd1	9.95429	6.59308	0	1.28154	8.71	10.7137	5.555	0
Ppat	0	0	0	0	0	0.825455	6.06	0
Chtf18	0	1.28154	4.16625	0	0	3.332	6.666	0
Hist1h2ae	0	2.222	0	0	13.1933	6.66667	6.66667	0
Trappc3	3.92	0	0	0	14.025	16.265	6.8175	0
Mthfsd	9.04833	0	0	0	7.86067	10.988	7.77733	0
Btbd17	0	33.3325	0	16.3675	0	0	8.3325	0
Rnf167	0	0	1.58714	0	5	2.7775	8.51833	0
Atg12	0.427222	0	0.505	0	3.46273	2.78182	10.2268	0
Klra3	33.33	25	25	0	16.665	12.5	12.5	0
Pgpep1l	41.3083	31.2667	15.8817	0	34.6145	18.2664	13.1273	0
Atp5d	0	0	0	0	100	100	14.28	0
Dcaf17	0	0	0	0	21.1883	4.21667	16.9925	0
AF034160	93.33	20	77.22	0	33.3333	6.66667	20	0
Jund	74.995	72.4583	40	0	61.9025	65.1175	20	0
AK039609	0	1.666	40	0.769	42.1533	25.25	20.4433	0
5830418P13Rik	3.03	13.4025	3.33333	6.90375	32.8263	21.4225	21.3875	0
Slc25a48	7.14	0	100	0	16.71	41.69	21.835	0
Coro1a	0	0	0	0	12.5	30	23.61	0
Mir1904	16.665	0	0	0	10.8325	0	24.9975	0
1700051A21Rik	36.36	6.664	0	2.856	10	0	25	0
Sars2	0	0	0	0	11.9	15.428	34.918	0
Bcl11b	2.42231	0.826364	54.0569	0	2.47767	0.580667	39.756	0
AK043690	0	0	80	0	0	0	40	0
Mrpl34	0	0	0	0	20.37	26.85	40.4	0
Cd3g	18.75	0	45.8325	0	35.6327	7.88909	46.7927	0
Xirp1	100	100	80	0	69.6933	47.0867	78.3333	0
Mir130a	81.81	80.594	100	42.948	81.81	83.33	100	0
Dpcr1	100	83.3325	100	66.875	100	100	100	0
Prkd2	0	0	0.595	0	0.24619	0.634524	0.34	0.0766667
Zbtb7a	1.5625	2.222	0	0	1.06279	3.68836	0	0.0819672
Aldh18a1	0	1.25	1.818	0.78125	0.164138	0.61069	1.21241	0.0982759
Creb3	0	0	0	0	0.110588	0.14	0	0.101176
Cyp4f41-ps	0	0	0	0	2.445	1.77083	0.347083	0.11875
Mrpl1	1.85	2.38	0	0	0.534839	0.783226	1.17742	0.123871
Lin52	0	3.19294	0	0	0.4216	0.5712	0	0.1376
Ubl5	1.13733	0	0.666667	0	0.611429	0.285714	1.918	0.137714
Egr2	0	0	0	0	0	0.158571	0.135714	0.148571
Ncln	0	0	0	0	1.22407	0.843333	0.09	0.154074
Mynn	0.640625	0	0	0	0.488163	0.667755	0.580204	0.159184
Plxnd1	0.146111	0	0	0	0.3052	0	0	0.1664
Lta4h	0.694167	1.25	2.7775	0	1.44514	1.09171	2.222	0.168
1600020E01Rik	4.56778	0	0	0.384	3.23682	6.92091	0	0.174545
Zfpm1	0.555	1.11	2.5	0	0.613243	2.33243	0.608108	0.18
Tnpo2	0	0	0	0	0.465088	0.159474	0	0.187895
Sec23a	0.732308	0	0	0.290741	0.584872	0	0	0.201282
Pop4	0	0	1.11	0	0.768667	0	1.63933	0.208
AK172478	0	0	0	0	0.783667	0.263667	0	0.208333
Peak1	0	0	0	0	0.783667	0.263667	0	0.208333
Rnf115	0	0	0	0	0	0.640769	0.480769	0.213462
AF374273	9.09	0	0	0	1.24	1.3272	0.9348	0.222
AK088542	0.264444	0.304231	0	0.240385	0.839643	0.2825	0	0.223214
Hmg20a	0.264444	0.304231	0	0.240385	0.839643	0.2825	0	0.223214
Plac8	9.1975	3.125	0.86	0	20.8177	13.6023	3.79231	0.226154
Utp3	0	0	0	0	0.885278	1.18361	0.916111	0.23
Tsacc	0	0	0	0	0.76875	0	0.596458	0.231458
Irf3	0.401111	2.82344	0.925833	0	0.512394	0.952958	0	0.241268
Nfatc1	3.26	1.47	0	0	4.3375	3.24906	0.8375	0.242812
Kif9	0.8625	0	0	0	0.496129	0.358387	0	0.244516
Hivep2	0	0	0	0.605455	0	0	0	0.246667
Tap1	0	9.52286	0	0	45.6048	31.567	7.87889	0.246667
Thap6	0	1.85167	1.85167	0	1.05263	5.39789	1.75421	0.250526
Pcbp1	1.111	0	0	0	4.074	9.99933	0	0.256
Fli1	0.28	0.732381	0.693333	0.125238	0.601429	0.485357	0.55	0.26125
Rnf31	0	0	0	0	0.225882	0.42	0.735294	0.28
Psme2	0.384	0	1.25	0.695333	0.225882	0.42	0.735294	0.28
Snora3	4.861	5.818	0	0	0.763333	1.47278	0	0.281111
Ptpn22	0	0	0	0	11.5478	14.2583	0.911111	0.281111
Tshz1	1.16895	0	0	0	1.93739	0.197391	0	0.289565
Chmp5	0.854444	0	0	0	4.47767	2.66367	0.392667	0.290667
Gemin2	1.94375	0	0	0	0.597551	0.347347	0	0.296122
Ccs	0	0	0	0	4.97727	4.27545	0.826364	0.302727
AK148054	1.1675	4	0	0	7.06357	2.85714	0.714286	0.31
Neat1	1.1675	4	0	0	7.06357	2.85714	0.714286	0.31
2810408A11Rik	0	0	1.09846	0	0.409	0.991667	0.77	0.318
Wdr83	0	0.32875	0	0.3675	0	0.292222	0	0.326667
Polr3k	1.428	0	0	0	3.95	5.8081	4.09952	0.328571
Rad51b	0	0	0	0	0.702319	0.523188	0.504348	0.337681
Tarbp2	0	0.384615	0	1.53846	0.512844	0.868257	0.052844	0.347615
4831440E17Rik	0	0	0	0	0.6075	0.944	0.5555	0.357
Rcsd1	0	0.64875	0.52	0.625	0.692857	6.46	1.855	0.357143
4933433G15Rik	10	0	8	0	1.89333	3.395	2.54333	0.361667
Fam64a	0	0.367647	5.55333	0.21	0.541724	0.164138	2.4131	0.384138
Kntc1	0	0.740667	0	0	0	2.00091	0	0.413182
Prkag1	1.914	0	0.666	0	3.12	9.29846	0.832308	0.426923
B230307C23Rik	0	0	0	0	2.1725	1.9225	0	0.43
AK076489	0.961538	0.98	0	0	4.17667	8.81212	0.984848	0.432727
Tsr1	0	0	0	0	0.41381	0	0	0.432857
BC049150	0	0	0	0.534706	1.71429	2.97619	1.46476	0.432857
Cks1b	0	0	1.31579	0	3.20795	3.09744	0.897436	0.440513
Fhod1	0	0	0	0	0.806667	1.38889	0	0.444444
Slc9a5	0	0	0	0	0.806667	1.38889	0	0.444444
Slc39a9	1.38889	0	0	0	0.632911	0.562532	0	0.460253
Mpnd	0	0	0	0	22.6527	25.6955	19.5991	0.465455
Zfp652os	0	0	0	0	2.24533	1.87	0	0.474
Galnt4	0	0.793333	0	0.475833	0	0.793333	0	0.475833
Kcng3	0	0	0	0	2.92952	3.71905	2.12286	0.47619
Kat6b	0	0	0	0	0.8996	0.3332	0.3076	0.4768
Rpl18a	0.614444	0.0990476	1.645	0	0.425385	0.169231	1.13885	0.477692
Cacul1	0	0.415385	0	0.591538	0	1.235	0	0.480625
AK197973	8.63	0	0	0	2.37111	0	0	0.482222
Lef1	0	0	12	0	1.5917	2.45925	8.22943	0.482642
Grk6	0	0	0	0	4.70271	4.119	0.285714	0.482714
Atg13	0.697143	2.08769	0	0	4.27478	5.22696	5.30696	0.483043
AK085328	0.697143	2.1712	0	0	4.27478	5.22696	5.30696	0.483043
Fam173b	0	0	0	0	0.103182	0.313182	0	0.509091
Mboat7	0	0	0	0.531915	0	0.13198	0	0.530198
Ppp1r15a	0	1.17647	0	0.534706	3.81	2.976	1.83829	0.536571
Ndc1	1.428	0	0	0.62	1.785	0	0	0.5425
Cpt1a	0	0	0	0	4.06615	1.92308	0	0.549231
Nrp1	1.742	1.428	0	0.769	1.24429	3.21714	0	0.549286
Mir1903	1.34	0.952	0	1.91533	1.24429	3.21714	0	0.549286
Snord45c	0.5425	1.25	2.5	0.96125	5.84947	4.64	1.49105	0.550526
Etfb	1.81818	1.19	0	0.276667	6.87771	2.88771	0.790417	0.552292
Hnrnpa1	0	0	0	0.178571	0.443243	0.135135	0.545946	0.554865
Ube4a	0	8.33333	0	0	0	2.05867	0	0.555333
2010109A12Rik	0.62186	0.435116	0.426279	0.520233	0.541186	0.516102	0.381186	0.567458
Rab19	0	1.11067	0	0.833333	12.2045	10.4973	2.96636	0.568182
AK048598	4.41176	0	5.48941	0.987826	0.605593	1.42186	0.366102	0.575085
C230035I16Rik	5.35714	0	6.46214	1.19579	0.571897	1.44638	0.372414	0.585
Cdc26	0	0	1.78563	0	6.5269	5.07483	2.38069	0.587586
Pdk2	0.616667	0.39	3.14167	0	1.5819	0.148571	1.37381	0.590476
Eldr	3.845	0	0	0	3.78825	1.78	0.827625	0.595125
Smek2	0.625	0.543478	0	1.01609	2.51667	1.98011	1.67511	0.6
AK006245	3.125	0	0	0	7.42083	9.21833	0.378333	0.601667
AK040173	0	0	0	1.02538	3.97727	3.42636	0.757273	0.605909
Snord96a	62.0283	41.226	16.2667	30.664	1.052	2.222	0	0.606
Il4ra	0.2104	0.694444	0	0	3.01733	5.11867	0	0.606
Spsb3	1.39846	15.3715	2.19769	11.2115	3.65	5.34436	1.45455	0.606
Mfap1a	0	0	0	0	4.59	4.6175	0.3675	0.606875
AU040320	0	0	0	0	0.0985714	0	0.546429	0.609694
Prr11	0	1.81818	0	0.909091	0.716774	0.304194	0	0.625484
6330415G19Rik	0	0	0	0	7.132	3.2352	0.1428	0.6332
Dusp6	0	0	0.595	0.833	0.426923	0	0.320385	0.640769
AK054221	0	0	0	0	20.25	17.9408	3.13846	0.640769
AK155734	0	0	0	0	20.25	17.9408	3.13846	0.640769
AK075572	0	1.785	0	0	0	0.51	0	0.649286
Lsm8	0.312	0	0	0	0.547143	2.44857	0.714286	0.649286
Cd3eap	0	0	0	0	1.76889	1.11111	0	0.653333
Pigl	0	0	0	0	3.14833	2.31867	0.833333	0.656333
Agbl5	0	0	0	0	0	0	0	0.666
Prpf4	0	0	1.78563	0	1.48788	0	2.71727	0.673333
Mus81	0	0.607857	0	0	2.77687	3.905	0.195	0.67375
Gbp4	0	0	0	0	26.8925	12.6975	9.0275	0.675
BC069931	0.9	0.89	0	0.68	0.335	0.539286	0.986429	0.675714
Hist1h3b	2.606	0	1.48	1.332	2.51923	1.65654	0.725	0.683462
Cuedc2	0	0	0	0.395714	0.7575	0.98	0	0.6875
AK139461	8.70778	6.38727	0	0.757273	6.53083	4.46667	0	0.694167
Bcl6	0	0	0	0.620714	0.750667	0.277667	0	0.706333
Cenpc1	0	0.353846	0.462963	0.835641	0.400638	0.283404	0.265957	0.707021
Fam136a	0.392	3.17412	1.212	1.07118	1.13455	2.49788	0.752727	0.709394
Ucp2	0	0	1.48133	0.153889	0.532258	2.68806	1.25419	0.734516
2700049A03Rik	0	5.44	0	13.2539	2.668	2.518	2.63533	0.740667
Myl6b	0.606	0	0	0	9.54852	9.56704	6.58222	0.740741
Aamdc	0.555556	0	0	0.931818	0.483333	0	0.427222	0.742778
AK191809	0.178889	0	0	0.26	0.852889	0.843111	0.502444	0.746889
Pnpla6	0.640833	3.84611	2.38083	1.68111	1.37931	5.28724	0.985172	0.755862
Abtb2	0	0	0.724348	0.833333	4.7288	4.99	2.702	0.756
Myl6	0	11.4575	0	0	12.1515	10.384	9.34085	0.773617
Prmt5	0	0	0	0	0.721667	0	1.215	0.775833
Hist1h4h	0	0	0	0	3.0265	5.3315	1.69	0.781
Rngtt	0	1.04167	0	2.38	10.5122	15.1711	1.58667	0.793333
Polr3c	0	0	0	0	5.20325	2.4885	0.3905	0.795
Gata6	3.18	0.793333	28.8019	2.88222	2.32111	1.69611	22.6475	0.823889
Mrps36	3.90625	1.43444	0	0	12.1145	15.5673	8.24636	0.826364
Alg3	0	2	0	1.25	0.534706	0	0	0.84
Pik3r3	1.92276	0	0	2.32267	1.72807	0.890351	0.994035	0.845088
Cln3	4.72923	4.35765	5.45615	0	25.35	26.8432	9.95226	0.864194
Hspbap1	0	1.17647	0	0	7.63714	9.24714	0	0.865714
Fxyd6	7.30167	6.856	0	0.868	8.762	6.856	0	0.868
Gm10548	0.666	0	0	0.917273	1.93611	3.13333	0	0.868889
Xrn2	4.04667	0	0	0	2.261	0	0	0.869
Rpl4	0	0.373333	1.35278	0	2.17391	1.57261	1.0587	0.869565
1110020A21Rik	0	0	1.28167	0	0.928947	1.19868	2.28316	0.877105
Myc	0	0	0	0	0.290909	0.316	0.550909	0.882909
Gm4925	0	0.732564	0	0	1.65733	2.53167	2.28733	0.884
AI846148	0	0	0	0	6.55875	6.53375	0.6575	0.8925
Zfp91	0	0.727931	0	0	1.75886	1.1	0.34	0.896
Zfp91Cntf	0	0.727931	0	0	1.75886	1.1	0.34	0.896
Traf1	3.935	30.68	0	7.14	25.87	19.1705	7.89447	0.897895
AK007836	0	0	0	0	3.23219	2.93219	1.15187	0.901563
6330418K02Rik	0.8	0	0.5	0	0.784	0.27	0.25	0.909
A930024E05Rik	0	0	1.38833	0	0	0.519091	0.283636	0.909091
Plag1	0	1.42857	0	0	3.13865	4.43378	0.245676	0.920541
Mex3a	0	0	0	2.775	5.395	1.28167	1.665	0.925
1010001N08Rik	2.36867	2.81	23.0623	0.375789	2.43685	1.20019	21.8194	0.926667
Wrap53	0	0	0	0	1.0175	0.19225	0.83325	0.9295
AK207784	80	11.11	40	80	9.11	3.332	0	0.952
Tmem167b	5	1.785	0	0	7.0885	5.545	2.976	0.952
AK167137	0	0	0	0	16.5347	10.3603	1.833	0.952333
Zc3hav1	0	0	0	0	16.5347	10.3603	1.833	0.952333
1110059E24Rik	0	0	0	0	0	0.266129	0.133226	0.955484
Map1s	1.21182	2.02	2.14273	1.66333	2.22167	3.03	3.92833	0.98
Aak1	0	0	0	0	7.39843	6.42824	5.88235	0.980392
1110001J03Rik	0	0	0	0	2.28958	1.3225	0	0.985
Gpr137c	3.246	0	4	0	3.194	0.857	2	1
Snord47	39.9283	47.5017	2.23167	0	35.7253	33.4635	2.39176	1.00235
Ccnd2	0	0	1.11067	1.86286	0	0	0	1.00308
AK187594	0	0	1.38833	3.26	0	0	0	1.00308
Mir7058	47.6467	5	63.03	0	56.8823	18.9485	72.3892	1.00923
Lpxn	0	0	0	0	7.50364	7.05091	0.784545	1.01227
Trib3	1.538	2.27273	0	0	1.11571	1.00643	0.320714	1.02
Ppp1r10	0	0	0	0	1.51091	1.86982	0.338364	1.02436
Reep6	1.85	1.332	0	0	0.555	1.221	0	1.033
Uvssa	0	0.584737	0	0	5.99296	8.66074	0	1.04148
Zeb2os	0.511739	0.320385	0.724348	1.03	0.987593	1.91963	0.354815	1.06778
AK044623	3.06667	0.617222	0	1.91278	1.725	0.347187	0	1.07594
AK040157	0	0	12.332	3.33333	0.528889	0.925556	15.0844	1.08333
Hist1h2bl	2	0	0	0	0.952381	0	0.952381	1.09619
Smcr8	4.165	0	0	0	8.21429	6.97214	0	1.09857
Nfkbie	0	0.442	0	0.357	4.20053	5.28368	0.218947	1.10421
Zwilch	0	0.67375	0.952	0	0	0.539	0.811667	1.111
AW146154	0	0	0	0	2.375	2.727	4.5535	1.111
AK017143	0	0	0	0	0	0	0	1.11111
AK042126	0	0	0	0	0	0	0	1.11111
Slc25a23	0	0	0	3.33333	0	0.854615	0	1.13538
AK047187	1.69452	1.67258	1.36323	1.3871	1.47622	1.95014	1.45757	1.13608
AK006637	4	5.41625	18.284	10	1.81818	2.30727	13.9673	1.13636
Hist3h2a	1.13636	0	0.757273	0	2.47429	0.671429	4.75429	1.16214
Efcab11	0	0	1.09846	0	0	0.4	0.5712	1.1636
Pnpo	0	0.625	0	1.66938	1.54577	0.384615	0.295769	1.16462
Traf2	0	0	0	0	12.86	6.65417	4.11667	1.16667
Akt1s1	0.826364	0.522439	0	0	4.35794	4.53765	0.452353	1.17647
Mir1931	8.48556	2.43556	0	2.87556	3.71379	1.55759	0.383103	1.17966
Vim	0	0	0	2.2725	4.33167	5.99067	0.277667	1.18133
Lrp10	0	0.952	0	0.555333	0.84	7.39714	0	1.19
D6Wsu163e	0	1.78563	0	0	2.55154	3.67846	3.81077	1.19308
E2f8	0.793571	0	0	0.347083	2.80877	1.56877	0.350877	1.2
Gin1	0.714	0.7575	0	0	1.40457	2.71714	0.168	1.20571
Ufsp1	0	0	0	0	3.22269	0.551154	0	1.20923
Hist1h3h	0	0	1.81818	1.052	1.05263	0	1.05263	1.21158
Ctsc	0	0	0	0	9.19308	6.92423	6.26231	1.24231
Gm11696	0.5	2.32267	0	1.33333	5.32313	7.1875	1.25	1.25
Meis3	1.71182	0	3.90364	0	4.35167	3.209	0.986667	1.28033
Cchcr1	0	0	2	0	6.2225	2.4825	2.275	1.28125
4930579G24Rik	0	0	0	0	2.915	2.23167	1.515	1.28167
Fbxw5	2.7775	4.332	0	0.714	0.966087	1.88348	0	1.28957
Mir6975	47.5237	41.2786	22.6725	5.18571	14.6561	13.9503	6.36242	1.30182
AK018988	1.5555	0	0	1.74571	2.26625	2.54156	0.544375	1.30187
AK153534	0.44625	1.05263	0	0	0.595152	0.858485	1.59091	1.31273
V00821	53.332	40	0	80	60.14	76.11	0	1.315
M13680	59.4433	40	0	80	60.14	76.11	0	1.315
AK041570	3.57	0	0	0	12.2919	7.88125	3.32187	1.33
Tmed7	0	0	0	0	6.06286	9.66571	0	1.33048
Hist1h2ad	0	0	0	0	1.995	4.586	0	1.333
Pnrc2	17.725	6.53214	1.18417	0.68	16.4924	10.7952	5.8997	1.35515
Tdrd3	0	0.343704	0.6915	0.246667	0.951707	2.35585	0.730244	1.35585
2510003B16Rik	0	0	0	0	0.286667	0.4625	0	1.36417
Tubd1	0.24	0.370333	0	0.478333	7.56968	7.95742	0	1.37484
Krtcap2	0	4.165	0	3.33	5.80333	5.06667	1.515	1.38333
Il12rb1	16.8625	0	0	0	45.654	28.878	22.724	1.384
Actrt3	0	0	0	0	7.82659	8.31463	5.20951	1.38463
Tuba1c	3.558	1.45636	7.142	0.605455	9.81583	10.3625	6.54667	1.38833
Rfc4	0	0	0	0	1.04125	0.568125	0	1.38875
Hnrnpu	0	0	0.6925	0	0.568125	3.125	0.519375	1.38875
2610306M01Rik	0	0	0	0	7.59667	5.55556	7.93556	1.38889
Flt3l	7.62667	6.665	1.75833	0	33.2016	15.7127	17.5275	1.4
AK134933	1.22263	0	1.05263	0	1.8388	2.0556	0	1.4088
Adamts6	1.48778	1.208	4.46	3.02533	0.909375	1.26063	3.5025	1.41813
AK165329	4.614	0.909	0	0	7.822	8.22267	0	1.42067
Pcdh1	100	45.664	81.8167	50	29.724	48	8	1.428
Ggta1	6.13875	0	0	0.833333	2.80143	0	0	1.42857
Zfp36l1	0	0	2.04	0.714286	0	0	2.04	1.42857
Dpf3	0.549231	0	0	1.47	1.88813	0	0	1.42938
Eapp	1.59476	1.73133	0.34	3.266	2.32941	0.763824	0.21	1.44088
Rfx5	3.159	4.46429	2.857	3.25357	10.9359	10.6488	2.62054	1.45245
St7l	0	0	0	0	9.31842	10.6311	0.127895	1.47263
Hnrnpa2b1	17.3982	1.22478	0	0	6.00667	4.41154	0.515128	1.49821
Serpini1	0	3.076	0	0	4.5112	4.9316	0.9896	1.5316
Hist3h2bb-ps	1.13636	0	0.757273	0	7.08077	1.10385	5.12769	1.53846
AK089714	0	0.973333	0	0.13	1.90647	1.56902	1.16235	1.54941
Sf3b3	0	0	0	0.653529	4.43	6.53375	0.28375	1.55729
Nfe2l2	1.75333	1.13636	0	0	23.4876	30.6847	2.13353	1.55824
Traf3ip3	0	0	0	3.1225	11.6975	3.31125	0.69375	1.56125
AK048941	0	1.02	0	2.85714	11.25	5.35625	0	1.5625
0610007P14Rik	0.868	0	0	0	12.1275	15.8231	8.38813	1.5625
Milr1	0.2775	0.2975	0	1.38875	0.0965217	0.859565	1.30435	1.58
Klhl18	0.627273	0	0	0	0.923	1.79867	0	1.586
AK132189	0	8.02583	1.58714	2.2325	2.90333	8.975	14.8133	1.59167
A530072M11Rik	0	0.5	2.35364	1.866	1.87705	1.11841	2.04364	1.59614
Apobr	62.36	46.034	8	2.222	35.8253	38.4413	13.6173	1.60133
Gm16157	29.5722	20.1438	9.62889	0.904615	42.6807	29.0853	8.242	1.61467
Hist1h2bh	0.284615	0	0	0	1.02429	0.945714	0	1.6181
Ppm1j	3.026	0	6	4.42	14.0232	21.0758	8.64	1.62842
Dhrs3	0.284815	0	0.673333	0	9.63929	9.76143	0.649286	1.62911
Rcc2	0	0	0	0	2.59625	4.85083	0.799583	1.63667
Pbld2	4.165	3.09909	0	0	1.176	10.25	0	1.666
Btf3l4	0	0	0	0	1.90833	0.185167	0	1.6665
AK031732	77.56	65.2725	7.8125	2.5	67.53	65.515	5.20833	1.66667
Hist2h4	0.196	0.324286	0.256	0	3.09129	3.35645	1.42935	1.6829
Setbp1	0.504545	0	0	3.70333	3.777	4.426	0	1.699
Tapbpl	0	0	2.77667	0	17.735	8.28125	3.8675	1.7125
Tap2	18.0471	33.3212	1.09786	1.18125	34.0738	32.7538	1.63462	1.72923
Ccni	0.309677	0.519722	0.26871	0.489167	1.61836	1.39672	0.677049	1.73279
Tmem69	3.32333	0	0	2	4.4068	2.4092	0	1.7348
Rps12	0	0	0	0	2.42722	1.40556	0	1.75667
AK019366	10	15	0	0	47.38	55.415	0	1.785
Mir142b	0	0	0	0	2.44833	1.9475	1.3425	1.785
Tyw1	0	1.01167	1.53846	0	4.31423	2.56365	0.274615	1.79654
4930414L22Rik	0	1.666	2.77778	0	12.323	7.943	0	1.818
Tti2	0.395455	0	0	0	1.79848	1.51485	0.30303	1.81818
Rbm15	0	0.240385	0	0	1.68436	1.92364	0.454545	1.81818
Nfkbid	0	1.66667	0	0	22.6336	15.9973	1.51455	1.81818
Cep55	1.02	1.19	0	0	2.2756	1.60238	1.93452	1.81863
Hectd3	0	0.925	0.951429	1.04125	1.9375	0.7545	1.102	1.8245
Dgka	1.83636	1.53125	1.37364	0	15.7177	4.72435	4.14203	1.82725
AK037155	6.245	2.87167	3.03	0	55.1506	54.6111	27.3733	1.82778
Map3k12	1.08	1.90176	0	0	3.94456	5.44735	0.0564706	1.83324
LOC102636514	0	3.70222	3.70333	0	7.625	6.595	8.795	1.85167
Ciart	0	0	1.909	0	6.65683	4.37079	4.67714	1.88127
U2af1l4	0	0	0	0	3.71073	2.43902	1.70732	1.89683
Ormdl2	1.62267	0	0	0	5.75854	3.78521	3.74396	1.90542
Hn1	0	0	0	0	13.1073	22.3645	2.13909	1.90636
LOC100504703	7.87	0	0	6.66667	3.47	0.653529	0	1.91176
Bcl2l12	1.25964	2.85077	1.19036	0.549231	4.99906	6.23708	1.7676	1.93406
Mrpl18	0	0	0	3.27286	0	0	0	1.944
Trim46	5.825	5.68333	0	6.23067	6.89091	8.99582	1.29455	1.95927
Epas1	1.74105	0.877083	1.13842	2.50167	5.49692	4.22808	2.11385	1.95962
Rgs19	37.5	0	0	0	78.7365	47.9306	0	1.96059
Tbx2	40	16.665	0	0	7.7	13.52	2.84	1.973
0610009O20Rik	6.25	0	0	0	19.485	17.8633	12.2238	1.97583
Hist1h2be	0	0	1.11111	0	5.58329	6.82035	2.72859	1.98365
Acss2	0	0	0	1.01	9.63593	9.43556	3.67593	1.98815
Sbds	0	0	4.44444	0	2.71087	1.71826	0	1.99783
9330179D12Rik	0.255652	1.96	0	0	19.498	20.2753	0.846	2
AK052161	18.18	3.57	0	0	18.69	16.7311	0	2.00556
Lhx1	0.228421	2.38	1.75421	2.04	4.619	5.533	5.502	2.008
Usp3	0	0	0	0	18.0989	18.08	0	2.02
Scnm1	0	0.854444	2.111	0	0	0.892857	1.50786	2.04071
Cd3d	35.29	14.28	63.63	0	42.2518	19.4318	45.6809	2.04727
Tlcd1	0	1.0839	0	0.304878	2.35849	1.78736	0.488491	2.05962
Gm15471	12.22	16.37	4.76	16.664	4.285	4.07625	2.23125	2.0825
AK007605	0	0.413182	0	1.70455	0	0	0	2.08333
Ggps1	0	0.413182	0	1.70455	0	0	0	2.08333
AK053772	0	0	1.66667	0	2.31	0.842609	0.434783	2.09565
Timm9	0	5.64148	0	13.7448	0.968333	1.934	1.80933	2.109
Ptp4a2	0	1.34889	0.568125	1.17278	3.66	4.41364	0.578485	2.11682
Gna13	0	0	0	0	0.432857	0.396667	0.56	2.13952
Abcf2	0	0	0	0	3.1525	1.1665	0.83325	2.14
Cfl1	0	0	0	0	8.14348	10.3191	2.69	2.14826
AK004434	0.549231	0	0	0	7.13931	5.42586	1.98138	2.15966
Eno3	71.775	36.1067	0	7.42333	34.8675	32.3175	4.81375	2.16
Nsg2	0.771429	6.739	0.18	10.192	20.6378	9.33481	22.0367	2.16222
Hexim1	0.714286	0.956842	0.274286	0	6.40194	6.10917	1.77806	2.17472
AK131831	0	0	0	0.769231	1.11636	1.20545	0.349545	2.19091
As3mt	70.1167	27.35	37.67	0	46.2077	43.6969	25.0785	2.19692
Hist1h2bg	0	2.222	0	0	6.71571	4.67	0	2.19714
D130020L05Rik	0	0	5.55333	0	11.3414	20.6771	0	2.19714
Rnf126	0	1.85111	0	1.11111	0	0	0	2.21125
Trip10	0.595	2.20722	1.70929	0	3.81963	4.42926	7.75407	2.21407
Lcp2	0	0	0	0	16.6667	7.14	30.95	2.22
Satb1	8.29214	2.63889	26.5357	2.41556	16.2568	2.67805	23.7161	2.22098
Ptgs1	3.33333	1.66667	0	0	3.052	16.094	0	2.222
Snora21	0	2.5	0	0	7.763	7.15833	3.253	2.222
Tmem261	1.14667	0	0	0	15.6075	1.785	9.41833	2.23167
X55823	72.6725	69.9967	93.5575	4.46333	50.3017	38.3317	55.705	2.23167
Hist1h3f	1.15364	2.83714	0	4.85429	0.977727	0.902727	0	2.24364
S1pr1	0	0	0	0	3.64902	3.6078	0.745122	2.27
Hs3st3b1	0	0	0	0	9.4225	3.57	3.125	2.2725
Cct3	0	0	0	0	1.78277	1.47404	0.609149	2.27362
2310010J17Rik	0.888667	0.588235	0	0.56	4.06951	4.0241	2.09213	2.27934
AK079938	1.37	0	0	0	13.8564	22.3707	2.09214	2.29143
Slc5a6	0.694167	1.18	0.438333	0.431212	9.76306	8.01056	6.59556	2.29194
Gpn1	0	0	0	0	13.394	16.6027	18.9747	2.30667
AK213359	55.88	3.33	0	2.5	14.99	13.5275	0.714	2.315
Pou2f2	0	0	1.666	0.7575	7.14286	6.60714	1.19	2.31857
Hist1h2bn	0	0	0	0	12.0345	15.9727	0	2.32909
Galnt7	7.69	0	0	0	13.5935	9.742	1.19	2.3355
1700048O20Rik	34.72	14.2844	9.52333	0.854444	32.6625	50.7169	10.42	2.35438
2700029M09Rik	0	0	0	0	11.8871	12.885	0.532857	2.35929
Sp9	2.08333	12.1025	25.1717	0	1.54769	2.08769	12.2423	2.36
Scn2b	7.16	5.644	0	0.338	20.9488	21.6194	5.41412	2.37
C920009B18Rik	0	0.198333	0	0	23.842	17.667	1.428	2.377
Ssc5d	20	0	0	7.14	14.57	6.36333	0	2.38
T	19.0467	24.33	8.33333	1.785	12.3	22.9167	11.3083	2.38
Ripk2	0.694167	3.03	2.705	0	10.519	11.2631	9.06071	2.38167
Hist1h2bf	0	0	0	0	1.8565	3.3395	5.892	2.4
Itk	59.7433	0	73.3333	0	52.8836	13.4955	62.34	2.40364
AK085136	5.40444	8.69667	2.12333	4.48667	19.4729	15.23	4.29914	2.40371
Irf1	0	0	9.165	0	26.5474	49.0553	6.39971	2.40618
Rhoq	2.775	0	0	0	25.67	38.4007	1.90467	2.42
Arl4d	44.253	21.9914	29.832	2.29	31.5649	29.5695	22.3934	2.42561
Dact3	0	4	0	0	9.72077	8.55385	8.6	2.42846
Cdc14a	0	0	0	0	2.3797	3.03	1.23939	2.44
Cotl1	1.16318	0	0.586364	0.217273	11.3045	9.44069	3.81621	2.44621
Sugct	16.66	0	0	0	1.30067	4.59467	2.82	2.46667
Snrpd2	0	0	0	0	1.31091	2.63909	2.67727	2.47545
Naif1	7.575	50.8769	2.08333	9.64188	17.044	19.016	1.79	2.499
Zbtb25	0	0.74	0	1.38889	3.809	3.166	0	2.5
Mfsd12	0	0.694444	0	1.38889	0.98	3.18778	0	2.5
B330016D10Rik	0	0	0	0	3.27	5.6175	0	2.5
Mrpl30	0	0	0	0	8.656	8.4712	9.6568	2.506
Polr2k	1.3565	0.757273	1	1.10682	3.72147	1.80676	6.09794	2.51382
Bivm	0.251818	0	0	3.18167	2.15857	2.45633	0	2.51469
Egr3	0	0	0	0.909	1.71261	2.3913	0	2.51536
Gstcd	1.818	0	0	0	1.438	4.052	1.276	2.52
Ubap1	0	0	0	0	5.37714	4.49286	0.595238	2.53952
AK041647	0	0	0	0	18.7233	6.67833	8.23833	2.54083
9230102O04Rik	1.13625	5.46875	9.6325	0.25	3.82097	8.50194	9.74	2.55194
Arhgap9	14.3821	5.13176	0	0.49	34.9126	18.3566	13.7899	2.55566
Chid1	0.757273	0	0	0.595	2.02862	4.05034	2.23172	2.55759
Bahcc1	0	0	3.70333	9.69667	2.30304	2.1313	7.75319	2.5587
AK039657	0	40	0	0	18.73	26.4563	3.235	2.56
Gpr183	3.675	3.20417	1.42857	0	29.6313	28.8783	11.4608	2.56792
Arid1a	0	0	0	0	9.6408	6.1144	0.7272	2.5868
Cd38	10	33.3333	0	0	18.07	27.72	1.052	2.59
Gcat	0	0	1.785	2.04	2.61364	1.23955	3.50909	2.59955
Mir7655	0	0	1.02	0.264444	4.65	6.44355	1.42323	2.60903
Hoxb7	3.57909	3.1535	0.504545	6.568	3.258	7.413	1.498	2.61633
Fbl	0	2.163	0	1.428	0	1.74235	0.405294	2.62235
AK170771	0	1.77143	2.54611	0	3.79425	3.90575	2.32	2.6355
Wdr53	0	1.77143	2.54611	0	3.79425	3.90575	2.32	2.6355
Foxp4	0	0	6.66667	0.555333	6.42857	9.52286	4.15571	2.64429
Fcf1	0	0	0	0	8.48788	9.44061	2.05152	2.65303
2310001H17Rik	7.9804	4.50649	0.7216	0.997297	24.7857	23.6197	6.59916	2.65869
Zfp36	0	0	0	0	10.7426	10.3214	2.90465	2.66488
EU131401	29.22	8.523	5.55333	1.111	29.6867	19.4183	7.32167	2.66667
D16601	89.28	100	81.665	0	72.598	60.33	91.988	2.678
E030030I06Rik	0	1.32865	0	0	0	2.769	0	2.692
Irx5	2.14963	3.2028	38.5759	3.2332	1.93467	2.669	36.388	2.69433
Cd86	0	3.33273	0	2.10727	9.53407	7.07296	1.83074	2.71037
2700081O15Rik	21.35	27.0467	3.57	3.62	23.27	21.535	2.6775	2.715
Mageb3	0	0	1.11111	0	3.6305	4.2725	0.5	2.727
Hist2h2bb	2.37538	0	1.92308	0.579565	6.2285	5.6735	1.25	2.7375
Tldc1	5.882	0	3.332	1.62667	12.7011	14.6022	1.85111	2.73778
AK015545	14.65	9.52333	0	13.7233	2.93	4.12667	0	2.74467
AK052880	2.188	2.02875	3.08333	0.568125	19.0163	17.4763	4.47567	2.74533
U83242	62.04	30.1145	92.72	5.57727	48.6228	20.0344	57.4368	2.7616
B230323A14Rik	3.57167	2.13167	0.653333	4.615	5.14462	3.75128	7.06795	2.76256
Pfdn6	0	0	0	0	15.2775	18.9763	10	2.7775
4932412D23Rik	0.4316	0	0.5	0.4584	7.40605	4.11526	1.70724	2.79658
Mkks	0	0	0	0.255294	4.78455	3.75273	2.16364	2.80523
Hist1h3i	0.996154	0	0	1.46846	10.3624	8.69905	1.19048	2.81524
AK047349	2.11556	0	0	0.36619	2.57875	3.65083	0.5525	2.82042
AK172386	16.95	12.2867	1.85	2.08333	12.319	7.5935	5.832	2.841
Rras	0	2.67857	0	0	2.26	0.925556	2.77778	2.84167
Ccl3	12	71.42	0	0	24.858	37.616	10.666	2.856
AK137525	36	71.42	0	0	24.858	37.616	10.666	2.856
Tmem259	100	28.5714	100	26.19	2.5	3.79464	3.40964	2.85714
Snord34	100	80	0	75	33.9786	11.6557	10.4743	2.85714
Ubb	0	0.196	0	0	2.40917	3.67333	0	2.87
Rgmb	2.486	0.982	1.7205	0.9375	5.65706	5.93353	5.02206	2.87147
Mir6976	77.77	85.71	0	21.425	5.99944	4.41778	0.595	2.8775
Fev	1.515	0	5.95167	10.5925	3.32458	1.27708	5.36875	2.87833
Hes1	0	0	1.05263	0	1.5604	3.242	0.5712	2.8784
Fem1a	0	2	0	0	6.93385	4.39538	4.39538	2.88462
Polr2a	0	0	0	0.826364	13.235	14.7312	6.16115	2.89269
Mir484	2.02682	2.36643	0	0.682143	3.97469	5.78959	0.977755	2.89388
Atg101	0	0	0	0	3.30071	1.42857	1.16643	2.91286
H2-K1	10.732	9.74333	14.442	11.8383	17.2523	13.5633	2.106	2.92325
Kdelc1	0.277	0	0	3.818	0.213077	0	0	2.93692
Slc35a5	0.735294	0	1.38882	0	10.2952	8.76419	0.504839	2.94129
Zap70	32.0236	37.4074	26.2071	6.31579	59.8484	53.0322	53.2537	2.95656
Gpr18	34.0022	34.383	4.62889	0	43.5604	41.8496	6.33464	2.97393
Hist1h2bk	0	0	0	0	12.675	9.46667	0	2.975
Cd48	0	4	4	0	14.5373	8.70545	8.03091	2.98545
Ciz1	0.396667	0	0.595	0	14.8925	12.4024	9.82212	2.98953
Cdc45	0.367647	0.603143	0	0.571429	7.94706	4.03074	0.735294	3.00529
Cnot6l	81.81	30	30	10.6033	3.69947	4.60467	1.87467	3.01227
Man2b1	0	0	0	0	16.6667	18.3333	4.76	3.03
AI467606	0.649091	0	0	6.444	7.46244	3.11195	4.82341	3.03756
Sfxn3	5.555	11.535	0	2.63	3.84375	3.665	0	3.0525
AK040062	66.085	3.332	7.14	3.068	56.648	19.164	52.856	3.068
Mir21a	44.6671	61.2556	0	1.01	40.5258	58.9296	0	3.07375
Tnip2	0	0	0	0	11.1971	6.18412	2.64706	3.08
Atp8b2	15.9	6.01429	0	1.59143	13.0096	13.762	4.6908	3.0864
Pax1	2.87818	8.48455	17.5855	5.99455	3.58	3.55533	13.7587	3.09933
Nr1d1	0	0	0	4.76	8.9575	17.0188	0	3.1
Cdc25c	0.357	0	0.3845	0.85	2.44861	3.98139	0.213611	3.1
Tnni2	40.83	49.995	12.875	0	34.91	39.9967	8.58333	3.12333
AK007237	0	0	0	0	1.9225	0	0	3.125
Ninl	3.125	3.57	0	3.125	3.125	3.57	0	3.125
2310045N01Rik	0	0	0	0.694375	4.29375	9.64125	0	3.125
Fgf3	5.08828	2.06083	11.8538	1.865	7.54179	4.31393	11.2829	3.12571
AV039307	0	0	0	0	9.6805	12.606	3.2465	3.127
Rps15a	0.34	0	0	0	26.2544	29.69	1.07444	3.13
Hist1h3e	0	0	0	1.36	8.409	5.58367	0.972	3.14333
Ctdspl2	0	0	0	0	0	0	0.769231	3.14615
Gpnmb	60.4654	48.5515	32.7631	0.961538	67.2191	58.8686	38.0177	3.16318
AK043958	2.37765	0	0.588235	0.308333	6.98121	5.51182	3.6197	3.17879
Iqcg	2.0125	0	0	0	3.86615	5.62423	0.591538	3.19192
St3gal4	1.37471	0	0	2.43556	8.135	4.81538	0.769231	3.19923
Ccdc51	1.01	0	0	0.526	5.2075	3.81312	3.34781	3.21437
Vax2	1.1	5.9175	0.952143	2.08625	3.2695	6.073	2.679	3.2155
Lipg	0	0	0	0	2.17278	5.03167	1.85167	3.27056
E130012A19Rik	0	0	0	2.85714	12.0423	16.8214	7.25318	3.27455
Zfp677	1.3075	0.798235	1.9775	0	5.34385	5.26462	5.90231	3.29654
Akna	1.135	0	0	0	3.50476	4.7619	1.90476	3.29667
AK138361	24.8278	5.35714	36.4389	3.4	18.1611	7.09	40.3889	3.29778
Ccdc18	0	0	0	1.818	4.69545	5.78242	3.59697	3.30045
Mir1900	1.12833	0	0.925	0.46	3.04889	1.40667	0.308333	3.30833
Tmem194	0	0	0.8325	0	2.858	0.629333	3.80889	3.312
Vax2os	0.905882	4.81	1.40294	6.63357	3.18353	6.66804	2.51392	3.31588
Zfp84	0	1.44913	0	0	3.64136	5.00909	0.324545	3.325
AK132865	37.4438	45.3229	3.8675	11.4386	12.1613	13.74	1.28917	3.33625
Gm11346	5.63118	1.428	0	1	13.5014	7.53229	3.22114	3.33743
Pax2	0.432727	3.3075	2.05545	0.7575	1.93679	2.29453	4.64151	3.39604
Pabpc1	0	6.664	0	12	6.45937	8.58125	2.83062	3.39625
Grm6	0	60.6055	0	56.1655	1.2025	1.7585	2.6455	3.4
Aldh6a1	2.56333	0	0	0	2.33972	2.67778	3.09278	3.41056
Pola2	0.617222	0.8	3.17444	0.7272	6.23889	3.95667	5.95222	3.41667
Anks1	5.50923	29.1224	2.63692	32.8	3.59854	3.02073	1.09756	3.42805
Snord43	0	1.19	0	0	3.7836	4.2852	0.4444	3.4284
Kpna4	0.349615	0	0	0.478182	8.38516	7.18871	3.26774	3.43581
Urod	0	5.39667	2.857	0	4.7973	3.51838	3.71405	3.43649
Fgf9	1.29818	0.925556	4.09091	0	1.227	0.833	2.964	3.4545
Smad6	0	1.51455	0	0	0	0	0	3.47824
AK142821	0	0.653529	0	0	1.75833	1.97833	1.12222	3.48056
Xpnpep3	0	0	0	0	1.44667	0.56963	0.528889	3.51074
Cped1	3.31818	3.0295	15.6809	3.766	3.1025	9.9875	8.2255	3.529
DQ716701	71.11	71.332	65.832	54.56	52.14	39.58	81.815	3.57
Cacng6	46.796	70.51	43.33	0	46.07	64.2417	27.7092	3.585
AK051804	0	0.653529	0	0	1.97812	1.33312	1.2625	3.58688
Ccng2	0	0	20	0	9.09481	14.017	1.48148	3.60074
Hnrnpa3	29.9133	41.6667	0	0	15.1143	18.4564	4.23738	3.62623
Id1	1.84429	1.28154	3.57143	5.29923	3.16636	3.07273	8.25955	3.63182
Dbp	8.33	0	0	0	18.6814	15.0809	1.01	3.63318
Mctp2	2.5	0	0	0	3.41455	2.16364	0	3.63636
Trub2	0	0	0.5425	0	4.42609	2.80609	3.08696	3.6387
Rnf43	29.1144	15.2429	15.6244	2.16833	24.3849	22.6503	9.16108	3.65892
Klrd1	1.66667	0	6.06	0	42.9909	39.9391	40.0227	3.66909
Prrx1	0.645	3.09364	6.473	5.19455	4.9996	3.9552	15.324	3.6876
Stx16	0	2	0	1.333	4.47687	3.41119	5.57164	3.75075
Tmpo	0	0	0	0	43.429	46.8525	10.8125	3.75374
Gpbp1	3.184	3.551	2.506	1.895	9.5642	10.2035	6.70942	3.75681
Mif4gd	0	0	2.77667	0	2.88456	2.54	1.39676	3.75794
6330408A02Rik	1.93148	1.87923	0.584444	2.25615	7.67268	7.66011	1.49596	3.82262
Cars	0	0	0.483043	0.181053	7.5016	12.1368	4.6816	3.832
Lhx1os	0.462778	2.38	1.85167	2.04	5.15696	3.23261	4.34543	3.83391
Ch25h	1.69	0	0	0.49	4.24353	6.64294	0.84	3.83588
AK163160	0.771111	5.635	3.34556	2.3275	3.97852	7.31741	7.73778	3.84963
Gimap1	8.33	0	0	0	59.58	6.98	20.4533	3.87667
Sh3bp1	14.0948	6.81432	5.77935	5.58514	11.006	7.04613	4.55441	3.90108
3300002P13Rik	0	42.3786	0	1.93857	41.6218	60.9909	23.7355	3.91091
AK157947	0	0	0	4	17.975	16.9314	4.52857	3.91929
AK158148	0	0	0	4	17.975	16.9314	4.52857	3.91929
Ikzf3	80.3957	92.232	30.6729	4.666	36.2836	39.8909	7.25136	3.93455
AK029023	60.3125	79.8187	28.8475	3.9625	60.3125	79.8187	28.8475	3.9625
Rnf121	0.160256	0.835758	0	0.0827273	4.87649	4.69113	4.01598	3.98247
Mbnl1	28.3712	3.46125	0.735	0	27.5657	24.1421	4.10533	3.98589
2610027K06Rik	40	16.665	0	0	6.83733	9.53933	2.25333	3.994
Egln2	0	0	0	0	7.09477	10.1275	0.762727	3.99545
Arl5c	0	4	0	0	24.742	38.606	0.908	4
Zfp78	0	1.11083	0	0.550833	2.53377	4.3634	2.06019	4.01019
Tbx3	2.125	2.25	52.0868	3.09118	3.89821	2.50893	44.4636	4.03536
KC335200	65.2118	11.6667	94.87	9.09	70.9006	32.0225	69.1937	4.03812
Hist1h4i	0	0	0	0	6.25364	3.37909	0	4.04
Lax1	9.49	2.03667	14.8133	2.46889	5.90364	0	8.08	4.04
Osbpl11	1.10818	0.576923	0.586364	0	11.3508	11.0785	5.05154	4.06538
Rqcd1	0	0.432727	2.19769	1.51485	4.30609	6.37087	6.24217	4.07
Enthd1	40.19	11.11	0	0	24.2875	30.0043	2.05321	4.10179
Zfp426	5.55333	1.85167	0	0	8.07083	8.69	1.66667	4.13083
2810006K23Rik	97.0933	100	88.0167	17.4767	26.6906	26.5619	18.3912	4.13438
Prdm1	30	7.72043	0	5.48261	7.58343	8.43529	2.76457	4.13643
Mir124a-1	5.10944	4.81556	3.72278	2.13833	5.86516	8.11226	2.16161	4.14161
Snord12	55.4533	63.983	10.3008	5.006	35.0776	41.2629	4.07824	4.15176
5031425F14Rik	100	83.33	0	5	44.4433	26.98	0	4.16667
AK163035	0	0	0	0	27.7767	58.7267	0	4.16667
4930429F24Rik	1.5625	0	0	0	7.41675	10.2668	4.15925	4.17625
Irf9	0	68.2154	0	55.5669	9.09091	8.18182	7.27273	4.19545
AI847159	23.0786	9.22714	16.2629	1.22	55.1921	28.7247	47.1863	4.22421
Mplkip	0	0	0	0	9.80571	9.33643	8.56929	4.23
Abt1	0	0	0	0.657895	3.15957	2.06	1.10217	4.23739
Neurog2	4.38182	4.71231	8.72818	5.57769	3.00123	3.64569	6.58846	4.25354
D16603	23.0767	20	36.6667	0	64.307	16.9675	64.6195	4.263
Ulbp1	1.43833	0	0	0	13.3264	7.66214	0.285714	4.29143
AK086741	0.553684	0.549286	0	0.620714	2.35911	4.78661	4.19179	4.31732
Nabp2	0	0	0	0	9.04067	2.33333	0	4.338
Exosc5	0	0	0	0	6.05529	5.51471	7.30353	4.34118
Med16	2.412	0.263158	1.77733	1.30763	6.5465	5.36337	4.2315	4.34363
Kri1	0	0	0	0	8.106	9.23	3.333	4.347
Rpl14	0	6.66667	0	0	18.8592	15.8925	23.3917	4.34917
Creb3l2	0	0	0	2.46889	2.61682	4.82955	0.197273	4.36682
Shc1	24.38	18.7531	2.59875	9.97563	13.1023	12.1736	1.58487	4.36974
Tcra-V2	67.0167	60.71	4.78	11.14	59.1314	68.9886	33	4.37286
Vezt	0	1.25	0	0	3.71042	6.65125	1.38875	4.37417
Rad51	1.0672	0	2.2856	0	6.67667	6.79	5.57296	4.37704
Gimap9	7.444	8.09231	3.636	2.03923	13.6055	10.5709	2.1997	4.38667
Spry2	22.6175	26.8992	52.5681	4.14231	26.1879	36.6937	38.5103	4.39447
Gm166	0	1.01	0	0.505	4.30826	2.70522	4.34783	4.39609
Smc4	0.438421	0	1.05263	0.301905	7.06283	6.94587	7.10174	4.39761
Pcsk4	0	1.11	0	5.454	4.70038	4.01615	3.84615	4.40038
Snord65	32.7033	23.3325	19.0467	14.87	32.7033	24.4433	19.0467	4.44333
Taf11	0	0	0	0	0	0	0	4.44444
Clcn2	4.401	4.49556	1.428	0	8.63429	9.015	3.65571	4.46393
Kat7	0	2.7775	0	0	11.3921	9.64792	7.49	4.47
Zfp553	24.305	78.57	19.9992	71.6667	4.13903	4.38981	2.25909	4.47279
5730488B01Rik	6.25778	12.3122	3.56889	6.48889	6.04333	13.2322	2.18111	4.47889
Mir7660	60	66.66	100	84.61	3.49	6.09231	0.960769	4.49308
Tmem59l	10.5587	10.1312	9.1025	0.29	24.5345	20.3086	13.8636	4.49318
Snhg1	0.714286	0	0	0	9.12875	9.13875	5.40958	4.51333
Nhp2	0	0	0	0.549286	10.3281	11.3019	1.16312	4.51625
Gnb2l1	0	0	0	0	15.963	13.806	1.752	4.534
Gadd45gip1	1.94786	0	0	0	14.0186	14.9782	5.82591	4.54545
AK047577	2.5	0.769231	0	3.97077	2.3125	3.1075	0.306875	4.55375
Pbdc1	0.605455	0	1.13636	1.19037	9.5856	11.2508	11.3884	4.5656
Tcra-V15	43.6467	19.0467	60	0	59.008	31.954	64.484	4.58133
Cops5	0	0.9	0	1.8352	3.92815	5.75407	2.28333	4.58259
L16801	75.235	23.07	86.4	13.04	79.0974	42.1463	88.7305	4.59
Klra14-ps	8.82	5.26	0	6.89	5.88	3.50667	0	4.59333
A330035P11Rik	53.3875	55.8314	34.74	34.6771	14.9152	15.9556	5.13645	4.59565
Bcl6b	2.955	7.618	0	1.677	4.17882	7.54765	1.80882	4.60588
Txndc16	2.705	0	3.33333	0	7.81747	4.92586	3.88149	4.65793
Tbl3	0	1.02	0.490526	0	7.65564	7.55026	2.80308	4.66026
Gsta4	0	0	0	0	14.17	7.3225	5	4.6875
Ccdc138	2.2725	0	3.57	0	14.5131	11.4892	11.8181	4.69462
Tmem98	0	1.785	2.5	3.69	0.244737	1.47158	1.31368	4.71632
Skap1	86.16	75.7267	98	62.3167	41.9793	28.5205	36.9819	4.71643
Cd3e	50.4233	0	52.38	0	56.5127	8.09467	68.334	4.71667
AK053029	100	54.5425	33.33	3.57	44.4	71.11	1.66667	4.73
Pet100	0	0	3.57125	0	5.38913	7.34957	4.02043	4.7413
Arrdc3	0	0	2.38	0	8.66737	8.98842	4.26316	4.74316
AK011913	21.385	38.09	0	0	19.0143	32.1329	20.2029	4.75571
Dlk2	3.99524	4.4696	0.595238	1.9848	7.23721	7.01344	4.29738	4.7823
Lmx1a	41.66	3.70333	60	13.365	9.63	2.5	30.6525	4.79125
Tbx15	0	0	3.33333	2.04	9.12722	8.39167	11.1417	4.79833
Skor1	10.9514	0.876842	10.2029	1.43526	10.9267	4.61884	16.1091	4.80304
Lbh	0	0	0	0	6.872	7.712	0.833333	4.81
Rsg1	0.42	0	0.267059	0	5.449	5.833	5.6435	4.8435
Slirp	0	8.3325	0	0	5.30429	5.82536	2.04536	4.84429
Slfn10-ps	5.956	11.6654	3.318	0	13.2703	17.2715	6.04667	4.84848
Barhl1	0	1.1428	3.34471	5.3708	5.09261	6.40652	9.09	4.86913
D16600	45.544	19.5229	52.22	5.33714	64.5094	24.8071	80.2735	4.87176
B230312C02Rik	7.30143	7.22222	14.3514	5.45444	5.111	4.5	10.046	4.909
AY089789	47.4567	21.3	61.6767	0	62.9917	35.5806	64.3628	4.91111
Rsbn1l	0	0	0	0	15.1096	16.6425	2.79875	4.92896
Pacsin3	0	6.527	1.58714	1.3395	12.5863	20.3479	13.3535	4.93885
Cmtm6	1.22222	0	0	0.6	6.61163	5.65419	0.983256	4.94
Apeh	0.7575	0	0	0.821667	6.325	9.00083	4.59333	4.95083
Aftph	0	0	0	0	3.2375	1.6915	2.4365	4.9635
H2-T23	0.84	0	0	0	31.1171	38.9557	13.0914	4.96714
Gm11538	7.30118	10.0096	3.26412	7.16192	7.175	8.34182	2.93545	4.99182
Gabarapl2	0	0	0	0	8.80917	9.58333	0.7575	5
BB283400	4.908	4.6875	21.046	17.6025	8.67111	11.61	20.5811	5
Adamts1	0	12	0	0	2.455	5.2075	21.665	5
AK034234	59.1867	55.55	51.8467	6.66667	49.39	43.4475	38.885	5
AK205023	77.855	63.4233	90	32.5	59.71	34.942	48	5
TCR alpha /[delta]	74.2192	35	75.3275	0	72.3545	27.0455	68.5636	5.01364
2010016I18Rik	42.85	15.33	0	6.666	70.278	40.612	37.108	5.032
Cecr6	2.86286	1.45333	0.793571	1.33333	17.6964	18.4745	7.39182	5.04909
Alkbh1	0	0	0	0	9.0784	6.1436	4.994	5.0536
Trip6	21.0943	11.6564	12.32	3.33214	18.9514	22.5386	13.1543	5.05571
Bccip	1.07161	0.1536	1.19871	0.0888	5.87638	5.695	5.3919	5.05948
Lsm3	0	0	0	0	5.9015	3.678	5.6985	5.0705
Hist1h2ac	0	0	0	0	0.933529	0.791176	0	5.07882
Chac2	0.475714	0	2.85714	0	14.666	15.294	10.588	5.104
4930471M09Rik	2	0	0	5.12667	10.8105	8.38579	14.0958	5.10789
AK134203	1.85167	3.33333	0	8.52167	1.736	2	0	5.113
1810009A15Rik	0	0	0	0	10.4654	8.585	4.13786	5.11321
Mospd3	0.833333	0.806452	0	0	1.84178	4.37178	1.11111	5.11778
Il2rb	29.165	5.55333	0	0	59.5823	61.4785	14.5546	5.12
Slc46a3	3.08556	1.14556	0	2.38	3.09905	1.74143	0.135714	5.12333
1700101I11Rik	2	1.26414	8.57	0	7.0825	9.82125	6.91875	5.13375
Snx17	0	0	4.08143	0	23.8936	18.9327	1.67273	5.13545
Itgal	0	0	0	0	24.6507	14.622	5.478	5.13667
Mea1	2.03586	0.536207	0.492414	0.60069	8.62169	7.34106	2.43784	5.13941
2810405F15Rik	2.20091	6.9135	26.6882	3.666	3.04538	8.87	32.7923	5.14154
Ifitm10	15.395	28.1475	38.5325	0	60.7093	58.1136	52.9671	5.14286
Nol8	0	0	2	0	1.32621	1.41793	1.55414	5.15345
Fam32a	1.56824	5.26263	0	2.91316	8.43762	7.14238	4.7619	5.15857
Pdik1l	0	0	0	0	24.3707	31.0417	3.66667	5.16667
AK088937	28.604	1.538	0	0	38.6927	19.9023	20.9768	5.17273
Mycn	0	0.446429	34.1333	4.51714	5.885	7.30625	27.9896	5.18
Brip1	0	0	0	0	15.1495	13.8305	2.3945	5.202
Mid1ip1	26.9817	53.9271	48.6483	25.1393	41.5586	51.92	50.27	5.21429
Icos	8.48571	4.80125	30.4771	0.26	39.9735	17.5006	36.2294	5.22118
Hist1h3c	0.5	0	0	0	3.50231	4.10231	3.84615	5.22769
Hist1h2bb	3.33333	0	0	0	3.50231	4.10231	3.84615	5.22769
Hspa1b	0	2.2725	0	0	23.6558	25.2826	17.4216	5.24737
Tk1	0	1.909	0	0	22.2539	28.2911	5.47389	5.24889
Atpif1	0	0	0	0	17.5917	4.84833	10.3167	5.25667
Snrpg	0	0	0	0	9.90684	6.98789	6.42526	5.26316
Hoxc6	5.55357	7.38923	2.77714	1.76462	8.97472	10.0608	4.23057	5.29358
Junb	0	2.31417	2.5	0	10.6875	9.4525	5.2075	5.29917
Snrnp70	4.545	6.25	3.47125	0	8.75316	10.796	5.51211	5.3107
Ppdpf	0	0	0	2.7775	5.69118	6.10588	8.03059	5.34824
Uba3	0.411481	0	0	0	9.86923	13.1792	0.452308	5.35654
3110082J24Rik	0	0	0	0	12.6319	13.0412	6.69625	5.36
Ccdc163	0	0.7856	1.14056	0.6664	0.656552	0.984828	0.943908	5.36368
A630001G21Rik	6.11111	11.1111	0	1.38889	25.5572	29.7806	1.85167	5.36778
Ldlrad4	0	0	6.66667	0	12.6288	11.72	3.81882	5.37235
Ms4a6b	3.125	0	0	0	20.832	3.636	0	5.378
AK048048	15.625	21.4267	0	2.77667	19.4614	18.7057	0	5.39143
Pik3cg	0.452353	1.34889	0	0.37	2.47958	7.87639	0.168333	5.40625
Hist2h2ab	0	0	0	0	7.03714	3.45238	4.77143	5.41429
Zfp472	0	0	0	0	8.9372	8.5712	4.2376	5.4168
Hoxc9	2.85895	6.72933	1.05263	0.952	6.5396	5.7964	1	5.4344
Arfgap1	2	0	2.856	2.69875	4.952	7.88333	0.952	5.43933
Rinl	0	39.375	0	0	22.5711	35.8367	10.2333	5.44111
AF357374	2.856	7.34455	0	0	12.9446	12.5804	2.40542	5.45292
AK138451	0	0	0	1.332	12.4563	12.3495	0.526316	5.45368
Gimap6	0.266667	0	0	0	11.1071	6.44235	7.01529	5.46176
Lonp1	0.78125	0.252273	0	0.168182	7.8392	7.3208	4.8754	5.4708
Lck	10.4448	2.17619	12.4407	1.58714	19.5172	17.888	10.9948	5.4757
Zfp251	6.87667	0	0	7.40667	9.75	9.96667	6.91917	5.48667
Csk	8.9275	72.665	0	57.995	35.1833	34.7758	7.97292	5.5025
D12897	64.3757	26.9543	53.7629	6.67857	60.0869	30.8115	59.1923	5.51846
Bcl11a	0.407143	3.58923	1.87429	2.33308	0.345714	2.89291	0.579894	5.51989
AK048257	62.577	21.3733	41.473	3.13333	61.1013	31.1388	33.6875	5.52375
Nasp	10.509	4.54545	10.4355	3.63636	6.99175	8.8625	5.71975	5.52613
AK171391	90.246	88.155	15.519	4.105	79.895	79.8871	46.6154	5.54417
Ebf2	15.38	1.38875	60	0	10.9237	11.2263	20.3941	5.54556
Hexim2	7.67	11.11	0	0	23.73	27.9486	0	5.55429
AK012891	69.49	69.9714	18.8867	41.3386	63.33	59.39	20	5.555
Gm4980	0	4.856	0	0	14.2667	8.64111	12.2344	5.57667
Prkcg	0	0	0	0	8.84385	8.25115	1.66385	5.58692
Thop1	1.428	0.78	0.384	1.02	13.0833	11.8544	18.3733	5.61222
Armc7	1.69917	0	0	0	20.4826	17.6132	13.9063	5.66789
Vrk1	0	0	0	1.13636	39.65	38.2738	28.7454	5.69077
Tmx3	0	1.01	0	0	11.3961	14.0261	3.30167	5.69333
Shox2	0	1.6513	0.751429	4.95826	3.39833	2.76063	1.20531	5.70385
Trappc2l	0	0	0	0	5.53758	7.24727	1.44273	5.70606
Igfbp4	0	0	0	0	3	1.19	1.02	5.71429
Osr2	8.77	10.6408	45.5	13.4308	7.02512	5.39268	17.6437	5.73512
Med15	2.5	1.5215	0.42	1.2875	6.35316	6.27947	5.65211	5.74158
AK035785	0	0	0	0	10.9782	7.16212	3.52636	5.75
G630025P09Rik	21.42	18.5867	0	10.2267	10.82	11.355	1.1805	5.7595
L3mbtl3	0.842264	0.935439	0.171509	0.574211	6.73757	6.94197	4.51086	5.76836
AK044789	1.85	2.59714	0	0	11.3414	10.5671	0	5.77143
Slc9a4	30.7978	16.25	25.9089	7.60778	32.1938	22.1619	40.7225	5.77562
Oas1c	2.04	0	0	0	16.864	12.933	18.719	5.789
Spryd4	0	0	0	0	15.5013	13.722	15.668	5.83333
Klre1	77.77	66.665	66.66	10	79.2333	79.83	46.6978	5.83667
Pik3cd	0	30.4361	0	3.95391	39.4565	20.9122	8.97449	5.85522
Rrp8	21.48	8.085	16.8143	2.052	26.3669	18.5196	10.8881	5.86154
Rad51ap1	0	2.19769	0	0	5.51889	8.52889	3.86333	5.87389
Foxc1	0.833333	0.865385	12.4513	4.43154	8.77625	6.61042	15.2075	5.87792
AK080936	0	0	0	0	6.95176	5.88235	4.70588	5.88235
Stip1	0	0	0	0	6.95176	5.88235	4.70588	5.88235
Skiv2l	0	38.3333	0	35.118	13.3952	11.4624	3.74196	5.88522
Zfp946	1.72	0	0.595	0	2.97316	3.03632	3.75737	5.90789
Parp14	0	0	0	0	14.1213	13.898	0	5.914
Mfsd11	0	0.555333	0	0	3.95733	4.11133	1.886	5.93133
AK088578	8.63625	0	3.125	0	15.5843	14.2857	8.57143	5.95143
Ppp1r12c	0	0	0	1.02	12.7997	10.8445	1.07516	5.96226
Asf1a	0.404615	0	0	0	11.4542	12.9877	9.74387	5.97355
Efcab2	0.384615	0	0.640769	0	10.6511	12.3579	7.06679	5.99
Cdkn2c	2.24444	0.683077	1.70889	0	5.86421	6.88614	4.50368	5.99719
Sp5	0	0	0.616667	6.01778	0	0	0.616667	6.01778
Mir449c	0	1.11067	0	3.35933	7.31333	5.24333	6.09467	6.03933
AK080057	5.35625	0	0	0	23.5921	25.99	0.892857	6.055
Det1	4.16667	10	0	0	13.382	8.104	8.06267	6.06
Scrt2	2.74909	4.72818	7.02273	3.72364	2.016	3.98	7.65	6.064
Zfp54	0	1.04167	0.952143	0	6.4605	8.625	5.6665	6.071
Cep44	0	0	16.66	0	6.44333	6.86212	6.27212	6.07545
AK080695	48.27	8.33167	80	2.77667	57.7617	25.0183	61.05	6.08167
Tbck	0	0	0.568125	0	7.99444	8.60556	6.82667	6.0937
Stt3a	1.32696	0	0	0.694375	3.7	2.55533	2.4	6.09633
Ppil2	3.57	0	15.38	0	14.049	16.324	1.538	6.103
1700022H16Rik	1.70118	3.13786	12.8376	7.28143	2.69636	3.3697	12.0152	6.11394
Zbed6	0	0	0	0	10.4114	2.67857	2.04	6.12143
Wipf3	86.0413	93.5883	70.2062	4.29833	92.3717	89.8856	84.22	6.13
Slc11a2	10.104	4.80769	2.857	0	12.3454	12.8326	5.84095	6.13419
Tbx1	1.281	2.26	1.3245	1.96955	5.76357	7.48446	2.855	6.17214
Tmem87b	0.6575	0	1.5625	0.5	9.80474	6.54026	1.64289	6.17632
Cd82	21.458	19.5012	8.88867	7.3208	29.0933	24.9789	9.85851	6.19479
Esrp2	0	0	0	0	14.6038	8.74762	2.27476	6.21333
Dctn6	0.496538	2.66	0	0.530345	8.43676	3.88459	5.51878	6.22378
A930015D03Rik	2.725	0	0	0.292222	11.1606	10.4621	7.03515	6.22667
Hrh2	1.95895	4.71429	0.657895	0.44619	21.9739	21.8817	9.14217	6.23
Tbxa2r	0	14.28	40	0	33.57	45.235	10	6.25
A230070E04Rik	0	0	20	5.55333	21.2937	19.5925	30.8313	6.25
AK041780	34.14	8.25	42.34	0	55.2625	41.6225	48.8475	6.25
KC202842	45.4267	8.25	50.4467	0	55.2625	41.6225	48.8475	6.25
Zfp296	25.03	41.15	0	4.45125	39.0221	42.4021	5.12786	6.275
Ccdc146	0.2975	0.405833	0	0	14.679	17.3726	7.0419	6.28024
Serpinb9	0	2.85714	0	0	28.0076	17.4095	5.1419	6.29571
Fam53a	0	0	0	1.66625	7.98611	10.08	5.55556	6.29611
Psmd4	0	0	0	0	8.01571	6.49286	7.14286	6.30214
Slc30a6	2.56333	0	0	0	12.6175	16.22	7.98208	6.30375
4933427E11Rik	0.2	3.665	0.1085	3.74437	4.94737	8.34947	4.5	6.31105
Atn1	1.01314	2.69833	0.317429	0	11.4378	12.6678	2.75038	6.31253
Snupn	0.202353	17.9412	0.516471	15.8818	6.0473	9.90351	5.5873	6.31297
Capn1	33.33	60.7125	0	40	41.3693	72.0893	8.44333	6.31533
AK040452	48.8625	17.898	31.25	14	22.1474	8.12632	16.4395	6.32158
Mir129-2	0	3.87714	9.76556	12.1421	1.11111	2.22222	18.6544	6.32667
AK040320	2.726	0	0	4.16625	0.547917	0.19625	0.210208	6.32979
AK017779	0.205556	0	0.697037	9.0625	0.547917	0.19625	0.210208	6.32979
Marcks	0.205556	0	0.697037	9.0625	0.547917	0.19625	0.210208	6.32979
Dusp16	1.08	4.57889	0.350526	0	22.1699	15.3279	2.1597	6.3389
Mir1982	83.33	90	100	64.285	8.16818	10.9455	4.79727	6.34818
Hist1h2bj	0	0	0	0	9.82714	5.31	0	6.34857
Dtnb	4.16667	3.57	0	0	18.6118	19.5255	7.54545	6.35636
Mocs2	0	0	0	0	6.53444	7.89722	4.755	6.365
Dbnl	1.72667	0	0	0	11.6288	12.5496	4.51375	6.3775
Lag3	1.458	0	0	1.26889	26.7375	24.3837	4.01312	6.39125
Gm16740	0.555	0.793333	0	0	7.72182	6.70091	2.20773	6.39318
Creb1	95.45	60	93.3025	66.6667	10.7481	7.71551	6.25319	6.41174
Tmem216	6.26538	1.71905	3.63231	2.30571	14.0614	10.7127	3.99464	6.42643
Gm20748	22.498	33.3536	12.856	37.7718	10.525	5.065	8.214	6.428
S100a6	2.27	0	0	0	41.24	31.188	0	6.444
Gins2	0	0	0.909091	0	5.43556	4.34278	4.52139	6.44889
A930006K02Rik	1.111	0	1.666	0	27.6211	20.2867	13.965	6.45556
8430429K09Rik	0	0	0	0.435294	13.1125	13.4556	5.65423	6.46352
AK089118	4.35182	4.47364	2.54909	0	6.53519	8.45593	7.05407	6.46519
AK140370	4.35182	4.47364	2.54909	0	6.53519	8.45593	7.05407	6.46519
Sppl2b	13.0833	11.9231	14.1974	10.5446	9.9282	8.8845	8.1022	6.4756
Atp5b	4.444	0	0	0	7.96267	6.06	5.022	6.476
Ccdc176	0	0	2.31444	0.80625	7.91667	9.0275	9.03667	6.48917
Tsn	0	0	11.11	0	4.94364	5.27273	2.49273	6.49545
Arhgap33	5	0	0	0	15.9615	16.893	3.77815	6.50333
Mir7235	79.886	100	25.834	0	42.6262	49.4675	18.2613	6.51813
Daxx	0	0	0	0	17.9395	19.558	1.7335	6.5285
Runx1	0	0.3636	0	0	8.21121	7.66209	7.87956	6.54681
Nat9	0	0	0	0	13.7929	9.03208	10.4167	6.54833
0610010K14Rik	0	6.5625	0	0	25.223	28.2143	13.2084	6.55795
Fam212a	0.699231	0	1.31077	0.595	7.08429	7.6925	4.93643	6.55964
Eme1	0	0	0	0	11.7905	9.72368	4.37895	6.56158
Dennd4b	46.055	0	0	0	16.6743	17.7143	0	6.58571
Nkx2-5	6.53	6.5925	0	11.25	16.3025	18.3487	34.6625	6.59375
6030419C18Rik	67.855	80	0	0	27.8275	35.3787	1.785	6.60125
Ccr2	71.185	63.1111	58.5962	8.06778	67.4619	58.2889	77.2824	6.61486
AK051019	0.666	0.833333	2.834	0.843333	6.955	6.66643	6.31	6.61786
Cep57l1	16.0457	24.991	10.928	27.5213	7.65789	7.51836	6.16007	6.61822
Bckdha	0	0	0	0	19.9513	23.0154	13.61	6.63458
Ppwd1	1.08696	0	0	0	8.97917	7.97583	5.84375	6.64167
Efna4	14.285	7.40667	0	0	12.092	6.944	0	6.666
Tbrg3	0	0	0	0	12.422	16.982	1.666	6.666
Atoh8	28.1478	13.3333	1.85111	0	24.646	25.856	5.714	6.666
Napsa	0	0	0	0	0	0	0	6.66667
Col12a1	0	10	9.82	0	0	0	0	6.66667
AK154268	32.586	44.9975	3.636	10	23.31	29.9983	0	6.66667
Ly96	0	2.727	0	0	9.4	11.7227	6.50733	6.66667
Lair1	31.7433	25	3.70333	0	46.72	44.0967	14.0533	6.66667
Gm5468	5.62727	0	49.6464	0	0	0	35.5667	6.66667
Ap2a1	0	0	0	0	6.628	7.66667	4.5	6.67533
Haus3	0	0	0	0	51.421	59.6943	40.169	6.67571
Tlx1	11.37	15.872	18.7033	12.032	14.6478	16.05	15.2278	6.68444
Smarcd3	0	0.595238	8.425	1.28	5.45026	5.19667	3.85718	6.69154
Slc3a2	0.333333	0.691622	0	0.168919	9.49425	9.725	4.20825	6.6985
Spns3	0	0	0	9.09	27.4267	24.0233	0	6.73333
Casp3	0	0	0	0	30.5841	20.1245	9.82773	6.73455
Nedd9	0.36619	0	0	0	13.0681	14.3562	1.00514	6.74919
Tnfsf8	4.165	0	20	0	43.9888	23.6088	18.3113	6.7575
Txnrd3	4.86	5.415	1.19	3.38625	4.86	10.83	1.19	6.7725
Tor1aip1	0	0	0	0	7.06836	9.80291	0.565273	6.77273
Zfp52	1.19	0	0.951429	2.08333	5.77667	8.165	4.07333	6.77833
Ggn	0.876667	0	0	3.91429	1.14579	0.615263	1.92947	6.79263
Ivns1abp	0.989474	0	0	0.292105	5.39233	7.738	0	6.80033
Hcls1	2.13571	0	1.58714	0	8.22727	3.03	4.90545	6.81818
Slc8a2	2.4768	3.69286	7.7464	5.84071	3.38	4.93091	10.4991	6.83909
AK012325	11.4575	14.5833	25.1375	5.55333	10.2868	16.8271	27.2503	6.83941
Dpp8	0	0	0	0	5.58231	7.26923	3.53513	6.8441
Mrpl32	0	0	2	0	1.15618	2.24471	0.267059	6.85353
Mov10	0	0	0	3.13538	22.9041	24.5405	9.72108	6.85946
Rbm39	50.6329	27.3408	19.3371	11.1137	16.9763	13.6818	7.57932	6.88417
Tada3	34.5175	30.235	8.4375	39.1933	8.64768	7.23964	1.875	6.89161
A930011O12Rik	1.665	6.3475	34.165	0	10.4171	6.5625	13.5804	6.89458
AK006507	19.3433	22.115	44.4433	0	26.3284	26.2858	20.7468	6.90158
AK076808	19.3433	22.115	44.4433	0	26.3284	26.2858	20.7468	6.90158
AK041795	8.67091	20.8325	4.84818	0	38.6	22.2514	32.8	6.90429
Snhg3	4.8025	0	7.1425	0	17.1417	19.4517	6.82	6.90833
Ndufaf6	0	13.0933	40	0	46.0575	44.6167	12.7083	6.93
Zfp61	0.915238	1.025	1.15095	5.555	12.2247	8.6175	8.16687	6.93031
Clcc1	0	0	0	0	5.1888	10.4336	0.2528	6.9552
Per1	1.42857	0.5	0	0	10.2663	10.5722	7.1891	6.9591
AK020767	1.19	0	0	0	12.7019	12.0039	9.60917	6.97028
Nup85	0	0	0	0	2.33889	0.852222	2.31222	6.98667
Cep120	1.01	2.04	1.51455	0	8.96774	8.42161	5.88194	6.99226
Spred3	17.5007	18.634	5.35714	11.9253	10.761	11.2886	4.01408	6.99286
Trappc9	20.6909	10.9895	19.2259	11.0084	13.5963	18.351	5.46524	7.00366
BC025920	18.7094	10.6397	15.6244	10.6879	12.6293	9.93353	6.37441	7.00412
Sp8	11.7722	1.40044	10.0867	7.61222	3.60762	4.14524	9.66873	7.01063
Hist4h4	1.71778	0	0	0	7.68	6.42222	4.23519	7.01704
Hnf1b	7.62905	4.79905	0	5.77476	8.855	5.79794	0.440882	7.02147
AF357399	0.555	3.315	0	0	7.49065	7.52161	1.22419	7.06032
Slc9a3r1	27.2727	0	24.2418	0	37.6655	48.8564	22.2645	7.07091
Zfp65	2.33333	0	0	3.928	15.0058	13.835	4.8925	7.075
Trmt10a	0	0	0	0	13.4983	12.3517	12.1422	7.07889
Foxb1	9.57	11.9308	17.142	9.3	6.04407	4.10037	21.1219	7.10148
Mir8119	36.7467	25.6489	44.87	16.0833	32.5929	19.1624	26.6288	7.10412
Nphp4	10.7829	5.12375	3.96714	2.0825	11.2991	8.51185	7.29148	7.11667
Atp6v1c1	0	0	0	0	2.77667	8.33333	0	7.14167
Fam111a	0	0	0	0	27.725	16.3625	0	7.1425
AK157346	6.5575	16.2367	2.0825	0	29.0757	31.5886	1.19	7.14286
Csnk1g2	3.70333	18.0544	0	14.9675	8.02462	8.76154	5.88577	7.14769
Gm20337	0.526	2.5	0	0.606	9.49273	8.3	0.35	7.14818
Poln	0	0	0	0	58.242	67.143	43.115	7.152
Ccdc103	0.588	0	0	0	11.377	10.0796	2.07	7.18565
Ppp1r9b	51.2833	54.03	1.30667	0.624	44.217	39.856	9.937	7.187
Kiss1r	1.637	0	0	0	22.4133	23.268	6.208	7.19733
Phf20	0	0.649091	0	0.378182	17.1529	15.9976	2.94118	7.2
Gm5607	0	0	28.054	6.25	3.27286	6.70571	19.7936	7.21286
Taf4b	0	0	0	0	19.2761	16.2193	5.45964	7.21643
Imp3	0	1.05263	0	0	14.9929	13.1371	6.07824	7.22647
Inca1	0	0	0	0	19.9618	20.68	7.67545	7.23273
Necap1	0	0	0	0	5.263	5.75	4.14267	7.23467
Fosl2	87.5	94.7443	62.5	72.5171	10.2679	10.7143	8.27107	7.2425
AK138307	2.77667	0	3.70333	14.2857	4.31306	2.50222	10.9006	7.25556
Gzma	16.9867	3.387	14.4183	1.428	43.0333	29.3162	38.1148	7.25905
Fam126b	1.07125	0	1.25	0	5.02466	6.49629	1.26776	7.25922
AK032194	0	0	0	0	29.2014	23.58	18.8764	7.26214
Fam114a2	0	0	0	0	6.68389	6.32389	0.396667	7.27056
Hoxa11	0.892857	2.21111	41.9043	13.6233	5.35618	4.97118	39.6368	7.33618
Zfp566	0	0	0	0	10.4246	7.26923	8.44154	7.34846
Klhdc3	12.5	0	0	0	8.20276	7.60483	6.30207	7.35138
Itgb2	4.76167	4.20143	0	1.42857	39.5653	31.134	23.9877	7.35465
Tspyl1	0	0	0	0	17.8881	22.1124	7.33381	7.38429
Phf21b	2.666	0	0	0	4.005	4.57774	4.53371	7.39355
Rprd2	19.0476	21.0489	11.5643	21.4378	6.83024	6.85662	4.70257	7.39371
Cish	0	0	0	4.08143	20.0067	12.6647	8.328	7.39733
Stard10	14.285	100	5.555	0	73.9367	69.8333	86.6667	7.40667
Skap2	0	0	0	0	4.98056	7.30111	1.23	7.40722
AK020820	0	0	0	0	6.3572	5.3332	5.808	7.4296
2810403A07Rik	0	0	0	0	5.50704	2.77481	3.71333	7.46333
A330074K22Rik	1.515	8.6	2.02625	5.39667	11.4417	13.5067	1.35083	7.46583
Trim34a	5.35714	7.07	0	1.70889	14.3534	11.9797	1.21017	7.4661
Dcun1d3	0.555333	0.757273	0	0.551364	12.6107	10.7065	5.65848	7.46848
Slc29a4	13.7171	13.8217	26.9986	6.025	18.9289	16.8541	25.6126	7.48074
Ppp3cc	0	2.856	0	0	49.0375	49.895	37.1875	7.5
Tgfb3	1.03067	0.79	0	0.648	11.462	11.542	13.4234	7.502
Hottip	6.96667	8.75923	19.1317	5.59308	9.48762	7.91476	19.5671	7.51
Cyhr1	0	21	0	13.515	14.0746	12.1798	5.33108	7.51554
AK137033	2.67333	1.01	0	0.699091	22.5239	19.2413	13.0148	7.5187
Atf5	1.85273	2.16632	0	2.29368	8.86179	10.5225	4.28571	7.53571
BC050122	0.854615	0	0	0.555333	15.4217	14.9881	6.80857	7.55024
Hibch	0	0	0.694167	0.446429	10.1638	7.2069	8.84931	7.57207
9330175E14Rik	48.756	60.905	10.356	4.57	58.5067	54.716	17.8453	7.57267
Msx2	25	10	20	0	14.1	9.48	40.9182	7.57545
H2-T3	46.2527	44.517	44.0273	10.7635	50.0643	53.0229	42.0619	7.59361
Wdr91	0	0	0	0	41.76	42.7486	10.1557	7.59429
Tkt	0	0	0	0	33.4571	39.7929	9.20571	7.61857
Zfp790	0	0	0	0	9.90833	10.7233	7.77778	7.62889
AK164715	29.662	41.3862	2.222	16.6887	9.496	16.336	1.32	7.63067
Neil2	0	19.5185	0	5.64077	58.47	52.9029	59.8871	7.63353
Ikzf1	26.19	19.0575	22.22	0	28.7178	19.1047	14.2878	7.67122
Ppt2	33.092	2.99684	19.642	4.09316	35.3065	12.8219	25.2179	7.67163
Cdca5	0.594286	0	0	0.275185	14.4886	12.9314	6.825	7.67357
Nit1	0	0	0	0	8.57812	8.03562	2.23188	7.68562
Nccrp1	17.14	38.33	0	11.535	34.2833	25.5533	6.66667	7.69
Isg20	11.5062	12.5	7.5	0	23.8646	22.0593	8.63929	7.70214
D030047H15Rik	0	0	0	0	8.8572	8.4296	6.2524	7.7296
Tspan32	0	0	1.176	0	14.2037	12.3087	2.52	7.7375
Tmem198b	0	13.7864	0	9.49429	16.9244	13.3156	2.46889	7.76333
Tmem39b	2.36222	1.58667	0	0	8.02167	6.91917	6.48083	7.7775
Sorcs2	1.5	1.85111	0	1.01	10.6381	18.5888	11.1325	7.78125
Dnaaf5	0.758182	2.36727	0	0	12.3085	14.9173	6.96269	7.80038
Ppp2r5b	0	0	0	0	25.9256	20	13.8889	7.81222
Cpne2	0.769	0	4.857	0	19.2892	17.7804	11.1671	7.83208
Fbxo45	0	2.25455	3.05533	0	9.62517	8.41586	11.0897	7.83655
Fgf11	60	54.8775	5.26	22.1775	16.4111	15.6433	5.30722	7.845
Wnk1	38.7845	29.9314	38.641	34.5809	8.1606	9.1688	6.91164	7.86828
Vgf	5.31774	9.35273	9.5429	12.2455	3.76175	2.766	8.298	7.87375
Swi5	0	0	0	0	7.40667	6.06	2.22222	7.87778
Prcp	0	0	0	0	4.42727	4.76091	2.59636	7.88545
Shkbp1	0	1.28154	1.81818	0	5.59175	7.55575	6.52325	7.91325
Ptpn6	9.15182	0	8.48455	0	45.4379	27.4321	12.9621	7.92
Treml2	6.64545	9.37	2.68727	6.55	12.4295	14.1382	3.2477	7.92721
Exoc3l	6.87667	0	6.66667	0	16.7557	15.63	5.23714	7.92857
E2f4	0	0	0	3.02909	16.7557	15.63	5.23714	7.92857
Dusp28	44.7043	21.8357	5.61143	1.68	43.3731	30.2208	5.81846	7.94385
Zfp605	4.34333	4.49786	6.688	0.51	13.3705	16.6805	17.4673	7.95378
Edf1	1.01947	0	0.404737	0	9.11111	8.2175	4.28444	7.96722
AK002875	47.22	22.568	0	4.594	35.095	22.4975	0	7.98
AK136471	47.22	22.568	0	4.594	35.095	22.4975	0	7.98
BC037128	47.22	22.568	0	4.594	35.095	22.4975	0	7.98
Capn7	2.222	0	0	0	15.1429	10.4164	14.2857	7.98643
Nae1	0	0	0	0	8.49667	12.7889	9.94111	7.98889
Wdr83os	0	0.350667	0	0.392	7.36937	8.10625	3.75	7.98937
Shisa5	0	0	0	0	23.0161	27.6403	5.29935	7.99129
Six1	0	5	22.615	26.664	15.528	9.94	9.046	7.994
Islr	41.1375	54.3125	25.89	11.75	64.3133	75	27.7733	8
Psmb3	0	0	0	0	15.4617	15.085	12.6617	8.00444
Galr3	71.5833	80	65.5533	12.5	11.0729	13.5638	11.5343	8.01333
Hk2	0	0	0	7.54875	17.7981	9.09571	11.1529	8.01476
Zfp467	2.775	6.45611	2.87	10.1361	5.04946	4.66919	3.81622	8.02422
AK053727	0	0	0	0	11.3217	13.9078	1.33833	8.02972
Sec61g	0	1.96	0	0	23.1144	26.7638	10.455	8.03562
Csrp2	0	0	0	0	13.976	1.428	10.19	8.036
Car14	8.11	25.5267	1.9225	9.82444	5.55364	20.8855	2.30727	8.03818
Tdp1	44.6967	66.5511	24.1817	54.4333	8.15551	9.49427	3.80292	8.04573
Pdia4	0	0	3.125	0	14.4264	15.4671	3.145	8.04786
Lrrc46	0	0	0	1.111	7.28476	5.55524	9.93	8.04952
AK196542	95.554	28.57	60.076	42.85	33.32	10.9575	6.785	8.06
AK162774	89.18	91.66	88.23	28.57	28.5477	25.7262	11.1438	8.06615
Smu1	0	1.85111	0	0	37.7492	42.5238	23.9608	8.08308
AK131739	8.33333	6.21182	7.17867	2.27273	12.3014	15.2381	13.699	8.09524
Nlk	0	0	0.183077	0	6.35	7.41897	7.03641	8.11128
Trp53	33.2071	31.67	30.84	23.2561	9.53056	9.44441	5.32268	8.13665
Hic1	5.332	0	0	0	11.8917	12.705	11.3221	8.14208
Ap3s1	0.427222	0	0.505	0	10.5373	11.482	9.683	8.14667
Zfp646	60.486	19.7943	12.656	6.92857	20.9489	20.7395	7.92622	8.20135
Thyn1	0	0	3.70333	1.85167	11.3827	10.1527	17.6755	8.20636
Nsun6	1.38667	1.42	0	1.38833	12.9424	13.5914	4.43345	8.22586
Med19	0	1.19	3.17444	0	9.26556	10.1678	10.0611	8.23278
Olig3	16.6633	2.2725	16.6667	4.545	16.6173	12.2015	15.3388	8.25192
Gas2l1	0	0	0	0	11.354	10.1058	3.80182	8.25327
Kif20a	0	0	1	0	8.94025	15.5098	5.37825	8.25875
Pdgfra	4.03923	21.8581	7.71154	23.4916	7.83752	9.71188	9.83248	8.27462
Mrpl43	0.333846	0	0	0	2.47515	0.932121	0.54	8.29455
Lrrc16b	0	11.25	0	10.694	6.85267	6.66667	6.66667	8.298
Il21r	0	3.70333	0	0	43.7355	61.4918	6.14182	8.32455
Stim1	54.1667	60.8987	9.71833	54.6562	14.0648	12.6329	5.39429	8.32738
Ap1s3	0.32875	1.44455	0.2975	0	5.00815	7.72519	0.461111	8.32889
Exosc6	34.375	31.6667	30	5.55333	34.375	37.5	30	8.33
Mir148a	28.5967	17.932	12.22	14.282	11.2457	11.2257	6.82429	8.33143
Fam195b	0	0	0	8.3325	40.6975	35	10	8.3325
AK166159	0	0.694375	0	0	18.1858	16.6775	8.33333	8.33333
Barx1	0	16.665	0	0	10.2343	6.95357	13.4764	8.34643
Magi3	0	3.51833	1.5625	0	5.29577	11.8642	10.6142	8.36577
Tinagl1	14.5575	9.40267	23.3325	0.617333	33.763	22.9254	27.6859	8.36703
Fiz1	13.8658	9.79593	3.34639	8.20407	9.48428	9.27069	5.82014	8.36986
2210019I11Rik	21.4267	3.63636	10	0	14.939	13.547	8.678	8.391
Dcaf15	0	0.480769	0	0	33.2811	35.0779	7.98421	8.39263
Slc2a4	0	0	0	2.24077	9.78105	12.3884	6.34158	8.39421
6330549D23Rik	0.78375	0	0	0	10.685	9.47233	12.3957	8.39967
Gtf2ird2	14.2479	24.1225	13.827	26.6517	18.8942	15.998	12.8958	8.40793
Klhdc9	11.8211	0	0	2.06917	17.6075	9.91875	8.07875	8.40938
Tet3	0	0	0	0	39.9889	32.7311	27.9	8.42222
AK159001	0	0	0.694167	0.625	11.3365	8.03846	9.59577	8.44577
B3gat3	0	0	0	0.98	40.0053	51.7547	6.61588	8.45
Prkar1a	6.40107	5.86531	10.9993	1.54375	19.4881	20.2825	23.1279	8.46831
AK076687	0	1.09857	40	3.78714	0.719167	2.50792	27.0871	8.50792
5530601H04Rik	0.512667	0	1.92933	0	14.5953	15.192	13.596	8.52067
AW551984	4.4025	6.51882	17.7644	9.65	14.8258	12.8556	22.2065	8.53023
AK204572	65.268	57.26	65.928	10.7117	68.0657	64.0457	48.4514	8.57143
Tspan14	17.045	16.0325	1.315	0.7125	35.9036	35.4641	3.75455	8.59136
Pold4	1.176	0	0	0	4.31	16.0938	2.2725	8.59375
Ndufa4	4.42143	5.43818	0	0	16.8618	13.2746	2.83107	8.6125
Ccdc173	1.08625	0	0	0	18.5487	18.3383	19.8027	8.623
Clpp	0.295385	0.452353	0	0	19.0882	19.4718	7.36647	8.62529
Cyb5d1	18.02	6.15053	6.7	14.1437	9.33111	7.80389	3.35556	8.63333
Crebzf	0	0	1.04167	0	7.43538	7.69231	7.96692	8.64385
Snord45b	80.115	80	10	25	24.0518	30.3841	3.80353	8.65
Tmem67	0	2.77667	1.29818	0	25.9884	27.4937	16.6195	8.66737
Vegfa	20.2469	46.3016	22.5481	38.6896	10.6533	12.2722	10.6912	8.66829
Tsen34	15.5916	24.7314	9.92838	16.5462	13.3129	16.227	8.63721	8.67529
Abhd14b	1.04125	7.03667	0.568125	2.666	9.82375	17.3442	3.79792	8.67958
Gimap7	43.7325	13.777	9.82	4.708	68.2462	43.7086	23.2995	8.69571
Nrp	0	0.246667	0	0.584444	12.5754	8.75	7.68654	8.70538
Enpp2	1.21273	0	7.51818	5.63818	9.01355	13.5181	23.1616	8.71355
Zmiz1	7.05054	11.509	8.48378	9.577	7.15847	9.51774	8.21085	8.71876
TCRA	70.6122	32.7604	74.6126	7.34225	64.3593	34.5005	66.5753	8.7319
Arhgap1	88.9575	71.9757	62.1575	42.8443	17.7166	17.689	12.0217	8.76793
Nrg4	0.591538	3.47167	0.854615	0	21.2067	24.962	19.194	8.78067
AK035052	2.5	8	6.25	0	13.8254	23.3246	1.92308	8.79077
C530005A16Rik	2.5	8	6.25	0	13.8254	23.3246	1.92308	8.79077
Pdx1	5.1825	0	5.8425	8.115	8.9925	8.6	13.791	8.7935
Psmc2	0.46	0	0.594286	0	15.9723	18.5488	3.85038	8.79577
AK163099	0	0.740667	0	0	13.4414	9.31071	13.8093	8.80929
BC062254	0	0	0	0	2.1725	11.5375	10	8.8225
4930549G23Rik	1.785	0	0	0	14.1071	16.6336	3.25786	8.82714
Hnrnpf	42.8513	22.0625	32.6362	22.8505	10.6866	10.1977	7.1971	8.82847
Hrc	70.58	63.33	60	21.425	17.3957	17.9257	15.4529	8.85762
Cipc	34.4937	24.3887	33.6842	21.3974	13.7804	13.2605	7.97747	8.86363
Mon2	1.15154	1.09857	0.582308	1.33	8.91591	11.0541	8.38818	8.86864
Ube2s	2	0	0	0	10.2532	9.97065	0.944839	8.90258
Kirrel	3.47643	1.89364	5.15786	2.67227	13.3662	9.59192	12.4831	8.92308
Cbx4	70	24.443	100	6.125	13.8718	17.4637	11.8412	8.93898
Sell	35.8711	28.0825	4.49667	0.395833	29.2653	21.946	11.2271	8.96218
Kazald1	2.96222	0	0	0	11.4822	8.82719	9.83563	8.96469
Mta2	0	0	0	0.476	13.2811	12.1539	5.55556	8.96722
Ilf2	0	0.735294	0	0	8.315	8.33333	3.33333	8.97417
Snora52	89.47	41.175	30.765	17.69	23.0607	23.0157	11.6221	9.01643
Gtf2a1l	41.4157	49.5567	38.0929	5.45	45.1496	43.4135	44.1965	9.02957
Creg1	0	0	0	33.33	10.2075	9.37937	1.26438	9.03063
Ano6	0	0	0	0	11.4261	15.4561	1.83121	9.04667
Wbp2	0	0	0	0	18.915	17.7119	13.8381	9.0475
Ptprc	0	17.776	3.968	17.776	18.6647	16.6599	16.045	9.04837
AK144485	13.6043	20.8642	40.77	10.0025	6.06879	6.94879	36.8076	9.04939
Slamf6	9.595	7.40667	8.33	0	11.555	13.1821	6.28143	9.06786
Ccl4	21.7613	6.12286	1.04125	0	48.5008	35.7792	27.9715	9.07154
4931428F04Rik	1.25	5.71429	0	0	11.8041	10.273	8.46486	9.07189
Dcdc2a	0	2.97562	0	16.37	13.1633	12.5	16.6667	9.07333
Galns	0	0	0	0	11.9466	11.8806	4.92629	9.07429
Rab20	0	0	4.165	0	13.2522	18.3033	27.14	9.07667
Pvrl2	0	1.53846	1.01	2.96769	5.49379	5.43966	3.47448	9.0769
Wnt8a	90	82.188	100	13.57	58.185	54.1945	34.4618	9.08727
Sdad1	1.29857	1.94333	2.04	0	12.73	10.2	9.56182	9.09091
Nkx2-2	1.98	0.865556	7.7075	8.89481	3.46087	1.63696	11.05	9.0913
Ebf1	1.97143	1.48	0	15.05	3.482	4.1425	0	9.101
Mirlet7g	89.102	75	40.474	42.22	53.75	41.45	23.5953	9.11067
Ddx49	0	0	0	0	10.335	13.0938	1.5625	9.11375
Kirrel2	3.51875	10.179	0	3.266	8.8376	17.1108	2.1536	9.1248
AK019375	2.94	0	8.57	3.03	4.753	7.7015	19.1345	9.132
Ino80e	0	2.12412	0	0	11.7886	11.8982	7.43773	9.14455
Qrsl1	0	0	0	0	16.0841	17.8759	3.50727	9.16273
AK049783	0	0	0	0	16.65	17.2236	8.02273	9.16818
AK052878	2.46875	3.22625	17.29	4.83625	8.48318	7.06227	16.1727	9.20818
Leng8	0	0	0	0	15.3524	16.1876	4.1896	9.226
AK157878	0	0	0	3.125	21.1575	20.1031	2.67813	9.2275
Anxa7	2.08333	0	0	1.515	13.0943	8.33286	0	9.23429
Foxf2	1.21182	0	3.33273	8.085	5.12437	3.11344	5.545	9.24312
Slc16a11	87.5	55.5533	0	38.8833	17.91	16.761	17.995	9.245
Smyd3	2.87192	3.13846	1.55808	0.178846	10.9203	10.8191	9.00719	9.24594
Pfkfb3	93.33	14.0625	90	7.1425	12.7898	14.2379	4.51327	9.25579
AK047857	8.78	7.82909	23.8816	11.7518	5.96064	7.97553	11.5649	9.29447
AK084042	8.78	7.82909	23.8816	11.7518	5.96064	7.97553	11.5649	9.29447
Mon1b	0	0	0	0	29.2188	29.1663	9.30375	9.29625
1700037C18Rik	52.26	12.3954	40.602	13.5308	12.3653	12.5983	8.13533	9.297
Mir92b	3.845	5.24444	0	5.75389	12.2156	12.8304	1.01778	9.29926
Ssbp3	78.3333	91.6633	94.4433	87.44	8.08431	9.80392	9.47706	9.3098
Eif2b1	0	0	0	0	9.52067	10.518	8.47	9.362
Lhx8	4.79	2.9625	2.2725	5	3.67471	6.54373	21.8808	9.36431
AK039686	2	1.68059	10.222	1.04471	8.8675	8.9835	12.7505	9.374
AK086341	3.93875	2.6775	0	12.9462	4.38	4.04667	1.38833	9.38833
1600023N17Rik	1.38875	0	0	0	21.6556	21.3212	10.2788	9.38875
Akr1b3	0	0	0	0.892857	42.5027	21.584	33.588	9.40867
R3hdm1	19	16.6667	19.13	6.41	12.1367	11.3196	11.9029	9.43333
Bsg	0	13.8622	1.13636	17.5922	11.7143	12.272	11.9007	9.43467
2810454H06Rik	0	0	0	0.250476	1.98286	6.5175	2.24	9.45107
Trp53inp2	12.5	27.8782	0	27.7773	5.04854	5.13317	2.48317	9.45146
AI413582	0.951429	4.856	0	0	31.5776	32.1165	19.1171	9.45353
En1	4.83125	3.50143	27.0787	24.4043	4.592	12.6967	14.3927	9.45733
AK046026	1.81818	0	2.57545	2.64706	20.8329	17.1713	12.7717	9.46458
DQ547863	0	0	0	0	24.9936	25.6555	15.01	9.47818
1700039E22Rik	4.34444	0.886923	0	0.923077	5.10435	8.22348	4.68217	9.50043
Art4	36.36	0	0	2.21125	26.3071	22.6043	2.77714	9.50071
Slc16a5	24.514	31.014	37.45	0.8	43.2217	30.5633	38.6511	9.50167
Casp8ap2	0	0	0	1.785	12.7308	14.6825	12.0367	9.52333
Mtfp1	38.3517	4.16625	2.77667	1.25	36.4033	38.8867	13.3333	9.52333
Suclg1	0	0.706818	0	0	14.5643	14.6651	9.53676	9.55054
Gm16551	5	2.5	4.65	0	17.8525	13.1163	9.70375	9.56125
Txn2	0.416667	0	0	0	10.7927	12.2568	2.52	9.57875
AK135406	17.5162	16.4786	4.84	5.63071	32.1983	27.2642	3.22667	9.59917
DQ540412	1.30381	3.04458	2.16143	0.245	18.0373	17.5266	9.49585	9.60341
AK144367	3.125	0	20	2.87167	2.24	3.51156	35.9269	9.60489
Ppp6r3	36.85	94.0375	38.8871	94.79	14.0009	12.3404	13.8588	9.6055
Slfn9	1.518	0.277778	3.50667	3.44	12.9561	13.2425	11.5232	9.615
Bola1	3.02077	4.72154	0	0	21.0316	19.2532	7.43333	9.6273
AK192544	41.205	36.665	21.9425	5.3975	34.1367	25.8317	15.91	9.65833
Exoc3	0	0	0	0.505	8.358	10.72	6.428	9.6632
Sertad3	0	10.909	0	10	15.4446	14.9285	4.58478	9.66565
Pax3	12.27	1	0	15.951	6.95765	9.16765	17.8924	9.67176
Wipf1	0.668462	0	0	1.38875	30.9483	31.6331	9.28528	9.67306
D17H6S53E	3.17333	16.8421	1.58667	11.4868	14.1757	14.4579	5.75071	9.67643
AK016131	0	0	0	4.165	11.7633	11.2383	11.9033	9.68667
Zfp51	0.9625	0.32875	0	0.568125	9.99435	9.60246	6.79536	9.69014
Vax1	3.81077	7.71393	11.3123	10.4657	3.41655	5.00552	11.9893	9.69414
Inafm1	0	0	0	0	23.2356	19.0437	15.7596	9.70741
AK019124	0	0	8.33	0.649091	31.077	32.6622	14.1326	9.71913
Gtpbp6	0	0.0742857	0	0.108095	10.9461	12.5193	11.492	9.72217
Ufd1l	0	0.659687	0	0.625	9.532	8.2744	6.4884	9.7236
Arid4a	2.92429	0	6.94429	0.640769	15.5129	19.1844	11.3649	9.72512
Dmwd	0	2	0	3.538	10.092	12.7377	7.02367	9.73467
Arhgap11a	0	0	0	0.68	11.3354	10.1136	8.51205	9.74077
Nufip2	0.714	0	0	0	10.8287	11.6893	6.07333	9.74267
Ap4s1	0.697	0	0.714	0.505	16.1848	14.8458	7.71364	9.74364
Nlrc3	11.11	0	0	0	25.1183	27.5517	11.2933	9.76
Ndufa9	0	0.302727	0.14	0.757273	16.4368	17.4603	13.5842	9.77871
Hist1h2af	0	0	0	2.22222	12.2832	12.5995	5.12105	9.80684
Wash1	0	0	0	2.857	12.8282	11.4895	17.07	9.81364
Tmem183a	1.27273	0	0	0.274615	14.5211	13.73	6.66667	9.82111
Jrkl	3.3475	0	1.9225	0	21.29	20.3873	3.31545	9.83364
Cisd3	58.8486	31.6864	0	8.80643	46.6113	40.5584	0.785484	9.84871
Ccrl2	9.58333	6.6352	0.601667	1.9268	17.0598	16.9228	8.99212	9.85094
Sdhaf1	0	0	0	0	9.027	12.644	2.2225	9.8575
Hoxc8	0	5.09071	2.48	7.62429	3.88833	14.845	6.77917	9.8725
Cfap57	1.11	2.666	2.5	1.428	18.0891	19.2291	11.8091	9.90045
Hmgb1	0	0	0	0	12.592	10.368	14.8213	9.92933
Gm5141	4.59667	10.2	0	4.16667	11.2036	10.4129	7.29143	9.93143
Slc2a3	0	1.78286	0	0.93	33.5578	26.655	10.4128	9.93278
Phc1	15.2637	20.4284	10.4953	14.6587	10.3572	10.1156	10.0062	9.95348
AK041528	73.8225	96.1911	6.6575	10.6389	71.297	71.8407	20.0683	9.967
Ube2m	0.324545	0	0	0.478421	8.23235	13.3427	1.47059	9.99431
Polr2f	0	0	0	4.16625	12.83	12.7212	0	9.99875
Zc3h4	91.4275	86.1088	75	78.5413	10.5574	10.7	8.39275	9.99908
Vmn2r89	54.645	70	0	50	30.006	18.222	5	10
Slc1a5	0	0	0.47619	0	17.0479	15.8729	10.3164	10
AK171320	2.2475	1.28167	0.5675	6.22167	9.613	9.32867	3.14033	10.0013
Gtf2i	63.2883	80.2083	60	74.0783	15.8666	18.2501	7.54069	10.0019
Samd3	74.1794	58.8356	64.6606	7.93438	74.4106	59.6381	64.8453	10.0077
AW112010	22.22	0	6.66667	0	81.697	76.941	69.981	10.01
Atp1b2	0	0	0	1.66667	8.13581	9.33129	7.60452	10.0235
Rarg	0.625	0	0.5555	0	20.7625	17.3804	5.10893	10.0307
Tpm1	23.2844	31.1857	24	35.9343	13.6918	13.5413	8.11282	10.0411
Med13	0	0.595	0.634643	0	12.1911	11.3682	6.90097	10.0568
Fam19a3	55.55	15.5233	0	4.76	25.7738	25.2238	25.4992	10.0608
1700003M07Rik	14.6714	11.025	0	7.73071	10.5339	12.9143	0.714286	10.0725
Ddx20	0	1.25	1	0.999667	10.2385	13.5188	5.53077	10.0969
Prdm14	14.0945	22.7089	27.1545	15.6889	12.8767	13.7975	20.7917	10.1
AB343393	1.19	0	0	2.205	6.49182	10.6714	1.16	10.105
Nefl	1.33	2.75808	55.1856	6.56154	6.48583	4.56667	44.9756	10.1075
Tnfaip8l2	56.25	77.8026	40	69.5339	17.2555	15.9585	12.486	10.113
Slc9a9	0.96125	3.40909	9.72125	2.43455	28.2	22.4647	34.081	10.1177
Mir7007	35.3567	13.1925	0	0	35.9839	18.5933	40.9506	10.1328
1600029O15Rik	31.25	6.66667	0	0	11.0603	7.75121	14.7145	10.1376
DQ700920	12.832	13.588	4.452	0.852	22.5154	25.0515	10.2092	10.1423
DQ726332	3.28	5.5525	1.72	0.675	22.11	26.59	16.3631	10.1423
Hexa	3.8	0	0	2.66667	9.83542	7.71083	2.61042	10.1517
AK016276	23.7017	14.7593	0	8.54571	14.221	8.25	0	10.163
Tmem104	0	0	0	0	13.9079	13.9937	6.41421	10.17
Commd5	0	0	1.53846	0	11.975	10.285	10.4813	10.174
Cdk2ap1	2.11857	0	0	0	13.5572	13.5639	5.88667	10.1983
Gsx1	5.72875	4.93706	5.15313	8.57118	6.96075	5.76264	3.08642	10.2449
Gys1	0	0	0	0	9.59278	9.88139	3.74472	10.2597
AK171117	0	0	22.22	3.125	43.3325	34.0875	45.555	10.265
DQ697615	0	0	0	0	25.589	26.048	16.511	10.27
Sarnp	1.35222	0	0	0	13.3725	11.125	9.9665	10.2785
AK036749	0	0	0	0	32.1023	18.5154	12.97	10.2969
Rpl32	0	0	0	0	17.3525	15.5475	10.565	10.3075
Tnfrsf1a	1.46571	1.11111	1.09857	2.7	14.3293	14.8148	15.3722	10.3156
AK080063	6.075	0	0	0	31.1587	23.0073	8.66	10.316
AK153639	6.075	0	0	0	31.1587	23.0073	8.66	10.316
Tmem221	1.176	0.549231	0	0.284615	12.5106	11.9829	5.68588	10.3218
AK032489	57.57	6.54667	0	6.95333	65.625	58.48	47.26	10.33
Klrc1	96.2933	89.1667	51.1067	9.48833	77.014	79.725	51.915	10.361
Tmem235	11.6227	6.598	5.76818	0.863	28.2361	25.3056	27.6661	10.3739
Onecut1	3.636	0	4.522	7.67563	3.3835	4.928	9.6745	10.4
Ly6e	0.908	1.25	1	1.25	22.8278	16.4722	1.38778	10.4089
Mlst8	0	13.7678	0.466	11.5335	14.6735	14.5743	14.3722	10.4474
A330009N23Rik	5.285	2.19769	0	0	24.9944	23.2133	23.1733	10.4678
AK047309	10.9825	24.9975	0	23.8875	21.9792	22.0262	16.3723	10.5054
Ppm1d	0.482222	0	0	0	13.3905	16.1057	1.77216	10.5154
B2m	0	0	0	0	23.0347	30.2447	1.42467	10.5473
BC002288	0	0	0	0	23.0347	30.2447	1.42467	10.5473
Rtcb	0	0.638636	0.553125	0.665455	13.3818	16.0105	12.7641	10.5477
Pramef8	7.65545	16.0821	7.12636	11.2093	13.749	14.4679	9.82513	10.5485
Mir15b	63.389	55.7	12.998	12.8936	65.6252	62.9143	15.1813	10.5643
Mir16-2	79.5	68.1333	28.7475	17.6444	65.6252	62.9143	15.1813	10.5643
Cenpj	0	0	0	0	7.53909	8.47273	1.94727	10.57
Coq3	0	0.411481	0	0.528889	15.7408	14.5642	13.055	10.5725
Dexi	0	3.33333	0	2.77667	24.7073	21.3005	19.1545	10.6018
A430046D13Rik	0	0	1.26571	0	12.3311	13.5222	10.6415	10.6144
Uchl1	7.59167	2.856	4.76167	2.083	7.79	8.74122	11.739	10.631
Serinc4	20.8329	43.788	4.76143	39.7993	19.9086	21.1391	8.26229	10.634
Prdm12	13.2087	9.19952	9.79957	11.8414	10.5667	9.88037	9.94222	10.64
Mir6546	1.39818	3.54211	0	7.87789	3.10615	5.17692	1.28154	10.6592
Rnf40	0.37875	0.8888	0	0.4444	6.4928	11.4888	4.7428	10.6664
Car4	13.635	20.7158	16.665	19.79	16.5655	24.9315	19.018	10.6695
Mab21l2	10.3763	14.28	1.2825	3.332	26.6452	23.3313	14.8787	10.6804
AK008384	0.661111	0.5	0	0.8925	7.54262	11.1355	8.54595	10.6826
AK029153	0.661111	0.5	0	0.8925	7.54262	11.1355	8.54595	10.6826
Glipr1	0	0	0	1.11	29.8333	29.9567	25.3967	10.6878
Acbd4	1.5625	40.9375	0	29.5825	8.90512	9.92476	4.03841	10.7071
Atxn7l3	68.869	22.91	55.49	6.88429	56.0647	34.1921	63.4453	10.7089
Fam132a	31.25	65.415	0	10.71	31.25	65.415	0	10.71
Scpep1	1.53769	0	0	0	7.90357	8.25679	10.6696	10.7143
Cdc123	0	0	0	0	12.9039	13.2442	14.2548	10.7155
Fgfbp3	12.9333	15.69	2.125	0.5332	23.6518	26.696	9.14	10.7158
Srf	0	0	0	0	26.955	17.005	19.802	10.716
Prpf31	0.244783	0.520833	2.01087	0.320417	10.8168	9.79865	10.0516	10.7192
Fbxw4	0	0	0.574	0.649091	10.9604	11.2746	10.6323	10.7254
Sfrp1	5.27643	0	59.5457	17.129	5.98714	5.03905	35.9924	10.7414
Cd276	24.305	38.9443	4.545	29.7357	17.267	18.868	6.727	10.742
Hmga2	0	0	45.7333	16.6667	0.799412	2.02618	33.9591	10.7435
Timeless	11.9043	55.3025	10.2029	54.2358	17.2114	15.0457	7.98867	10.745
2310061I04Rik	2.08333	1.59833	0	0	24.4907	22.4308	8.10203	10.7507
Sh3bp5l	3.97452	1.795	0.537419	2.13929	11.3599	10.1692	7.17119	10.7527
Zscan20	1.66667	0	0	0	15.5986	16.0298	3.72093	10.7633
Gm31763	2.34	1.3125	0.735	5.97083	7.20818	5.60394	5.19	10.7645
Tnks2	0	0	1.5625	1.38833	17.0811	18.4875	7.83393	10.7739
Cops7a	0	1.38889	0	0.241111	14.6714	16.1528	11.6	10.7866
Lsm7	0	0	0	0	17.0655	16.5387	13.8655	10.7953
Cwc15	0	0	0	0	31.6265	39.2835	38.7218	10.8112
Plekhg2	100	7.07583	100	8.33333	12.1539	11.0201	11.6007	10.8214
Dhx37	0	0	0	1	13.4437	13.46	8.3325	10.8225
AI606473	4.81636	5.43083	19.7755	7.68417	2.80735	3.91429	20.2949	10.8231
Plin3	33.33	15.555	0	40	12.1417	13.9388	6.23583	10.8242
Zyg11b	0	0	0	0.555	15.0638	15.9723	11.3012	10.8258
Ikzf2	0	0	28.765	4.97286	1.415	0.529348	22.1567	10.8265
Fam214b	2.5175	0	0.416667	2.5917	17.2357	16.5407	9.66197	10.8334
Syncrip	0.3808	0.404737	0	0.328947	11.1862	11.6327	6.00423	10.8381
Leprot	2.5	0	0	0	14.2439	16.7894	2.83	10.8467
Tm7sf3	0.382105	0.109714	0.668684	0.742	10.97	12.6583	6.90659	10.8741
Ifi47	17.968	16.74	0.833	3.47857	63.3266	50.778	23.0512	10.9152
Med18	14.995	0	0	0	10.222	11.4387	6.4	10.9167
Gdi2	0	0	2.77778	0	10.8478	10.5856	8.16889	10.9226
Xrcc4	0	0.480769	0	2.79692	16.6236	15.1936	17.6564	10.9318
Lig1	15.7895	35.7143	15.6137	35.7143	11.674	10.5245	10.4258	10.9362
AK033378	4.54	15.375	0	7.5	10.687	3.431	18.598	10.952
Irx3	1.25571	1.37821	56.4543	13.9346	2.24026	2.34763	49.9184	10.9529
Rpp25l	16.492	39.2857	2.856	29.4486	17.0011	18.6771	7.09679	10.9543
Higd1a	2.5	0	1.9225	0	22.3025	21.3463	12.0712	10.9612
Mir8116	2.67857	2.84083	0	1.6375	17.0368	14.6932	7.82097	10.9968
Sppl2a	1.904	0.254091	0	0	12.568	14.143	9.056	11.003
Med21	0	0	0	0	53.0853	46.7667	22.3333	11.0093
Slc37a2	0	0	0	0	27.0244	30.6089	1.41333	11.0233
Meis1	0	0	2.85714	0	0.816667	0.784667	4.58767	11.0273
Ncdn	0	0	0	0	10.4745	10.817	10.5526	11.0285
MHC V-alpha 11	33.3243	0	50.7614	4.835	13.6888	15.125	14.7662	11.03
Tfap2a	7.27615	8.7221	14.0771	13.7055	7.29366	8.20975	10.4151	11.0424
Cldnd2	63.505	50.202	77.27	0	76.7813	69.3927	62.494	11.0513
Wbp1l	0.478182	12.4073	0	9.26154	11.0564	10.756	10.8366	11.0519
Mrgprb8	0	0	0	0	27.406	21.176	19.428	11.052
Eif5a	0.876667	0.324545	0	2.54273	14.1222	15.3472	5.79327	11.0547
Lrrc4	0	40.1446	0	45.96	2.17235	4.99	9.56353	11.0882
Ccdc40	0	2.1584	0	0	14.5	14.2498	11.1409	11.0932
Btn1a1	3.54368	2.5808	4.6	2.022	15.5894	15.7698	16.2555	11.1013
Zdhhc24	0	0	0	8.3325	0	0	0	11.11
AK040553	0	0	0	0	16.525	29.2275	13.6875	11.11
Galnt18	0	6.66667	0	0	19.01	5.65636	34.4145	11.11
AK045775	4.16625	0	0	3.12417	5.93417	8.20417	0	11.1108
Rpusd1	0	1.38833	6.666	0	11.1111	12.9622	15.0922	11.1111
Stk17b	2.94	0	0	0	48.0978	32.8622	17.0056	11.1111
Oxsr1	0	1.39846	0	0	8.73444	10.2622	0.876667	11.1333
Cst3	0.203571	0.297143	0.51	0.446429	7.73214	9.18607	3.04964	11.1436
Nod1	43	34.6878	21.428	3.91389	35.9914	33.7508	16.1984	11.1481
Acin1	34.12	7.89083	22.22	3.02625	17.5633	18.1302	11.3353	11.1515
Rabggtb	28.8247	34.7957	6.144	7.29714	20.3369	21.9116	6.22397	11.1815
Ankrd42	0.625	0	0	0	14.0952	14.8968	5.32258	11.1829
Muc1	25.82	25	0	0	13.3886	13.2155	3.97636	11.1877
Ccr10	11.346	5.725	4.26	6.45	7.19467	6.97233	3.898	11.2007
Pisd-ps1	0	0	0	5.55333	9.18909	8.35364	7.08864	11.2014
Zfhx4	8.75136	4.71118	23.7105	3.59353	10.1619	8.85476	16.5033	11.2071
AB339930	0	0	0	0	13.518	11.8307	4.55933	11.2187
Aph1a	0	0	1.666	0.5425	19.6681	16.5138	3.29813	11.2263
AK161019	0	0	1.29818	0	17.7893	18.015	11.4593	11.23
BC037032	0	0	1.29818	0	17.7893	18.015	11.4593	11.23
Bhlhe22	1.944	2.1264	28.7107	7.5184	6.83509	10.674	35.9261	11.2528
AK040273	7.72	0	0	0	36.6943	38.7771	7.14143	11.2629
AK008044	0	0	0	0	2.56071	1.62429	0	11.2636
Ano8	0.842727	0.887391	0.736818	0.551304	17.4761	17.1557	7.44571	11.2746
Klhl25	0	0	0	0	9.33333	14.5075	4.82917	11.2792
Clk2	19.9993	32.388	15	27.3347	15.4509	12.7391	11.7358	11.2841
Gm17762	2.94538	9.09714	3.26846	7.75	6.64692	10.5746	2.06154	11.3112
Hist1h1a	0	1.29818	0	0	8.5719	9.73095	7.47238	11.339
Polr2d	0.699091	3.57125	3.03	0	13.4854	13.7269	5.27385	11.3554
Golm1	4.40778	10.7625	4.08389	8.33583	12.3629	15.5532	9.03342	11.3561
Ghsr	8.06154	10.1857	41.49	3.83762	11.8056	17.58	42.1919	11.3625
1700102H20Rik	0	0.68	0	0.529048	13.0754	11.1871	10.1425	11.3808
D730005E14Rik	41.66	75	20	0	26.0888	29.4819	9.88	11.3825
Mir196a-2	27.6167	20	22.22	9.52333	11.695	10.0506	12.5206	11.3889
Cd96	0	0	14.06	0.4625	23.4207	18.9071	16.9057	11.3907
Safb	0	29.6267	0	6.06	12.5602	14.3754	12.4187	11.4067
Ccdc114	20.0133	14.761	15.3467	13.194	15.6789	17.6522	12.9463	11.4209
Tardbp	1.29864	0.651613	0	0	12.5363	12.8788	9.30542	11.4262
E2f1	0	0	0	0	14.465	11.249	5.25	11.427
Atmin	10	0	0	0	43.6283	40.6933	23.0767	11.4283
Fam63a	18.5178	14.2857	11.7167	12.6614	14.8648	14.6929	12.1969	11.4331
St13	0	0	0	0	21.3392	20.7162	6.99983	11.466
Syt11	6.2925	5.32333	18	1.16167	17.5744	21.4333	24.8989	11.4667
AK145614	10.3767	19.7246	3.56	17.3985	14.8709	27.2245	2.91273	11.4709
Sufu	0	0	0	0	7.645	6.763	3.868	11.4815
Hist1h2bc	0	0	0	0	23.3478	24.3378	13.0156	11.4856
Prr13	3.9925	8.82812	0	0	19.2604	24.8219	7.98509	11.4881
Cmtm3	0.37	0	1.38889	0	19.8793	22.7043	11.8014	11.5075
Rsrc1	1.4312	0.69625	6.666	7.05687	10.3226	11.3543	13.6976	11.511
Fam179b	0	0	0	0	11.2884	11.5647	9.61842	11.5253
Sprr2g	64.14	56.66	38.62	11.535	80.83	56.66	22.22	11.535
Cap1	0	0	0	0	13.3	20.4838	6.15385	11.5385
Ajuba	23.77	14.1333	20	16.175	12.5432	13.6504	7.14286	11.5575
Gcsh	0	4.61538	0	0	7.51857	7.44	7.34071	11.5586
Prmt1	47.4378	36.5931	24.6744	18.5646	20.4265	19.0588	10.7791	11.5593
Ms4a4b	71.12	21.045	71.48	2.5	77.4247	57.2253	79.82	11.5767
Ifngr1	0	0	1.85111	0	37.4267	41.6967	20.4613	11.5793
Snord100	29.9667	58.8867	11.11	16.6667	56.2013	44.0763	14.055	11.5813
Mir1907	4.48357	0	32.6529	14.22	2.10286	0.793571	27.8879	11.5864
DQ547738	80	46.108	100	71.422	9.84333	12.6067	12.5922	11.5933
Tomm40l	0.735	0	0	0	18.2585	15.8862	12.9268	11.5965
Dlgap4	0	0.701333	1.11067	1.4	10.0885	12.7414	5.64879	11.5994
Hoxb8	16.2579	10.9368	20.0657	8.20226	12.3764	12.967	12.707	11.6233
Sft2d2	0	0	0	8.33	12.7433	13.6156	8.88889	11.6378
Klrk1	69.2371	67.8671	48.5357	6.36286	75.0556	72.7072	42.275	11.6453
Tma7	0.909	0	0	0.478182	16.7524	17.4071	7.98412	11.6615
Gad2	2.77667	1.19	0	5.80429	12.2133	14.2733	7.74733	11.678
Mitd1	0	0	0	0	13.5233	14.4167	13.9337	11.6785
Klf14	0	1.69267	13.3333	2.92867	18.1159	14.853	16.1957	11.692
Mphosph10	0	4.165	0	0	15.55	17.624	11.176	11.696
Rtp4	1.60364	0.769231	0	0	32.1494	31.8712	29.4	11.7194
Fam84b	0	1.25	3.57143	0.96125	23.5971	24.6593	15.3629	11.7236
Lhx2	1.9163	9.78385	1.64556	0	13.095	20.8159	1.76469	11.7387
Arhgap30	0	0	0	0	19.23	17.776	17.5	11.764
Cfap36	0	0	0	0	12.3	11.4782	10.9241	11.7647
Serinc3	0	2.5	0	0	13.6343	22.1586	1.42857	11.7736
AK165013	86.1489	92.3067	16.9744	70.9233	20.0742	19.2158	0.584737	11.7895
Arhgap10	0	0.740667	0	0	23.4288	22.8756	16.9862	11.805
Syngr4	2.13615	4.41545	0	2.39455	17.4121	20.2236	12.2443	11.81
Gng8	2.94833	2.61889	0	3.42111	15.8635	14.8488	10.285	11.8108
AK171966	0	0	0	0	15.6696	19.3783	6.03304	11.8113
Alx4	6.64	2.53	3.45273	4.78	5.88677	6.78581	7.48548	11.8142
Emx2	1.497	0.737727	13.1815	10.8573	3.2602	2.75255	9.11216	11.8304
Rnf6	0	2.222	0	0	16.3799	19.4706	7.77623	11.8322
Hes7	2.7775	8.98182	2.1725	0	25.722	32.7012	7.7216	11.8332
Ivd	0	2.85714	0	0	12.7263	11.1025	8.9275	11.8375
Gabbr1	1.50607	11.3308	0.714286	1.06108	10.2574	15.1946	10.1707	11.8381
DQ703718	89.285	77.77	63.125	0	56.037	38.105	8.181	11.849
Nbr1	53.542	8.28643	58	10.3371	10.9061	10.2531	9.71875	11.8516
Otp	0	9.35286	20	28.4	5.686	7.448	6.1872	11.8576
Fcgr2b	5.38143	12.5137	0	23.1438	17.176	16.4727	8.36364	11.8895
Ptrhd1	0	0.854615	0	0	8.316	9.148	3.80933	11.9
Hist1h3a	0	0	0	0	9.0005	9.5035	7.013	11.906
Nlgn2	34.8843	22.83	1.02	8.6525	30.1444	26.6522	16.1033	11.9063
Wdr74	0	0	0	0	19.8562	16.7319	17.8029	11.9081
Rps6kb1	0.26	0	0	0.478333	22.5506	25.8803	3.2425	11.9275
Pld3	0	0	4.545	0	15.3433	16.8347	9.888	11.9333
1700049E22Rik	93.75	77.142	16.66	73.534	26.75	20	21.108	11.946
AK133807	0	20	0	0	86.2189	90.8789	18.9011	11.9544
Asna1	0	0.404737	3.70333	0	13.7259	17.2907	8.65704	11.9633
Pcgf2	1.73091	1.37968	1.93182	0.341613	17.5063	19.671	11.3335	11.9755
Mut	0	0	1.73562	0	12.9011	13.2868	11.6021	11.9764
4933405D12Rik	4.345	1.13636	0	0	24.9634	19.4731	8.36586	11.9779
Serpina3h	0	2.856	0	2	24.9988	25.2275	11.0412	11.9787
Gale	61.53	80	36.665	18.75	66.7456	73.5411	31.9878	11.9811
AK155149	1.30706	1.24263	17.4076	12.9342	9.11	12.1591	9.76273	12.0176
Mgst3	0	0	2.08333	0	16.0128	16.8072	12.3872	12.0378
Runx3	4.165	0	0	0	40.5208	11.3392	8.3325	12.045
Lhx9	10.8818	14.4391	14.8724	28.3136	6.17908	6.41872	24.3198	12.0466
Uqcrq	0	0.674091	0	0	16.6096	12.2625	11.3836	12.0643
Katnb1	0	0	0	0	21.6526	20.3818	8.22647	12.0653
Gm12709	60	7.14	60	6.66	58.5881	29.361	47.9648	12.07
Cnih1	12.68	3.44667	1.96	0	30.0575	11.2	16.3917	12.0783
Ache	36.3219	36.0005	22.6062	27.7632	12.1713	15.6438	9.31106	12.0986
Abhd11	0	0	1.06941	0.416667	25.1867	23.05	12.6315	12.1024
Yme1l1	0.189091	1.00095	0.605909	1.07143	11.0096	10.2228	10.1479	12.1225
Klhl26	16.944	9.61556	12.3333	9.39074	20.9277	25.7362	10.4147	12.1271
Gmfb	0	6.95	1.666	0	24.3347	34.0213	16.3267	12.128
DQ696963	44.5033	7.95889	66.4317	1.85111	49.5855	33.6755	55.0836	12.1391
Emx2os	1.06909	1.01438	13.22	9.82812	1.48809	0.893191	7.45277	12.1723
1810041L15Rik	10.2049	7.2051	8.81039	11.3	13.3582	9.61831	12.1486	12.1854
Dtx1	59.915	79.1517	9.19583	13.2242	68.5127	77.2967	34.523	12.2017
Usp18	0	0	0	0	40.075	28.2336	22.3807	12.2214
Vwa5a	32.055	18.725	13.045	0	26.97	25.552	16.013	12.226
Erbb2ip	91.35	90.5933	37.64	84.4667	12.2434	14.577	8.5512	12.2508
Tulp1	41.4922	41.3996	23.3678	13.0531	38.0596	35.2293	21.8652	12.2948
1700008O03Rik	40.981	36.465	32.36	13.8425	26.152	26.3993	20.0393	12.2993
Mrpl22	0	0	0	0	17.1745	15.6115	17	12.302
Arhgef1	38.825	33.2895	32.2614	28.0223	16.8174	11.1849	11.2253	12.3039
Hspb6	0	0.593824	0	0	16.4992	15.9338	12.3077	12.3077
Cd101	0.554	0	7.394	0	47.4336	40.0714	48.57	12.31
Sp1	8.333	8.965	1.282	5.833	15.5287	14.7465	4.85221	12.3251
Ttk	0	0	0	0	24.2625	24.5075	6.845	12.3262
Rps26	1.13625	0.427222	0	0	13.1983	21.5821	5.11833	12.3308
Slc25a42	0	0	0	1.33083	14.5935	12.9539	12.133	12.3387
B130024G19Rik	3.333	5.87222	17.637	9.33667	5.15091	6.45727	21.1218	12.3427
Rasa1	0	0	0	0	11.0514	14.0607	3.51357	12.3543
TRNA_Leu	6.07452	6.40697	5.30559	5.88988	14.9456	15.3885	11.0987	12.3616
9130024F11Rik	0	0	0	40.4	5.82889	3.00278	2.22222	12.3733
6430531B16Rik	19.4167	10	0	5.16167	41.321	37.321	13.942	12.38
Myo1g	4.16667	8.15667	0.993333	3.80667	29.6267	30.4667	4.34167	12.41
Mepce	0	0	0	0	12.415	10.996	15.872	12.41
Oas1a	22.22	11.8063	32.4733	3.12375	40.3118	43.7936	34.2818	12.4227
Ntrk3	2.17037	3.07692	10.1696	13.4315	6.54854	2.2172	3.87695	12.4361
Soat2	20.2338	1.13625	22.715	2.0825	40.2318	32.2655	34.5282	12.4364
TRNA_Arg	4.13627	3.55236	6.81072	3.84173	16.1948	14.7789	12.701	12.4411
Yif1b	0	0	0	0.740741	10.0606	14.0167	2.105	12.4539
Tmsb15b1	30.8567	26.612	5.55333	23.358	42.3017	40.6367	12.9483	12.4667
Tmsb15l	30.8567	26.612	5.55333	23.358	42.3017	40.6367	12.9483	12.4667
Lix1l	1.31917	0	0.833333	1.05583	13.6036	12.7559	13.4414	12.47
Fads2	0.529048	0	5.55524	2.04	18.2533	17.55	29.1667	12.47
Frzb	0	0	5.27667	8.794	4.19568	7.42595	11.1959	12.4732
Mrc2	0	0	2.85714	9.142	2.02	3.63636	6.49182	12.4855
Fam132b	11.4157	16.5625	2.19714	0	30.108	30.75	20.722	12.5
Tmem30a	1.5625	0	0	0	17.6217	18.68	14.9996	12.5021
Gng10	1.58714	0	0	0	13.0156	6.66667	4.20778	12.52
Pantr1	16.7657	12.5631	31.4271	13.4792	9.26465	9.28384	35.7474	12.5203
Nr4a3	81.665	56.115	57.14	43.9875	45.2305	41.959	27.7067	12.5219
Fam78a	0	2.37333	1.38833	0	24.4788	23.5413	13.1244	12.53
Asrgl1	0.901333	0	0.476	0.671	15.686	14.4093	11.11	12.534
Hoxa11os	0.833333	1.37241	39.1107	8.45586	11.4749	9.14275	44.2141	12.5745
Upb1	85.4667	95	19.6933	25.16	64.8563	45.7313	13.8262	12.58
Dnase1l1	45.102	37.9363	14.666	23.095	45.102	48.788	14.666	12.584
Taz	45.102	60.6826	14.666	34.6942	45.102	48.788	14.666	12.584
Mybbp1a	0	0	0	1.19	14.6083	14.5853	7.59233	12.6
Kctd1	2.776	2.73368	2.20257	2.77947	15.5581	11.6861	14.3983	12.6039
Oacyl	11.11	0	0	0	28.8162	30.9231	12.4715	12.6085
Swsap1	0	0	0	2.38	12.1792	12.0869	15.3846	12.6154
E430018J23Rik	0	0	0	0	10.8333	12.0367	7.93556	12.63
Atp13a2	0.551875	0.608636	0.735	0	18.2227	18.1312	6.18885	12.635
Irgq	0	2.85714	0	0	14.9657	16.6321	7.85714	12.6371
Mob1a	0	0	1.96	0	18.89	20.3558	2.88917	12.6458
Creld1	1.08333	1.515	1.28167	4.65667	21.6146	26.8223	12.4069	12.6754
Cdc42ep1	8.33	0	0	0	35.332	27.5	14.108	12.678
Scyl1	3.254	3.746	0	0.688	18.5833	15.6217	8.33333	12.6933
Atf6	0	0	0	1.02	8.32973	9.06027	6.96216	12.7116
Gm26688	0	17.1425	60	8.3325	15.2936	7.525	23.2221	12.7143
Ppil3	0	1.818	0	0	12.929	12.0334	7.29862	12.7307
Clec2d	0	0	0	0	14.9273	19.322	10.0847	12.7427
Dbi	0	0	0	2.22167	12.7451	16.9977	0.202553	12.7455
Fxyd5	1.2625	3.4375	0	0	26.2198	24.8695	4.98661	12.7475
Agk	1.34261	1.08774	0.413913	0.809355	15.3694	13.1591	11.0235	12.7594
Dot1l	8.12875	10.4921	8.33333	9.35931	12.9651	11.5111	11.1877	12.7777
Zdhhc14	66.15	61.5814	69.095	51.2814	17.0456	21.3163	15.3206	12.7919
Mir1949	60.265	45.694	12.39	0	59.6073	59.43	20.2218	12.8109
Ndufb3	0.666667	0	1.77733	0	12.4822	12.4635	8.25551	12.8406
Acadl	0	0	0	0	17.515	26.1971	9.115	12.8579
Ruvbl2	0	0	0	0	12.8974	11.7331	5.00943	12.8731
Fam109a	59.2593	0	56.9752	0	12.4719	13.0413	10.2796	12.8837
Impa2	5.555	0	0	0.735294	18.956	17.3507	7.97333	12.9007
Hist2h2ac	0	0	0	0	13.4533	17.3108	4.59083	12.9058
Psd4	1.7425	0	12.7919	2.04071	18.8058	15.7077	16.0342	12.9204
BB557941	0	0	0	0	20.3958	18.7806	17.2097	12.9223
Pak4	0	0	0	0	17.5932	20.8584	5.62757	12.9297
Cyb561a3	0	0	0	0	15.1937	15.1525	19.0075	12.93
Atp13a1	1.19	0	1.02	0.625	18.0941	13.8286	12.6768	12.9323
Trappc13	0	0	3.06813	0	17.5848	19.386	5.2612	12.94
Efna5	1.29069	2.82	14.9631	16.3919	1.61971	2.48324	15.0206	12.955
Mrps10	1.67267	4.905	1.85444	3.06477	10.5918	13.043	11.1456	12.9647
Tnfrsf14	0	0	0	0	34.0447	28.4067	5.098	12.9727
Wdr77	3.92	0	0	0	11.9815	9.2055	11.3885	12.997
Myh9	92.85	100	40	96.15	30.1604	27.2368	4.07286	13.0043
Tmx2	0	0.694167	2.04071	1.04167	18.8767	20.4822	6.67407	13.0067
Slfn5	14.599	9.52286	7.857	0	31.5428	30.162	17.115	13.008
Pax6	12.1344	10.0843	18.583	16.1381	6.5629	10.4216	10.9362	13.0221
Elovl1	67.7233	21.3753	0	0	23.2459	24.1081	11.0086	13.0615
C030039L03Rik	0	1.66667	0	0	28.5162	24.7977	12.5069	13.0615
AK016085	0	0	0	0	10.9	11.0714	0	13.0633
Mmachc	0	1.63667	2.04	0	9.42333	10.7471	7.66083	13.0783
Hid1	0.14	0.4365	4.19412	2.571	10.4819	11.3214	13.3205	13.0833
Nub1	0.21619	0.635833	0.34	0.406667	17.9238	17.5486	13.1162	13.0851
D2hgdh	5.4075	1.8225	2.0825	1.315	28.956	25.7057	18.7281	13.1111
AK165889	2.38	0	0	13.33	13.2656	13.1644	9.23	13.1167
D030028A08Rik	0	0.4	0	0.7828	24.4134	25.8934	16.4677	13.1295
Ifit2	0	0	0	0	17.1342	14.5142	12.7295	13.1558
Zbtb7b	12.5	52.8886	2.775	54.85	11.395	19.0642	1.94917	13.1567
Grhl3	2.332	2.5	11.11	3.333	20.84	13.9331	29.2777	13.1692
4930478L05Rik	34.0747	27.0883	13.016	5.11667	54.743	49.93	19.43	13.1705
Dand5	2.09769	17.2727	0	16.3636	25.22	24.2942	14.4288	13.18
Eif2s3x	0	0	0	0	11.9386	15.3871	1.78571	13.1857
Fkbp8	0	0	0	0	14.4792	12.4987	16.3815	13.1937
1700018L02Rik	0	0	0	0	54.0063	48.8146	29.8921	13.1975
Mastl	39.1067	36.8986	22.755	20.4957	15.3918	15.345	10.8921	13.2395
Id3	0	0	0	0	27.3457	36.1807	7.49286	13.2414
Tfpt	0.268095	0.446429	0.461429	0.371071	11.0989	10.9133	10.1042	13.2442
Wdr12	0	0	0	0	18.6341	18.9769	6.44613	13.2444
Rsbn1	0.284091	0	0	0	21.8286	22.2189	11.2862	13.2538
FJ422280	17.48	2.08333	0	2.38	17.64	11.9043	12.9229	13.2643
Snora44	9.09	1.66667	0	0	16.06	16.628	15.872	13.2733
Tmem192	2.5	0	0	0	23.8729	21.4733	6.04667	13.2767
Cdk12	95.0375	94.7567	42.355	92.87	14.7434	14.2644	8.23531	13.2819
Kmt2c	89.102	100	97.142	100	13.7894	13.3792	13.4167	13.2873
Evx2	2.08333	6.11	27.7767	5.34938	7.72448	7.84552	17.6762	13.289
Kcnj8	0	0	5.714	0	12.5018	14.5143	17.2075	13.3021
Clpx	0	0	0	0.951429	16.4335	13.3859	10.6582	13.3276
I830012O16Rik	0	0	0	0	37.5	41.665	22.22	13.33
Foxl1	19.0471	15.2457	31.2457	14.8957	16.6667	16.2033	36.4533	13.3333
Fh1	1.01	0	0	0	14.8019	17.0162	7.2425	13.3356
1810044D09Rik	2	0	0	5.12667	22.0114	17.4123	23.6377	13.35
Ndufs6	0.666667	0	0.833333	0	10.7413	10.1667	4.83333	13.3573
Jak3	54.9411	89.0471	44.92	70.6629	22.5858	27.7313	11.0532	13.3606
Ccnd3	1.38833	0	0	0	67.9847	55.5659	44.3129	13.3688
Lta	12.2225	17.406	4.3175	0.909	27.0442	33.7268	8.55053	13.3711
Gm15972	0	0	0	8.185	3.84308	7.75077	15.7446	13.3788
Ptgir	5.24571	8.59	1.3	1.99286	35.9533	33.7278	10.0744	13.3906
Vipas39	12.042	8.16524	7	5.95238	12.2075	12.4704	9.63246	13.3921
AK037559	0	0	0	0	4.16667	13.8889	1.23444	13.4022
1700086O06Rik	0.475714	0	0	0	14.2833	14.4584	11.654	13.4312
Pik3c3	4.42	0	0	0	8.66692	5.12769	2.71231	13.4477
Rab6a	0.533333	0	0	2.06375	17.4397	13.3532	14.5915	13.4538
Tut1	58.18	23.4686	52.776	18.1386	17.054	17.9296	14.4832	13.4636
Foxb2	4.68667	6.32643	16.6667	12.4393	8.698	25.49	9	13.466
Epha4	0	0	33.332	33.33	0	0	40	13.4667
AK089801	0	0.333	0	0	15.0584	14.3684	14.5647	13.4679
Cd69	0	0.333	0	0	15.0584	14.3684	14.5647	13.4679
AK136863	22.2967	21.21	0.98	19.0375	15.0828	14.5232	3.2516	13.4716
Nsmce2	0	0	0	0	13.5914	11.4286	13.2143	13.4914
AK142161	0.925556	0	13.1744	6.695	1.57842	0.995789	17.4768	13.5016
5830428M24Rik	0	0	0	1.09857	14.9809	30.4891	2.27273	13.5045
Zbp1	1.96429	4.156	0	0	25.518	24.398	17.5547	13.524
Picalm	90.8025	87.8333	71.1025	90.2067	24.3635	26.8726	15.4637	13.5314
Adcy8	2.08333	0	28.64	0	16.9758	15.7342	30.3258	13.5492
Rnf5	0	0	0	0	35.5272	32.445	0.945556	13.5522
Tbc1d1	15.6567	6.08727	1.515	0	53.2597	48.9286	20.4524	13.5555
Jmjd7	0	0	0	0	35.7687	21.0712	33.7112	13.5612
1810019D21Rik	53.47	66.11	0	87.895	22.6326	11.8347	2.51421	13.5721
Lyrm7	0	0	0	1.44308	20.8287	22.0013	7.1113	13.577
Psmb1	2.61778	8.3325	2.46889	0	22.3914	21.1718	25.2045	13.6136
R3hdm4	1.111	0	0	0	15.6714	14.2857	5.71429	13.6486
Mir5619	13.54	4.615	0	0	27.2175	21.8538	3.97625	13.6662
Ppp6r2	43.9827	20	42.7333	20.277	12.625	14.7958	8.78394	13.6779
Ddx39b	27.975	23.1632	14.632	12.0132	24.3154	22.6318	12.5593	13.6972
Lif	0.972222	13.0392	2.15556	1.09846	16.3343	15.9093	15.4763	13.6983
Plcl2	78.565	11.11	60	10.9778	19.2092	17.9477	9.63538	13.7085
Six4	3.135	0.69	5.02056	11.13	7.52357	6.11536	6.72643	13.7171
Shisa9	0	13.3333	4	4.76	5.94462	10.4292	8.83769	13.7238
Btd	0	2.5	0	0	14.3717	16.7948	14.3474	13.7283
Snord38a	49.6283	43.28	3.42167	0	62.2158	58.665	18.045	13.7325
D030040B21Rik	5.16	5.353	0	4.691	17.4065	18.2476	6.85471	13.7335
Hoxb6	2.51643	5.19111	10.815	3.205	27.4915	24.5093	25.5456	13.7352
Mfsd7a	0	52.358	0	7.058	53.3775	55.25	65	13.74
Olfr1510	1.215	10.415	4.835	0	19.8863	27.0263	11.7012	13.7425
Cog4	0	0	0	0.617222	16.5948	13.9426	8.4129	13.7484
AK039827	10	15.275	14.09	0	40.3073	43.6893	36.9327	13.7487
Grin2d	3.51586	4.90423	0.667586	2.54808	24.811	23.8137	7.24075	13.762
Lrba	0	0	0	0	49.7818	49.9627	22.5495	13.7645
Pex16	2.19	8.25375	0	11.5217	2.03357	3.88214	0	13.7736
Brd9	46.665	0	50	0	16.1803	18.369	14.4828	13.7928
Ccdc93	2.17923	0	0	0.512308	23.6927	23.5436	20.9227	13.7995
Zfp444	35.5582	30.902	35.0654	30.1793	15.478	15.8783	12.8126	13.8025
Col13a1	30.6543	44.44	24.76	33.8867	6.75982	6.64218	10.6415	13.8129
Aff3	0	0	0	4.78167	17.7159	16.6378	5.67333	13.8407
Mir7240	44.6289	55.426	0	23.764	24.88	29.8808	2.41731	13.8619
Csnk1g3	1.85185	0	1.87185	0	17.5503	13.3188	17.3636	13.8636
Idnk	1.76471	0	0.361765	0.971538	19.0742	15.5171	16.4717	13.8829
Arid5b	2.36429	3.90364	0	1.01	19.3377	19.2336	13.8316	13.8872
C1ra	0	5.71429	0	20.4071	27.135	24.8567	24.81	13.8883
Brip1os	0	0	0	0	30.1164	26.0264	7.1	13.9064
Ube2e2	0	0	45.5075	0	8.69444	9.84944	59.0239	13.9067
Nol10	0.683333	0.286667	0.438333	0.333333	17.2906	16.1383	20.8183	13.9256
Gfra2	7.07036	5.79343	12.5593	10.1851	9.48204	12.0591	14.5696	13.9427
Chmp1b	1.75333	0.961538	0	0	27.9683	27.7805	18.3433	13.9663
Ldlr	1.785	1.01	0	1.21182	14.1129	13.9136	5.35714	13.9771
B3gnt8	1.67818	0	0.699091	1.50417	17.0011	17.1271	4.74314	13.9823
Hars	0	0	0	0	14.2064	16.6479	10.7468	13.9971
Trim56	54.186	35.355	40.0547	34.999	17.724	18.8948	9.9992	13.9996
AK085695	5.555	0	0	0	14.6129	13.3624	9.2	14.0052
Nme6	0	0	0	0	13.0483	14.4717	9.19826	14.0309
Nr2f1	0	0.826364	5.714	4.90545	6.64778	6.57037	7.80074	14.0422
TRNA_Pro	14.7516	14.9157	8.26494	6.19236	21.2788	20.4986	12.8699	14.0455
Snora81	62.4533	62.634	12.0833	10.222	48.4831	55.38	7.3875	14.0512
DQ714413	41.07	21.05	17.38	5.88	28.184	25.962	11	14.054
Mrpl35	0.336667	0.3125	0	3.01125	12.906	12.7797	6.43133	14.0553
Mir301b	9.09	4.545	0	0	25.158	22.2213	6.82467	14.0553
Cacng7	4.74727	13.3169	13.2818	13.1223	16.9527	18.6967	12.6114	14.0647
Adar	6.66273	1.82308	9.65909	1.10923	20.1914	22.432	7.35262	14.0729
Camkmt	13.7756	41.3537	9.54375	47.7013	12.3655	11.4359	8.92694	14.0786
Jph4	34.3864	59.4045	46.27	5.74909	47.1912	54.1472	56.8253	14.1172
Elk3	62.726	32.5367	60	0	12.8195	21.4053	14.9316	14.1274
Card6	0.854444	2.5	0.854444	0.66625	16.7965	17.8323	8.72731	14.1373
Trim23	0.2664	0	1.6	0	5.33776	10.0737	3.21237	14.1404
Rnf41	98.4833	95.1287	97.8067	97.8612	20.244	15.2748	11.2973	14.155
Gm5129	0	1.38833	0	0	23.5377	13.3238	21.1538	14.1646
Lrrc1	0	0	0	2.77667	33.2912	18.1819	16.6256	14.1662
Nphp3	6.88481	9.59071	6.48	15.76	8.13323	7.94212	5.87848	14.171
Cct5	0	0	0	0	17.4	19.0019	13.1743	14.1771
Nfkbiz	0	6.17222	12.5	0	35.3007	38.6267	11.7011	14.1778
Hoxb13	9.615	20.535	1.785	10.3125	14.5967	15.7915	12.2741	14.1833
Hspbp1	0.42	0.505	0.452353	0.162273	17.7259	16.7112	12.7737	14.1894
Psrc1	2.52375	1.75368	0	0	17.7383	15.19	14.0346	14.1962
AK041755	1.666	14.2857	13.212	5.48	10.415	12.7069	17.6981	14.1975
Oxsm	0	5.714	0	0	28.0276	29.3448	3.2231	14.2072
4930555B11Rik	3.33333	1.28154	0	0	34.6475	34.6864	22.2914	14.2086
AK080205	88.53	78.38	100	47.915	50.841	61.888	40.608	14.23
Rras2	13.6363	3.3332	15.3025	1.3024	46.4083	39.0135	26.1643	14.2313
Zyg11a	13.045	16.0833	0	15.6733	40.3611	47.4089	17.7589	14.235
Duoxa2	0	0	10.713	0	1.79421	6.83789	25.6537	14.2353
Tigit	32.3933	8.14333	11.0256	0	55.2744	37.835	30.0794	14.2375
Rpl10	22.9631	25.6021	12.775	15.9047	22.3386	31.5138	12.3114	14.2376
Il10rb	0	0	2.74625	0	15.8657	23.4026	6.86087	14.2661
Slc25a12	0	0	0	0	26.0668	26.2826	1.69579	14.2674
Lhx6	16.2336	6.90429	0	27.2579	9.12065	7.87674	11.7154	14.2837
AK030770	12.5	0	0	0	31.666	31.902	20	14.284
Nkd2	3.57	0	0	14.285	3.57	0	0	14.285
Itga5	13.3333	0	0	0	37.5	30.765	0	14.285
Hdac1	2.5	0	0	0	14.9518	10.9845	10.7636	14.285
Retsat	0	0	0	0	13.8771	9.67	5.71429	14.2857
Zwint	0	1.87577	0	0	17.82	18.75	9.03286	14.2857
DQ691146	2.77667	0	0	0	31.5386	30.61	20.4071	14.2857
Rps27a	0	0	0	0	11.9939	16.6074	3.18565	14.3
Jmjd6	0	9.52	0	0	18.6345	21.0141	9.04375	14.3063
Ndufa7	0	0	0	0	29.4886	29.9086	14.1748	14.3081
Mink1	24.7711	14.7631	24.2986	13.4378	13.9059	14.8064	11.5582	14.3389
Eif4enif1	27.1414	35.045	13.6643	29.1812	16.5178	16.1803	7.66372	14.3393
Cmah	22.709	19.5547	2.1525	11.2179	24.5782	22.248	13.6866	14.3494
Kif7	41.9733	88.6025	34.2833	88.1575	29.1893	23.3382	28.8322	14.3545
Zfp945	0	4.04	0	0.534545	13.2005	14.8529	7.25667	14.3667
Cyb5r3	81.665	50	100	33.825	12.8206	18.6513	8.125	14.3675
Snhg12	0	0.757273	0	0.568182	21.4558	19.305	7.7375	14.375
Efhb	4.28467	14.8038	6.46467	11.6956	20.6808	24.7546	14.5762	14.3825
Mrps17	1.11067	0.309474	2.66133	2.10526	13.3572	10.8149	14.5141	14.3918
Ppm1k	0	0	0	0	16.2467	17.8626	13.1678	14.3937
Hist1h4d	0	0	0	0	16.59	20.23	10.3891	14.4155
Atp6v1g2	7.05	41.4678	0.462778	32.0978	17.1748	15.39	9.82381	14.4205
Cdk7	6.7225	4.86375	5.16375	5.80312	19.9359	18.5271	5.04235	14.4224
Wipi2	0	0	0	0	18.092	18.9784	11.3292	14.4372
Rfx3	47.9525	16.6164	41.93	9.22571	23.2248	17.4405	20.3524	14.4476
Prodh	53.3325	0	0	0	47.8027	41.0555	10.3309	14.4555
Cryzl1	10.0045	7.18667	4.51136	6.954	15.8434	14.7017	9.97953	14.4616
Dtl	76.1367	46.1983	79.845	48.1967	19.2707	12.8945	18.4466	14.4643
Dedd2	0	7.83241	0	0	17.3046	15.5286	2.29643	14.4711
Zbtb45	0.769	0	0.5555	0	20.0941	15.4872	17.0646	14.5126
Nrn1	6.052	1.01	4.444	11.0589	4.16955	1.99682	8.82318	14.5464
Slc25a35	0	0.92	2.02917	0.3675	18.6021	19.2263	1.70667	14.5483
Mir615	4.46	3.38714	10.2071	30.6757	7.17514	10.1381	11.1124	14.5495
Adam19	85.7133	64.88	9.09	38.8867	37.5636	37.3786	15.6761	14.5508
Tmem201	85.71	91.665	100	85.71	49.5617	47.8606	28.1413	14.5538
Lin28b	2.47138	0.382051	18.7607	19.2008	9.24809	7.37643	21.1735	14.5747
Clasp1	20.8883	16.3436	21.8128	16.8321	15.186	14.4352	14.0047	14.5755
Mpzl2	7.84571	18.3333	22.5	18.405	9.68938	16.3181	14.8119	14.58
Duox2	31.4283	28.4643	27.455	10.0857	6.19682	10.5211	25.9318	14.5805
Narf	0	0	0	0	11.0731	11.1969	7.63875	14.5831
TRNA_Phe	6.6643	6.99192	1.13869	5.0052	20.3251	19.8051	11.5228	14.5852
Rab43	6.98783	6.9629	2.25652	8.38839	16.6403	17.5781	10.469	14.5889
Cirbp	0	0	0	0	20.6473	19.3973	15.5553	14.6267
Hoxc5	7.84857	6.59231	3.80857	14.3831	8.547	8.9895	7.968	14.633
Tia1	21.8418	30.2838	15.7512	28.7538	23.8017	24.3724	14.6732	14.6331
Opn3	0	0	0	0	7.71706	19.6259	0	14.6353
Suv420h2	0	0	0	0	14.1091	16.3291	10.9435	14.6381
Alkbh5	0	0	0	0	7.24067	9.36667	3.61067	14.6467
Trip12	11.11	3.03	5.98143	0	34.0152	31.329	31.16	14.651
Kdm2b	5.35687	7.97087	3.71937	9.13043	17.3894	15.6485	7.7504	14.6515
C130071C03Rik	12.7826	11.8344	15.9753	33.6028	8.15427	6.16373	16.5527	14.6654
Tmem258	25	75	25	57.95	17.8845	18.8495	10.5155	14.666
Wdr73	0	0	0	2.21478	15.4153	27.258	2.5	14.6733
Hist1h4k	0.595	0	0	1.93176	20.6529	21.3706	8.36824	14.6888
Evi2b	1.11	0	11.168	0.39	41.215	38.7067	10.8183	14.695
AK138291	10.06	20.685	21.8133	23.295	13.63	16.7037	23.6705	14.6995
Fbxl12os	3.333	0	0	0	14.3819	13.7004	6.38077	14.7258
Hap1	7.78214	0.78125	1.48786	3.565	22.3369	23.6624	13.5286	14.7362
Chkb	1.17647	0	0.904706	0	17.9798	18.4646	8.71231	14.7571
Ccnc	0	0	0	20	20.6732	22.5495	17.3989	14.7732
Dnajc10	0	0	0	1.785	3.735	7.045	2.254	14.78
Sod2	3.33333	0	0	0	43.0533	42.5183	10	14.7833
Otx2	6.88318	9.43033	36.8936	10.0783	7.11847	11.7419	32.9581	14.7841
Dgkz	20	30	0	30.5556	38.1605	42.181	19.149	14.792
Scaf1	21.0994	17.9141	19.5312	18.9091	17.505	19.0994	19.152	14.8483
Igsf9	3.18857	1.91526	0.664286	1.67526	15.8927	15.6768	5.35364	14.8523
Hoxc11	3.1575	3.21905	12.7775	16.5643	3.04059	4.92412	11.12	14.8635
Azin1	0	0	0.793333	0.84	16.0583	16.4017	4.11341	14.8729
AK140632	15.856	8.55167	13.808	9.42333	19.18	12.9208	15.5008	14.8742
Gm13483	1.19	3.818	0	0	14.0844	13.8987	9.80875	14.8856
Ptgr1	0.69375	0	0	0	25.1618	26.1407	12.755	14.9054
Coa7	3.70333	0	0	0	29.4922	19.4189	16.3189	14.9156
Rgs16	0.404737	1.55917	2.76316	2.15417	8.48679	11.5086	14.0457	14.9204
Igf2	6.14263	20.6447	6.48632	14.6027	9.14403	13.1518	5.68903	14.9248
Cyp26b1	8.93459	7.222	14.0335	7.319	17.0963	18.3463	19.3167	14.9385
Paupar	5.40857	16.89	3.46857	20.6217	12.2664	17.0795	5.08385	14.9528
Rptor	4.57524	14.4211	2.04048	11.1063	23.4481	19.677	18.0155	14.9693
Smagp	16.998	30.1836	2	12.7264	23.5923	35.4308	6.05769	14.9792
AK021338	0	0	0	0	23.69	29.8575	13.2912	15.0025
Rbm12b2	5	10	0	8.33	35.27	35.0319	24.9107	15.0081
Tfcp2l1	9.448	9.156	0	14.488	22.8543	22.05	8.57143	15.0143
1110008L16Rik	0.308333	0.42	1.315	0.432857	13.4417	14.4398	13.4474	15.0367
Zfp110	0.24	0	0	0.132414	14.3381	14.9619	8.64148	15.0452
Ercc3	0	0	0	2.59714	21.0677	17.3768	14.8205	15.0459
Spats2	1.02	0	0	5	25.3282	20.6926	15.9111	15.0508
Prrc2a	0	0	0	1.43875	13.8354	10.8364	10.8886	15.0593
Nubp1	16.665	27.27	0	0	15.9586	19.94	9.26321	15.0668
Elovl6	4.25	11.7621	0.833333	0	23.7	24.3468	14.0221	15.0711
Gm53	0	6.63214	0	12.7971	15.7333	14.6424	11.6933	15.0819
Six3	5.70111	15.0788	3.01556	20.8565	7.92056	7.61417	9.74389	15.0825
Nucb1	0.198333	1.05263	0	0	19.1686	19.1286	9.50364	15.0827
Rnf185	10.4009	10.864	13.4809	5.355	21.0629	22.2725	16.8087	15.0846
Map4k1	6.15111	11.5531	0	22.1135	6.77615	7.56615	9.48423	15.0988
Blm	0	0	0	0.7825	17.7769	17.5526	11.3651	15.1041
Ikbke	5.88	0	0	0	45.433	29.964	27.973	15.107
Oip5	45.1025	19.95	17.5917	24.5838	24.5596	14.8968	10.2212	15.116
Parp2	0	0	2.77667	0	15.4287	16.9078	13.1035	15.1183
Med6	0.69125	0	0.568125	0.324545	20.9431	15.9328	17.7238	15.1793
AK036462	8.33333	3.50667	37.7767	5	24.672	19.288	43.616	15.18
Naga	0.404615	3.57143	0	0	35.2639	38.1419	6.89613	15.2129
Cfap52	6.76	2.7775	3.332	5	11.0657	11.4221	21.1214	15.2214
Thy1	0	0	0	0	16.0629	20.9695	30.721	15.2314
Alg2	0	0	0	0	10.908	16.666	9	15.238
Wdr27	3.36059	2.20588	5.88235	1.17647	20.8606	17.0538	14.757	15.2487
Zfp40	2.85714	0	0	0	10.1384	10.2368	4.0064	15.2604
Mpst	25.8479	5.4445	21.2279	4.333	15.5219	17.8352	12.4679	15.2631
Isl2	5.57692	2.96286	3.07692	5.4219	8.63667	11.1451	19.7179	15.2662
Sesn3	0	0	0	0	22.528	11.539	0	15.272
Oraov1	0	0	0	0	32.59	29.465	23.8007	15.2807
Cytip	84.872	65.9614	71.598	66.3729	16.8089	17.1441	9.05204	15.2946
C330006A16Rik	0	5.10143	0	0	16.522	17.8333	15.434	15.2953
Ndufaf4	0	6.51	0	0	20.1393	21.78	9.98571	15.2979
Tmem62	3.12929	2.96429	0	5.71429	30.6492	28.7772	16.8055	15.3012
Gm17745	4.816	10.9354	0	0	20.0387	26.8261	12.1735	15.3057
Dedd	17.5867	24.868	18.7411	18.808	32.1463	35.1525	12.1981	15.3127
Wdr8	28.0413	44.58	15.625	32.6171	15.3571	19.9271	10.0764	15.3132
Ifit1	4.2725	14.58	0	0	48.88	57.799	11.069	15.318
Tirap	0	1.78571	0	0	18.9652	22.7539	10.3879	15.3194
Trip4	1.9525	2.02	0	0.181818	17.6694	16.0886	15.3562	15.3442
Islr2	9.81441	8.73808	18.5256	13.0131	15.3209	10.7457	18.7949	15.3489
Jag1	0.889286	0	12.4814	4.27727	19.3807	11.15	20.722	15.354
Hoxd11	13.546	0	38.509	0	9.67615	9.69282	22.4449	15.3808
Hlf	4.617	3.04	6.158	8.66667	8.31011	9.64967	12.6951	15.382
AK134196	0.20125	1.01	0	0	19.9465	17.46	15.2192	15.3846
Ubr2	0	1.111	0	0	19.9465	17.46	15.2192	15.3846
Ttc39a	33.3333	73.33	6.66667	60.86	25.3414	28.2043	9.3419	15.3981
Cd247	29.12	5.208	35.96	1.428	53.7681	30.5595	56.75	15.411
Dtx3l	0	0	0	0	28.8529	27.215	13.7657	15.415
Ptms	1.54062	1.23444	0.41625	1.55389	22.6958	24.1342	5.18091	15.4158
Fkbp7	0	0	0	0	23.6867	27.7593	3.45667	15.434
Zfp207	0.4545	0.732273	0	0	15.408	16.9729	13.6966	15.4377
Pou3f2	2.83696	2.63548	2.00478	17.7203	2.95389	4.39889	6.30694	15.4428
1600012H06Rik	0	0	0	0	17.4861	13.7	13.6294	15.4545
Glmn	0	0	0	0	38.7042	28.8095	28.8744	15.4551
Pbrm1	94.845	91.1083	61.4375	89.72	19.5868	18.9975	15.1456	15.4663
N4bp2	0	0	0	0	33.0332	33.4521	16.3921	15.4674
Myo1f	50	93.3157	45.45	90.2029	20	19.7257	12.9857	15.4743
Bco2	10	12	0	0	31.28	37.614	5.454	15.475
Otx2os1	8.43	8.97333	15.2875	7.78222	8.54276	13.4738	15.5083	15.4848
Tcf21	3.76833	7.09333	12.7767	20.6622	10.7235	16.3394	25.3753	15.4959
Ttc5	0	0	0	0	20.2125	18.76	11.7858	15.4983
Maff	20.8325	28.7689	0	6.66667	33.8158	22.1708	17.0088	15.5031
Nrm	0	4.70588	6.666	0	23.6732	22.3068	10.4537	15.51
Cbx2	0	0	5	0	23.62	20.2813	28.775	15.5232
AK135544	9.09	10	0	0	37.6317	35.2817	15.1933	15.5367
Ppp1r2	9.09	10	0	0	37.6317	35.2817	15.1933	15.5367
Naa38	7.04696	6.87412	2.62609	15.8076	16.208	11.686	6.04	15.54
Hist1h2ak	0	0	0	0	16.8436	14.625	3.05	15.545
Riok3	0	0	0	0	17.6015	16.1888	11.7785	15.5465
Zscan12	5.37857	6.33833	4.43143	2.115	27.1421	25.9709	30.1532	15.5504
Hsd17b11	8.3325	0	0	2.24308	10.2373	13.078	3.80867	15.5553
Tspan15	0	0	5	0	39.155	27.2406	40.04	15.5656
Zfp862-ps	10	5.72875	0	6.6175	14.5825	2.8125	4.84375	15.5913
Rhag	0	0	0	0	38.9	36.7775	2.5	15.605
Arid3c	5.53385	2.20769	8.33308	5.62385	16.5424	16.6424	14.2495	15.6224
Gramd1a	0	0	0	0	30.1638	41.2563	5.50563	15.6237
Zfp143	0	0	0	0	10.525	7.735	0	15.625
Hypk	0	0	0	0.625	22.3054	24.6496	13.65	15.6285
Zfp580	12.13	4.8225	25.7317	4.28	16.0921	15.8379	12.3645	15.6319
Zfp81	4.85833	2.09077	0	7.73769	13.9216	7.27789	12.1926	15.6321
AK147454	0	0	0	0.868	12.1163	13.5006	5.83063	15.6344
Heatr5b	90.45	84.28	71.425	40.37	21.8479	22.5845	17.4273	15.6404
Sema6b	24.1863	25.0443	14.5575	14.4714	27.3326	20.2889	16.6558	15.6484
Pla2g6	0.336667	0	0	1.428	15.68	14.5716	12.7148	15.6542
Sh3bp4	0	0	100	2.43455	10.5762	17.5587	36.25	15.685
Olfml2b	0.568182	9.165	12.4236	0	21.2593	20.1493	21.9586	15.6893
AK166469	0	0	0	2.22	23.2779	23.2	14.8957	15.7086
AK169482	0	0	0	2.22	23.2779	23.2	14.8957	15.7086
Tgfb1	0	0	0	0	49.9264	48.6864	9.28545	15.7264
Apobec3	49.9991	30.1918	44.9436	20.1759	22.2049	20.5174	17.9729	15.7541
Zfp692	2.43	1.53846	1.111	9.20462	18.0441	15.5738	8.84207	15.761
Lmbrd2	2	0	3.333	10	22.4943	15.8	20.5333	15.7629
[truncated: 19,713 more rows]
