# Supplementary material for: Loss of Dnmt3a induces CLL and PTCL with distinct methylomes and transcriptomes in mice
Source: Sci Rep. 2016 Sep 28;6:34222. doi: 10.1038/srep34222 (PMC5039761; doi:10.1038/srep34222)
Supplement: Supplementary Table S5 [file srep34222-s6.xlsx]

## Sheet: Table
Supplementary Table 5. Differentially Methylated Regions in CLL and PTCL. Related to Figures 3F-H.
		Mutant CLL: Dnmt3a(-/-)						Overlap Between CLL and PTCL						Mutant PTCL: Dnmt3a(-/-)
DMR chr	Total Gene Promoter Count Per Chromosome	Count of Gene Promoter DMR's Per Chromosome	Percent DMR's Per Total Genes Per Chromosome	Count of DMR-R Per Chromosome	Percent DMR-R Per Total Genes Per Chromosome	Count of DMR-O Per Chromosome	Percent DMR-O Per Total Genes Per Chromosome	Count of Commonly Shared DMR-R Per Chromosome	Percent of Commonly Shared DMR-R Per Total Genes Per Chromosome	Percent of Commonly Shared DMR-R Per Count of PTCL DMR-R Per Chromsome	Count of Commonly Shared DMR-O Per Chromosome	Percent of Commonly Shared DMR-O Per Total Genes Per Chromosome	Percent of Commonly Shared DMR-O Per Count of PTCL DMR-R Per Chromsome	Count of Gene Promoter DMR's Per Chromosome	Percent DMR's Per Total Genes Per Chromosome	Count of DMR-R Per Chromosome	Percent DMR-R Per Total Genes Per Chromosome	Count of DMR-O Per Chromosome	Percent DMR-O Per Total Genes Per Chromosome
chr1	1681	108	6.42475	9	8.33333	99	91.6667	1	0.0594884	33.3333	5	0.297442	19.2308	29	1.72516	3	10.3448	26	89.6552
chr2	2794	112	4.00859	6	5.35714	106	94.6429	1	0.035791	33.3333	6	0.214746	18.75	35	1.25268	3	8.57143	32	91.4286
chr3	1385	95	6.85921	10	10.5263	85	89.4737	2	0.144404	50	8	0.577617	30.7692	30	2.16606	4	13.3333	26	86.6667
chr4	1903	112	5.88544	11	9.82143	101	90.1786	1	0.0525486	20	3	0.157646	8.82353	39	2.0494	5	12.8205	34	87.1795
chr5	1999	110	5.50275	13	11.8182	97	88.1818	2	0.10005	40	9	0.450225	20	51	2.55128	5	9.80392	45	88.2353
chr6	1866	121	6.48446	9	7.43802	112	92.562	1	0.0535906	25	6	0.321543	18.1818	37	1.98285	4	10.8108	33	89.1892
chr7	2895	114	3.93782	1	0.877193	113	99.1228	0	0	0	11	0.379965	33.3333	35	1.20898	1	2.85714	33	94.2857
chr8	1486	69	4.64334	11	15.942	58	84.058	0	0	0	5	0.336474	35.7143	14	0.942127	0	0	14	100
chr9	1978	144	7.28008	3	2.08333	141	97.9167	1	0.0505561	100	5	0.252781	16.6667	30	1.51668	1	3.33333	30	100
chr10	1746	96	5.49828	6	6.25	90	93.75	1	0.0572738	25	3	0.171821	11.1111	32	1.83276	4	12.5	27	84.375
chr11	2156	149	6.91095	2	1.34228	147	98.6577	0	0	0	26	1.20594	41.2698	65	3.01484	1	1.53846	63	96.9231
chr12	1235	69	5.58704	10	14.4928	59	85.5072	0	0	0	3	0.242915	25	13	1.05263	1	7.69231	12	92.3077
chr13	1213	58	4.78153	5	8.62069	53	91.3793	0	0	0	6	0.494641	18.75	35	2.88541	3	8.57143	32	91.4286
chr14	1412	78	5.52408	11	14.1026	67	85.8974	1	0.0708215	33.3333	7	0.495751	20.5882	36	2.54958	3	8.33333	34	94.4444
chr15	1340	100	7.46269	8	8	92	92	0	0	0	4	0.298507	26.6667	16	1.19403	1	6.25	15	93.75
chr16	903	53	5.86932	1	1.88679	52	98.1132	1	0.110742	100	5	0.55371	35.7143	15	1.66113	1	6.66667	14	93.3333
chr17	1827	84	4.5977	2	2.38095	82	97.619	0	0	0	4	0.218938	19.0476	23	1.25889	2	8.69565	21	91.3043
chr18	911	42	4.61032	6	14.2857	36	85.7143	1	0.109769	25	3	0.329308	15.7895	21	2.30516	4	19.0476	19	90.4762
chr19	932	60	6.43777	0	0	60	100	0	0	0	3	0.321888	12.5	24	2.57511	3	12.5	24	100
chrX	1151	28	2.43267	1	3.57143	27	96.4286	0	0	0	1	0.086881	33.3333	5	0.434405	1	20	3	60
	Sum	Sum	Average	Sum	Average	Sum	Average	Sum	Average	Average	Sum	Average	Average	Sum	Average	Sum	Average	Sum	Average
	32813	1802	0.0553694	125	0.0735651	1677	0.926435	13	0.000422518	0.2425	123	0.00370437	0.23062	585	1.80796	50	9.18354	537	90.7491
	DMR:	A differentially methylated region that is either hypomethylated or hypermethylated relative to WT controls and is localized to a gene promoter
	DMR-R:	A DMR that is hypeR-methylated
	DMR-O:	A DMR that is hypO-methylated
	Explanation:	All DMR's on a given chromsome	DMR's / chr promoters	# DMR-R's on a chr	#DMR-R's / chr promoters	# DMR-O's ona chromosome	#DMR-O's / chr promoters	DMR-R present in both het and Mut			DMR-O's present in both het and mut			All DMR's on a given chromsome	DMR's / chr promoters	# DMR-R's on a chr	#DMR-R's / chr promoters	# DMR-O's ona chromosome	#DMR-O's / chr promoters

## Sheet: Legend
Supplementary Table 5. DMRS in CLL relative to B1 control and PTCL relative to CD8 control. Related to Figure 4D
Comparison	Gene	Chr	Meth_Region_start	Meth_Region_end	length	nCG	B1_Mean_Meth	CLL_Mean_Meth	CD8_Mean_Meth	PTCL_Mean_Meth	diff.Meth
Comparison between control and tumor	Gene Name	chromosome	Start of DMR	End of DMR	length of DMR	number of CGs in DMR	Percent Methylation in B1 Control	Percent Methylation in Dnmt3a-defficient CLL tumor	Percent Methylation in CD8+ normal T-cells	Percent Methylation in Dnmt3a-defficient PTCL tumor	Difference in Methylation between control and tumor. (-) denotes hypomethylation

## Sheet: CLL Genebody DMRS
Comparison	Gene	Chr	Meth_Region_start	Meth_Region_end	length	nCG	B1_Mean_Meth	CLL_Mean_Meth	diff.Meth
3a_CLL_vs_B1_Control	Arhgap25	chr6	87528448	87528621	174	4	0.981651	0.0338983	-0.95
3a_CLL_vs_B1_Control	Bid	chr6	120900397	120900692	296	4	0.972721	0.0342174	-0.94
3a_CLL_vs_B1_Control	Ap1m2	chr9	21309931	21310276	346	5	0.937484	0.0198493	-0.92
3a_CLL_vs_B1_Control	Vav2	chr2	27366427	27366532	106	4	0.930622	0.0155039	-0.92
3a_CLL_vs_B1_Control	Eps8	chr6	137560390	137560921	532	9	0.938691	0.0296097	-0.91
3a_CLL_vs_B1_Control	Ahnak2	chr12	112798555	112798960	406	6	0.962087	0.0558297	-0.91
3a_CLL_vs_B1_Control	Lmna	chr3	88502428	88502546	119	5	0.942857	0.0322581	-0.91
3a_CLL_vs_B1_Control	Gpr152	chr19	4140058	4141310	1253	4	0.954407	0.0568783	-0.9
3a_CLL_vs_B1_Control	Dock4	chr12	40573927	40574407	481	5	0.968504	0.0640928	-0.9
3a_CLL_vs_B1_Control	Maea	chr5	33353172	33353492	321	5	0.941082	0.0432963	-0.9
3a_CLL_vs_B1_Control	Rere	chr4	150576552	150576750	199	4	0.966903	0.0676692	-0.9
3a_CLL_vs_B1_Control	Nfatc1	chr18	80650436	80650598	163	4	0.915452	0.0164609	-0.9
3a_CLL_vs_B1_Control	Ski	chr4	155154651	155154811	161	4	0.91423	0.0136519	-0.9
3a_CLL_vs_B1_Control	Appl2	chr10	83642521	83642625	105	4	0.934028	0.03125	-0.9
3a_CLL_vs_B1_Control	Chsy1	chr7	66113221	66115013	1793	4	0.961433	0.0681527	-0.89
3a_CLL_vs_B1_Control	Tcf4	chr18	69615673	69616893	1221	4	0.911633	0.0192753	-0.89
3a_CLL_vs_B1_Control	Runx1	chr16	92674642	92675358	717	11	0.936446	0.0471454	-0.89
3a_CLL_vs_B1_Control	Stk11ip	chr1	75533469	75534055	587	4	0.96239	0.0741735	-0.89
3a_CLL_vs_B1_Control	A630023A22Rik	chr14	34090148	34090632	485	4	0.954927	0.0652658	-0.89
3a_CLL_vs_B1_Control	Anxa8	chr14	34090148	34090632	485	4	0.954927	0.0652658	-0.89
3a_CLL_vs_B1_Control	Rasa3	chr8	13604401	13604694	294	6	0.917744	0.0260537	-0.89
3a_CLL_vs_B1_Control	AK078239	chr7	139963483	139963746	264	9	0.927894	0.0369874	-0.89
3a_CLL_vs_B1_Control	D030024E09Rik	chr15	61583253	61583450	198	4	0.932417	0.0423892	-0.89
3a_CLL_vs_B1_Control	Sik3	chr9	46054314	46054478	165	5	0.958333	0.0666667	-0.89
3a_CLL_vs_B1_Control	Ubl3	chr5	148531875	148532020	146	5	0.92112	0.0344218	-0.89
3a_CLL_vs_B1_Control	Slc35f1	chr10	52853929	52854868	940	4	0.933184	0.0553639	-0.88
3a_CLL_vs_B1_Control	Sema4b	chr7	80199936	80200689	754	4	0.908727	0.032032	-0.88
3a_CLL_vs_B1_Control	4930414N06Rik	chr19	44981974	44982663	690	9	0.967056	0.0911773	-0.88
3a_CLL_vs_B1_Control	Fam178a	chr19	44981974	44982663	690	9	0.967056	0.0911773	-0.88
3a_CLL_vs_B1_Control	Nrxn3	chr12	89994730	89995139	410	5	0.935709	0.0602852	-0.88
3a_CLL_vs_B1_Control	Tango6	chr8	106794692	106795054	363	4	0.950464	0.0742392	-0.88
3a_CLL_vs_B1_Control	Fyn	chr10	39498447	39498769	323	6	0.907729	0.0248297	-0.88
3a_CLL_vs_B1_Control	Dnah2	chr11	69422224	69422505	282	4	0.910502	0.03125	-0.88
3a_CLL_vs_B1_Control	Limd1	chr9	123511102	123511363	262	4	0.909461	0.0262942	-0.88
3a_CLL_vs_B1_Control	Gse1	chr8	120531915	120532115	201	6	0.933673	0.0531401	-0.88
3a_CLL_vs_B1_Control	Map3k5	chr10	19949608	19949798	191	4	0.904978	0.0290921	-0.88
3a_CLL_vs_B1_Control	Tmem30c	chr16	57265052	57266245	1194	10	0.934869	0.0545783	-0.88
3a_CLL_vs_B1_Control	AK134520	chr6	100807992	100808839	848	5	0.910024	0.0442638	-0.87
3a_CLL_vs_B1_Control	AK053772	chr12	99456335	99457150	816	6	0.954358	0.0895598	-0.87
3a_CLL_vs_B1_Control	Nfam1	chr15	83031302	83032022	721	13	0.898798	0.03196	-0.87
3a_CLL_vs_B1_Control	Zfp169	chr13	48492871	48493372	502	8	0.922606	0.0545475	-0.87
3a_CLL_vs_B1_Control	Xxylt1	chr16	30961981	30962445	465	4	0.895612	0.0291385	-0.87
3a_CLL_vs_B1_Control	Akap13	chr7	75728398	75728789	392	4	0.952637	0.0802808	-0.87
3a_CLL_vs_B1_Control	Stk3	chr15	34900675	34900996	322	5	0.89626	0.0231664	-0.87
3a_CLL_vs_B1_Control	St6gal1	chr16	23304225	23304458	234	4	0.927381	0.0576818	-0.87
3a_CLL_vs_B1_Control	Mgmt	chr7	136894982	136895187	206	5	0.949153	0.0769231	-0.87
3a_CLL_vs_B1_Control	Mink1	chr11	70583829	70584002	174	5	0.914005	0.0452372	-0.87
3a_CLL_vs_B1_Control	Cdkl4	chr17	80537217	80537384	168	6	0.891949	0.0198676	-0.87
3a_CLL_vs_B1_Control	Xxylt1	chr16	31068620	31068766	147	5	0.891892	0.025	-0.87
3a_CLL_vs_B1_Control	Dock10	chr1	80651539	80651647	109	4	0.908068	0.0432692	-0.87
3a_CLL_vs_B1_Control	Shisa5	chr9	109039116	109040654	1539	4	0.979282	0.115089	-0.86
3a_CLL_vs_B1_Control	Naa40	chr19	7225917	7227124	1208	5	0.884481	0.0258819	-0.86
3a_CLL_vs_B1_Control	Rtn4rl1	chr11	75210761	75211776	1016	7	0.900948	0.041407	-0.86
3a_CLL_vs_B1_Control	Cox19	chr5	139338737	139339675	939	4	0.896669	0.0355903	-0.86
3a_CLL_vs_B1_Control	Cacnb2	chr2	14954490	14955354	865	4	0.919759	0.0634119	-0.86
3a_CLL_vs_B1_Control	Cep164	chr9	45795801	45796456	656	4	0.956186	0.0938059	-0.86
3a_CLL_vs_B1_Control	Gas7	chr11	67577020	67577400	381	4	0.939774	0.0791246	-0.86
3a_CLL_vs_B1_Control	A930011G23Rik	chr5	99338727	99339095	369	8	0.910334	0.0514415	-0.86
3a_CLL_vs_B1_Control	Bcar3	chr3	122437741	122438101	361	5	0.953776	0.0923783	-0.86
3a_CLL_vs_B1_Control	Ctnnd2	chr15	30538155	30538390	236	4	0.925697	0.0657277	-0.86
3a_CLL_vs_B1_Control	Arhgef17	chr7	100869718	100869969	252	4	0.950763	0.0910548	-0.86
3a_CLL_vs_B1_Control	Nfe2l2	chr2	75695808	75696025	218	6	0.922886	0.0604396	-0.86
3a_CLL_vs_B1_Control	Irf2	chr8	46789879	46790091	213	6	0.936118	0.0719178	-0.86
3a_CLL_vs_B1_Control	Scaf8	chr17	3223593	3223793	201	7	0.886905	0.0260223	-0.86
3a_CLL_vs_B1_Control	AK162043	chr17	3223593	3223793	201	7	0.886905	0.0260223	-0.86
3a_CLL_vs_B1_Control	BC040266	chr17	3223593	3223793	201	7	0.886905	0.0260223	-0.86
3a_CLL_vs_B1_Control	Fem1b	chr9	62809263	62809458	196	4	0.891374	0.0325203	-0.86
3a_CLL_vs_B1_Control	Ddx19b	chr8	111018314	111018503	190	8	0.931526	0.0707071	-0.86
3a_CLL_vs_B1_Control	Nfia	chr4	97791220	97791404	185	4	0.928922	0.0707071	-0.86
3a_CLL_vs_B1_Control	Ankrd11	chr8	122940321	122940495	175	4	0.875264	0.0183486	-0.86
3a_CLL_vs_B1_Control	Sox5	chr6	144578824	144578940	117	5	0.938272	0.0816327	-0.86
3a_CLL_vs_B1_Control	Rps6ka1	chr4	133847192	133849213	2022	9	0.940894	0.0882341	-0.85
3a_CLL_vs_B1_Control	Ctnna2	chr6	77060110	77061386	1277	6	0.904372	0.0537844	-0.85
3a_CLL_vs_B1_Control	Dag1	chr9	108216466	108217594	1129	7	0.902717	0.0565784	-0.85
3a_CLL_vs_B1_Control	Fgd6	chr10	94054120	94055197	1078	4	0.92135	0.0753993	-0.85
3a_CLL_vs_B1_Control	Kcnq1	chr7	143374109	143375075	967	4	0.946239	0.100096	-0.85
3a_CLL_vs_B1_Control	Fgd2	chr17	29369713	29370578	866	4	0.956214	0.10961	-0.85
3a_CLL_vs_B1_Control	Numa1	chr7	102003636	102004361	726	4	0.950726	0.0970971	-0.85
3a_CLL_vs_B1_Control	Birc2	chr9	7831665	7832319	655	6	0.912691	0.066855	-0.85
3a_CLL_vs_B1_Control	Snx29	chr16	11572748	11573364	617	5	0.920384	0.069006	-0.85
3a_CLL_vs_B1_Control	Tmem72	chr6	116705423	116706010	588	5	0.917685	0.0649813	-0.85
3a_CLL_vs_B1_Control	Ubash3b	chr9	41131387	41131898	512	5	0.92215	0.0698234	-0.85
3a_CLL_vs_B1_Control	Tmem229b	chr12	78982679	78983168	490	8	0.915121	0.0654705	-0.85
3a_CLL_vs_B1_Control	Pkig	chr2	163679937	163680396	460	4	0.920444	0.0734127	-0.85
3a_CLL_vs_B1_Control	Cat	chr2	103458926	103459349	424	13	0.922391	0.0735519	-0.85
3a_CLL_vs_B1_Control	Pde5a	chr3	122762133	122762554	422	4	0.98233	0.136097	-0.85
3a_CLL_vs_B1_Control	Srgap2	chr1	131425845	131426263	419	4	0.930132	0.0803692	-0.85
3a_CLL_vs_B1_Control	Rnf121	chr7	102023917	102024307	391	7	0.928419	0.0768458	-0.85
3a_CLL_vs_B1_Control	Lrrfip2	chr9	111139668	111140055	388	4	0.970113	0.120129	-0.85
3a_CLL_vs_B1_Control	Ablim1	chr19	57035949	57036294	346	4	0.884154	0.0341435	-0.85
3a_CLL_vs_B1_Control	Trappc9	chr15	72867247	72867553	307	7	0.904064	0.0559782	-0.85
3a_CLL_vs_B1_Control	Armc9	chr1	86225225	86225521	297	5	0.948072	0.0960311	-0.85
3a_CLL_vs_B1_Control	Aif1	chr17	35170964	35171276	313	6	0.87519	0.0302077	-0.85
3a_CLL_vs_B1_Control	Pgf	chr12	85167204	85167467	264	5	0.880146	0.0307801	-0.85
3a_CLL_vs_B1_Control	Aff1	chr5	103789522	103789778	257	5	0.912419	0.060407	-0.85
3a_CLL_vs_B1_Control	Tspan14	chr14	40932414	40932660	247	12	0.910998	0.0588235	-0.85
3a_CLL_vs_B1_Control	Slc25a18	chr6	120784963	120785203	241	5	0.872549	0.0232558	-0.85
3a_CLL_vs_B1_Control	Otud5	chrX	7867557	7867793	237	4	0.97619	0.123894	-0.85
3a_CLL_vs_B1_Control	Pacsin2	chr15	83408470	83408704	235	5	0.884058	0.0344828	-0.85
3a_CLL_vs_B1_Control	Ski	chr4	155187708	155187936	229	4	0.869955	0.0192308	-0.85
3a_CLL_vs_B1_Control	Reep3	chr10	67025145	67025356	212	4	0.966418	0.117117	-0.85
3a_CLL_vs_B1_Control	Gm31763	chr10	67025145	67025356	212	4	0.966418	0.117117	-0.85
3a_CLL_vs_B1_Control	Adora1	chr1	134206518	134206728	211	10	0.875	0.025641	-0.85
3a_CLL_vs_B1_Control	Tyw1	chr5	130310501	130310677	177	5	0.906038	0.0608601	-0.85
3a_CLL_vs_B1_Control	Filip1	chr9	79940240	79940415	176	4	0.965261	0.116564	-0.85
3a_CLL_vs_B1_Control	Armc9	chr1	86237165	86237329	165	6	0.885277	0.0310122	-0.85
3a_CLL_vs_B1_Control	Zfp212	chr6	47922466	47922623	158	7	0.913189	0.0682731	-0.85
3a_CLL_vs_B1_Control	Med13l	chr5	118596422	118596572	151	7	0.905605	0.0513155	-0.85
3a_CLL_vs_B1_Control	Smco4	chr9	15505604	15505748	145	4	0.925532	0.0809249	-0.85
3a_CLL_vs_B1_Control	Nrxn3	chr12	90125890	90126882	993	7	0.900317	0.0647969	-0.84
3a_CLL_vs_B1_Control	Fam110a	chr2	151978010	151978957	948	7	0.865884	0.02712	-0.84
3a_CLL_vs_B1_Control	Park2	chr17	10867136	10867912	777	7	0.890232	0.0508246	-0.84
3a_CLL_vs_B1_Control	Tmem196	chr12	119967501	119968236	736	5	0.956793	0.118712	-0.84
3a_CLL_vs_B1_Control	Aff1	chr5	103728960	103729653	694	4	0.946381	0.103479	-0.84
3a_CLL_vs_B1_Control	9430076C15Rik	chr6	53391534	53392071	538	11	0.920099	0.078982	-0.84
3a_CLL_vs_B1_Control	Nubp1	chr16	10416588	10417090	503	6	0.906011	0.0679349	-0.84
3a_CLL_vs_B1_Control	1500017E21Rik	chr19	36618077	36618433	357	4	0.924568	0.0896633	-0.84
3a_CLL_vs_B1_Control	Hectd2	chr19	36618077	36618433	357	4	0.924568	0.0896633	-0.84
3a_CLL_vs_B1_Control	5031439G07Rik	chr15	84985499	84985824	326	10	0.868147	0.0334457	-0.84
3a_CLL_vs_B1_Control	Dock9	chr14	121734223	121734534	312	4	0.8569	0.0207491	-0.84
3a_CLL_vs_B1_Control	Traf3ip3	chr1	193190558	193190862	305	4	0.919137	0.0806203	-0.84
3a_CLL_vs_B1_Control	Mecom	chr3	30142945	30143209	265	5	0.899369	0.0571487	-0.84
3a_CLL_vs_B1_Control	Plekhg3	chr12	76534969	76535198	230	4	0.875536	0.0325203	-0.84
3a_CLL_vs_B1_Control	Gria4	chr9	4502803	4503023	221	4	0.875211	0.0349908	-0.84
3a_CLL_vs_B1_Control	Btg2	chr1	134076301	134076507	207	4	0.864247	0.0207248	-0.84
3a_CLL_vs_B1_Control	Thoc7	chr14	13958999	13959189	191	5	0.917241	0.0793651	-0.84
3a_CLL_vs_B1_Control	Fut8	chr12	77304567	77304740	174	4	0.888889	0.0512821	-0.84
3a_CLL_vs_B1_Control	Atp2a3	chr11	72979897	72980040	144	5	0.916667	0.0789474	-0.84
3a_CLL_vs_B1_Control	Snx29	chr16	11502016	11502145	130	4	0.983786	0.149129	-0.84
3a_CLL_vs_B1_Control	Raf1	chr6	115649540	115649669	130	4	0.869955	0.0325203	-0.84
3a_CLL_vs_B1_Control	Pepd	chr7	34913768	34915741	1974	7	0.934255	0.103182	-0.83
3a_CLL_vs_B1_Control	Zfp521	chr18	13731549	13733504	1956	4	0.925767	0.0990508	-0.83
3a_CLL_vs_B1_Control	Plac8	chr5	100563884	100565603	1720	15	0.911488	0.0771349	-0.83
3a_CLL_vs_B1_Control	Gpc5	chr14	115154906	115156207	1302	6	0.908377	0.0782956	-0.83
3a_CLL_vs_B1_Control	Ticam1	chr17	56270978	56272177	1200	4	0.935275	0.10124	-0.83
3a_CLL_vs_B1_Control	Slc36a4	chr9	15717764	15718961	1198	9	0.922471	0.0945436	-0.83
3a_CLL_vs_B1_Control	Abcb9	chr5	124076594	124077624	1031	4	0.856094	0.0295295	-0.83
3a_CLL_vs_B1_Control	Zfp740	chr15	102213972	102214832	861	9	0.886575	0.0614516	-0.83
3a_CLL_vs_B1_Control	Sh3bp5	chr14	31381042	31381846	805	5	0.893219	0.0622724	-0.83
3a_CLL_vs_B1_Control	Sugct	chr13	17415212	17415989	778	4	0.959361	0.132017	-0.83
3a_CLL_vs_B1_Control	Coro2a	chr4	46557614	46558381	768	6	0.885948	0.0607283	-0.83
3a_CLL_vs_B1_Control	Grm8	chr6	27853627	27854351	725	4	0.870747	0.0455586	-0.83
3a_CLL_vs_B1_Control	Primpol	chr8	46581337	46581992	656	10	0.911814	0.0862133	-0.83
3a_CLL_vs_B1_Control	Grb2	chr11	115660423	115661030	608	5	0.907183	0.078608	-0.83
3a_CLL_vs_B1_Control	Fam118a	chr15	85041530	85042131	602	8	0.867781	0.0402384	-0.83
3a_CLL_vs_B1_Control	Rdh12	chr12	79215494	79216092	599	10	0.885054	0.0596829	-0.83
3a_CLL_vs_B1_Control	Gm4251	chr14	71263623	71264191	569	4	0.954996	0.122201	-0.83
3a_CLL_vs_B1_Control	Klhdc2	chr12	69299226	69299750	525	12	0.864174	0.0334526	-0.83
3a_CLL_vs_B1_Control	AK169320	chr12	69299226	69299750	525	12	0.864174	0.0334526	-0.83
3a_CLL_vs_B1_Control	Ntan1	chr16	13822762	13823284	523	4	0.959584	0.134046	-0.83
3a_CLL_vs_B1_Control	Ern1	chr11	106428843	106429357	515	4	0.93808	0.108215	-0.83
3a_CLL_vs_B1_Control	Arhgef3	chr14	27396227	27396731	505	9	0.865341	0.0331401	-0.83
3a_CLL_vs_B1_Control	Ugdh	chr5	65419355	65419841	487	6	0.887767	0.060395	-0.83
3a_CLL_vs_B1_Control	Fbxo45	chr16	32244589	32245073	485	6	0.861337	0.0314254	-0.83
3a_CLL_vs_B1_Control	Rnf168	chr16	32295400	32295878	479	5	0.916331	0.0889848	-0.83
3a_CLL_vs_B1_Control	Gid8	chr2	180718063	180718530	468	4	0.924557	0.0960687	-0.83
3a_CLL_vs_B1_Control	Lasp1	chr11	97813537	97814002	466	7	0.886062	0.0574452	-0.83
3a_CLL_vs_B1_Control	Rtn4rl1	chr11	75201857	75202301	445	5	0.898675	0.0660661	-0.83
3a_CLL_vs_B1_Control	Hs3st4	chr7	124344534	124344944	411	5	0.876597	0.0443777	-0.83
3a_CLL_vs_B1_Control	Ccdc12	chr9	110659165	110659568	404	5	0.959854	0.127942	-0.83
3a_CLL_vs_B1_Control	Fam169b	chr7	68299798	68300197	400	6	0.927603	0.0988211	-0.83
3a_CLL_vs_B1_Control	Rgs20	chr1	4917475	4917863	389	6	0.900721	0.0740352	-0.83
3a_CLL_vs_B1_Control	Ifi30	chr8	70764592	70764932	341	8	0.951223	0.120015	-0.83
3a_CLL_vs_B1_Control	Nacc1	chr8	84678467	84678796	330	4	0.941385	0.116254	-0.83
3a_CLL_vs_B1_Control	Hivep2	chr10	14056609	14056900	292	5	0.901892	0.0701099	-0.83
3a_CLL_vs_B1_Control	Dnah1	chr14	31318143	31318433	291	4	0.971946	0.138421	-0.83
3a_CLL_vs_B1_Control	3110056K07Rik	chr12	71000744	71001018	275	7	0.896037	0.0673333	-0.83
3a_CLL_vs_B1_Control	Arid3b	chr9	57811727	57811990	264	4	0.892642	0.0601529	-0.83
3a_CLL_vs_B1_Control	Asph	chr4	9615902	9616159	258	5	0.899252	0.069993	-0.83
3a_CLL_vs_B1_Control	Rabgap1l	chr1	160235110	160235364	255	4	0.903983	0.0712058	-0.83
3a_CLL_vs_B1_Control	Mecom	chr3	30494193	30494446	254	4	0.909888	0.0800386	-0.83
3a_CLL_vs_B1_Control	Metap2	chr10	93882729	93882955	227	7	0.900763	0.0694087	-0.83
3a_CLL_vs_B1_Control	Zfp710	chr7	80059615	80059839	225	5	0.911765	0.0853658	-0.83
3a_CLL_vs_B1_Control	Pold1	chr7	44536856	44537075	220	4	0.911392	0.0786517	-0.83
3a_CLL_vs_B1_Control	Synrg	chr11	83974680	83974896	217	4	0.902156	0.0725389	-0.83
3a_CLL_vs_B1_Control	Camsap1	chr2	25960354	25960528	175	7	0.879122	0.049079	-0.83
3a_CLL_vs_B1_Control	Nfkb1	chr3	135604425	135604587	163	5	0.890909	0.0581395	-0.83
3a_CLL_vs_B1_Control	4930511A02Rik	chr12	11440056	11440217	162	4	0.938517	0.110609	-0.83
3a_CLL_vs_B1_Control	Rreb1	chr13	37863695	37863835	141	4	0.883369	0.0553936	-0.83
3a_CLL_vs_B1_Control	Btrc	chr19	45467063	45467201	139	6	0.925311	0.0938628	-0.83
3a_CLL_vs_B1_Control	Dyrk1a	chr16	94623954	94624086	133	5	0.926142	0.0981818	-0.83
3a_CLL_vs_B1_Control	Pecam1	chr11	106675593	106675717	125	6	0.865169	0.03125	-0.83
3a_CLL_vs_B1_Control	As3mt	chr19	46718290	46718409	120	4	0.935174	0.104796	-0.83
3a_CLL_vs_B1_Control	Rhof	chr5	123118486	123121154	2669	5	0.937886	0.11733	-0.82
3a_CLL_vs_B1_Control	Tchp	chr5	114716432	114718726	2295	9	0.896141	0.0742691	-0.82
3a_CLL_vs_B1_Control	Tead3	chr17	28331629	28333922	2294	5	0.930235	0.111111	-0.82
3a_CLL_vs_B1_Control	Bc1	chr10	79934055	79936262	2208	10	0.903551	0.0798956	-0.82
3a_CLL_vs_B1_Control	Arid3a	chr10	79934055	79936262	2208	10	0.903551	0.0798956	-0.82
3a_CLL_vs_B1_Control	Htr1f	chr16	65095353	65097301	1949	4	0.876176	0.0587786	-0.82
3a_CLL_vs_B1_Control	Arfip1	chr3	84816637	84818179	1543	6	0.867737	0.0440569	-0.82
3a_CLL_vs_B1_Control	Fbxw7	chr3	84816637	84818179	1543	6	0.867737	0.0440569	-0.82
3a_CLL_vs_B1_Control	Rapgef1	chr2	29682366	29683870	1505	5	0.841998	0.0189035	-0.82
3a_CLL_vs_B1_Control	Nfatc1	chr18	80634044	80635381	1338	6	0.918888	0.0976888	-0.82
3a_CLL_vs_B1_Control	Bend5	chr4	111434532	111435848	1317	5	0.956536	0.137446	-0.82
3a_CLL_vs_B1_Control	Agbl4	chr4	111434532	111435848	1317	5	0.956536	0.137446	-0.82
3a_CLL_vs_B1_Control	AK158658	chr1	176512033	176513278	1246	4	0.910838	0.0933683	-0.82
3a_CLL_vs_B1_Control	Hdac5	chr11	102211947	102213121	1175	20	0.923158	0.106844	-0.82
3a_CLL_vs_B1_Control	Fyco1	chr9	123839770	123840898	1129	8	0.894498	0.0744295	-0.82
3a_CLL_vs_B1_Control	Ttc7b	chr12	100313780	100314889	1110	6	0.870511	0.0557133	-0.82
3a_CLL_vs_B1_Control	Tnfrsf13b	chr11	61146649	61148005	1357	9	0.911745	0.0888025	-0.82
3a_CLL_vs_B1_Control	Ttpal	chr2	163617016	163618007	992	10	0.866491	0.0455788	-0.82
3a_CLL_vs_B1_Control	Atxn7l1	chr12	33171575	33172488	914	8	0.883932	0.0657623	-0.82
3a_CLL_vs_B1_Control	Ptprj	chr2	90557971	90558873	903	9	0.884668	0.0656255	-0.82
3a_CLL_vs_B1_Control	Arhgef2	chr3	88616486	88617328	843	8	0.890689	0.0737327	-0.82
3a_CLL_vs_B1_Control	C130036L24Rik	chr1	86361554	86362368	815	4	0.872761	0.0488503	-0.82
3a_CLL_vs_B1_Control	D12893	chr14	53968032	53968745	714	4	0.836205	0.0149254	-0.82
3a_CLL_vs_B1_Control	M22660	chr14	53968032	53968745	714	4	0.836205	0.0149254	-0.82
3a_CLL_vs_B1_Control	TCRA	chr14	53968032	53968745	714	4	0.836205	0.0149254	-0.82
3a_CLL_vs_B1_Control	KC202843	chr14	53968032	53968745	714	4	0.836205	0.0149254	-0.82
3a_CLL_vs_B1_Control	Z86036	chr14	53968032	53968745	714	4	0.836205	0.0149254	-0.82
3a_CLL_vs_B1_Control	AY089788	chr14	53968032	53968745	714	4	0.836205	0.0149254	-0.82
3a_CLL_vs_B1_Control	M29272	chr14	53968032	53968745	714	4	0.836205	0.0149254	-0.82
3a_CLL_vs_B1_Control	M26425	chr14	53968032	53968745	714	4	0.836205	0.0149254	-0.82
3a_CLL_vs_B1_Control	Trav21-dv12	chr14	53968032	53968745	714	4	0.836205	0.0149254	-0.82
3a_CLL_vs_B1_Control	Rps19	chr7	24889111	24891350	2240	4	0.863435	0.0436351	-0.82
3a_CLL_vs_B1_Control	Trappc12	chr12	28741112	28741792	681	6	0.899329	0.0829774	-0.82
3a_CLL_vs_B1_Control	Fam120a	chr13	48932878	48933502	625	6	0.937195	0.121534	-0.82
3a_CLL_vs_B1_Control	AU022252	chr4	119226553	119227142	590	9	0.851088	0.0338002	-0.82
3a_CLL_vs_B1_Control	Eml4	chr17	83379397	83379948	552	5	0.859165	0.042664	-0.82
3a_CLL_vs_B1_Control	Camk2d	chr3	126701399	126701921	523	9	0.871771	0.0561793	-0.82
3a_CLL_vs_B1_Control	Nek7	chr1	138564528	138565019	492	11	0.881094	0.0586652	-0.82
3a_CLL_vs_B1_Control	Syne3	chr12	104992382	104992842	461	5	0.931208	0.111111	-0.82
3a_CLL_vs_B1_Control	Ehbp1l1	chr19	5712857	5713292	436	5	0.940163	0.124745	-0.82
3a_CLL_vs_B1_Control	Ppp3ca	chr3	136794775	136795207	433	4	0.895034	0.0725296	-0.82
3a_CLL_vs_B1_Control	Ncoa3	chr2	166039660	166040088	429	5	0.956542	0.13421	-0.82
3a_CLL_vs_B1_Control	Asxl1	chr2	153377095	153377499	405	4	0.960393	0.136388	-0.82
3a_CLL_vs_B1_Control	St8sia6	chr2	13781047	13781428	382	5	0.876027	0.0587884	-0.82
3a_CLL_vs_B1_Control	Inpp4b	chr8	81345780	81346157	378	5	0.892289	0.0775862	-0.82
3a_CLL_vs_B1_Control	Fsip1	chr2	118215250	118215620	371	5	0.942492	0.123697	-0.82
3a_CLL_vs_B1_Control	Cntnap2	chr6	46004723	46005093	371	4	0.890507	0.0734452	-0.82
3a_CLL_vs_B1_Control	Sgms1	chr19	32308277	32308633	357	4	0.89015	0.0674858	-0.82
3a_CLL_vs_B1_Control	Tor3a	chr1	156654852	156655147	296	7	0.938153	0.116152	-0.82
3a_CLL_vs_B1_Control	Tle1	chr4	72128924	72129194	271	4	0.907223	0.0926816	-0.82
3a_CLL_vs_B1_Control	Tanc1	chr2	59673436	59673684	249	6	0.953216	0.133621	-0.82
3a_CLL_vs_B1_Control	Golm1	chr13	59666469	59666715	247	5	0.89047	0.0676669	-0.82
3a_CLL_vs_B1_Control	Bank1	chr3	136312758	136313003	246	6	0.898287	0.0837366	-0.82
3a_CLL_vs_B1_Control	Dstyk	chr1	132430723	132430942	220	4	0.881415	0.0614585	-0.82
3a_CLL_vs_B1_Control	Ece1	chr4	137871567	137871785	219	4	0.947977	0.123894	-0.82
3a_CLL_vs_B1_Control	Tmc8	chr11	117791150	117791364	215	10	0.920834	0.0991706	-0.82
3a_CLL_vs_B1_Control	Astn2	chr4	65919725	65919932	208	5	0.910448	0.0882353	-0.82
3a_CLL_vs_B1_Control	Anks1b	chr10	90819493	90819658	166	8	0.841561	0.0238095	-0.82
3a_CLL_vs_B1_Control	Med13l	chr5	118582667	118582831	165	4	0.872063	0.0520231	-0.82
3a_CLL_vs_B1_Control	Ero1lb	chr13	12609664	12609812	149	9	0.893519	0.0747423	-0.82
3a_CLL_vs_B1_Control	Adora2a	chr10	75323242	75323377	136	6	0.84897	0.0264317	-0.82
3a_CLL_vs_B1_Control	Pacs2	chr12	113016908	113017035	128	4	0.941176	0.123894	-0.82
3a_CLL_vs_B1_Control	Elmsan1	chr12	84204766	84204884	119	7	0.916667	0.102161	-0.82
3a_CLL_vs_B1_Control	Itga8	chr2	12221589	12221694	106	6	0.912713	0.0905172	-0.82
3a_CLL_vs_B1_Control	abParts	chr16	19235985	19239172	3188	11	0.894074	0.0864765	-0.81
3a_CLL_vs_B1_Control	Nfatc1	chr18	80682780	80685299	2520	20	0.905264	0.0912056	-0.81
3a_CLL_vs_B1_Control	Inpp4a	chr1	37356423	37358690	2268	4	0.838302	0.0280063	-0.81
3a_CLL_vs_B1_Control	Ctdsp2	chr10	126995371	126997597	2227	11	0.926257	0.119004	-0.81
3a_CLL_vs_B1_Control	Nfatc1	chr18	80657230	80659395	2166	5	0.919675	0.109954	-0.81
3a_CLL_vs_B1_Control	Atp2a3	chr11	72986005	72988096	2092	5	0.900165	0.0904558	-0.81
3a_CLL_vs_B1_Control	Pik3r6	chr11	68502105	68504415	2311	7	0.87823	0.0660019	-0.81
3a_CLL_vs_B1_Control	St3gal1	chr15	67142182	67143555	1374	10	0.891815	0.0792325	-0.81
3a_CLL_vs_B1_Control	Plekha7	chr7	116262745	116264053	1309	15	0.89762	0.0845166	-0.81
3a_CLL_vs_B1_Control	Itga5	chr15	103356817	103358101	1285	5	0.958587	0.147557	-0.81
3a_CLL_vs_B1_Control	Mef2c	chr13	83601851	83603030	1180	8	0.872832	0.0618318	-0.81
3a_CLL_vs_B1_Control	Nrxn3	chr12	90123558	90124701	1144	7	0.900952	0.086622	-0.81
3a_CLL_vs_B1_Control	Agps	chr2	75893643	75894761	1119	15	0.916048	0.102808	-0.81
3a_CLL_vs_B1_Control	Fam13a	chr6	58994393	58995481	1089	6	0.90824	0.101232	-0.81
3a_CLL_vs_B1_Control	Osbpl8	chr10	111174605	111175654	1050	9	0.906215	0.0920649	-0.81
3a_CLL_vs_B1_Control	Ccpg1	chr9	72986509	72987501	993	6	0.872635	0.0601643	-0.81
3a_CLL_vs_B1_Control	B3gnt2	chr11	22954991	22955978	988	7	0.934587	0.122774	-0.81
3a_CLL_vs_B1_Control	Commd1	chr11	22954991	22955978	988	7	0.934587	0.122774	-0.81
3a_CLL_vs_B1_Control	Trp53i13	chr11	77509347	77510327	981	5	0.959243	0.150134	-0.81
3a_CLL_vs_B1_Control	Chst15	chr7	132283815	132284783	969	8	0.851579	0.0430361	-0.81
3a_CLL_vs_B1_Control	Grm7	chr6	111290156	111291100	945	4	0.917118	0.104388	-0.81
3a_CLL_vs_B1_Control	Nacc2	chr2	26062949	26063847	899	9	0.935946	0.126109	-0.81
3a_CLL_vs_B1_Control	Akna	chr4	63407401	63408250	850	5	0.91885	0.106672	-0.81
3a_CLL_vs_B1_Control	Igsf8	chr1	172308689	172309498	810	9	0.87223	0.0596741	-0.81
3a_CLL_vs_B1_Control	Cdh17	chr4	11770624	11771402	779	11	0.926999	0.118151	-0.81
3a_CLL_vs_B1_Control	Mgat5	chr1	127228248	127228969	722	5	0.891366	0.0830286	-0.81
3a_CLL_vs_B1_Control	Cep83	chr10	94710732	94711442	711	5	0.948244	0.135518	-0.81
3a_CLL_vs_B1_Control	Slc35f1	chr10	52748182	52748874	693	4	0.82635	0.0201558	-0.81
3a_CLL_vs_B1_Control	Supt16	chr14	52168063	52168750	688	4	0.856246	0.0509285	-0.81
3a_CLL_vs_B1_Control	Thada	chr17	84226313	84226975	663	12	0.876589	0.0681312	-0.81
3a_CLL_vs_B1_Control	Anp32e	chr3	95931400	95932046	647	6	0.84252	0.0345591	-0.81
3a_CLL_vs_B1_Control	4930449A18Rik	chr3	59835672	59836287	616	4	0.915487	0.103442	-0.81
3a_CLL_vs_B1_Control	Exoc7	chr11	116291763	116292333	571	8	0.919447	0.111461	-0.81
3a_CLL_vs_B1_Control	Bank1	chr3	136239584	136240153	570	10	0.874732	0.0650894	-0.81
3a_CLL_vs_B1_Control	Uvrag	chr7	99091067	99091630	564	5	0.863588	0.0510934	-0.81
3a_CLL_vs_B1_Control	Emcn	chr3	137366443	137366981	539	4	0.892342	0.0840931	-0.81
3a_CLL_vs_B1_Control	Dnajc11	chr4	151953973	151954395	423	10	0.939333	0.13436	-0.81
3a_CLL_vs_B1_Control	Entpd1	chr19	40688742	40689162	421	9	0.842401	0.0287015	-0.81
3a_CLL_vs_B1_Control	Stau2	chr1	16337020	16337422	403	4	0.877177	0.06918	-0.81
3a_CLL_vs_B1_Control	Rmi2	chr16	10842925	10843303	379	6	0.919079	0.105967	-0.81
3a_CLL_vs_B1_Control	Slc36a4	chr9	15732006	15732376	371	7	0.930987	0.122681	-0.81
3a_CLL_vs_B1_Control	Ppp1r13b	chr12	111873456	111873820	365	4	0.88097	0.0746646	-0.81
3a_CLL_vs_B1_Control	Rap1gap2	chr11	74520820	74521168	349	4	0.916345	0.101866	-0.81
3a_CLL_vs_B1_Control	Ptpn1	chr2	167950928	167951274	347	5	0.879484	0.0700028	-0.81
3a_CLL_vs_B1_Control	Osbpl9	chr4	109111493	109111836	344	4	0.957584	0.144475	-0.81
3a_CLL_vs_B1_Control	Pde7a	chr3	19306336	19306667	332	4	0.847707	0.0431583	-0.81
3a_CLL_vs_B1_Control	Smap2	chr4	121009229	121009560	332	6	0.862735	0.0559269	-0.81
3a_CLL_vs_B1_Control	Mark4	chr7	19427687	19428015	329	5	0.92815	0.123026	-0.81
3a_CLL_vs_B1_Control	Chsy3	chr18	59323930	59324251	322	4	0.939908	0.133561	-0.81
3a_CLL_vs_B1_Control	Ablim1	chr19	57128035	57128356	322	5	0.92295	0.112413	-0.81
3a_CLL_vs_B1_Control	Mef2d	chr3	88163885	88164206	322	4	0.935841	0.126638	-0.81
3a_CLL_vs_B1_Control	Lipa	chr19	34511932	34512248	317	4	0.838276	0.0251898	-0.81
3a_CLL_vs_B1_Control	Zfp407	chr18	84483806	84484120	315	4	0.880881	0.0689183	-0.81
3a_CLL_vs_B1_Control	Ints4	chr7	97483952	97484255	304	5	0.957431	0.146631	-0.81
3a_CLL_vs_B1_Control	Fbxo47	chr11	97882987	97883286	300	4	0.894012	0.0848292	-0.81
3a_CLL_vs_B1_Control	Ppp3cc	chr14	70277321	70277619	299	5	0.864749	0.056288	-0.81
3a_CLL_vs_B1_Control	Mbnl2	chr14	120291463	120291748	286	8	0.880901	0.0680282	-0.81
3a_CLL_vs_B1_Control	Zfp54	chr17	21425467	21425743	277	4	0.871646	0.0633261	-0.81
3a_CLL_vs_B1_Control	2310043O21Rik	chr15	38572696	38572971	276	5	0.899324	0.0881993	-0.81
3a_CLL_vs_B1_Control	Kmt2a	chr9	44871577	44871851	275	4	0.914262	0.102127	-0.81
3a_CLL_vs_B1_Control	Sema4a	chr3	88449436	88449707	272	7	0.925753	0.120204	-0.81
3a_CLL_vs_B1_Control	Gm19303	chr15	51260811	51261080	270	5	0.939517	0.131889	-0.81
3a_CLL_vs_B1_Control	Aff1	chr5	103777005	103777266	262	4	0.940536	0.127508	-0.81
3a_CLL_vs_B1_Control	Gm20098	chr17	51886731	51886945	215	4	0.904968	0.0923913	-0.81
3a_CLL_vs_B1_Control	Fam214b	chr4	43038911	43039120	210	6	0.869318	0.0621469	-0.81
3a_CLL_vs_B1_Control	Olfml2a	chr2	38941627	38941824	198	5	0.882579	0.0755401	-0.81
3a_CLL_vs_B1_Control	Zbtb7c	chr18	76124759	76124943	185	4	0.972973	0.161017	-0.81
3a_CLL_vs_B1_Control	Nsd1	chr13	55318026	55318197	172	7	0.905629	0.0967742	-0.81
3a_CLL_vs_B1_Control	Fmn2	chr1	174683776	174683946	171	7	0.95756	0.148438	-0.81
3a_CLL_vs_B1_Control	Pitpnm2	chr5	124185013	124185181	169	4	0.875648	0.0703125	-0.81
3a_CLL_vs_B1_Control	Zmiz1	chr14	25612055	25612222	168	5	0.885714	0.0789474	-0.81
3a_CLL_vs_B1_Control	Gnaq	chr19	16328542	16328703	162	4	0.849829	0.037037	-0.81
3a_CLL_vs_B1_Control	Ssh2	chr11	77445600	77445753	154	4	0.899485	0.0857988	-0.81
3a_CLL_vs_B1_Control	Prkca	chr11	108270882	108271027	146	4	0.886905	0.0731707	-0.81
3a_CLL_vs_B1_Control	Hs6st3	chr14	119671518	119671657	140	5	0.945205	0.132075	-0.81
3a_CLL_vs_B1_Control	Lrp6	chr6	134509707	134509844	138	4	0.924107	0.110553	-0.81
3a_CLL_vs_B1_Control	Fat3	chr9	16324836	16324968	133	4	0.934272	0.12766	-0.81
3a_CLL_vs_B1_Control	Sel1l3	chr5	53191340	53191467	128	4	0.832618	0.027027	-0.81
3a_CLL_vs_B1_Control	Fam110b	chr4	6086482	6086599	118	4	0.820823	0.0158103	-0.81
3a_CLL_vs_B1_Control	Cep170	chr1	176794685	176794798	114	4	0.854077	0.0403587	-0.81
3a_CLL_vs_B1_Control	Mnd1	chr3	84092515	84092621	107	4	0.843137	0.0338983	-0.81
3a_CLL_vs_B1_Control	Med13l	chr5	118613062	118613167	106	4	0.826087	0.0207254	-0.81
3a_CLL_vs_B1_Control	Arid1b	chr17	5161535	5161639	105	5	0.835294	0.0277778	-0.81
3a_CLL_vs_B1_Control	Inpp4b	chr8	81466453	81466553	101	4	0.832981	0.027027	-0.81
3a_CLL_vs_B1_Control	Cbfa2t3	chr8	122691476	122696761	5286	8	0.828005	0.0305245	-0.8
3a_CLL_vs_B1_Control	Nfatc1	chr18	80618262	80620684	2423	13	0.923855	0.127404	-0.8
3a_CLL_vs_B1_Control	Fut8	chr12	77327381	77329282	1902	5	0.946766	0.148446	-0.8
3a_CLL_vs_B1_Control	Arfip1	chr3	84852942	84854830	1889	4	0.91222	0.108639	-0.8
3a_CLL_vs_B1_Control	Fbxw7	chr3	84852942	84854830	1889	4	0.91222	0.108639	-0.8
3a_CLL_vs_B1_Control	Rnh1	chr7	141165089	141166555	1467	22	0.873821	0.0747372	-0.8
3a_CLL_vs_B1_Control	Rab31	chr17	65726596	65728034	1439	17	0.899402	0.0959712	-0.8
3a_CLL_vs_B1_Control	Large	chr8	73295385	73296816	1432	9	0.904722	0.110074	-0.8
3a_CLL_vs_B1_Control	Klri1	chr6	129705141	129706509	1369	4	0.946606	0.147103	-0.8
3a_CLL_vs_B1_Control	Itpr1	chr6	108223835	108225190	1356	16	0.899639	0.0984707	-0.8
3a_CLL_vs_B1_Control	Mir466p	chr18	65441025	65442320	1296	7	0.872295	0.07768	-0.8
3a_CLL_vs_B1_Control	Malt1	chr18	65441025	65442320	1296	7	0.872295	0.07768	-0.8
3a_CLL_vs_B1_Control	Csnk1g1	chr9	66016732	66017867	1136	4	0.959945	0.156485	-0.8
3a_CLL_vs_B1_Control	Polr2a	chr11	69753127	69754242	1116	6	0.880284	0.0758414	-0.8
3a_CLL_vs_B1_Control	Csmd3	chr15	48511201	48512238	1038	5	0.837539	0.0400803	-0.8
3a_CLL_vs_B1_Control	Sh3pxd2a	chr19	47327820	47328813	994	5	0.920133	0.117846	-0.8
3a_CLL_vs_B1_Control	Ust	chr10	8469692	8470639	948	5	0.885507	0.087444	-0.8
3a_CLL_vs_B1_Control	Kif21b	chr1	136142210	136143144	935	7	0.932177	0.136128	-0.8
3a_CLL_vs_B1_Control	Vmn1r11	chr6	57136724	57138331	1608	5	0.925166	0.130437	-0.8
3a_CLL_vs_B1_Control	Ube2e2	chr14	18635989	18636885	897	5	0.918174	0.121853	-0.8
3a_CLL_vs_B1_Control	9530026P05Rik	chr6	93103602	93104487	886	5	0.96173	0.157923	-0.8
3a_CLL_vs_B1_Control	Osbpl3	chr6	50422874	50423721	848	6	0.930014	0.126976	-0.8
3a_CLL_vs_B1_Control	Nfatc1	chr18	80670480	80671266	787	4	0.867563	0.0673953	-0.8
3a_CLL_vs_B1_Control	Wdr37	chr13	8841989	8842772	784	14	0.877721	0.0816187	-0.8
3a_CLL_vs_B1_Control	AK077481	chr7	94105280	94106052	773	5	0.88136	0.0806861	-0.8
3a_CLL_vs_B1_Control	Slc12a3	chr8	94344735	94345501	767	4	0.825803	0.0232235	-0.8
3a_CLL_vs_B1_Control	Gm5535	chr2	144177036	144177764	729	6	0.893366	0.0974143	-0.8
3a_CLL_vs_B1_Control	Ubash3b	chr9	41106836	41107558	723	8	0.822647	0.0240726	-0.8
3a_CLL_vs_B1_Control	Dst	chr1	34096508	34097159	652	4	0.927648	0.132937	-0.8
3a_CLL_vs_B1_Control	Tmem196	chr12	119953899	119954549	651	4	0.837804	0.0371356	-0.8
3a_CLL_vs_B1_Control	Clstn3	chr6	124434037	124434627	591	4	0.832633	0.0325742	-0.8
3a_CLL_vs_B1_Control	Tnik	chr3	28305048	28305632	585	5	0.955451	0.159376	-0.8
3a_CLL_vs_B1_Control	Fam53b	chr7	132754983	132755563	581	4	0.877561	0.0812256	-0.8
3a_CLL_vs_B1_Control	Smim4	chr14	31125770	31126283	514	5	0.965694	0.167425	-0.8
3a_CLL_vs_B1_Control	Tcp10b	chr17	13168390	13168903	514	13	0.904146	0.104688	-0.8
3a_CLL_vs_B1_Control	Pappa2	chr1	158740807	158741300	494	6	0.888539	0.0900982	-0.8
3a_CLL_vs_B1_Control	Tra2a	chr6	49259546	49260036	491	6	0.893669	0.0978378	-0.8
3a_CLL_vs_B1_Control	Myo1e	chr9	70214985	70215471	487	6	0.84653	0.0489064	-0.8
3a_CLL_vs_B1_Control	Cd80	chr16	38456226	38456710	485	8	0.856261	0.0579547	-0.8
3a_CLL_vs_B1_Control	Nedd9	chr13	41378663	41379129	467	6	0.91229	0.110876	-0.8
3a_CLL_vs_B1_Control	Hspg2	chr4	137495746	137496209	464	5	0.909323	0.108669	-0.8
3a_CLL_vs_B1_Control	Twsg1	chr17	65947804	65948260	457	7	0.868504	0.068286	-0.8
3a_CLL_vs_B1_Control	Smap2	chr4	121012442	121012889	448	4	0.858685	0.059604	-0.8
3a_CLL_vs_B1_Control	Tec	chr5	72802184	72802625	442	6	0.933025	0.137637	-0.8
3a_CLL_vs_B1_Control	Colgalt2	chr1	152494796	152495204	409	4	0.8418	0.0427568	-0.8
3a_CLL_vs_B1_Control	Atxn1	chr13	45853297	45853700	404	6	0.901632	0.10391	-0.8
3a_CLL_vs_B1_Control	Zmiz1	chr14	25467684	25468078	395	8	0.881067	0.076983	-0.8
3a_CLL_vs_B1_Control	Aff1	chr5	103773074	103773466	393	6	0.836326	0.0379345	-0.8
3a_CLL_vs_B1_Control	St6galnac3	chr3	153396787	153397172	386	5	0.885093	0.0845717	-0.8
3a_CLL_vs_B1_Control	Prex2	chr1	11092974	11093345	372	4	0.895261	0.093094	-0.8
3a_CLL_vs_B1_Control	Alk	chr17	71999883	72000220	338	4	0.878991	0.0796916	-0.8
3a_CLL_vs_B1_Control	Tbata	chr10	61178637	61178970	334	8	0.877804	0.0823243	-0.8
3a_CLL_vs_B1_Control	Fnbp1	chr2	31094222	31094555	334	6	0.912584	0.114313	-0.8
3a_CLL_vs_B1_Control	Sertad2	chr11	20552219	20552549	331	6	0.881058	0.0840142	-0.8
3a_CLL_vs_B1_Control	Zfp287	chr11	62719982	62720293	312	5	0.898955	0.0977668	-0.8
3a_CLL_vs_B1_Control	Mkl1	chr15	81031224	81031527	304	4	0.930513	0.126985	-0.8
3a_CLL_vs_B1_Control	Setd7	chr3	51546974	51547267	294	5	0.905961	0.106763	-0.8
3a_CLL_vs_B1_Control	Ldlrap1	chr4	134761684	134761964	281	8	0.83276	0.0345589	-0.8
3a_CLL_vs_B1_Control	Rps6ka2	chr17	7228955	7229234	280	4	0.910057	0.108264	-0.8
3a_CLL_vs_B1_Control	Arhgap40	chr2	158536767	158537042	276	4	0.879358	0.0749574	-0.8
3a_CLL_vs_B1_Control	Tec	chr5	72855112	72855387	276	4	0.890644	0.0864705	-0.8
3a_CLL_vs_B1_Control	Adtrp	chr13	41833963	41834235	273	4	0.878386	0.0775273	-0.8
3a_CLL_vs_B1_Control	Adcy9	chr16	4382085	4382351	267	6	0.852646	0.0529235	-0.8
3a_CLL_vs_B1_Control	Polk	chr13	96509814	96510064	251	7	0.91769	0.11731	-0.8
3a_CLL_vs_B1_Control	Gmds	chr13	32329555	32329794	240	4	0.933025	0.136259	-0.8
3a_CLL_vs_B1_Control	Akr7a5	chr4	139314610	139314845	236	7	0.816456	0.016129	-0.8
3a_CLL_vs_B1_Control	Rere	chr4	150508460	150508694	235	4	0.944984	0.142857	-0.8
3a_CLL_vs_B1_Control	Thrap3	chr4	126169194	126169425	232	6	0.829392	0.029703	-0.8
3a_CLL_vs_B1_Control	Ipo5	chr14	120929181	120929408	228	6	0.877264	0.0820189	-0.8
3a_CLL_vs_B1_Control	Gusb	chr5	129994937	129995161	225	6	0.954061	0.153443	-0.8
3a_CLL_vs_B1_Control	Rin3	chr12	102299319	102299513	195	5	0.847826	0.0515464	-0.8
3a_CLL_vs_B1_Control	Cntn4	chr6	105993609	105993802	194	4	0.87728	0.0750988	-0.8
3a_CLL_vs_B1_Control	Vav3	chr3	109603778	109603954	177	4	0.902299	0.107623	-0.8
3a_CLL_vs_B1_Control	Bre	chr5	31799879	31800052	174	8	0.936055	0.138147	-0.8
3a_CLL_vs_B1_Control	Abcc4	chr14	118699926	118700098	173	7	0.828283	0.0260223	-0.8
3a_CLL_vs_B1_Control	Mtg2	chr2	180083130	180083299	170	8	0.847551	0.0439414	-0.8
3a_CLL_vs_B1_Control	Ece1	chr4	137941803	137941956	154	4	0.860082	0.0620438	-0.8
3a_CLL_vs_B1_Control	Mdfic	chr6	15769761	15769910	150	4	0.908951	0.107088	-0.8
3a_CLL_vs_B1_Control	Pde10a	chr17	8738967	8739112	146	4	0.878151	0.0786517	-0.8
3a_CLL_vs_B1_Control	Prdm1	chr10	44454642	44454776	135	4	0.902551	0.106794	-0.8
3a_CLL_vs_B1_Control	Cdan1	chr2	120722618	120722729	112	7	0.927019	0.131148	-0.8
3a_CLL_vs_B1_Control	AK029170	chr2	120722618	120722729	112	7	0.927019	0.131148	-0.8
3a_CLL_vs_B1_Control	St3gal3	chr4	117966638	117966747	110	6	0.876712	0.0817121	-0.8
3a_CLL_vs_B1_Control	Gm20740	chr15	63423991	63424095	105	4	0.926829	0.131268	-0.8
3a_CLL_vs_B1_Control	Lsp1	chr7	142473570	142480132	6563	20	0.914052	0.125743	-0.79
3a_CLL_vs_B1_Control	Bcl9l	chr9	44487973	44490818	2846	10	0.841738	0.0554468	-0.79
3a_CLL_vs_B1_Control	Ank	chr15	27549750	27551959	2210	34	0.926598	0.139326	-0.79
3a_CLL_vs_B1_Control	Arfip1	chr3	84688805	84690818	2014	12	0.859584	0.0686235	-0.79
3a_CLL_vs_B1_Control	Tmem154	chr3	84688805	84690818	2014	12	0.859584	0.0686235	-0.79
3a_CLL_vs_B1_Control	Rere	chr4	150587659	150589601	1943	25	0.847564	0.0611269	-0.79
3a_CLL_vs_B1_Control	Slc35f1	chr10	52934184	52935893	1710	6	0.924186	0.137431	-0.79
3a_CLL_vs_B1_Control	Tpm3	chr3	90097272	90098787	1516	17	0.907203	0.120539	-0.79
3a_CLL_vs_B1_Control	Scube1	chr15	83648401	83649796	1396	5	0.822708	0.0298124	-0.79
3a_CLL_vs_B1_Control	Msi2	chr11	88618019	88619398	1380	10	0.868488	0.0795327	-0.79
3a_CLL_vs_B1_Control	Wdr20	chr12	110761063	110762442	1380	8	0.854871	0.069453	-0.79
3a_CLL_vs_B1_Control	Tnnt2	chr1	135842218	135843523	1306	4	0.966751	0.181309	-0.79
3a_CLL_vs_B1_Control	Capn5	chr7	98160082	98161211	1130	6	0.829636	0.0362212	-0.79
3a_CLL_vs_B1_Control	Abi1	chr2	22985382	22986499	1118	6	0.817569	0.0250761	-0.79
3a_CLL_vs_B1_Control	Ccser1	chr6	61882265	61883342	1078	4	0.913288	0.124369	-0.79
3a_CLL_vs_B1_Control	Stpg2	chr3	139620352	139621387	1036	4	0.904475	0.118243	-0.79
3a_CLL_vs_B1_Control	Elavl2	chr4	91267060	91268044	985	4	0.883174	0.0961607	-0.79
3a_CLL_vs_B1_Control	Prdm1	chr10	44455615	44456554	940	6	0.904787	0.116198	-0.79
3a_CLL_vs_B1_Control	Dtnb	chr12	3738634	3739568	935	7	0.849673	0.0594978	-0.79
3a_CLL_vs_B1_Control	Plekhb2	chr1	34852300	34853191	892	9	0.873652	0.0829838	-0.79
3a_CLL_vs_B1_Control	Edn3	chr2	174762510	174763401	892	5	0.82084	0.0323093	-0.79
3a_CLL_vs_B1_Control	Ptprj	chr2	90500659	90501540	882	6	0.916032	0.129102	-0.79
3a_CLL_vs_B1_Control	4930539E08Rik	chr17	28899156	28900021	866	11	0.824361	0.0365134	-0.79
3a_CLL_vs_B1_Control	Agbl1	chr7	76541500	76542362	863	4	0.876175	0.0835541	-0.79
3a_CLL_vs_B1_Control	Nynrin	chr14	55868147	55869002	856	7	0.842303	0.0544018	-0.79
3a_CLL_vs_B1_Control	Nucks1	chr1	131912148	131913002	855	4	0.88273	0.0981003	-0.79
3a_CLL_vs_B1_Control	4833422C13Rik	chr13	91736296	91737138	843	5	0.887327	0.0959928	-0.79
3a_CLL_vs_B1_Control	Lingo2	chr4	36266582	36267410	829	4	0.92756	0.14115	-0.79
3a_CLL_vs_B1_Control	Pgm5	chr19	24681148	24681964	817	6	0.899566	0.106503	-0.79
3a_CLL_vs_B1_Control	Slc25a21	chr12	57017314	57018128	815	4	0.809696	0.0213789	-0.79
3a_CLL_vs_B1_Control	Prkcd	chr14	30597595	30598403	809	7	0.945949	0.152157	-0.79
3a_CLL_vs_B1_Control	Cic	chr7	25291744	25292544	801	8	0.899149	0.105236	-0.79
3a_CLL_vs_B1_Control	Rere	chr4	150596352	150597128	777	5	0.885112	0.0919944	-0.79
3a_CLL_vs_B1_Control	Grb2	chr11	115673216	115673972	757	7	0.864248	0.0759932	-0.79
3a_CLL_vs_B1_Control	Ptpn6	chr6	124728157	124728912	756	5	0.94029	0.150107	-0.79
3a_CLL_vs_B1_Control	Sgpp1	chr12	75730645	75731387	743	14	0.836367	0.0495727	-0.79
3a_CLL_vs_B1_Control	Pstpip2	chr18	77793172	77793901	730	6	0.854342	0.0685705	-0.79
3a_CLL_vs_B1_Control	Pstpip2	chr18	77793172	77793901	730	6	0.854342	0.0685705	-0.79
3a_CLL_vs_B1_Control	C330024D21Rik	chr5	67464584	67465313	730	5	0.934731	0.147832	-0.79
3a_CLL_vs_B1_Control	Elovl5	chr9	77923196	77923918	723	4	0.899722	0.105794	-0.79
3a_CLL_vs_B1_Control	Gm32014	chr9	8710892	8711598	707	4	0.865693	0.0804466	-0.79
3a_CLL_vs_B1_Control	Mir5098	chr8	107440521	107441216	696	6	0.912929	0.118552	-0.79
3a_CLL_vs_B1_Control	Wwp2	chr8	107440521	107441216	696	6	0.912929	0.118552	-0.79
3a_CLL_vs_B1_Control	AK172459	chr18	77793172	77793901	730	6	0.854342	0.0685705	-0.79
3a_CLL_vs_B1_Control	Mxi1	chr19	53318788	53319425	638	4	0.943252	0.154932	-0.79
3a_CLL_vs_B1_Control	Abtb2	chr2	103679167	103679793	627	7	0.899341	0.106825	-0.79
3a_CLL_vs_B1_Control	Fnbp1	chr2	31080550	31081156	607	6	0.837259	0.0473124	-0.79
3a_CLL_vs_B1_Control	Zmiz1	chr14	25626147	25626745	599	4	0.936731	0.146915	-0.79
3a_CLL_vs_B1_Control	Txndc5	chr13	38507568	38508165	598	5	0.938353	0.148148	-0.79
3a_CLL_vs_B1_Control	Twist2	chr1	91836929	91837521	593	5	0.859847	0.0656927	-0.79
3a_CLL_vs_B1_Control	Abtb2	chr2	103691249	103691831	583	4	0.868664	0.076633	-0.79
3a_CLL_vs_B1_Control	Sin3a	chr9	57082283	57082852	570	4	0.925177	0.130881	-0.79
3a_CLL_vs_B1_Control	Tsc1	chr2	28643486	28644051	566	4	0.945599	0.158932	-0.79
3a_CLL_vs_B1_Control	Plxdc2	chr2	16587161	16587718	558	4	0.92634	0.132166	-0.79
3a_CLL_vs_B1_Control	abParts	chr6	68817718	68818274	557	9	0.90421	0.112131	-0.79
3a_CLL_vs_B1_Control	Clec16a	chr16	10656210	10656764	555	5	0.908599	0.120838	-0.79
3a_CLL_vs_B1_Control	Siah2	chr3	58677877	58678412	536	9	0.861138	0.0754135	-0.79
3a_CLL_vs_B1_Control	Akap13	chr7	75744725	75745252	528	10	0.930696	0.144554	-0.79
3a_CLL_vs_B1_Control	Rassf3	chr10	121469031	121469552	522	11	0.84047	0.0531124	-0.79
3a_CLL_vs_B1_Control	Arfip1	chr3	84670171	84670676	506	6	0.905181	0.117439	-0.79
3a_CLL_vs_B1_Control	Tmem154	chr3	84670171	84670676	506	6	0.905181	0.117439	-0.79
3a_CLL_vs_B1_Control	Whsc1l1	chr8	25605500	25606005	506	7	0.928311	0.142324	-0.79
3a_CLL_vs_B1_Control	Cltc	chr11	86700723	86701226	504	6	0.917299	0.129615	-0.79
3a_CLL_vs_B1_Control	Prdm5	chr6	65787746	65788248	503	6	0.893879	0.102972	-0.79
3a_CLL_vs_B1_Control	Fat3	chr9	16174967	16175453	487	4	0.83765	0.0444139	-0.79
3a_CLL_vs_B1_Control	Nfyc	chr4	120816825	120817310	486	7	0.852123	0.064585	-0.79
3a_CLL_vs_B1_Control	Smg6	chr11	75147282	75147764	483	6	0.824681	0.0389315	-0.79
3a_CLL_vs_B1_Control	Inpp4a	chr1	37386369	37386845	477	5	0.835366	0.0443711	-0.79
3a_CLL_vs_B1_Control	Cmss1	chr16	57546840	57547307	468	5	0.924027	0.134077	-0.79
3a_CLL_vs_B1_Control	Filip1l	chr16	57546840	57547307	468	5	0.924027	0.134077	-0.79
3a_CLL_vs_B1_Control	Arfgef3	chr10	18655219	18655681	463	5	0.844208	0.0592395	-0.79
3a_CLL_vs_B1_Control	Sugct	chr13	16965687	16966146	460	6	0.911734	0.126981	-0.79
3a_CLL_vs_B1_Control	Slc9a8	chr2	167453305	167453735	431	7	0.915453	0.129299	-0.79
3a_CLL_vs_B1_Control	Hivep1	chr13	42145726	42146154	429	4	0.988446	0.194056	-0.79
3a_CLL_vs_B1_Control	Myh9	chr15	77811060	77811482	423	6	0.865496	0.0725309	-0.79
3a_CLL_vs_B1_Control	Kcnk3	chr5	30593408	30593815	408	14	0.863097	0.0746541	-0.79
3a_CLL_vs_B1_Control	Abcc4	chr14	118680052	118680457	406	13	0.878753	0.0903269	-0.79
3a_CLL_vs_B1_Control	Tiam1	chr16	90141347	90141743	397	5	0.911007	0.118982	-0.79
3a_CLL_vs_B1_Control	Pcgf5	chr19	36397738	36398124	387	9	0.858272	0.0651365	-0.79
3a_CLL_vs_B1_Control	Sox5	chr6	144732977	144733358	382	6	0.951053	0.162587	-0.79
3a_CLL_vs_B1_Control	Sp1	chr15	102431797	102432171	375	4	0.909871	0.117081	-0.79
3a_CLL_vs_B1_Control	Pole4	chr6	82640037	82640409	373	5	0.868301	0.0740347	-0.79
3a_CLL_vs_B1_Control	Parvb	chr15	84301583	84301954	372	4	0.813239	0.0244556	-0.79
3a_CLL_vs_B1_Control	Pip5k1b	chr19	24359571	24359939	369	4	0.951261	0.164606	-0.79
3a_CLL_vs_B1_Control	Cbfa2t2	chr2	154466250	154466586	337	5	0.826688	0.0416763	-0.79
3a_CLL_vs_B1_Control	Phtf2	chr5	20812754	20813090	337	5	0.897869	0.105669	-0.79
3a_CLL_vs_B1_Control	Gda	chr19	21467481	21467806	326	4	0.933256	0.145561	-0.79
3a_CLL_vs_B1_Control	Snx29	chr16	11475555	11475872	318	6	0.812872	0.0272424	-0.79
3a_CLL_vs_B1_Control	Usp18	chr6	121264032	121264340	309	5	0.928029	0.138981	-0.79
3a_CLL_vs_B1_Control	S100a6	chr3	90614095	90614399	305	6	0.816712	0.0278482	-0.79
3a_CLL_vs_B1_Control	Ttc7b	chr12	100445751	100446054	304	7	0.88989	0.102235	-0.79
3a_CLL_vs_B1_Control	Bcl11a	chr11	24087687	24087982	296	5	0.954266	0.166098	-0.79
3a_CLL_vs_B1_Control	Abhd2	chr7	79308667	79308958	292	8	0.944474	0.159492	-0.79
3a_CLL_vs_B1_Control	Tec	chr5	72862421	72862708	288	5	0.910074	0.116603	-0.79
3a_CLL_vs_B1_Control	Rere	chr4	150513083	150513363	281	8	0.849254	0.0562824	-0.79
3a_CLL_vs_B1_Control	Tmem72	chr6	116707675	116707945	271	4	0.934971	0.140713	-0.79
3a_CLL_vs_B1_Control	Map4k5	chr12	69865298	69865563	266	9	0.858553	0.0699995	-0.79
3a_CLL_vs_B1_Control	abParts	chr12	69865298	69865563	266	9	0.858553	0.0699995	-0.79
3a_CLL_vs_B1_Control	Celf2	chr2	7013695	7013960	266	4	0.882972	0.0930458	-0.79
3a_CLL_vs_B1_Control	Rgs3	chr4	62698886	62699151	266	4	0.813075	0.0194842	-0.79
3a_CLL_vs_B1_Control	Sik3	chr9	46062035	46062289	255	7	0.920061	0.133979	-0.79
3a_CLL_vs_B1_Control	Elovl5	chr9	77953650	77953895	246	5	0.933476	0.144677	-0.79
3a_CLL_vs_B1_Control	Bcas3	chr11	85646088	85646330	243	6	0.847011	0.0608032	-0.79
3a_CLL_vs_B1_Control	Golga2	chr2	32299641	32299863	223	4	0.866144	0.0775273	-0.79
3a_CLL_vs_B1_Control	Prkd1	chr12	50418937	50419156	220	4	0.819841	0.0338994	-0.79
3a_CLL_vs_B1_Control	Lpcat4	chr2	112241204	112241416	213	4	0.982833	0.195122	-0.79
3a_CLL_vs_B1_Control	Map3k9	chr12	81763855	81764062	208	4	0.912844	0.120253	-0.79
3a_CLL_vs_B1_Control	Larp4	chr15	99998922	99999119	198	5	0.811111	0.0217391	-0.79
3a_CLL_vs_B1_Control	Ptpn22	chr3	103881231	103881426	196	6	0.911527	0.119179	-0.79
3a_CLL_vs_B1_Control	Fhit	chr14	10719307	10719496	190	6	0.89272	0.099359	-0.79
3a_CLL_vs_B1_Control	Nmnat2	chr1	153026216	153026398	183	4	0.945402	0.15415	-0.79
3a_CLL_vs_B1_Control	Zfhx3	chr8	108717621	108717797	177	11	0.889546	0.102649	-0.79
3a_CLL_vs_B1_Control	Plekhb2	chr1	34858133	34858308	176	6	0.84019	0.0464135	-0.79
3a_CLL_vs_B1_Control	Agr2	chr12	36001699	36001865	167	5	0.974026	0.189189	-0.79
3a_CLL_vs_B1_Control	Sdad1	chr5	92286027	92286184	158	5	0.941176	0.148936	-0.79
3a_CLL_vs_B1_Control	0610039H22Rik	chr11	88618019	88619398	1380	10	0.868488	0.0795327	-0.79
3a_CLL_vs_B1_Control	Psd3	chr8	68009431	68009573	143	4	0.895928	0.103175	-0.79
3a_CLL_vs_B1_Control	Kcnj6	chr16	94770484	94770623	140	10	0.945455	0.16	-0.79
3a_CLL_vs_B1_Control	Add3	chr19	53158018	53158157	140	4	0.921687	0.131783	-0.79
3a_CLL_vs_B1_Control	Tbl1xr1	chr3	22106926	22107062	137	4	0.846715	0.0574163	-0.79
3a_CLL_vs_B1_Control	Rasa3	chr8	13599303	13599436	134	6	0.846975	0.0623742	-0.79
3a_CLL_vs_B1_Control	Dcp2	chr18	44392837	44392953	117	4	0.895683	0.109375	-0.79
3a_CLL_vs_B1_Control	Bmper	chr9	23471704	23471817	114	4	0.978056	0.189542	-0.79
3a_CLL_vs_B1_Control	EU234017	chr15	61295775	61295884	110	5	0.909091	0.122222	-0.79
3a_CLL_vs_B1_Control	Lama2	chr10	27399638	27402550	2913	4	0.911233	0.131511	-0.78
3a_CLL_vs_B1_Control	Chchd6	chr6	89513664	89516444	2781	4	0.884719	0.104435	-0.78
3a_CLL_vs_B1_Control	H6pd	chr4	149992536	149995268	2733	15	0.887384	0.106915	-0.78
3a_CLL_vs_B1_Control	1110059E24Rik	chr19	21648123	21650442	2320	20	0.929092	0.15174	-0.78
3a_CLL_vs_B1_Control	Pias1	chr9	62927904	62930014	2111	18	0.911601	0.127447	-0.78
3a_CLL_vs_B1_Control	Nid1	chr13	13450754	13452841	2088	9	0.900831	0.122516	-0.78
3a_CLL_vs_B1_Control	Lrfn5	chr12	61811498	61813420	1923	4	0.808961	0.0255183	-0.78
3a_CLL_vs_B1_Control	Cmpk1	chr4	114983066	114984814	1749	7	0.838597	0.0619208	-0.78
3a_CLL_vs_B1_Control	AK081796	chr10	121366215	121367835	1621	21	0.840765	0.0601238	-0.78
3a_CLL_vs_B1_Control	Gns	chr10	121366215	121367835	1621	21	0.840765	0.0601238	-0.78
3a_CLL_vs_B1_Control	Rassf3	chr10	121435437	121436996	1560	24	0.831108	0.0496389	-0.78
3a_CLL_vs_B1_Control	Thrb	chr14	17752821	17754100	1280	6	0.848581	0.0643172	-0.78
3a_CLL_vs_B1_Control	Agps	chr2	75916813	75918075	1263	14	0.937232	0.161926	-0.78
3a_CLL_vs_B1_Control	Szrd1	chr4	141130525	141131739	1215	9	0.906212	0.126006	-0.78
3a_CLL_vs_B1_Control	Snx9	chr17	5843019	5844136	1118	15	0.931742	0.154966	-0.78
3a_CLL_vs_B1_Control	Angpt1	chr15	42656512	42657626	1115	4	0.879134	0.0994986	-0.78
3a_CLL_vs_B1_Control	Grm8	chr6	27844608	27845624	1017	6	0.86565	0.0880222	-0.78
3a_CLL_vs_B1_Control	Nkain2	chr10	32317071	32318075	1005	6	0.886475	0.105655	-0.78
3a_CLL_vs_B1_Control	Specc1l	chr10	75226763	75227756	994	4	0.874856	0.0950284	-0.78
3a_CLL_vs_B1_Control	Lrrc8c	chr5	105558298	105559286	989	12	0.849382	0.0714258	-0.78
3a_CLL_vs_B1_Control	Elovl5	chr9	77928553	77929534	982	11	0.926831	0.152059	-0.78
3a_CLL_vs_B1_Control	Rad51b	chr12	79544323	79545268	946	4	0.851486	0.0737466	-0.78
3a_CLL_vs_B1_Control	Aff3	chr1	38566693	38567612	920	12	0.869081	0.0936209	-0.78
3a_CLL_vs_B1_Control	Grb2	chr11	115653092	115654001	910	9	0.894442	0.117096	-0.78
3a_CLL_vs_B1_Control	Rbm47	chr5	66143858	66144764	907	15	0.911298	0.13558	-0.78
3a_CLL_vs_B1_Control	Hipk1	chr3	103784262	103785156	895	10	0.843561	0.0633832	-0.78
3a_CLL_vs_B1_Control	AK016162	chr3	103784262	103785156	895	10	0.843561	0.0633832	-0.78
3a_CLL_vs_B1_Control	Tubd1	chr11	86566041	86566877	837	4	0.895728	0.118644	-0.78
3a_CLL_vs_B1_Control	Bace2	chr16	97395055	97395886	832	4	0.921592	0.140963	-0.78
3a_CLL_vs_B1_Control	Pde4d	chr13	109784380	109785210	831	4	0.874361	0.0974592	-0.78
3a_CLL_vs_B1_Control	Cep89	chr7	35416379	35417197	819	7	0.953265	0.170459	-0.78
3a_CLL_vs_B1_Control	Arfip1	chr3	85564587	85565394	808	4	0.873426	0.0891425	-0.78
3a_CLL_vs_B1_Control	AK158189	chr3	85564587	85565394	808	4	0.873426	0.0891425	-0.78
3a_CLL_vs_B1_Control	Degs1	chr1	182280287	182281060	774	8	0.835996	0.0527411	-0.78
3a_CLL_vs_B1_Control	Lsp1	chr7	142471201	142471972	772	9	0.91653	0.135782	-0.78
3a_CLL_vs_B1_Control	Tec	chr5	72850701	72851469	769	13	0.830653	0.0519135	-0.78
3a_CLL_vs_B1_Control	Coa5	chr1	37427652	37428410	759	7	0.889923	0.112335	-0.78
3a_CLL_vs_B1_Control	Prkca	chr11	108198047	108198803	757	7	0.87684	0.101499	-0.78
3a_CLL_vs_B1_Control	Cntln	chr4	85064847	85065591	745	4	0.909899	0.132182	-0.78
3a_CLL_vs_B1_Control	Pptc7	chr5	122314076	122314808	733	6	0.802521	0.0241477	-0.78
3a_CLL_vs_B1_Control	Ubash3b	chr9	41119409	41120128	720	9	0.822574	0.0427711	-0.78
3a_CLL_vs_B1_Control	Aff3	chr1	38470157	38470870	714	14	0.854646	0.0776066	-0.78
3a_CLL_vs_B1_Control	Prkce	chr17	86443877	86444579	703	13	0.883477	0.10251	-0.78
3a_CLL_vs_B1_Control	Rbm47	chr5	66145160	66145856	697	11	0.886544	0.102362	-0.78
3a_CLL_vs_B1_Control	Nrxn3	chr12	89797932	89798625	694	4	0.83855	0.063083	-0.78
3a_CLL_vs_B1_Control	Adamdec1	chr14	68581396	68583072	1677	5	0.91482	0.135959	-0.78
3a_CLL_vs_B1_Control	Gtf2a1	chr12	91567428	91568077	650	11	0.872493	0.0900746	-0.78
3a_CLL_vs_B1_Control	Park2	chr17	10978413	10979060	648	4	0.818863	0.0396726	-0.78
3a_CLL_vs_B1_Control	Ralyl	chr3	13812785	13813423	639	4	0.860852	0.0849029	-0.78
3a_CLL_vs_B1_Control	Mir3473a	chr15	100081936	100082569	634	4	0.903421	0.127515	-0.78
3a_CLL_vs_B1_Control	Dip2b	chr15	100081936	100082569	634	4	0.903421	0.127515	-0.78
3a_CLL_vs_B1_Control	Sh3kbp1	chrX	159680878	159681495	618	5	0.877619	0.101344	-0.78
3a_CLL_vs_B1_Control	Nrxn3	chr12	89506120	89506724	605	5	0.862946	0.0856358	-0.78
3a_CLL_vs_B1_Control	Cux1	chr5	136562388	136562992	605	8	0.800276	0.0230834	-0.78
3a_CLL_vs_B1_Control	Pitpnm2	chr5	124119204	124119805	602	4	0.864156	0.0836867	-0.78
3a_CLL_vs_B1_Control	AK019848	chr14	25593211	25593808	598	4	0.925929	0.148438	-0.78
3a_CLL_vs_B1_Control	Zmiz1	chr14	25593211	25593808	598	4	0.925929	0.148438	-0.78
3a_CLL_vs_B1_Control	Rpl13a	chr7	45126162	45126749	588	4	0.844589	0.0667118	-0.78
3a_CLL_vs_B1_Control	Col14a1	chr15	55501573	55502126	554	8	0.829369	0.0482502	-0.78
3a_CLL_vs_B1_Control	Abhd2	chr7	79290873	79291398	526	11	0.878891	0.101171	-0.78
3a_CLL_vs_B1_Control	Ptprn2	chr12	116857527	116858046	520	5	0.826563	0.0422845	-0.78
3a_CLL_vs_B1_Control	Utrn	chr10	12866072	12866584	513	10	0.912761	0.131405	-0.78
3a_CLL_vs_B1_Control	AK036982	chr17	83853915	83854788	874	7	0.833029	0.0557189	-0.78
3a_CLL_vs_B1_Control	BC055111	chr4	106601020	106601520	501	5	0.813377	0.0323771	-0.78
3a_CLL_vs_B1_Control	Sema3d	chr5	12568321	12568815	495	6	0.909359	0.133886	-0.78
3a_CLL_vs_B1_Control	Syt6	chr3	103639217	103639708	492	5	0.869757	0.0928973	-0.78
3a_CLL_vs_B1_Control	Slit3	chr11	35328873	35329363	491	5	0.859643	0.0850065	-0.78
3a_CLL_vs_B1_Control	Rad17	chr13	100645374	100645859	486	6	0.921306	0.142498	-0.78
3a_CLL_vs_B1_Control	Chl1	chr6	103729732	103730206	475	5	0.829364	0.046171	-0.78
3a_CLL_vs_B1_Control	Fhit	chr14	9599750	9600220	471	13	0.868032	0.0880596	-0.78
3a_CLL_vs_B1_Control	Secisbp2l	chr2	125780518	125780965	448	4	0.907532	0.128271	-0.78
3a_CLL_vs_B1_Control	B4galt5	chr2	167330272	167330717	446	8	0.892261	0.117053	-0.78
3a_CLL_vs_B1_Control	Iqsec1	chr6	90709666	90710095	430	4	0.907683	0.12963	-0.78
3a_CLL_vs_B1_Control	Ncoa3	chr2	166024666	166025090	425	8	0.910738	0.127612	-0.78
3a_CLL_vs_B1_Control	A230108P19Rik	chr2	6257652	6258068	417	4	0.87822	0.102304	-0.78
3a_CLL_vs_B1_Control	AK076676	chr2	67182207	67182622	416	6	0.820901	0.0364891	-0.78
3a_CLL_vs_B1_Control	Gm1322	chr2	67182207	67182622	416	6	0.820901	0.0364891	-0.78
3a_CLL_vs_B1_Control	Gnb1	chr4	155527357	155527771	415	11	0.950638	0.172905	-0.78
3a_CLL_vs_B1_Control	Bnc2	chr4	84475740	84476150	411	4	0.868176	0.0855331	-0.78
3a_CLL_vs_B1_Control	Dab2ip	chr2	35715628	35716034	407	5	0.862304	0.0858688	-0.78
3a_CLL_vs_B1_Control	Slc25a43	chrX	36755547	36755941	395	6	0.927802	0.152267	-0.78
3a_CLL_vs_B1_Control	Prkacb	chr3	146779620	146779993	374	4	0.842702	0.0599288	-0.78
3a_CLL_vs_B1_Control	Snx29	chr16	11474365	11474736	372	8	0.963745	0.179644	-0.78
3a_CLL_vs_B1_Control	Fam65b	chr13	24665456	24665815	360	4	0.904266	0.124625	-0.78
3a_CLL_vs_B1_Control	Cdc123	chr2	5805601	5805958	358	7	0.88904	0.108532	-0.78
3a_CLL_vs_B1_Control	2015-03-08	chr6	116361634	116361987	354	5	0.922431	0.147075	-0.78
3a_CLL_vs_B1_Control	Hc	chr2	35009749	35010093	345	5	0.848933	0.0660338	-0.78
3a_CLL_vs_B1_Control	Nod1	chr6	54954693	54955036	344	11	0.949379	0.172341	-0.78
3a_CLL_vs_B1_Control	Ddc	chr11	11821601	11821932	332	12	0.816207	0.0318042	-0.78
3a_CLL_vs_B1_Control	Cd300ld	chr11	114989389	114989717	329	8	0.88452	0.106287	-0.78
3a_CLL_vs_B1_Control	Catsperg1	chr7	29212561	29212879	319	13	0.844679	0.0674776	-0.78
3a_CLL_vs_B1_Control	Gpc5	chr14	115192085	115192394	310	6	0.929418	0.148835	-0.78
3a_CLL_vs_B1_Control	Tnrc6b	chr15	80808441	80808750	310	5	0.88021	0.102976	-0.78
3a_CLL_vs_B1_Control	Trappc9	chr15	72863382	72863684	303	6	0.819054	0.0370425	-0.78
3a_CLL_vs_B1_Control	Tespa1	chr10	130345052	130345337	286	4	0.904711	0.121456	-0.78
3a_CLL_vs_B1_Control	Upf1	chr8	70347534	70347818	285	5	0.897866	0.119321	-0.78
3a_CLL_vs_B1_Control	Reln	chr5	22161924	22162206	283	5	0.915131	0.136508	-0.78
3a_CLL_vs_B1_Control	Cmss1	chr16	57559083	57559356	274	5	0.890542	0.106093	-0.78
3a_CLL_vs_B1_Control	Filip1l	chr16	57559083	57559356	274	5	0.890542	0.106093	-0.78
3a_CLL_vs_B1_Control	Ntmt1	chr2	30817684	30817956	273	6	0.976	0.193892	-0.78
3a_CLL_vs_B1_Control	Kctd20	chr17	28967668	28968035	368	7	0.891604	0.115237	-0.78
3a_CLL_vs_B1_Control	Hn1	chr11	115506408	115506675	268	7	0.939298	0.162201	-0.78
3a_CLL_vs_B1_Control	Ntrk3	chr7	78376000	78376259	260	5	0.808916	0.0246699	-0.78
3a_CLL_vs_B1_Control	Itgb1	chr8	128715097	128715355	259	5	0.883213	0.0989443	-0.78
3a_CLL_vs_B1_Control	H2afy	chr13	56131449	56131706	258	4	0.889508	0.107404	-0.78
3a_CLL_vs_B1_Control	Thrb	chr14	17684823	17685080	258	5	0.884344	0.106932	-0.78
3a_CLL_vs_B1_Control	Pam	chr1	97985109	97985365	257	4	0.967327	0.189914	-0.78
3a_CLL_vs_B1_Control	D7Ertd443e	chr7	134355873	134356129	257	5	0.864092	0.0811908	-0.78
3a_CLL_vs_B1_Control	Ppp1r16b	chr2	158715577	158715828	252	5	0.967737	0.192426	-0.78
3a_CLL_vs_B1_Control	Etv6	chr6	134116236	134116484	249	4	0.802419	0.0245399	-0.78
3a_CLL_vs_B1_Control	Blnk	chr19	40981942	40982182	241	4	0.884477	0.103184	-0.78
3a_CLL_vs_B1_Control	Msi2	chr11	88405066	88405301	236	12	0.828439	0.0478036	-0.78
3a_CLL_vs_B1_Control	Ncam1	chr9	49650189	49650423	235	5	0.897436	0.113208	-0.78
3a_CLL_vs_B1_Control	Dnmt3a	chr12	3830244	3830477	234	4	0.90887	0.134156	-0.78
3a_CLL_vs_B1_Control	Uck2	chr1	167280270	167280501	232	6	0.885045	0.105722	-0.78
3a_CLL_vs_B1_Control	Rsad2	chr12	26455006	26455236	231	4	0.919456	0.140845	-0.78
3a_CLL_vs_B1_Control	Gm29682	chr8	104100254	104100484	231	4	0.895299	0.113821	-0.78
3a_CLL_vs_B1_Control	Tmc8	chr11	117788469	117788692	224	5	0.929412	0.152174	-0.78
3a_CLL_vs_B1_Control	Ano6	chr15	95805413	95805629	217	4	0.882883	0.102473	-0.78
3a_CLL_vs_B1_Control	C87436	chr6	86457265	86457477	213	5	0.942308	0.166667	-0.78
3a_CLL_vs_B1_Control	Prkd1	chr12	50360585	50360794	210	4	0.940141	0.156085	-0.78
3a_CLL_vs_B1_Control	Zc3h7a	chr16	11140698	11140884	187	7	0.893258	0.108844	-0.78
3a_CLL_vs_B1_Control	Fam76b	chr9	13835870	13836053	184	9	0.902893	0.122371	-0.78
3a_CLL_vs_B1_Control	Vwa3b	chr1	37064647	37064820	174	5	0.891304	0.108108	-0.78
3a_CLL_vs_B1_Control	Thsd7a	chr6	12465257	12465429	173	6	0.90221	0.120263	-0.78
3a_CLL_vs_B1_Control	Lsm14b	chr2	180026447	180026616	170	4	0.837838	0.0535714	-0.78
3a_CLL_vs_B1_Control	Mical3	chr6	121054743	121054912	170	5	0.873239	0.0934579	-0.78
3a_CLL_vs_B1_Control	Cyfip2	chr11	46287650	46287808	159	4	0.822778	0.0477548	-0.78
3a_CLL_vs_B1_Control	Aff3	chr1	38606045	38606194	150	8	0.833572	0.0532052	-0.78
3a_CLL_vs_B1_Control	Hlcs	chr16	94215952	94216100	149	9	0.972686	0.192863	-0.78
3a_CLL_vs_B1_Control	Coq2	chr5	100656164	100656310	147	4	0.920168	0.139423	-0.78
3a_CLL_vs_B1_Control	Lrrfip1	chr1	91088949	91089093	145	6	0.790698	0.0159151	-0.78
3a_CLL_vs_B1_Control	Ube2e2	chr14	18838094	18838228	135	4	0.92328	0.148289	-0.78
3a_CLL_vs_B1_Control	Slc26a3	chr12	31445979	31446111	133	4	0.799097	0.0175439	-0.78
3a_CLL_vs_B1_Control	Fat3	chr9	16368862	16368994	133	4	0.867647	0.0879121	-0.78
3a_CLL_vs_B1_Control	Skil	chr3	31099242	31099369	128	4	0.862454	0.0781893	-0.78
3a_CLL_vs_B1_Control	Thg1l	chr11	45951802	45951928	127	4	0.869822	0.0945946	-0.78
3a_CLL_vs_B1_Control	Shisa9	chr16	12206836	12206958	123	4	0.912844	0.137681	-0.78
3a_CLL_vs_B1_Control	Slc2a9	chr5	38469891	38470010	120	4	0.912844	0.13615	-0.78
3a_CLL_vs_B1_Control	Cmip	chr8	117281630	117281749	120	8	0.960725	0.180233	-0.78
3a_CLL_vs_B1_Control	Shoc2	chr19	53960906	53961024	119	4	0.929703	0.14957	-0.78
3a_CLL_vs_B1_Control	Derl1	chr15	57878015	57878126	112	4	0.857143	0.075	-0.78
3a_CLL_vs_B1_Control	Tenm4	chr7	96411136	96411245	110	4	0.82534	0.047809	-0.78
3a_CLL_vs_B1_Control	Pkig	chr2	163688610	163696306	7697	54	0.88345	0.115928	-0.77
3a_CLL_vs_B1_Control	Sh3bp5	chr14	31386257	31389390	3134	16	0.800148	0.0348092	-0.77
3a_CLL_vs_B1_Control	Gas7	chr11	67571951	67574978	3028	8	0.870176	0.099242	-0.77
3a_CLL_vs_B1_Control	Foxn3	chr12	99347530	99350079	2550	9	0.881685	0.108447	-0.77
3a_CLL_vs_B1_Control	3300002A11Rik	chr12	99347530	99350079	2550	9	0.881685	0.108447	-0.77
3a_CLL_vs_B1_Control	Cux1	chr5	136384786	136387181	2396	7	0.905231	0.140247	-0.77
3a_CLL_vs_B1_Control	AK016175	chr5	136384786	136387181	2396	7	0.905231	0.140247	-0.77
3a_CLL_vs_B1_Control	Foxp1	chr6	99021245	99023494	2250	26	0.868759	0.1011	-0.77
3a_CLL_vs_B1_Control	Tcf4	chr18	69650968	69653123	2156	28	0.876378	0.105786	-0.77
3a_CLL_vs_B1_Control	Edil3	chr13	89281816	89283936	2121	8	0.883793	0.114885	-0.77
3a_CLL_vs_B1_Control	Limd1	chr9	123484903	123486979	2077	7	0.902764	0.131241	-0.77
3a_CLL_vs_B1_Control	Abhd17b	chr19	21677260	21679307	2048	24	0.916874	0.145579	-0.77
3a_CLL_vs_B1_Control	Plxdc2	chr2	16507954	16509979	2026	6	0.895609	0.130632	-0.77
3a_CLL_vs_B1_Control	Pilra	chr5	137821776	137823886	2111	10	0.868086	0.101503	-0.77
3a_CLL_vs_B1_Control	Pik3c2b	chr1	133087059	133088926	1868	10	0.965004	0.195231	-0.77
3a_CLL_vs_B1_Control	Cacnb2	chr2	14694592	14696459	1868	5	0.899864	0.13358	-0.77
3a_CLL_vs_B1_Control	Rin3	chr12	102372437	102374275	1839	4	0.867185	0.0952752	-0.77
3a_CLL_vs_B1_Control	Lnpep	chr17	17616111	17617756	1646	17	0.900826	0.134579	-0.77
3a_CLL_vs_B1_Control	Ksr2	chr5	117480200	117481830	1631	8	0.89148	0.124594	-0.77
3a_CLL_vs_B1_Control	Sgpp1	chr12	75728552	75730159	1608	9	0.916978	0.151594	-0.77
3a_CLL_vs_B1_Control	Auh	chr13	52915957	52917536	1580	11	0.856267	0.0911385	-0.77
3a_CLL_vs_B1_Control	Nfic	chr10	81411305	81412825	1521	10	0.844156	0.0746293	-0.77
3a_CLL_vs_B1_Control	Nrxn3	chr12	89758460	89759916	1457	7	0.893641	0.128638	-0.77
3a_CLL_vs_B1_Control	Dnajc7	chr11	100602882	100604329	1448	18	0.911793	0.139618	-0.77
3a_CLL_vs_B1_Control	Rc3h1	chr1	160924087	160925493	1407	5	0.900437	0.129075	-0.77
3a_CLL_vs_B1_Control	Mdm4	chr1	133018551	133019901	1351	7	0.853816	0.0819656	-0.77
3a_CLL_vs_B1_Control	Fam155a	chr8	9245854	9247186	1333	5	0.938698	0.171915	-0.77
3a_CLL_vs_B1_Control	Nfatc1	chr18	80694560	80695852	1293	15	0.895849	0.129564	-0.77
3a_CLL_vs_B1_Control	Cd53	chr3	106770395	106771680	1286	5	0.903137	0.135056	-0.77
3a_CLL_vs_B1_Control	Ralgps2	chr1	156920240	156921503	1264	18	0.863982	0.0970068	-0.77
3a_CLL_vs_B1_Control	Myo5a	chr9	75108462	75109694	1233	6	0.867946	0.101651	-0.77
3a_CLL_vs_B1_Control	Pacs1	chr19	5229996	5231171	1176	13	0.933986	0.168312	-0.77
3a_CLL_vs_B1_Control	Myo1e	chr9	70230657	70231823	1167	14	0.907133	0.139268	-0.77
3a_CLL_vs_B1_Control	Itpr1	chr6	108260580	108261678	1099	13	0.817348	0.0510123	-0.77
3a_CLL_vs_B1_Control	Vps13a	chr19	16771935	16773011	1077	9	0.866942	0.0946926	-0.77
3a_CLL_vs_B1_Control	Arpc5l	chr2	39012854	39013903	1050	8	0.961336	0.193564	-0.77
3a_CLL_vs_B1_Control	Cyld	chr8	88708988	88710035	1048	5	0.880638	0.114307	-0.77
3a_CLL_vs_B1_Control	1110059E24Rik	chr19	21622185	21623227	1043	7	0.936827	0.16645	-0.77
3a_CLL_vs_B1_Control	Nrxn3	chr12	89451388	89452417	1030	4	0.879541	0.114065	-0.77
3a_CLL_vs_B1_Control	Sh3bgrl	chrX	109120891	109121888	998	5	0.878821	0.109109	-0.77
3a_CLL_vs_B1_Control	Cltc	chr11	86711051	86711977	927	8	0.887242	0.119332	-0.77
3a_CLL_vs_B1_Control	Dtx1	chr5	120686544	120687465	922	6	0.817526	0.0466518	-0.77
3a_CLL_vs_B1_Control	Ass1	chr2	31467457	31471180	3724	10	0.886015	0.112834	-0.77
3a_CLL_vs_B1_Control	Pacsin2	chr15	83418327	83419222	896	5	0.837194	0.0667657	-0.77
3a_CLL_vs_B1_Control	Eif3a	chr19	60783229	60784119	891	5	0.829793	0.0568026	-0.77
3a_CLL_vs_B1_Control	Anks1	chr17	27959794	27960681	888	20	0.892551	0.12195	-0.77
3a_CLL_vs_B1_Control	Thrb	chr14	17760549	17761432	884	5	0.915866	0.146474	-0.77
3a_CLL_vs_B1_Control	Arhgap25	chr6	87504566	87505439	874	8	0.896095	0.12987	-0.77
3a_CLL_vs_B1_Control	Stk38	chr17	29000726	29001596	871	10	0.848647	0.0827291	-0.77
3a_CLL_vs_B1_Control	Sh3bp5	chr14	31427489	31428355	867	9	0.834331	0.0671114	-0.77
3a_CLL_vs_B1_Control	Inpp5d	chr1	87646794	87647659	866	8	0.872294	0.10001	-0.77
3a_CLL_vs_B1_Control	Dennd6a	chr14	26610124	26610972	849	8	0.867727	0.101802	-0.77
3a_CLL_vs_B1_Control	Zcwpw1	chr5	137821776	137823886	2111	10	0.868086	0.101503	-0.77
3a_CLL_vs_B1_Control	Armc8	chr9	99491413	99492238	826	10	0.896324	0.124701	-0.77
3a_CLL_vs_B1_Control	2310015A10Rik	chr12	80126037	80126858	822	6	0.912123	0.144557	-0.77
3a_CLL_vs_B1_Control	Grb2	chr11	115682070	115682879	810	6	0.92868	0.157939	-0.77
3a_CLL_vs_B1_Control	Inpp4a	chr1	37365175	37365980	806	5	0.836638	0.0690785	-0.77
3a_CLL_vs_B1_Control	Gpr137b	chr13	13377064	13377822	759	13	0.866936	0.099624	-0.77
3a_CLL_vs_B1_Control	Cd86	chr16	36631960	36632703	744	13	0.883529	0.115534	-0.77
3a_CLL_vs_B1_Control	Map3k5	chr10	20005814	20006542	729	14	0.884607	0.110174	-0.77
3a_CLL_vs_B1_Control	Cux1	chr5	136436474	136437199	726	7	0.889541	0.115074	-0.77
3a_CLL_vs_B1_Control	Chchd10	chr10	75933226	75934190	965	6	0.894885	0.127872	-0.77
3a_CLL_vs_B1_Control	Arhgef3	chr14	27389280	27390004	725	4	0.821851	0.0519302	-0.77
3a_CLL_vs_B1_Control	AK041781	chr2	166992835	166993554	720	9	0.876346	0.104826	-0.77
3a_CLL_vs_B1_Control	Stau1	chr2	166992835	166993554	720	9	0.876346	0.104826	-0.77
3a_CLL_vs_B1_Control	Ism1	chr2	139754503	139755216	714	4	0.906123	0.131919	-0.77
3a_CLL_vs_B1_Control	Kat6b	chr14	21534336	21535025	690	6	0.830455	0.0643615	-0.77
3a_CLL_vs_B1_Control	Arhgef12	chr9	42963747	42964523	777	10	0.908876	0.136069	-0.77
3a_CLL_vs_B1_Control	Ssbp3	chr4	106977918	106978599	682	5	0.954111	0.179883	-0.77
3a_CLL_vs_B1_Control	Msh5	chr17	35042144	35042802	659	7	0.8159	0.0449674	-0.77
3a_CLL_vs_B1_Control	Cacnb2	chr2	14831458	14832103	646	4	0.86479	0.0936355	-0.77
3a_CLL_vs_B1_Control	Cacna1d	chr14	30358039	30358655	617	4	0.880089	0.108322	-0.77
3a_CLL_vs_B1_Control	Gm15987	chr6	128965665	128966274	610	6	0.839975	0.0736664	-0.77
3a_CLL_vs_B1_Control	Clec2g	chr6	128965665	128966274	610	6	0.839975	0.0736664	-0.77
3a_CLL_vs_B1_Control	Themis2	chr4	132792734	132793333	600	16	0.919289	0.1492	-0.77
3a_CLL_vs_B1_Control	Rmi1	chr13	58403830	58404426	597	9	0.8635	0.0956701	-0.77
3a_CLL_vs_B1_Control	Mir99ahg	chr16	77424503	77425089	587	4	0.880834	0.110341	-0.77
3a_CLL_vs_B1_Control	Banf2	chr2	144050169	144050719	551	6	0.888427	0.120894	-0.77
3a_CLL_vs_B1_Control	Ppm1b	chr17	85013571	85014114	544	9	0.90475	0.137403	-0.77
3a_CLL_vs_B1_Control	Tspan31	chr10	127068194	127068736	543	4	0.833166	0.065863	-0.77
3a_CLL_vs_B1_Control	Mical3	chr6	120940263	120940786	524	6	0.823639	0.0547441	-0.77
3a_CLL_vs_B1_Control	Cltc	chr11	86731504	86732025	522	4	0.915026	0.146402	-0.77
3a_CLL_vs_B1_Control	Fam107b	chr2	3756695	3757204	510	7	0.889697	0.125028	-0.77
3a_CLL_vs_B1_Control	Ryr2	chr13	11708058	11708551	494	5	0.872299	0.0984605	-0.77
3a_CLL_vs_B1_Control	Nrg3	chr14	38453877	38454368	492	8	0.817262	0.0503352	-0.77
3a_CLL_vs_B1_Control	Dpf3	chr12	83237950	83238434	485	4	0.866543	0.101909	-0.77
3a_CLL_vs_B1_Control	Nrg3	chr14	39420214	39420688	475	5	0.868043	0.100881	-0.77
3a_CLL_vs_B1_Control	Dennd5b	chr6	149099706	149100180	475	8	0.843007	0.0718875	-0.77
3a_CLL_vs_B1_Control	F730043M19Rik	chr12	33134502	33134972	471	10	0.843221	0.0773397	-0.77
3a_CLL_vs_B1_Control	Abi1	chr2	22989905	22990373	469	5	0.788717	0.0177314	-0.77
3a_CLL_vs_B1_Control	Mpdz	chr4	81280996	81281457	462	6	0.92463	0.156088	-0.77
3a_CLL_vs_B1_Control	Ccar1	chr10	62745658	62746116	459	4	0.88961	0.11797	-0.77
3a_CLL_vs_B1_Control	AK020930	chr8	128217165	128217620	456	4	0.89959	0.129384	-0.77
3a_CLL_vs_B1_Control	Nrp2	chr1	62730607	62731055	449	5	0.867027	0.0987614	-0.77
3a_CLL_vs_B1_Control	Nfatc1	chr18	80687035	80687463	429	5	0.898204	0.12388	-0.77
3a_CLL_vs_B1_Control	Cadps2	chr6	23641201	23641624	424	5	0.9085	0.134439	-0.77
3a_CLL_vs_B1_Control	Mcoln2	chr3	146180522	146180944	423	5	0.878798	0.112202	-0.77
3a_CLL_vs_B1_Control	Atp2a2	chr5	122498263	122498682	420	4	0.802483	0.034683	-0.77
3a_CLL_vs_B1_Control	Tanc1	chr2	59690052	59690461	410	4	0.919	0.147069	-0.77
3a_CLL_vs_B1_Control	Polr1a	chr6	71933375	71933781	407	5	0.874019	0.109199	-0.77
3a_CLL_vs_B1_Control	Ctsz	chr2	174430256	174430659	404	4	0.893023	0.124118	-0.77
3a_CLL_vs_B1_Control	Bend5	chr4	111417966	111418364	399	5	0.899562	0.13125	-0.77
3a_CLL_vs_B1_Control	Agbl4	chr4	111417966	111418364	399	5	0.899562	0.13125	-0.77
3a_CLL_vs_B1_Control	Park2	chr17	11957982	11958369	388	5	0.90981	0.143762	-0.77
3a_CLL_vs_B1_Control	Dtnb	chr12	3586868	3587251	384	4	0.838089	0.0699448	-0.77
3a_CLL_vs_B1_Control	Efhd2	chr4	141870977	141871354	378	5	0.883626	0.1138	-0.77
3a_CLL_vs_B1_Control	Inpp4a	chr1	37312000	37312373	374	4	0.897802	0.126669	-0.77
3a_CLL_vs_B1_Control	Snx8	chr5	140375405	140375777	373	4	0.92176	0.153051	-0.77
3a_CLL_vs_B1_Control	Cacna1d	chr14	30216783	30217154	372	4	0.851746	0.07846	-0.77
3a_CLL_vs_B1_Control	Slc45a4	chr15	73594462	73594827	366	5	0.911368	0.14252	-0.77
3a_CLL_vs_B1_Control	Prl7a2	chr13	27661949	27662311	363	4	0.808874	0.0398841	-0.77
3a_CLL_vs_B1_Control	2610307P16Rik	chr13	28467196	28467556	361	5	0.97592	0.210516	-0.77
3a_CLL_vs_B1_Control	4930406D18Rik	chr3	100437406	100437855	450	4	0.92015	0.153533	-0.77
3a_CLL_vs_B1_Control	Gpr35	chr1	92979071	92979413	343	5	0.922323	0.15452	-0.77
3a_CLL_vs_B1_Control	Nrg3	chr14	39370854	39371190	337	4	0.798088	0.0316064	-0.77
3a_CLL_vs_B1_Control	Phc3	chr3	30929819	30930155	337	4	0.813646	0.0404712	-0.77
3a_CLL_vs_B1_Control	Cdkn2c	chr4	109660675	109661211	537	6	0.887589	0.121873	-0.77
3a_CLL_vs_B1_Control	Afap1	chr5	35947142	35947477	336	4	0.971506	0.20681	-0.77
3a_CLL_vs_B1_Control	Eif2d	chr1	131174345	131174678	334	5	0.874899	0.102873	-0.77
3a_CLL_vs_B1_Control	Trim33	chr3	103327651	103327982	332	6	0.859907	0.0935726	-0.77
3a_CLL_vs_B1_Control	Zdhhc14	chr17	5566131	5566459	329	4	0.946184	0.176692	-0.77
3a_CLL_vs_B1_Control	Large	chr8	72905144	72905472	329	6	0.889108	0.120828	-0.77
3a_CLL_vs_B1_Control	Taf3	chr2	10009374	10009698	325	8	0.915557	0.14546	-0.77
3a_CLL_vs_B1_Control	Nap1l1	chr10	111487990	111488312	323	6	0.918298	0.14662	-0.77
3a_CLL_vs_B1_Control	Rarb	chr14	16544834	16545154	321	4	0.862511	0.0978805	-0.77
3a_CLL_vs_B1_Control	U09772	chr2	45278528	45278845	318	7	0.856441	0.0916769	-0.77
3a_CLL_vs_B1_Control	Nckap5	chr1	126298526	126298835	310	4	0.898103	0.127595	-0.77
3a_CLL_vs_B1_Control	Mast4	chr13	103255203	103255512	310	4	0.900868	0.129306	-0.77
3a_CLL_vs_B1_Control	Arhgef3	chr14	27359558	27359860	303	4	0.871236	0.0993275	-0.77
3a_CLL_vs_B1_Control	Card11	chr5	140936920	140937220	301	5	0.879349	0.113823	-0.77
3a_CLL_vs_B1_Control	AK006389	chr16	49217284	49217577	294	4	0.956331	0.18721	-0.77
3a_CLL_vs_B1_Control	Elf2	chr3	51338252	51338540	289	4	0.893478	0.121526	-0.77
3a_CLL_vs_B1_Control	Kcnmb2	chr3	32193171	32193451	281	4	0.856503	0.0889837	-0.77
3a_CLL_vs_B1_Control	Kmo	chr1	175638364	175638636	273	4	0.825081	0.0576474	-0.77
3a_CLL_vs_B1_Control	Rab37	chr11	115100869	115101141	273	8	0.867141	0.0983642	-0.77
3a_CLL_vs_B1_Control	Kmo	chr1	175644668	175644935	268	4	0.879915	0.110425	-0.77
3a_CLL_vs_B1_Control	Sema4d	chr13	51741774	51742037	264	7	0.928572	0.161679	-0.77
3a_CLL_vs_B1_Control	Sgcz	chr8	37776345	37776599	255	4	0.862943	0.0977175	-0.77
3a_CLL_vs_B1_Control	Fam65b	chr13	24611112	24611359	248	6	0.793765	0.0283019	-0.77
3a_CLL_vs_B1_Control	Acta2	chr19	34254944	34255190	247	9	0.832525	0.0631012	-0.77
3a_CLL_vs_B1_Control	Sp110	chr1	85578106	85578351	246	4	0.8319	0.0610349	-0.77
3a_CLL_vs_B1_Control	Psmd11	chr11	80429847	80430092	246	7	0.879969	0.108027	-0.77
3a_CLL_vs_B1_Control	Il15	chr8	82384569	82384800	232	9	0.866795	0.100592	-0.77
3a_CLL_vs_B1_Control	Nup214	chr2	31987254	31987481	228	4	0.938389	0.172471	-0.77
3a_CLL_vs_B1_Control	Etl4	chr2	20723135	20723361	227	4	0.861446	0.0945946	-0.77
3a_CLL_vs_B1_Control	Ep400	chr5	110742433	110742659	227	4	0.911392	0.146465	-0.77
3a_CLL_vs_B1_Control	Dcaf12	chr4	41305828	41306052	225	4	0.883065	0.113821	-0.77
3a_CLL_vs_B1_Control	Abhd12	chr2	150844236	150844458	223	5	0.899734	0.125468	-0.77
3a_CLL_vs_B1_Control	Slmap	chr14	26481141	26481360	220	6	0.928241	0.162162	-0.77
3a_CLL_vs_B1_Control	Atp8b2	chr3	89955457	89955674	218	5	0.96124	0.191489	-0.77
3a_CLL_vs_B1_Control	Sugct	chr13	17665410	17665625	216	4	0.841823	0.0676692	-0.77
3a_CLL_vs_B1_Control	Plekha6	chr1	133295404	133295608	205	5	0.864865	0.1	-0.77
3a_CLL_vs_B1_Control	S100a10	chr3	93558528	93558731	204	4	0.886598	0.116402	-0.77
3a_CLL_vs_B1_Control	Ehmt2	chr17	34901291	34901491	201	5	0.934708	0.164811	-0.77
3a_CLL_vs_B1_Control	A330093E20Rik	chr18	45887151	45887349	199	4	0.852761	0.0809249	-0.77
3a_CLL_vs_B1_Control	Cmah	chr13	24446322	24446515	194	6	0.927559	0.153412	-0.77
3a_CLL_vs_B1_Control	Cflar	chr1	58724657	58724846	190	4	0.7897	0.0168067	-0.77
3a_CLL_vs_B1_Control	Trnt1	chr6	106770892	106771079	188	4	0.836676	0.0695971	-0.77
3a_CLL_vs_B1_Control	Sult2a5	chr7	13662316	13662492	177	4	0.924901	0.154472	-0.77
3a_CLL_vs_B1_Control	Cecr2	chr6	120682387	120682560	174	4	0.839388	0.0673077	-0.77
3a_CLL_vs_B1_Control	Dnah11	chr12	118114721	118114886	166	4	0.863777	0.0915033	-0.77
3a_CLL_vs_B1_Control	Luzp2	chr7	54954608	54954772	165	5	0.903226	0.136986	-0.77
3a_CLL_vs_B1_Control	A930011G23Rik	chr5	99451608	99451755	148	5	0.83125	0.0641026	-0.77
3a_CLL_vs_B1_Control	Pex26	chr6	121186322	121186469	148	4	0.862973	0.0975996	-0.77
3a_CLL_vs_B1_Control	Zfpm1	chr8	122297862	122298007	146	4	0.932011	0.161017	-0.77
3a_CLL_vs_B1_Control	Eps15l1	chr8	72370333	72370477	145	4	0.877507	0.106349	-0.77
3a_CLL_vs_B1_Control	Grm3	chr5	9632210	9632345	136	4	0.86372	0.0967742	-0.77
3a_CLL_vs_B1_Control	Cecr2	chr6	120669281	120669413	133	5	0.863158	0.0943396	-0.77
3a_CLL_vs_B1_Control	Dip2b	chr15	100063633	100063764	132	9	0.936378	0.167102	-0.77
3a_CLL_vs_B1_Control	Tlr9	chr9	106224515	106224641	127	4	0.802419	0.0353982	-0.77
3a_CLL_vs_B1_Control	Arhgap6	chrX	168811969	168812084	116	4	0.938719	0.173145	-0.77
3a_CLL_vs_B1_Control	Unc13d	chr11	116061121	116062206	1086	5	0.905244	0.134659	-0.77
3a_CLL_vs_B1_Control	Pebp4	chr14	69998608	69998716	109	5	0.870968	0.1	-0.77
3a_CLL_vs_B1_Control	Tnpo1	chr13	98915024	98915130	107	5	0.820809	0.0508475	-0.77
3a_CLL_vs_B1_Control	Exoc6	chr19	37554874	37554980	107	4	0.890227	0.121511	-0.77
3a_CLL_vs_B1_Control	Mr1	chr1	155135116	155135221	106	7	0.833262	0.065947	-0.77
3a_CLL_vs_B1_Control	Piezo1	chr8	122547123	122547225	103	7	0.799228	0.0343137	-0.77
3a_CLL_vs_B1_Control	AK050336	chr8	128483447	128483549	103	4	0.91485	0.146143	-0.77
3a_CLL_vs_B1_Control	Nrp1	chr8	128483447	128483549	103	4	0.91485	0.146143	-0.77
3a_CLL_vs_B1_Control	Slc2a1	chr4	119129741	119135075	5335	6	0.937391	0.181834	-0.76
3a_CLL_vs_B1_Control	Swap70	chr7	110279289	110282815	3527	21	0.90456	0.148537	-0.76
3a_CLL_vs_B1_Control	Snx20	chr8	88630814	88634126	3313	15	0.858843	0.0945843	-0.76
3a_CLL_vs_B1_Control	Zfpm1	chr8	122287872	122290487	2616	4	0.873677	0.118056	-0.76
3a_CLL_vs_B1_Control	Ralgps2	chr1	156926388	156928729	2342	12	0.875002	0.110761	-0.76
3a_CLL_vs_B1_Control	9930111J21Rik1	chr11	48973732	48975865	2134	7	0.829731	0.0742203	-0.76
3a_CLL_vs_B1_Control	9930111J21Rik2	chr11	48973732	48975865	2134	7	0.829731	0.0742203	-0.76
3a_CLL_vs_B1_Control	Gm12185	chr11	48973732	48975865	2134	7	0.829731	0.0742203	-0.76
3a_CLL_vs_B1_Control	Bc1	chr10	79930348	79932314	1967	15	0.87042	0.108875	-0.76
3a_CLL_vs_B1_Control	Arid3a	chr10	79930348	79932314	1967	15	0.87042	0.108875	-0.76
3a_CLL_vs_B1_Control	Serinc3	chr2	163634495	163636368	1874	17	0.862977	0.0994376	-0.76
3a_CLL_vs_B1_Control	Tbc1d9	chr8	83169769	83171628	1860	10	0.932141	0.169267	-0.76
3a_CLL_vs_B1_Control	Pik3c2b	chr1	133055351	133057193	1843	14	0.841953	0.0843467	-0.76
3a_CLL_vs_B1_Control	Eif2ak3	chr6	70869183	70871025	1843	26	0.895963	0.13712	-0.76
3a_CLL_vs_B1_Control	Foxn3	chr12	99331957	99333794	1838	17	0.885216	0.120931	-0.76
3a_CLL_vs_B1_Control	AK136471	chr12	113360125	113361961	1837	7	0.809986	0.0503547	-0.76
3a_CLL_vs_B1_Control	AK002875	chr12	113360125	113361961	1837	7	0.809986	0.0503547	-0.76
3a_CLL_vs_B1_Control	Igha	chr12	113360125	113361961	1837	7	0.809986	0.0503547	-0.76
3a_CLL_vs_B1_Control	M24452	chr12	113360125	113361961	1837	7	0.809986	0.0503547	-0.76
3a_CLL_vs_B1_Control	abParts	chr12	113360125	113361961	1837	7	0.809986	0.0503547	-0.76
3a_CLL_vs_B1_Control	Ighe	chr12	113360125	113361961	1837	7	0.809986	0.0503547	-0.76
3a_CLL_vs_B1_Control	AK007918	chr12	113360125	113361961	1837	7	0.809986	0.0503547	-0.76
3a_CLL_vs_B1_Control	Igh	chr12	113360125	113361961	1837	7	0.809986	0.0503547	-0.76
3a_CLL_vs_B1_Control	HC	chr12	113360125	113361961	1837	7	0.809986	0.0503547	-0.76
3a_CLL_vs_B1_Control	AK037822	chr12	113360125	113361961	1837	7	0.809986	0.0503547	-0.76
3a_CLL_vs_B1_Control	mFLJ00385	chr12	113360125	113361961	1837	7	0.809986	0.0503547	-0.76
3a_CLL_vs_B1_Control	Elmsan1	chr12	84189823	84191612	1790	19	0.822362	0.0635446	-0.76
3a_CLL_vs_B1_Control	Egfem1	chr3	29663740	29665515	1776	5	0.825561	0.0703981	-0.76
3a_CLL_vs_B1_Control	Smurf2	chr11	106896528	106898225	1698	8	0.852709	0.0907729	-0.76
3a_CLL_vs_B1_Control	Snx29	chr16	11527051	11528650	1600	5	0.885656	0.12942	-0.76
3a_CLL_vs_B1_Control	Ypel2	chr11	86936779	86938367	1589	10	0.888718	0.124653	-0.76
3a_CLL_vs_B1_Control	B3gnt2	chr11	22929440	22930904	1465	8	0.827508	0.0677154	-0.76
3a_CLL_vs_B1_Control	Commd1	chr11	22929440	22930904	1465	8	0.827508	0.0677154	-0.76
3a_CLL_vs_B1_Control	Lrrc28	chr7	67528894	67530340	1447	16	0.830584	0.0704847	-0.76
3a_CLL_vs_B1_Control	1700011C11Rik	chr7	71968802	71970180	1379	4	0.857909	0.101488	-0.76
3a_CLL_vs_B1_Control	Zmiz1	chr14	25574825	25576198	1374	10	0.893103	0.131622	-0.76
3a_CLL_vs_B1_Control	Clasp1	chr1	118445263	118446615	1353	12	0.839536	0.0776791	-0.76
3a_CLL_vs_B1_Control	Rock2	chr12	16901290	16902627	1338	9	0.825692	0.0694466	-0.76
3a_CLL_vs_B1_Control	Fxr1	chr3	34037570	34038875	1306	6	0.908581	0.145362	-0.76
3a_CLL_vs_B1_Control	Zmiz2	chr11	6393660	6396397	2738	12	0.873931	0.112226	-0.76
3a_CLL_vs_B1_Control	Gga2	chr7	122018988	122020248	1261	15	0.816518	0.0547043	-0.76
3a_CLL_vs_B1_Control	Gpc5	chr14	115437614	115438870	1257	4	0.892994	0.134489	-0.76
3a_CLL_vs_B1_Control	Sox5	chr6	144653362	144654608	1247	14	0.905923	0.15032	-0.76
3a_CLL_vs_B1_Control	Cdh17	chr4	11764527	11765758	1232	18	0.907751	0.152748	-0.76
3a_CLL_vs_B1_Control	Asap1	chr15	64309777	64310984	1208	5	0.870499	0.115837	-0.76
3a_CLL_vs_B1_Control	Cdc27	chr11	104546217	104547416	1200	7	0.901485	0.142242	-0.76
3a_CLL_vs_B1_Control	AK016276	chr9	22123983	22125166	1184	11	0.844056	0.0841894	-0.76
3a_CLL_vs_B1_Control	Blk	chr14	63386049	63387227	1179	4	0.952449	0.18841	-0.76
3a_CLL_vs_B1_Control	Arhgef10	chr8	14999922	15001265	1344	12	0.864102	0.104044	-0.76
3a_CLL_vs_B1_Control	Susd1	chr4	59349359	59350514	1156	12	0.857521	0.0961574	-0.76
3a_CLL_vs_B1_Control	4931406P16Rik	chr7	34268957	34270089	1133	5	0.96902	0.211361	-0.76
3a_CLL_vs_B1_Control	Kat7	chr11	95307613	95308719	1107	4	0.808753	0.0492008	-0.76
3a_CLL_vs_B1_Control	Endou	chr15	97716695	97717770	1076	35	0.862663	0.107407	-0.76
3a_CLL_vs_B1_Control	Kmt2c	chr5	25378865	25379927	1063	9	0.826587	0.0715061	-0.76
3a_CLL_vs_B1_Control	Rbpj	chr5	53576829	53577881	1053	30	0.889923	0.135356	-0.76
3a_CLL_vs_B1_Control	Lcp1	chr14	75132472	75133506	1035	6	0.877598	0.116144	-0.76
3a_CLL_vs_B1_Control	Ralgps2	chr1	156909654	156910687	1034	11	0.92302	0.163887	-0.76
3a_CLL_vs_B1_Control	Cd44	chr2	102868810	102869822	1013	5	0.869378	0.109742	-0.76
3a_CLL_vs_B1_Control	Adra1a	chr14	66645385	66646392	1008	5	0.814462	0.0512535	-0.76
3a_CLL_vs_B1_Control	Foxp1	chr6	99162232	99163221	990	13	0.912636	0.156914	-0.76
3a_CLL_vs_B1_Control	Plekhg1	chr10	3774115	3775094	980	4	0.935014	0.178967	-0.76
3a_CLL_vs_B1_Control	Vamp5	chr6	72378952	72379919	968	7	0.872198	0.112227	-0.76
3a_CLL_vs_B1_Control	Slc41a3	chr6	90635283	90636236	954	6	0.844863	0.0885966	-0.76
3a_CLL_vs_B1_Control	N4bp1	chr8	86882851	86883803	953	10	0.816761	0.0539706	-0.76
3a_CLL_vs_B1_Control	Nkrf	chrX	36900644	36901582	939	9	0.873011	0.108937	-0.76
3a_CLL_vs_B1_Control	Sox6	chr7	115742763	115743693	931	4	0.925118	0.170009	-0.76
3a_CLL_vs_B1_Control	Xirp2	chr2	67204158	67205078	921	5	0.852438	0.0950644	-0.76
3a_CLL_vs_B1_Control	Soat1	chr1	156458436	156459330	895	21	0.804243	0.0405396	-0.76
3a_CLL_vs_B1_Control	Sft2d2	chr1	165191197	165192089	893	25	0.820219	0.062446	-0.76
3a_CLL_vs_B1_Control	Tmtc1	chr6	148424056	148424917	862	4	0.781093	0.0237825	-0.76
3a_CLL_vs_B1_Control	Spata4	chr8	54606672	54607529	858	7	0.887252	0.125324	-0.76
3a_CLL_vs_B1_Control	Itpkb	chr1	180420922	180421764	843	15	0.886811	0.123651	-0.76
3a_CLL_vs_B1_Control	Elmo1	chr13	20430351	20431189	839	9	0.934973	0.171982	-0.76
3a_CLL_vs_B1_Control	Ptprt	chr2	162107929	162108764	836	6	0.882816	0.128152	-0.76
3a_CLL_vs_B1_Control	Cass4	chr2	172395049	172395867	819	11	0.859759	0.0959476	-0.76
3a_CLL_vs_B1_Control	Cacnb1	chr11	98002906	98003722	817	14	0.839207	0.0774893	-0.76
3a_CLL_vs_B1_Control	Ccdc12	chr9	110667631	110668441	811	8	0.934759	0.176158	-0.76
3a_CLL_vs_B1_Control	6430531B16Rik	chr7	139972659	139973467	809	5	0.942377	0.185504	-0.76
3a_CLL_vs_B1_Control	AK078239	chr7	139972659	139973467	809	5	0.942377	0.185504	-0.76
3a_CLL_vs_B1_Control	Fry	chr5	150456689	150457491	803	12	0.861473	0.100124	-0.76
3a_CLL_vs_B1_Control	Pax5	chr4	44565120	44565903	784	10	0.793443	0.0307263	-0.76
3a_CLL_vs_B1_Control	Atxn7l1	chr12	33150987	33151768	782	17	0.924141	0.165775	-0.76
3a_CLL_vs_B1_Control	Cmah	chr13	24450521	24451301	781	14	0.912015	0.154966	-0.76
3a_CLL_vs_B1_Control	Fam118a	chr15	85043617	85044393	777	6	0.848648	0.0917801	-0.76
3a_CLL_vs_B1_Control	Cass4	chr2	172394084	172394857	774	5	0.805953	0.0434962	-0.76
3a_CLL_vs_B1_Control	Slc25a17	chr15	81351829	81352588	760	4	0.956389	0.197005	-0.76
3a_CLL_vs_B1_Control	Clasp1	chr1	118455432	118456190	759	6	0.860149	0.105149	-0.76
3a_CLL_vs_B1_Control	Hmcn1	chr1	150883833	150884582	750	4	0.906176	0.146344	-0.76
3a_CLL_vs_B1_Control	Vps13b	chr15	35927985	35928733	749	4	0.933798	0.179045	-0.76
3a_CLL_vs_B1_Control	Rhoc	chr3	104793714	104794747	1034	9	0.862241	0.0994229	-0.76
3a_CLL_vs_B1_Control	F11r	chr1	171439073	171439813	741	11	0.839484	0.0767128	-0.76
3a_CLL_vs_B1_Control	Gabra2	chr5	71039692	71040432	741	4	0.821248	0.065975	-0.76
3a_CLL_vs_B1_Control	Spns2	chr11	72459530	72460251	722	9	0.884474	0.127073	-0.76
3a_CLL_vs_B1_Control	Adgrl4	chr3	151520785	151521499	715	4	0.801208	0.0369638	-0.76
3a_CLL_vs_B1_Control	Ccr6	chr17	8241245	8241946	702	4	0.866806	0.102961	-0.76
3a_CLL_vs_B1_Control	Lmnb1	chr18	56723387	56724081	695	7	0.799644	0.0382795	-0.76
3a_CLL_vs_B1_Control	Ak8	chr2	28718805	28719494	690	4	0.920656	0.161302	-0.76
3a_CLL_vs_B1_Control	Bcl9l	chr9	44505628	44506307	680	5	0.862253	0.106522	-0.76
3a_CLL_vs_B1_Control	Dennd5b	chr6	149088206	149088877	672	4	0.807278	0.0470778	-0.76
3a_CLL_vs_B1_Control	Gramd4	chr15	86100544	86101208	665	13	0.877911	0.122345	-0.76
3a_CLL_vs_B1_Control	Slc12a6	chr2	112300091	112300738	648	4	0.879018	0.118378	-0.76
3a_CLL_vs_B1_Control	Pou2af1	chr9	51223565	51224210	646	6	0.902712	0.147134	-0.76
3a_CLL_vs_B1_Control	Nkain2	chr10	31994751	31995390	640	5	0.860209	0.096679	-0.76
3a_CLL_vs_B1_Control	Rpa1	chr11	75341099	75341736	638	9	0.959001	0.203365	-0.76
3a_CLL_vs_B1_Control	Rab10	chr12	3283918	3284550	633	6	0.795095	0.0373525	-0.76
3a_CLL_vs_B1_Control	Slc24a3	chr2	145287839	145288471	633	7	0.868653	0.107601	-0.76
3a_CLL_vs_B1_Control	Mgrn1	chr16	4904784	4905411	628	7	0.952108	0.187887	-0.76
3a_CLL_vs_B1_Control	Tctn1	chr5	122253772	122254397	626	4	0.981461	0.225825	-0.76
3a_CLL_vs_B1_Control	Slc10a7	chr8	78556521	78557130	610	9	0.904125	0.144263	-0.76
3a_CLL_vs_B1_Control	Bco1	chr8	117122403	117123012	610	8	0.944148	0.187283	-0.76
3a_CLL_vs_B1_Control	Dcdc2c	chr12	28469412	28470015	604	8	0.891639	0.132966	-0.76
3a_CLL_vs_B1_Control	Zdhhc9	chrX	48171090	48172570	1481	4	0.818397	0.0560922	-0.76
3a_CLL_vs_B1_Control	Zbtb20	chr16	43546784	43547378	595	4	0.865972	0.103979	-0.76
3a_CLL_vs_B1_Control	Pstpip2	chr18	77821290	77821877	588	17	0.824927	0.0689869	-0.76
3a_CLL_vs_B1_Control	AK082117	chr16	40425020	40425588	569	4	0.893155	0.134745	-0.76
3a_CLL_vs_B1_Control	Lsamp	chr16	40425020	40425588	569	4	0.893155	0.134745	-0.76
3a_CLL_vs_B1_Control	Mir3470a	chr11	3332996	3333563	568	8	0.946637	0.192011	-0.76
3a_CLL_vs_B1_Control	Pik3ip1	chr11	3332996	3333563	568	8	0.946637	0.192011	-0.76
3a_CLL_vs_B1_Control	Tmeff2	chr1	51058449	51059013	565	4	0.870094	0.108243	-0.76
3a_CLL_vs_B1_Control	D10Wsu102e	chr10	83364158	83364710	553	8	0.899818	0.142028	-0.76
3a_CLL_vs_B1_Control	Zmiz1	chr14	25471457	25472009	553	9	0.82596	0.0671658	-0.76
3a_CLL_vs_B1_Control	Foxp1	chr6	99131954	99132503	550	9	0.923079	0.164983	-0.76
3a_CLL_vs_B1_Control	Slc26a11	chr11	119373702	119374245	544	4	0.795827	0.0357992	-0.76
3a_CLL_vs_B1_Control	Gm9696	chr3	59955860	59956403	544	7	0.832494	0.0693871	-0.76
3a_CLL_vs_B1_Control	Tbc1d2b	chr9	90252689	90253231	543	5	0.854044	0.0909455	-0.76
3a_CLL_vs_B1_Control	Ninj2	chr6	120152289	120152814	526	13	0.913985	0.153706	-0.76
3a_CLL_vs_B1_Control	Tec	chr5	72798418	72798933	516	4	0.836242	0.0773501	-0.76
3a_CLL_vs_B1_Control	Ift27	chr15	78171491	78172005	515	9	0.870926	0.114989	-0.76
3a_CLL_vs_B1_Control	Fhit	chr14	10924687	10925178	492	5	0.797669	0.0395605	-0.76
3a_CLL_vs_B1_Control	Sik2	chr9	50945746	50946236	491	6	0.853926	0.0921963	-0.76
3a_CLL_vs_B1_Control	Smim20	chr5	53269352	53269839	488	9	0.875168	0.116757	-0.76
3a_CLL_vs_B1_Control	Map4k3	chr17	80718789	80719267	479	14	0.932979	0.171956	-0.76
3a_CLL_vs_B1_Control	St3gal2	chr8	110930008	110930486	479	9	0.894453	0.136209	-0.76
3a_CLL_vs_B1_Control	Grhpr	chr4	44982183	44982658	476	7	0.807242	0.0490979	-0.76
3a_CLL_vs_B1_Control	Swap70	chr7	110261282	110261744	463	8	0.876163	0.118383	-0.76
3a_CLL_vs_B1_Control	Ubl3	chr5	148521989	148522444	456	6	0.832648	0.0754264	-0.76
3a_CLL_vs_B1_Control	Ldlrad3	chr2	102048549	102049000	452	9	0.829878	0.0695318	-0.76
3a_CLL_vs_B1_Control	AK079670	chr2	102048549	102049000	452	9	0.829878	0.0695318	-0.76
3a_CLL_vs_B1_Control	Creb3l2	chr6	37425235	37425680	446	8	0.889204	0.125714	-0.76
3a_CLL_vs_B1_Control	Snx30	chr4	59870323	59870762	440	10	0.806541	0.0445292	-0.76
3a_CLL_vs_B1_Control	Kif11	chr19	37381225	37381660	436	6	0.936563	0.176495	-0.76
3a_CLL_vs_B1_Control	Antxr2	chr5	98003933	98004367	435	18	0.784996	0.0270605	-0.76
3a_CLL_vs_B1_Control	Dnmt3a	chr12	3857286	3857712	427	5	0.916136	0.152429	-0.76
3a_CLL_vs_B1_Control	Rtn4rl1	chr11	75199865	75200287	423	6	0.802409	0.0415199	-0.76
3a_CLL_vs_B1_Control	Plscr1	chr9	92251100	92251507	408	7	0.809342	0.0473504	-0.76
3a_CLL_vs_B1_Control	Aig1	chr10	13861302	13861698	397	7	0.878765	0.115891	-0.76
3a_CLL_vs_B1_Control	Fam107b	chr2	3718936	3719329	394	4	0.846708	0.0914741	-0.76
3a_CLL_vs_B1_Control	4833439L19Rik	chr13	54563865	54564253	389	5	0.902374	0.142551	-0.76
3a_CLL_vs_B1_Control	Myzap	chr9	71564077	71564464	388	5	0.908018	0.144972	-0.76
3a_CLL_vs_B1_Control	Traf5	chr1	192089060	192089446	387	6	0.892466	0.128375	-0.76
3a_CLL_vs_B1_Control	Gm2447	chr3	52739946	52740331	386	18	0.874939	0.113444	-0.76
3a_CLL_vs_B1_Control	Cpq	chr15	33308179	33308559	381	5	0.869629	0.107268	-0.76
3a_CLL_vs_B1_Control	Sav1	chr12	69985720	69986084	365	10	0.800589	0.0405276	-0.76
3a_CLL_vs_B1_Control	abParts	chr12	69985720	69986084	365	10	0.800589	0.0405276	-0.76
3a_CLL_vs_B1_Control	Prdm2	chr4	143210766	143211126	361	12	0.902455	0.143308	-0.76
3a_CLL_vs_B1_Control	Vat1l	chr8	114277292	114277648	357	4	0.914555	0.156532	-0.76
3a_CLL_vs_B1_Control	A930011G23Rik	chr5	99374509	99374855	347	6	0.839819	0.0758593	-0.76
3a_CLL_vs_B1_Control	Cfap43	chr19	47883974	47884319	346	9	0.792798	0.037312	-0.76
3a_CLL_vs_B1_Control	Gsto2	chr19	47883974	47884319	346	9	0.792798	0.037312	-0.76
3a_CLL_vs_B1_Control	Phldb1	chr9	44718834	44719169	336	4	0.917858	0.15816	-0.76
3a_CLL_vs_B1_Control	Man1c1	chr4	134586525	134586858	334	4	0.859096	0.103291	-0.76
3a_CLL_vs_B1_Control	Nup210l	chr3	90126651	90126981	331	7	0.876742	0.114775	-0.76
3a_CLL_vs_B1_Control	AK028243	chrX	155917416	155917737	322	4	0.870774	0.111907	-0.76
3a_CLL_vs_B1_Control	Yipf2	chr9	21590791	21591111	321	6	0.868037	0.110128	-0.76
3a_CLL_vs_B1_Control	Agmo	chr12	37415541	37415860	320	4	0.844738	0.0829067	-0.76
3a_CLL_vs_B1_Control	Alpk2	chr18	65324492	65324803	312	6	0.913816	0.152603	-0.76
3a_CLL_vs_B1_Control	Mir466p	chr18	65324492	65324803	312	6	0.913816	0.152603	-0.76
3a_CLL_vs_B1_Control	Ly6c2	chr15	75111653	75112402	750	4	0.856452	0.0951218	-0.76
3a_CLL_vs_B1_Control	Ryr1	chr7	29005519	29005807	289	5	0.787391	0.0313438	-0.76
3a_CLL_vs_B1_Control	Ahnak	chr19	9039178	9039464	287	6	0.866519	0.107152	-0.76
3a_CLL_vs_B1_Control	Scn2a1	chr2	65704802	65705086	285	5	0.912644	0.155492	-0.76
3a_CLL_vs_B1_Control	Tcp11l2	chr10	84578282	84578565	284	10	0.88683	0.123622	-0.76
3a_CLL_vs_B1_Control	Tmem163	chr1	127601180	127601462	283	6	0.799621	0.0420761	-0.76
3a_CLL_vs_B1_Control	Grb7	chr11	98450369	98450651	283	8	0.880755	0.126231	-0.76
3a_CLL_vs_B1_Control	Mbnl2	chr14	120299313	120299594	282	4	0.82078	0.0589678	-0.76
3a_CLL_vs_B1_Control	Camk1d	chr2	5592905	5593186	282	4	0.862545	0.100756	-0.76
3a_CLL_vs_B1_Control	Jak2	chr19	29297094	29297373	280	4	0.87336	0.115218	-0.76
3a_CLL_vs_B1_Control	Hivep2	chr10	14034443	14034715	273	5	0.793492	0.0295008	-0.76
3a_CLL_vs_B1_Control	B430306N03Rik	chr17	48318249	48318518	270	5	0.908015	0.151944	-0.76
3a_CLL_vs_B1_Control	Chst11	chr10	83099782	83100048	267	4	0.91294	0.15477	-0.76
3a_CLL_vs_B1_Control	Rreb1	chr13	37847822	37848086	265	10	0.925117	0.167762	-0.76
3a_CLL_vs_B1_Control	Ppp2r4	chr2	30420609	30420861	253	4	0.918494	0.15638	-0.76
3a_CLL_vs_B1_Control	Sertad2	chr11	20585726	20585973	248	4	0.8487	0.087156	-0.76
3a_CLL_vs_B1_Control	Dusp22	chr13	30710987	30711260	274	4	0.828994	0.0696918	-0.76
3a_CLL_vs_B1_Control	Sox5	chr6	144688797	144689039	243	6	0.800752	0.0454546	-0.76
3a_CLL_vs_B1_Control	Sox5os3	chr6	144688797	144689039	243	6	0.800752	0.0454546	-0.76
3a_CLL_vs_B1_Control	Wdr17	chr8	54670649	54670890	242	4	0.894168	0.139423	-0.76
3a_CLL_vs_B1_Control	Cntnap2	chr6	45801017	45801255	239	4	0.863905	0.0997002	-0.76
3a_CLL_vs_B1_Control	Ywhaq	chr12	21410424	21410657	234	4	0.925127	0.167488	-0.76
3a_CLL_vs_B1_Control	Larp4	chr15	99979212	99979444	233	6	0.881706	0.127072	-0.76
3a_CLL_vs_B1_Control	Ptprj	chr2	90481733	90481965	233	4	0.932331	0.173913	-0.76
3a_CLL_vs_B1_Control	Nfya	chr17	48401316	48401543	228	5	0.910714	0.153846	-0.76
3a_CLL_vs_B1_Control	Dennd6a	chr14	26625965	26626188	224	6	0.845304	0.0850202	-0.76
3a_CLL_vs_B1_Control	Fbxl3	chr14	103097172	103097390	219	5	0.864085	0.106979	-0.76
3a_CLL_vs_B1_Control	Ankub1	chr3	57685130	57685347	218	4	0.944573	0.185535	-0.76
3a_CLL_vs_B1_Control	Swap70	chr7	110268857	110269071	215	6	0.89506	0.138903	-0.76
3a_CLL_vs_B1_Control	AK076925	chr1	191892858	191893070	213	4	0.900875	0.145923	-0.76
3a_CLL_vs_B1_Control	1700034H15Rik	chr1	191892858	191893070	213	4	0.900875	0.145923	-0.76
3a_CLL_vs_B1_Control	Frk	chr10	34564459	34564671	213	7	0.844037	0.089372	-0.76
3a_CLL_vs_B1_Control	Sgms1	chr19	32179510	32179722	213	5	0.790123	0.0322581	-0.76
3a_CLL_vs_B1_Control	C77080	chr4	129229040	129229251	212	7	0.917595	0.156863	-0.76
3a_CLL_vs_B1_Control	AK043174	chr1	115677175	115677380	206	4	0.854812	0.091195	-0.76
3a_CLL_vs_B1_Control	Anks1	chr17	27938431	27938632	202	6	0.894191	0.133621	-0.76
3a_CLL_vs_B1_Control	Slc7a1	chr5	148389055	148389253	199	5	0.910448	0.148936	-0.76
3a_CLL_vs_B1_Control	Ip6k1	chr9	108014276	108014464	189	6	0.865169	0.109929	-0.76
3a_CLL_vs_B1_Control	Tspan14	chr14	40928299	40928479	181	4	0.901977	0.144921	-0.76
3a_CLL_vs_B1_Control	Rps10	chr17	27631440	27631616	177	4	0.905028	0.142857	-0.76
3a_CLL_vs_B1_Control	Rassf3	chr10	121461754	121461927	174	6	0.837838	0.0833333	-0.76
3a_CLL_vs_B1_Control	Recql5	chr11	115931728	115931898	171	4	0.877358	0.118227	-0.76
3a_CLL_vs_B1_Control	Foxk1	chr5	142432589	142432756	168	6	0.852564	0.0897155	-0.76
3a_CLL_vs_B1_Control	Irf1	chr11	53773787	53773946	160	5	0.922078	0.162162	-0.76
3a_CLL_vs_B1_Control	Fam46c	chr3	100476206	100476354	149	4	0.937337	0.175732	-0.76
3a_CLL_vs_B1_Control	Aff3	chr1	38607223	38607361	139	6	0.850877	0.0962733	-0.76
3a_CLL_vs_B1_Control	Pfkfb3	chr2	11507713	11507851	139	5	0.899083	0.138889	-0.76
3a_CLL_vs_B1_Control	Bcorl1	chrX	48384175	48384310	136	5	0.934426	0.178571	-0.76
3a_CLL_vs_B1_Control	Arfgef1	chr1	10229370	10229504	135	4	0.913386	0.154255	-0.76
3a_CLL_vs_B1_Control	Pfkfb3	chr2	11532566	11532700	135	4	0.836538	0.0786517	-0.76
3a_CLL_vs_B1_Control	Akap13	chr7	75668172	75668306	135	4	0.831439	0.0725389	-0.76
3a_CLL_vs_B1_Control	Pcdh7	chr5	58062997	58063129	133	4	0.889518	0.126866	-0.76
3a_CLL_vs_B1_Control	Cmah	chr13	24444404	24444519	116	5	0.8275	0.0654288	-0.76
3a_CLL_vs_B1_Control	Echdc3	chr2	6190496	6190609	114	4	0.85628	0.0973154	-0.76
3a_CLL_vs_B1_Control	Pax5	chr4	44688602	44688710	109	4	0.816583	0.0547801	-0.76
3a_CLL_vs_B1_Control	Abhd2	chr7	79280337	79284583	4247	43	0.871354	0.118928	-0.75
3a_CLL_vs_B1_Control	Nfatc1	chr18	80637650	80641873	4224	8	0.902615	0.153419	-0.75
3a_CLL_vs_B1_Control	Gm11696	chr11	109357033	109360273	3241	22	0.90255	0.148954	-0.75
3a_CLL_vs_B1_Control	Pepd	chr7	34928742	34931467	2726	5	0.951394	0.202546	-0.75
3a_CLL_vs_B1_Control	Chchd6	chr6	89429500	89432028	2529	5	0.925421	0.174967	-0.75
3a_CLL_vs_B1_Control	Mtss1	chr15	59053607	59056000	2394	38	0.878552	0.131765	-0.75
3a_CLL_vs_B1_Control	Mark2	chr19	7309518	7311857	2340	4	0.844294	0.0931742	-0.75
3a_CLL_vs_B1_Control	Tctn1	chr5	122243134	122245431	2298	15	0.812705	0.0623044	-0.75
3a_CLL_vs_B1_Control	Lyn	chr4	3731092	3733387	2296	13	0.87931	0.134168	-0.75
3a_CLL_vs_B1_Control	Zfyve26	chr12	79258047	79260224	2178	12	0.915458	0.165295	-0.75
3a_CLL_vs_B1_Control	Lama2	chr10	27361751	27363804	2054	4	0.929627	0.183552	-0.75
3a_CLL_vs_B1_Control	E330009J07Rik	chr6	40430919	40432955	2037	15	0.836059	0.0870186	-0.75
3a_CLL_vs_B1_Control	Immp2l	chr12	41393162	41395130	1969	4	0.87007	0.11996	-0.75
3a_CLL_vs_B1_Control	AK134122	chr15	59053607	59056000	2394	38	0.878552	0.131765	-0.75
3a_CLL_vs_B1_Control	Myo1d	chr11	80713800	80715474	1675	4	0.819243	0.0659997	-0.75
3a_CLL_vs_B1_Control	Ccdc88c	chr12	101012543	101014213	1671	9	0.864151	0.110595	-0.75
3a_CLL_vs_B1_Control	AK079713	chr12	101012543	101014213	1671	9	0.864151	0.110595	-0.75
3a_CLL_vs_B1_Control	Rfx7	chr9	72589823	72591490	1668	15	0.887253	0.141981	-0.75
3a_CLL_vs_B1_Control	Htt	chr5	34907890	34909521	1632	6	0.852564	0.103112	-0.75
3a_CLL_vs_B1_Control	Nfyc	chr4	120805305	120806748	1444	6	0.925929	0.180349	-0.75
3a_CLL_vs_B1_Control	Mgmt	chr7	136936951	136938372	1422	29	0.896733	0.147844	-0.75
3a_CLL_vs_B1_Control	Card11	chr5	140930288	140931699	1412	11	0.894214	0.149578	-0.75
3a_CLL_vs_B1_Control	Ttc7	chr17	87379009	87380411	1403	9	0.81003	0.0604319	-0.75
3a_CLL_vs_B1_Control	Stk10	chr11	32546132	32547531	1400	11	0.901438	0.147256	-0.75
3a_CLL_vs_B1_Control	Tec	chr5	72757718	72759082	1365	11	0.868676	0.118399	-0.75
3a_CLL_vs_B1_Control	Abcg2	chr6	58658892	58660222	1331	4	0.935109	0.182158	-0.75
3a_CLL_vs_B1_Control	Dyrk1a	chr16	94602481	94603785	1305	8	0.843762	0.0905059	-0.75
3a_CLL_vs_B1_Control	Itm2b	chr14	73375545	73376809	1265	11	0.942056	0.191751	-0.75
3a_CLL_vs_B1_Control	Ppp2r5c	chr12	110493614	110494864	1251	7	0.786223	0.0413047	-0.75
3a_CLL_vs_B1_Control	Elmo1	chr13	20382191	20383405	1215	5	0.873655	0.121881	-0.75
3a_CLL_vs_B1_Control	Rere	chr4	150457243	150458449	1207	15	0.94682	0.199119	-0.75
3a_CLL_vs_B1_Control	Rab4b	chr7	27168257	27169638	1382	10	0.87227	0.126066	-0.75
3a_CLL_vs_B1_Control	Tmem161b	chr13	84239423	84240615	1193	7	0.881408	0.135131	-0.75
3a_CLL_vs_B1_Control	Psap	chr10	60300757	60301935	1179	6	0.966355	0.219848	-0.75
3a_CLL_vs_B1_Control	Map4k2	chr19	6344955	6346126	1172	11	0.857931	0.110615	-0.75
3a_CLL_vs_B1_Control	Nptn	chr9	58603175	58604343	1169	4	0.849875	0.104677	-0.75
3a_CLL_vs_B1_Control	Dcaf12	chr4	41311688	41312820	1133	12	0.790855	0.0442749	-0.75
3a_CLL_vs_B1_Control	Prkcb	chr7	122381065	122382193	1129	9	0.85929	0.113348	-0.75
3a_CLL_vs_B1_Control	Emilin2	chr17	71294779	71295872	1094	19	0.884622	0.13779	-0.75
3a_CLL_vs_B1_Control	Emp3	chr7	45918633	45919718	1086	14	0.910161	0.162117	-0.75
3a_CLL_vs_B1_Control	Snx8	chr5	140380858	140381908	1051	15	0.9349	0.190085	-0.75
3a_CLL_vs_B1_Control	B4galt5	chr2	167299019	167300068	1050	7	0.847154	0.0994979	-0.75
3a_CLL_vs_B1_Control	Redrum	chr18	54442500	54443545	1046	7	0.918389	0.173693	-0.75
3a_CLL_vs_B1_Control	Igf1r	chr7	68153059	68154098	1040	23	0.896999	0.146675	-0.75
3a_CLL_vs_B1_Control	Spink2	chr5	77206060	77207083	1024	8	0.8055	0.0555367	-0.75
3a_CLL_vs_B1_Control	Frmd3	chr4	74182306	74183327	1022	4	0.809914	0.065018	-0.75
3a_CLL_vs_B1_Control	Notch2	chr3	98016443	98017410	968	7	0.937148	0.185708	-0.75
3a_CLL_vs_B1_Control	Snap29	chr16	17410102	17411066	965	9	0.812008	0.0671679	-0.75
3a_CLL_vs_B1_Control	Ezh2	chr6	47587239	47588192	954	4	0.842137	0.0880827	-0.75
3a_CLL_vs_B1_Control	4930515L03Rik	chr2	16992412	16993314	903	5	0.914313	0.168624	-0.75
3a_CLL_vs_B1_Control	Slc9a4	chr1	40605106	40606002	897	5	0.81689	0.0699856	-0.75
3a_CLL_vs_B1_Control	Baiap2l1	chr5	144278182	144279075	894	13	0.845859	0.0941087	-0.75
3a_CLL_vs_B1_Control	Gm15708	chr5	144278182	144279075	894	13	0.845859	0.0941087	-0.75
3a_CLL_vs_B1_Control	Bri3	chr5	144278182	144279075	894	13	0.845859	0.0941087	-0.75
3a_CLL_vs_B1_Control	Cntnap2	chr6	45101732	45102618	887	4	0.794053	0.0478697	-0.75
3a_CLL_vs_B1_Control	Znfx1	chr2	167053002	167053886	885	13	0.853951	0.1031	-0.75
3a_CLL_vs_B1_Control	Tmem236	chr2	14206760	14207629	870	5	0.864975	0.115466	-0.75
3a_CLL_vs_B1_Control	Tnfrsf13b	chr11	61130091	61130957	867	10	0.891189	0.146083	-0.75
3a_CLL_vs_B1_Control	Qk	chr17	10293793	10294658	866	7	0.811347	0.0665404	-0.75
3a_CLL_vs_B1_Control	Gng7	chr10	80962019	80962864	846	11	0.856392	0.105653	-0.75
3a_CLL_vs_B1_Control	Itgbl1	chr14	123850551	123851377	827	6	0.800054	0.0490149	-0.75
3a_CLL_vs_B1_Control	Mep1a	chr17	43478110	43478935	826	6	0.912293	0.165573	-0.75
3a_CLL_vs_B1_Control	Rabgap1l	chr1	160310128	160310952	825	13	0.866489	0.114794	-0.75
3a_CLL_vs_B1_Control	Vsig10	chr5	117347229	117348053	825	6	0.912253	0.162143	-0.75
3a_CLL_vs_B1_Control	Dtnb	chr12	3736959	3737772	814	20	0.90773	0.155081	-0.75
3a_CLL_vs_B1_Control	Atxn1	chr13	45849259	45850064	806	7	0.845907	0.0958418	-0.75
3a_CLL_vs_B1_Control	Dennd1b	chr1	139006928	139007732	805	10	0.848201	0.0965875	-0.75
3a_CLL_vs_B1_Control	Abhd17b	chr19	21669915	21670709	795	9	0.875874	0.129876	-0.75
3a_CLL_vs_B1_Control	Dguok	chr6	83483230	83484023	794	12	0.890596	0.142579	-0.75
3a_CLL_vs_B1_Control	Mecom	chr3	30328868	30329653	786	4	0.797663	0.0508744	-0.75
3a_CLL_vs_B1_Control	Sgpl1	chr10	61144633	61145407	775	6	0.880139	0.130942	-0.75
3a_CLL_vs_B1_Control	Plxnc1	chr10	94915385	94916146	762	17	0.912716	0.162538	-0.75
3a_CLL_vs_B1_Control	Cxcr5	chr9	44513318	44514073	756	8	0.884336	0.13291	-0.75
3a_CLL_vs_B1_Control	Hhip	chr8	79975498	79976251	754	5	0.831636	0.0845427	-0.75
3a_CLL_vs_B1_Control	Pced1b	chr15	97343588	97344330	743	9	0.919476	0.168124	-0.75
3a_CLL_vs_B1_Control	Usp12	chr5	146757443	146758177	735	10	0.779767	0.0333619	-0.75
3a_CLL_vs_B1_Control	Mthfd1	chr12	76304696	76305425	730	13	0.880884	0.129635	-0.75
3a_CLL_vs_B1_Control	Lsp1	chr7	142487497	142488225	729	9	0.863142	0.112259	-0.75
3a_CLL_vs_B1_Control	Abi1	chr2	23024030	23024755	726	7	0.861788	0.113943	-0.75
3a_CLL_vs_B1_Control	Cdr2l	chr11	115394390	115395113	724	4	0.830441	0.0801364	-0.75
3a_CLL_vs_B1_Control	1110051M20Rik	chr2	91380156	91380865	710	4	0.919011	0.172371	-0.75
3a_CLL_vs_B1_Control	Cdh23	chr10	60368101	60368805	705	8	0.867974	0.115994	-0.75
3a_CLL_vs_B1_Control	4632428N05Rik	chr10	60368101	60368805	705	8	0.867974	0.115994	-0.75
3a_CLL_vs_B1_Control	AK135262	chr11	106661569	106662263	695	9	0.927924	0.180521	-0.75
3a_CLL_vs_B1_Control	Pecam1	chr11	106661569	106662263	695	9	0.927924	0.180521	-0.75
3a_CLL_vs_B1_Control	Dpp6	chr5	27070699	27071375	677	5	0.893041	0.140313	-0.75
3a_CLL_vs_B1_Control	Slc25a53	chrX	136997594	136998266	673	4	0.817033	0.0721398	-0.75
3a_CLL_vs_B1_Control	Suco	chr1	161817397	161818066	670	8	0.904286	0.154548	-0.75
3a_CLL_vs_B1_Control	Rap1gap2	chr11	74551903	74552571	669	6	0.895004	0.143956	-0.75
3a_CLL_vs_B1_Control	Snx29	chr16	11576054	11576715	662	4	0.802308	0.0551802	-0.75
3a_CLL_vs_B1_Control	Elf1	chr14	79558278	79558935	658	13	0.820921	0.0764193	-0.75
3a_CLL_vs_B1_Control	Pdzd2	chr15	12591691	12592348	658	12	0.807113	0.0617025	-0.75
3a_CLL_vs_B1_Control	Zdhhc6	chr19	55311626	55312283	658	14	0.818869	0.0650134	-0.75
3a_CLL_vs_B1_Control	Sacm1l	chr9	123577893	123578547	655	9	0.932221	0.183385	-0.75
3a_CLL_vs_B1_Control	Npas3	chr12	53606818	53607468	651	5	0.8514	0.101629	-0.75
3a_CLL_vs_B1_Control	Macrod2	chr2	141090083	141090714	632	4	0.858215	0.110953	-0.75
3a_CLL_vs_B1_Control	Atcayos	chr10	81202721	81203339	619	5	0.902824	0.152241	-0.75
3a_CLL_vs_B1_Control	Pik3cg	chr12	32202540	32203158	619	9	0.803645	0.0549854	-0.75
3a_CLL_vs_B1_Control	Fgf12	chr16	28212223	28212840	618	4	0.86697	0.113015	-0.75
3a_CLL_vs_B1_Control	Api5	chr2	94431651	94432267	617	8	0.908788	0.157709	-0.75
3a_CLL_vs_B1_Control	Fam189a1	chr7	64986773	64987386	614	4	0.790838	0.0391414	-0.75
3a_CLL_vs_B1_Control	Tpm3	chr3	90095595	90096202	608	10	0.819911	0.067041	-0.75
3a_CLL_vs_B1_Control	TRAV6D-7	chr14	53087816	53088421	606	6	0.903057	0.156776	-0.75
3a_CLL_vs_B1_Control	Trav14n-3	chr14	53087816	53088421	606	6	0.903057	0.156776	-0.75
3a_CLL_vs_B1_Control	Pid1	chr1	84261507	84262110	604	4	0.888346	0.133997	-0.75
3a_CLL_vs_B1_Control	Clic4	chr4	135255024	135255627	604	9	0.872248	0.125552	-0.75
3a_CLL_vs_B1_Control	Mgat5	chr1	127219390	127219990	601	7	0.780311	0.0356593	-0.75
3a_CLL_vs_B1_Control	Ncor2	chr5	125171232	125171811	580	9	0.878901	0.130988	-0.75
3a_CLL_vs_B1_Control	Ppa2	chr3	133334099	133334665	567	7	0.877812	0.125125	-0.75
3a_CLL_vs_B1_Control	Bc1	chr10	79942063	79942619	557	8	0.922297	0.171286	-0.75
3a_CLL_vs_B1_Control	Arid3a	chr10	79942063	79942619	557	8	0.922297	0.171286	-0.75
3a_CLL_vs_B1_Control	Nf2	chr11	4833375	4833924	550	4	0.8725	0.12586	-0.75
3a_CLL_vs_B1_Control	Galnt12	chr4	47093117	47093660	544	8	0.873152	0.120377	-0.75
3a_CLL_vs_B1_Control	Zfp385a	chr15	103336256	103336785	530	5	0.788541	0.0401812	-0.75
3a_CLL_vs_B1_Control	Asap1	chr15	64103005	64103533	529	11	0.860261	0.114536	-0.75
3a_CLL_vs_B1_Control	Cyp4x1	chr4	115131063	115131591	529	5	0.868331	0.116992	-0.75
3a_CLL_vs_B1_Control	Ehd4	chr2	120138423	120138948	526	5	0.835967	0.0858211	-0.75
3a_CLL_vs_B1_Control	Gnb1	chr4	155557845	155558369	525	9	0.84847	0.0943309	-0.75
3a_CLL_vs_B1_Control	Kif3b	chr2	153301025	153301538	514	7	0.949435	0.198973	-0.75
3a_CLL_vs_B1_Control	1700072O05Rik	chr6	120568823	120569330	508	5	0.897511	0.148525	-0.75
3a_CLL_vs_B1_Control	Fam168b	chr1	34827521	34828014	494	6	0.867341	0.116104	-0.75
3a_CLL_vs_B1_Control	Lrrtm3	chr10	63970289	63970774	486	4	0.871951	0.12061	-0.75
3a_CLL_vs_B1_Control	Ctnna3	chr10	63970289	63970774	486	4	0.871951	0.12061	-0.75
3a_CLL_vs_B1_Control	Wasf2	chr4	133161840	133162317	478	9	0.901645	0.147376	-0.75
3a_CLL_vs_B1_Control	Clip1	chr5	123585797	123586274	478	7	0.862583	0.114153	-0.75
3a_CLL_vs_B1_Control	Cbl	chr9	44170302	44170778	477	8	0.917224	0.168288	-0.75
3a_CLL_vs_B1_Control	Celf2	chr2	6618775	6619247	473	4	0.814745	0.0673077	-0.75
3a_CLL_vs_B1_Control	Ccdc172	chr19	58519062	58519532	471	4	0.970646	0.217371	-0.75
3a_CLL_vs_B1_Control	Rnf114	chr2	167509655	167510124	470	4	0.837856	0.0926959	-0.75
3a_CLL_vs_B1_Control	Smtn	chr11	3531852	3532314	463	5	0.955383	0.203639	-0.75
3a_CLL_vs_B1_Control	Scml4	chr10	42951830	42952291	462	4	0.781039	0.0339845	-0.75
3a_CLL_vs_B1_Control	Cluap1	chr16	3929732	3930182	451	15	0.87108	0.119103	-0.75
3a_CLL_vs_B1_Control	4930558K02Rik	chr1	161974940	161975383	444	12	0.818179	0.0731518	-0.75
3a_CLL_vs_B1_Control	Psap	chr10	60280659	60281102	444	5	0.830692	0.0821285	-0.75
3a_CLL_vs_B1_Control	Dhx35	chr2	158845268	158845711	444	11	0.918	0.166769	-0.75
3a_CLL_vs_B1_Control	Atp5h	chr11	115416662	115417095	434	8	0.823019	0.0693693	-0.75
3a_CLL_vs_B1_Control	Prkca	chr11	108247414	108247845	432	8	0.893014	0.148037	-0.75
3a_CLL_vs_B1_Control	Eif5b	chr1	38011314	38011740	427	4	0.844111	0.0952099	-0.75
3a_CLL_vs_B1_Control	Raph1	chr1	60533852	60534264	413	7	0.913276	0.161969	-0.75
3a_CLL_vs_B1_Control	Gtf2ird2	chr5	134191491	134191898	408	10	0.893048	0.147535	-0.75
3a_CLL_vs_B1_Control	Nfatc1	chr18	80679962	80680363	402	9	0.876793	0.12259	-0.75
3a_CLL_vs_B1_Control	Sod2	chr17	13009183	13009580	398	5	0.884394	0.133385	-0.75
3a_CLL_vs_B1_Control	G3bp1	chr11	55491193	55491587	395	6	0.874653	0.121169	-0.75
3a_CLL_vs_B1_Control	Itgae	chr11	73131853	73132246	394	7	0.89819	0.146932	-0.75
3a_CLL_vs_B1_Control	Arid1b	chr17	5277291	5277681	391	9	0.788168	0.0432966	-0.75
3a_CLL_vs_B1_Control	Lyrm7	chr11	54846904	54847293	390	5	0.844469	0.093468	-0.75
3a_CLL_vs_B1_Control	Itgb8	chr12	119202749	119203138	390	5	0.850972	0.0988276	-0.75
3a_CLL_vs_B1_Control	Gabbr2	chr4	46717666	46718049	384	5	0.92503	0.175	-0.75
3a_CLL_vs_B1_Control	Zbtb38	chr9	96712467	96712849	383	12	0.937665	0.187621	-0.75
3a_CLL_vs_B1_Control	Atf4	chr15	80257164	80258334	1171	12	0.924039	0.178873	-0.75
3a_CLL_vs_B1_Control	Dyx1c1	chr9	72963159	72963539	381	6	0.811913	0.0654493	-0.75
3a_CLL_vs_B1_Control	Gnb1	chr4	155519174	155519546	373	11	0.935131	0.182842	-0.75
3a_CLL_vs_B1_Control	Ptpn2	chr18	67720090	67720460	371	7	0.820355	0.0729111	-0.75
3a_CLL_vs_B1_Control	Synj2	chr17	5959251	5959620	370	4	0.775514	0.026179	-0.75
3a_CLL_vs_B1_Control	Stau1	chr2	166985389	166985756	368	5	0.901247	0.150444	-0.75
3a_CLL_vs_B1_Control	Irak2	chr6	113689898	113690265	368	5	0.928571	0.176198	-0.75
3a_CLL_vs_B1_Control	Rhobtb2	chr14	69820786	69821150	365	7	0.840871	0.0894217	-0.75
3a_CLL_vs_B1_Control	Cep192	chr18	67807164	67807524	361	7	0.886361	0.139615	-0.75
3a_CLL_vs_B1_Control	Tfeb	chr17	47758889	47759247	359	5	0.779529	0.029656	-0.75
3a_CLL_vs_B1_Control	Xxylt1	chr16	30976136	30976493	358	7	0.913667	0.165867	-0.75
3a_CLL_vs_B1_Control	3110099E03Rik	chr2	115496873	115497229	357	6	0.913106	0.163526	-0.75
3a_CLL_vs_B1_Control	Jade2	chr11	51819610	51819961	352	8	0.893696	0.143977	-0.75
3a_CLL_vs_B1_Control	Prune2	chr19	17086425	17086771	347	4	0.765483	0.0156402	-0.75
3a_CLL_vs_B1_Control	9530036O11Rik	chr5	28929645	28929988	344	4	0.850032	0.105475	-0.75
3a_CLL_vs_B1_Control	Ttc7b	chr12	100397413	100397754	342	5	0.913975	0.164509	-0.75
3a_CLL_vs_B1_Control	Rapgef1	chr2	29674070	29674411	342	5	0.831641	0.0841804	-0.75
3a_CLL_vs_B1_Control	Ptprr	chr10	116041238	116041578	341	4	0.857464	0.109874	-0.75
3a_CLL_vs_B1_Control	Elmo1	chr13	20323523	20323861	339	5	0.902882	0.157088	-0.75
3a_CLL_vs_B1_Control	Bach2os	chr4	32563969	32564307	339	4	0.790118	0.039501	-0.75
3a_CLL_vs_B1_Control	Bach2	chr4	32563969	32564307	339	4	0.790118	0.039501	-0.75
3a_CLL_vs_B1_Control	Srpk2	chr5	23599978	23600298	321	5	0.923764	0.178826	-0.75
3a_CLL_vs_B1_Control	Eno3	chr11	70659141	70659458	318	7	0.923392	0.17575	-0.75
3a_CLL_vs_B1_Control	Hs6st2	chrX	51644283	51644600	318	5	0.845981	0.0991141	-0.75
3a_CLL_vs_B1_Control	Zbtb11	chr16	55982199	55982515	317	7	0.885064	0.139027	-0.75
3a_CLL_vs_B1_Control	Anp32a	chr9	62346634	62346950	317	9	0.805576	0.0564028	-0.75
3a_CLL_vs_B1_Control	Fam214a	chr9	74990140	74990455	316	4	0.875519	0.122881	-0.75
3a_CLL_vs_B1_Control	Stk3	chr15	34927934	34928248	315	6	0.892709	0.143951	-0.75
3a_CLL_vs_B1_Control	Hvcn1	chr5	122236799	122237108	310	5	0.889028	0.144477	-0.75
3a_CLL_vs_B1_Control	Cntnap2	chr6	45385380	45385688	309	4	0.904996	0.157382	-0.75
3a_CLL_vs_B1_Control	Ptprj	chr2	90565784	90566091	308	4	0.786078	0.0327706	-0.75
3a_CLL_vs_B1_Control	Kcnma1	chr14	23891431	23891730	300	4	0.776928	0.0306704	-0.75
3a_CLL_vs_B1_Control	Luzp2	chr7	54950534	54950829	296	6	0.791066	0.040057	-0.75
3a_CLL_vs_B1_Control	Dgkg	chr16	22552443	22552737	295	5	0.819814	0.0730573	-0.75
3a_CLL_vs_B1_Control	Tmtc2	chr10	105320909	105321201	293	6	0.899567	0.146446	-0.75
3a_CLL_vs_B1_Control	Ryk	chr9	102878747	102879039	293	7	0.87209	0.125035	-0.75
3a_CLL_vs_B1_Control	Mboat2	chr12	24913206	24913497	292	5	0.853704	0.109126	-0.75
3a_CLL_vs_B1_Control	Zfp287	chr11	62718204	62718494	291	5	0.937096	0.192365	-0.75
3a_CLL_vs_B1_Control	Fnbp1	chr2	31059881	31060164	284	7	0.849924	0.0963847	-0.75
3a_CLL_vs_B1_Control	Hnrnpl	chr7	28819936	28820219	284	8	0.876825	0.130078	-0.75
3a_CLL_vs_B1_Control	Dagla	chr19	10298054	10298336	283	7	0.941113	0.191953	-0.75
3a_CLL_vs_B1_Control	Polr3b	chr10	84659009	84659289	281	4	0.859018	0.107375	-0.75
3a_CLL_vs_B1_Control	1700025F22Rik	chr19	11164052	11164330	279	9	0.920558	0.173785	-0.75
3a_CLL_vs_B1_Control	Rcbtb2	chr14	73176342	73176611	270	4	0.826456	0.0818422	-0.75
3a_CLL_vs_B1_Control	AK139359	chr15	102659874	102660138	265	4	0.951418	0.205928	-0.75
3a_CLL_vs_B1_Control	Negr1	chr3	157122995	157123255	261	4	0.882853	0.131016	-0.75
3a_CLL_vs_B1_Control	Nubp1	chr16	10417999	10418258	260	4	0.813294	0.061468	-0.75
3a_CLL_vs_B1_Control	Spidr	chr16	15981672	15981927	256	8	0.809408	0.0632257	-0.75
3a_CLL_vs_B1_Control	Xpo4	chr14	57646031	57646285	255	4	0.838457	0.08768	-0.75
3a_CLL_vs_B1_Control	Lats2	chr14	57646031	57646285	255	4	0.838457	0.08768	-0.75
3a_CLL_vs_B1_Control	Fhit	chr14	9669968	9670218	251	4	0.924945	0.171717	-0.75
3a_CLL_vs_B1_Control	1600020E01Rik	chr6	86535437	86535687	251	4	0.916667	0.164179	-0.75
3a_CLL_vs_B1_Control	Spag16	chr1	70610345	70610594	250	4	0.870183	0.123746	-0.75
3a_CLL_vs_B1_Control	Arfip1	chr3	84658023	84658272	250	4	0.890869	0.140435	-0.75
3a_CLL_vs_B1_Control	Ergic1	chr17	26606471	26606717	247	6	0.949029	0.202166	-0.75
3a_CLL_vs_B1_Control	Fam208a	chr14	27470938	27471182	245	4	0.933945	0.183204	-0.75
3a_CLL_vs_B1_Control	Park2	chr17	10963384	10963628	245	4	0.792937	0.0469799	-0.75
3a_CLL_vs_B1_Control	Card10	chr15	78782864	78783105	242	5	0.84127	0.0930233	-0.75
3a_CLL_vs_B1_Control	2015-09-09	chr11	117261398	117261637	240	5	0.899926	0.152137	-0.75
3a_CLL_vs_B1_Control	Grip1	chr10	119581125	119581360	236	4	0.903681	0.154969	-0.75
3a_CLL_vs_B1_Control	AK148422	chr14	73375545	73376809	1265	11	0.942056	0.191751	-0.75
3a_CLL_vs_B1_Control	Abcc4	chr14	118649046	118649279	234	8	0.870103	0.124989	-0.75
3a_CLL_vs_B1_Control	Adora2a	chr10	75330727	75330958	232	7	0.920204	0.172131	-0.75
3a_CLL_vs_B1_Control	Orai2	chr5	136148542	136148769	228	4	0.780826	0.0266805	-0.75
3a_CLL_vs_B1_Control	Nup93	chr8	94304106	94304332	227	4	0.982584	0.237617	-0.75
3a_CLL_vs_B1_Control	Tigit	chr16	43659291	43659514	224	4	0.838428	0.0895522	-0.75
3a_CLL_vs_B1_Control	Zbtb20	chr16	43659291	43659514	224	4	0.838428	0.0895522	-0.75
3a_CLL_vs_B1_Control	Stag1	chr9	100696915	100697138	224	4	0.879656	0.12766	-0.75
3a_CLL_vs_B1_Control	Tpd52	chr3	8997559	8997778	220	5	0.978495	0.224138	-0.75
3a_CLL_vs_B1_Control	Prkce	chr17	86443286	86443504	219	4	0.869089	0.123963	-0.75
3a_CLL_vs_B1_Control	Maml3	chr3	51778574	51778790	217	5	0.787879	0.0363636	-0.75
3a_CLL_vs_B1_Control	AK144274	chr11	45192467	45192679	213	4	0.810248	0.0579954	-0.75
3a_CLL_vs_B1_Control	Dock4	chr12	40727349	40727561	213	4	0.928177	0.178715	-0.75
3a_CLL_vs_B1_Control	Cask	chrX	13596195	13596407	213	5	0.909722	0.15873	-0.75
3a_CLL_vs_B1_Control	Plxna2	chr1	194753841	194754052	212	4	0.792208	0.0403587	-0.75
3a_CLL_vs_B1_Control	Abi3bp	chr16	56602850	56603059	210	4	0.92804	0.177419	-0.75
3a_CLL_vs_B1_Control	Ncoa5	chr2	165026896	165027099	204	6	0.820796	0.0731707	-0.75
3a_CLL_vs_B1_Control	AK084733	chr5	144278182	144279075	894	13	0.845859	0.0941087	-0.75
3a_CLL_vs_B1_Control	AK043922	chr12	7625674	7625874	201	4	0.851759	0.100592	-0.75
3a_CLL_vs_B1_Control	Card11	chr5	140975993	140976192	200	4	0.825112	0.079646	-0.75
3a_CLL_vs_B1_Control	Epb4.1l4b	chr4	57086735	57086923	189	6	0.842377	0.0973783	-0.75
3a_CLL_vs_B1_Control	Mybl1	chr1	9695580	9695767	188	4	0.894737	0.148289	-0.75
3a_CLL_vs_B1_Control	Asap2	chr12	21199570	21199754	185	5	0.86101	0.114958	-0.75
3a_CLL_vs_B1_Control	Csnk2a1	chr2	152235239	152235419	181	4	0.857357	0.107772	-0.75
3a_CLL_vs_B1_Control	Osbpl3	chr6	50353901	50354080	180	5	0.927273	0.176471	-0.75
3a_CLL_vs_B1_Control	Lrrc16a	chr13	24204184	24204359	176	4	0.878412	0.133028	-0.75
3a_CLL_vs_B1_Control	Pvt1	chr15	62330701	62330876	176	5	0.899083	0.148649	-0.75
3a_CLL_vs_B1_Control	Taf12	chr4	132275885	132276060	176	4	0.893983	0.149123	-0.75
3a_CLL_vs_B1_Control	Ndst1	chr18	60711411	60711582	172	4	0.826355	0.0727848	-0.75
3a_CLL_vs_B1_Control	Gm5155	chr7	17874165	17874336	172	4	0.839196	0.0915033	-0.75
3a_CLL_vs_B1_Control	Sft2d3	chr18	31909680	31909849	170	4	0.782462	0.03125	-0.75
3a_CLL_vs_B1_Control	Cltc	chr11	86708210	86708378	169	4	0.873377	0.124352	-0.75
3a_CLL_vs_B1_Control	Celf2	chr2	6712185	6712353	169	7	0.83053	0.0806659	-0.75
3a_CLL_vs_B1_Control	Prkce	chr17	86303897	86304056	160	4	0.941176	0.195122	-0.75
3a_CLL_vs_B1_Control	Rabggtb	chr3	153907373	153907530	158	6	0.887981	0.134956	-0.75
3a_CLL_vs_B1_Control	Ap1b1	chr11	4987977	4988130	154	4	0.780899	0.027027	-0.75
3a_CLL_vs_B1_Control	Ptprd	chr4	76688596	76688746	151	4	0.876884	0.128378	-0.75
3a_CLL_vs_B1_Control	Zbtb38	chr9	96752512	96752662	151	5	0.82716	0.0769231	-0.75
3a_CLL_vs_B1_Control	E030011O05Rik	chr9	96752512	96752662	151	5	0.82716	0.0769231	-0.75
3a_CLL_vs_B1_Control	Pdzd8	chr19	59341195	59341335	141	4	0.832817	0.0852018	-0.75
3a_CLL_vs_B1_Control	Cngb3	chr4	19380081	19380217	137	6	0.845659	0.099359	-0.75
3a_CLL_vs_B1_Control	Wipf1	chr2	73509129	73509264	136	4	0.780899	0.0338983	-0.75
3a_CLL_vs_B1_Control	Bcl2	chr1	106587126	106587258	133	4	0.822959	0.0722394	-0.75
3a_CLL_vs_B1_Control	Bzw2	chr12	36137335	36137467	133	4	0.769784	0.0238095	-0.75
3a_CLL_vs_B1_Control	Nkain3	chr4	20748916	20749048	133	4	0.862163	0.11306	-0.75
3a_CLL_vs_B1_Control	Rad51	chr2	119116262	119116393	132	4	0.867627	0.120536	-0.75
3a_CLL_vs_B1_Control	Dip2b	chr15	100204999	100205129	131	4	0.826087	0.0762712	-0.75
3a_CLL_vs_B1_Control	AK054493	chr17	73251864	73251987	124	8	0.914172	0.161654	-0.75
3a_CLL_vs_B1_Control	Dnajc16	chr4	141767021	141767144	124	5	0.821053	0.0714286	-0.75
3a_CLL_vs_B1_Control	Srpx	chrX	10091402	10091525	124	4	0.84585	0.0979021	-0.75
3a_CLL_vs_B1_Control	Rpgr	chrX	10091402	10091525	124	4	0.84585	0.0979021	-0.75
3a_CLL_vs_B1_Control	Pecam1	chr11	106663845	106663965	121	4	0.894737	0.148241	-0.75
3a_CLL_vs_B1_Control	Mylpf	chr7	127212562	127212682	121	5	0.923077	0.173077	-0.75
3a_CLL_vs_B1_Control	Vmn2r10	chr5	108998706	108998824	119	5	0.862069	0.112903	-0.75
3a_CLL_vs_B1_Control	Sugct	chr13	17630123	17630239	117	4	0.882065	0.132945	-0.75
3a_CLL_vs_B1_Control	Sft2d1	chr17	8314120	8314229	110	4	0.862887	0.112343	-0.75
3a_CLL_vs_B1_Control	Nr1h5	chr3	102947818	102947923	106	4	0.90493	0.151052	-0.75
3a_CLL_vs_B1_Control	Cntln	chr4	85126580	85126685	106	4	0.903752	0.150171	-0.75
3a_CLL_vs_B1_Control	AK077405	chr2	167579313	167579417	105	4	0.901302	0.148521	-0.75
3a_CLL_vs_B1_Control	Tet2	chr3	133487051	133487155	105	5	0.929293	0.181818	-0.75
3a_CLL_vs_B1_Control	Aldh3b1	chr19	3924599	3931509	6911	24	0.882622	0.141383	-0.74
3a_CLL_vs_B1_Control	Gm15987	chr6	128967137	128971116	3980	16	0.878172	0.135617	-0.74
3a_CLL_vs_B1_Control	Clec2g	chr6	128967137	128971116	3980	16	0.878172	0.135617	-0.74
3a_CLL_vs_B1_Control	Ackr2	chr9	121905749	121909283	3535	35	0.892609	0.157601	-0.74
3a_CLL_vs_B1_Control	Hip1r	chr5	123988492	123991913	3422	5	0.866951	0.124926	-0.74
3a_CLL_vs_B1_Control	Hn1	chr11	115508900	115511541	2642	9	0.795066	0.0516025	-0.74
3a_CLL_vs_B1_Control	Hipk1	chr3	103775017	103777541	2525	13	0.855013	0.114777	-0.74
3a_CLL_vs_B1_Control	AK016162	chr3	103775017	103777541	2525	13	0.855013	0.114777	-0.74
3a_CLL_vs_B1_Control	Cpq	chr15	33358869	33361265	2397	4	0.84423	0.109618	-0.74
3a_CLL_vs_B1_Control	Trio	chr15	27732053	27734426	2374	22	0.855177	0.115167	-0.74
3a_CLL_vs_B1_Control	Calhm2	chr19	47134517	47136827	2311	9	0.814025	0.0723191	-0.74
3a_CLL_vs_B1_Control	Ncoa3	chr2	166008611	166010806	2196	28	0.872625	0.128944	-0.74
3a_CLL_vs_B1_Control	Dnajc7	chr11	100595828	100598004	2177	28	0.882573	0.138499	-0.74
3a_CLL_vs_B1_Control	Mcu	chr10	59592766	59594887	2122	26	0.896496	0.154554	-0.74
3a_CLL_vs_B1_Control	Pitpnm2	chr5	124206371	124208367	1997	17	0.865968	0.127401	-0.74
3a_CLL_vs_B1_Control	Eif2ak3	chr6	70866220	70868189	1970	29	0.873845	0.130935	-0.74
3a_CLL_vs_B1_Control	Actn4	chr7	28923669	28925585	1917	11	0.885455	0.145686	-0.74
3a_CLL_vs_B1_Control	Ckap4	chr10	84531108	84532966	1859	15	0.794787	0.0506261	-0.74
3a_CLL_vs_B1_Control	Man1c1	chr4	134615976	134617754	1779	8	0.879571	0.144104	-0.74
3a_CLL_vs_B1_Control	Dirc2	chr16	35702730	35704481	1752	14	0.872587	0.136824	-0.74
3a_CLL_vs_B1_Control	Mapk1	chr16	17006250	17007946	1697	9	0.831525	0.0938881	-0.74
3a_CLL_vs_B1_Control	Macrod2	chr2	140722116	140723804	1689	4	0.925929	0.186782	-0.74
3a_CLL_vs_B1_Control	Pik3cg	chr12	32193431	32195101	1671	16	0.833798	0.0952592	-0.74
3a_CLL_vs_B1_Control	Fam168b	chr1	34828599	34830202	1604	9	0.917098	0.179597	-0.74
3a_CLL_vs_B1_Control	Kdm4a	chr4	118152108	118153632	1525	26	0.883072	0.141985	-0.74
3a_CLL_vs_B1_Control	Ubac2	chr14	122010516	122012028	1513	33	0.854432	0.117952	-0.74
3a_CLL_vs_B1_Control	Entpd1	chr19	40701914	40703426	1513	12	0.839995	0.098997	-0.74
3a_CLL_vs_B1_Control	Dcbld2	chr16	58464515	58465999	1485	14	0.917619	0.180669	-0.74
3a_CLL_vs_B1_Control	Itgb1	chr8	128695235	128696716	1482	6	0.938441	0.199002	-0.74
3a_CLL_vs_B1_Control	Rbms3	chr9	117571739	117573205	1467	5	0.883737	0.140092	-0.74
3a_CLL_vs_B1_Control	Trappc12	chr12	28714096	28715548	1453	14	0.859438	0.123791	-0.74
3a_CLL_vs_B1_Control	Pik3c2b	chr1	133076551	133077997	1447	12	0.853399	0.114366	-0.74
3a_CLL_vs_B1_Control	Csmd1	chr8	16075656	16076993	1338	6	0.835366	0.0922256	-0.74
3a_CLL_vs_B1_Control	1110059E24Rik	chr19	21605052	21606321	1270	15	0.891314	0.148849	-0.74
3a_CLL_vs_B1_Control	Grm7	chr6	111052312	111053557	1246	5	0.802317	0.0671296	-0.74
3a_CLL_vs_B1_Control	Prr5	chr15	84686518	84687762	1245	9	0.897624	0.160053	-0.74
3a_CLL_vs_B1_Control	Hck	chr2	153112004	153113228	1225	13	0.886355	0.149601	-0.74
3a_CLL_vs_B1_Control	Fam65b	chr13	24683518	24684736	1219	8	0.80664	0.0624069	-0.74
3a_CLL_vs_B1_Control	Gm12718	chr4	103415107	103416323	1217	4	0.854679	0.113524	-0.74
3a_CLL_vs_B1_Control	Ptpn22	chr3	103863644	103864835	1192	22	0.78826	0.0527819	-0.74
3a_CLL_vs_B1_Control	Malrd1	chr2	15865584	15866758	1175	5	0.90168	0.161851	-0.74
3a_CLL_vs_B1_Control	Nucks1	chr1	131917669	131918831	1163	9	0.834321	0.0996295	-0.74
3a_CLL_vs_B1_Control	Gm15326	chr13	111869499	111870661	1163	25	0.865313	0.125349	-0.74
3a_CLL_vs_B1_Control	Grb2	chr11	115651057	115652215	1159	9	0.905292	0.164121	-0.74
3a_CLL_vs_B1_Control	Capzb	chr4	139225331	139226482	1152	5	0.903851	0.164925	-0.74
3a_CLL_vs_B1_Control	Gpc5	chr14	115730911	115732048	1138	6	0.9019	0.161035	-0.74
3a_CLL_vs_B1_Control	Eda	chrX	100327153	100328286	1134	4	0.803758	0.0677854	-0.74
3a_CLL_vs_B1_Control	Sgk3	chr1	9877664	9878773	1110	7	0.907304	0.171886	-0.74
3a_CLL_vs_B1_Control	Eif4e	chr3	138543186	138544295	1110	6	0.889467	0.154651	-0.74
3a_CLL_vs_B1_Control	Bend5	chr4	111422541	111423641	1101	7	0.783234	0.0405016	-0.74
3a_CLL_vs_B1_Control	Agbl4	chr4	111422541	111423641	1101	7	0.783234	0.0405016	-0.74
3a_CLL_vs_B1_Control	Atp2b1	chr10	98917124	98918220	1097	17	0.838189	0.102736	-0.74
3a_CLL_vs_B1_Control	Max	chr12	76941375	76942449	1075	4	0.954955	0.220228	-0.74
3a_CLL_vs_B1_Control	Zfp703	chr8	26980007	26981081	1075	17	0.87171	0.132714	-0.74
3a_CLL_vs_B1_Control	Lpgat1	chr1	191768516	191769578	1063	8	0.804341	0.0680348	-0.74
3a_CLL_vs_B1_Control	Ddx58	chr4	40235536	40236598	1063	34	0.889156	0.148767	-0.74
3a_CLL_vs_B1_Control	Tec	chr5	72761648	72762698	1051	16	0.882545	0.139658	-0.74
3a_CLL_vs_B1_Control	Rasgrp2	chr19	6408788	6409836	1049	9	0.804473	0.0683489	-0.74
3a_CLL_vs_B1_Control	Clip2	chr5	134549639	134550664	1026	6	0.816484	0.0760717	-0.74
3a_CLL_vs_B1_Control	Gm19303	chr15	51265211	51266217	1007	5	0.796463	0.0572603	-0.74
3a_CLL_vs_B1_Control	Cep85l	chr10	53324506	53325494	989	6	0.906882	0.16421	-0.74
3a_CLL_vs_B1_Control	Chd1	chr17	15734397	15735377	981	12	0.881655	0.145254	-0.74
3a_CLL_vs_B1_Control	Mtss1	chr15	59079134	59080104	971	14	0.833693	0.0919799	-0.74
3a_CLL_vs_B1_Control	Ankrd33b	chr15	31344697	31345665	969	35	0.822069	0.0835755	-0.74
3a_CLL_vs_B1_Control	Lrp1b	chr2	42365751	42366719	969	4	0.941027	0.197677	-0.74
3a_CLL_vs_B1_Control	Dip2b	chr15	100058430	100059395	966	13	0.889457	0.150278	-0.74
3a_CLL_vs_B1_Control	Rorc	chr3	94391315	94392260	946	6	0.91538	0.178501	-0.74
3a_CLL_vs_B1_Control	Sla	chr15	66817035	66817968	934	4	0.863929	0.12164	-0.74
3a_CLL_vs_B1_Control	Tg	chr15	66817035	66817968	934	4	0.863929	0.12164	-0.74
3a_CLL_vs_B1_Control	Mkl1	chr15	81122866	81123793	928	13	0.800233	0.0566942	-0.74
3a_CLL_vs_B1_Control	Pla2r1	chr2	60542105	60543020	916	4	0.807493	0.0717593	-0.74
3a_CLL_vs_B1_Control	Necab1	chr4	14981317	14982222	906	5	0.855281	0.111315	-0.74
3a_CLL_vs_B1_Control	Smim20	chr5	53273280	53274184	905	4	0.937032	0.196317	-0.74
3a_CLL_vs_B1_Control	Phlpp1	chr1	106353160	106354053	894	4	0.888258	0.145433	-0.74
3a_CLL_vs_B1_Control	Grm7	chr6	110784153	110785045	893	4	0.78122	0.0435298	-0.74
3a_CLL_vs_B1_Control	AK041706	chr14	17975057	17975932	876	5	0.890946	0.150466	-0.74
3a_CLL_vs_B1_Control	AK088911	chr14	17975057	17975932	876	5	0.890946	0.150466	-0.74
3a_CLL_vs_B1_Control	Thrb	chr14	17975057	17975932	876	5	0.890946	0.150466	-0.74
3a_CLL_vs_B1_Control	Dnajc6	chr4	101570599	101571459	861	6	0.860481	0.120131	-0.74
3a_CLL_vs_B1_Control	Tmbim1	chr1	74295198	74296051	854	6	0.922608	0.183437	-0.74
3a_CLL_vs_B1_Control	Pnkd	chr1	74295198	74296051	854	6	0.922608	0.183437	-0.74
3a_CLL_vs_B1_Control	Parp1	chr1	180572400	180573251	852	5	0.827576	0.0888219	-0.74
3a_CLL_vs_B1_Control	Dgkb	chr12	38081919	38082761	843	4	0.851443	0.113704	-0.74
3a_CLL_vs_B1_Control	Stt3b	chr9	115295018	115295853	836	18	0.823832	0.0796569	-0.74
3a_CLL_vs_B1_Control	Ankrd28	chr14	31786250	31787077	828	13	0.845352	0.108675	-0.74
3a_CLL_vs_B1_Control	Qprt	chr7	127121208	127122034	827	14	0.852987	0.113267	-0.74
3a_CLL_vs_B1_Control	Swt1	chr1	151371204	151372023	820	4	0.916555	0.172321	-0.74
3a_CLL_vs_B1_Control	Ccr1	chr9	123967449	123968268	820	8	0.880148	0.145187	-0.74
3a_CLL_vs_B1_Control	Cebpg	chr7	35053440	35054258	819	9	0.861227	0.12646	-0.74
3a_CLL_vs_B1_Control	Rnf126	chr10	79760956	79761773	818	4	0.861354	0.120949	-0.74
3a_CLL_vs_B1_Control	Bc1	chr10	79760956	79761773	818	4	0.861354	0.120949	-0.74
3a_CLL_vs_B1_Control	Rassf6	chr5	90628418	90629224	807	8	0.862352	0.123162	-0.74
3a_CLL_vs_B1_Control	Atg5	chr10	44322605	44323407	803	5	0.795362	0.0512432	-0.74
3a_CLL_vs_B1_Control	Cmah	chr13	24453813	24454613	801	8	0.91351	0.176811	-0.74
3a_CLL_vs_B1_Control	Ube2e2	chr14	18808216	18809015	800	5	0.920152	0.178452	-0.74
3a_CLL_vs_B1_Control	Serinc3	chr2	163625342	163626128	787	7	0.88041	0.140967	-0.74
3a_CLL_vs_B1_Control	AK131712	chr2	95549893	95550678	786	5	0.918993	0.183477	-0.74
3a_CLL_vs_B1_Control	Tanc2	chr11	105599771	105600555	785	6	0.936407	0.198393	-0.74
3a_CLL_vs_B1_Control	Sipa1l1	chr12	82334143	82334917	775	5	0.768908	0.033033	-0.74
3a_CLL_vs_B1_Control	2015-09-11	chr5	93130957	93131731	775	6	0.861078	0.125143	-0.74
3a_CLL_vs_B1_Control	Abcc4	chr14	118702046	118702811	766	8	0.88618	0.14719	-0.74
3a_CLL_vs_B1_Control	Foxn3	chr12	99326848	99327610	763	10	0.849282	0.111289	-0.74
3a_CLL_vs_B1_Control	Opcml	chr9	28619042	28619803	762	5	0.813346	0.0701618	-0.74
3a_CLL_vs_B1_Control	Lppr3	chr10	79861488	79862244	757	29	0.878374	0.141258	-0.74
3a_CLL_vs_B1_Control	Bc1	chr10	79861488	79862244	757	29	0.878374	0.141258	-0.74
3a_CLL_vs_B1_Control	Ptbp1	chr10	79861488	79862244	757	29	0.878374	0.141258	-0.74
3a_CLL_vs_B1_Control	4932441J04Rik	chr5	57598559	57599315	757	6	0.843262	0.108627	-0.74
3a_CLL_vs_B1_Control	1700011E24Rik	chr17	87417949	87418699	751	11	0.840605	0.103338	-0.74
3a_CLL_vs_B1_Control	Sgms1	chr19	32250163	32250892	730	8	0.884246	0.140683	-0.74
3a_CLL_vs_B1_Control	Twsg1	chr17	65946628	65947354	727	11	0.810739	0.0751781	-0.74
3a_CLL_vs_B1_Control	Med13l	chr5	118666238	118666964	727	17	0.805	0.0681967	-0.74
3a_CLL_vs_B1_Control	Evi5	chr5	107867229	107867954	726	18	0.871611	0.130183	-0.74
3a_CLL_vs_B1_Control	Cbl	chr9	44187812	44188537	726	20	0.819395	0.0776756	-0.74
3a_CLL_vs_B1_Control	Fmn2	chr1	174664363	174665067	705	6	0.885032	0.147702	-0.74
3a_CLL_vs_B1_Control	Adssl1	chr12	112630971	112631674	704	6	0.86419	0.127163	-0.74
3a_CLL_vs_B1_Control	Rap1gap2	chr11	74536801	74537502	702	13	0.885223	0.143956	-0.74
3a_CLL_vs_B1_Control	Lsamp	chr16	41361210	41361909	700	8	0.86527	0.120799	-0.74
3a_CLL_vs_B1_Control	E2f2	chr4	136195136	136195833	698	9	0.870045	0.133488	-0.74
3a_CLL_vs_B1_Control	Inpp5a	chr7	139404499	139405187	689	6	0.844439	0.102892	-0.74
3a_CLL_vs_B1_Control	Cpxm2	chr7	132100494	132101180	687	4	0.887102	0.149566	-0.74
3a_CLL_vs_B1_Control	Tango6	chr8	106735873	106736554	682	11	0.878362	0.135316	-0.74
3a_CLL_vs_B1_Control	Zfpm1	chr8	122300070	122300744	675	6	0.784046	0.0448825	-0.74
3a_CLL_vs_B1_Control	Srpk2	chr5	23601649	23602315	667	8	0.828833	0.0865896	-0.74
3a_CLL_vs_B1_Control	Ccdc12	chr9	110660620	110661284	665	7	0.900158	0.159095	-0.74
3a_CLL_vs_B1_Control	Rnf216	chr5	143033826	143034489	664	8	0.898251	0.156451	-0.74
3a_CLL_vs_B1_Control	Ddx54	chr5	120626360	120627018	659	9	0.887701	0.148648	-0.74
3a_CLL_vs_B1_Control	Nedd9	chr13	41375305	41375951	647	10	0.882556	0.139865	-0.74
3a_CLL_vs_B1_Control	Tcf7l1	chr6	72737026	72737667	642	4	0.945857	0.203871	-0.74
3a_CLL_vs_B1_Control	Tenm4	chr7	96254113	96254752	640	4	0.905287	0.168306	-0.74
3a_CLL_vs_B1_Control	Rfx2	chr17	56814175	56814795	621	6	0.772968	0.0294875	-0.74
3a_CLL_vs_B1_Control	Camk2d	chr3	126810930	126811547	618	9	0.848663	0.111852	-0.74
3a_CLL_vs_B1_Control	Atg5	chr10	44318651	44319263	613	9	0.880825	0.144311	-0.74
3a_CLL_vs_B1_Control	Grid1	chr14	35263474	35264084	611	4	0.884928	0.144686	-0.74
3a_CLL_vs_B1_Control	Prkd1	chr12	50449629	50450235	607	5	0.918953	0.181013	-0.74
3a_CLL_vs_B1_Control	Atxn7l1	chr12	33201808	33202410	603	8	0.927123	0.184088	-0.74
3a_CLL_vs_B1_Control	Pde4d	chr13	108855575	108856174	600	8	0.867631	0.128822	-0.74
3a_CLL_vs_B1_Control	Mtpn	chr6	35527460	35528058	599	4	0.753791	0.0181864	-0.74
3a_CLL_vs_B1_Control	Irgm2	chr11	58215490	58216068	579	10	0.757151	0.0206492	-0.74
3a_CLL_vs_B1_Control	Dusp22	chr13	30695484	30696062	579	9	0.823059	0.0797131	-0.74
3a_CLL_vs_B1_Control	4930455D15Rik	chr18	32759571	32760149	579	4	0.913647	0.176346	-0.74
3a_CLL_vs_B1_Control	Cyp2j8	chr4	96447179	96447757	579	4	0.832894	0.0982143	-0.74
3a_CLL_vs_B1_Control	Rhbdl3	chr11	80343196	80343772	577	5	0.900666	0.163243	-0.74
3a_CLL_vs_B1_Control	D11Wsu47e	chr11	113694043	113694614	572	15	0.91939	0.176826	-0.74
3a_CLL_vs_B1_Control	Stx8	chr11	68189333	68189903	571	16	0.848321	0.104585	-0.74
3a_CLL_vs_B1_Control	Tmod2	chr9	75566521	75567085	565	6	0.909989	0.173395	-0.74
3a_CLL_vs_B1_Control	Slc22a23	chr13	34179806	34180369	564	10	0.875283	0.135761	-0.74
3a_CLL_vs_B1_Control	Mgll	chr6	88799742	88800294	553	4	0.841134	0.0970971	-0.74
3a_CLL_vs_B1_Control	Atxn7l1	chr12	33158348	33158898	551	9	0.839061	0.09948	-0.74
3a_CLL_vs_B1_Control	Vav2	chr2	27353720	27354270	551	10	0.915055	0.178396	-0.74
3a_CLL_vs_B1_Control	AK142614	chr4	40884321	40884871	551	7	0.848224	0.109473	-0.74
3a_CLL_vs_B1_Control	Plcg2	chr8	117512667	117513211	545	7	0.826476	0.0885429	-0.74
3a_CLL_vs_B1_Control	Nkain2	chr10	32033180	32033720	541	4	0.893475	0.155172	-0.74
3a_CLL_vs_B1_Control	Otub1	chr19	7201399	7201936	538	5	0.895303	0.152409	-0.74
3a_CLL_vs_B1_Control	Tnrc6b	chr15	80734500	80735028	529	6	0.778055	0.0404163	-0.74
3a_CLL_vs_B1_Control	Ccdc6	chr10	70131126	70131652	527	8	0.814577	0.0723609	-0.74
3a_CLL_vs_B1_Control	Tex2	chr11	106554479	106555003	525	4	0.868172	0.12703	-0.74
3a_CLL_vs_B1_Control	Lpp	chr16	24455165	24455684	520	4	0.858597	0.118085	-0.74
3a_CLL_vs_B1_Control	Ptprn2	chr12	116855395	116855911	517	7	0.942515	0.198416	-0.74
3a_CLL_vs_B1_Control	Spen	chr4	141498803	141499319	517	4	0.980178	0.243879	-0.74
3a_CLL_vs_B1_Control	Tmod3	chr9	75537650	75538166	517	7	0.930731	0.196137	-0.74
3a_CLL_vs_B1_Control	Mmp16	chr4	18036806	18037315	510	5	0.827188	0.0856977	-0.74
3a_CLL_vs_B1_Control	Fgd2	chr17	29363839	29364346	508	8	0.811239	0.0688432	-0.74
3a_CLL_vs_B1_Control	Mtdh	chr15	34138043	34138546	504	4	0.945069	0.202422	-0.74
3a_CLL_vs_B1_Control	Gm4827	chr16	50036162	50036661	500	8	0.802509	0.0593812	-0.74
3a_CLL_vs_B1_Control	Rgs19	chr2	181690322	181690819	498	6	0.928686	0.192708	-0.74
3a_CLL_vs_B1_Control	Cds2	chr2	132280971	132281458	488	9	0.80953	0.0724461	-0.74
3a_CLL_vs_B1_Control	Ski	chr4	155203937	155204421	485	4	0.805164	0.0666321	-0.74
3a_CLL_vs_B1_Control	Rapgef1	chr2	29625766	29626248	483	8	0.76329	0.0231563	-0.74
3a_CLL_vs_B1_Control	Npas3	chr12	54040529	54041005	477	4	0.831671	0.0892427	-0.74
3a_CLL_vs_B1_Control	Tcf4	chr18	69584144	69584618	475	8	0.879175	0.144348	-0.74
3a_CLL_vs_B1_Control	Inpp4b	chr8	81360988	81361462	475	4	0.934386	0.194515	-0.74
3a_CLL_vs_B1_Control	Mxi1	chr19	53331782	53332254	473	10	0.885878	0.144779	-0.74
3a_CLL_vs_B1_Control	Dpyd	chr3	118787497	118787959	463	5	0.819981	0.0793212	-0.74
3a_CLL_vs_B1_Control	Sla	chr15	66828367	66828826	460	12	0.852363	0.115614	-0.74
3a_CLL_vs_B1_Control	Tg	chr15	66828367	66828826	460	12	0.852363	0.115614	-0.74
3a_CLL_vs_B1_Control	Ikzf1	chr11	11759755	11760212	458	5	0.895265	0.151018	-0.74
3a_CLL_vs_B1_Control	Pparg	chr6	115385624	115386075	452	6	0.899109	0.159904	-0.74
3a_CLL_vs_B1_Control	St3gal3	chr4	118008084	118008534	451	8	0.770385	0.0278746	-0.74
3a_CLL_vs_B1_Control	Rgl1	chr1	152596570	152597018	449	6	0.775413	0.0370511	-0.74
3a_CLL_vs_B1_Control	Tmem55b	chr14	50929209	50929654	446	7	0.769508	0.0256732	-0.74
3a_CLL_vs_B1_Control	Slc37a2	chr9	37254167	37254604	438	7	0.85995	0.117753	-0.74
3a_CLL_vs_B1_Control	Strada	chr11	106179418	106179852	435	9	0.872633	0.135732	-0.74
3a_CLL_vs_B1_Control	Plin3	chr17	56287402	56287836	435	7	0.944917	0.204674	-0.74
3a_CLL_vs_B1_Control	Man1a	chr10	54055131	54055553	423	5	0.826807	0.0876562	-0.74
3a_CLL_vs_B1_Control	Mdga2	chr12	67100512	67100921	410	5	0.865439	0.123282	-0.74
3a_CLL_vs_B1_Control	Ube2d1	chr10	71256738	71257145	408	10	0.850366	0.112216	-0.74
3a_CLL_vs_B1_Control	1700011E24Rik	chr17	87412453	87412859	407	7	0.863871	0.121084	-0.74
3a_CLL_vs_B1_Control	abParts	chr6	69011020	69011424	405	5	0.809254	0.0715701	-0.74
3a_CLL_vs_B1_Control	Ppp1r12a	chr10	108172956	108173354	399	6	0.786651	0.0491903	-0.74
3a_CLL_vs_B1_Control	Dpp3	chr19	4924552	4924950	399	8	0.906129	0.167195	-0.74
3a_CLL_vs_B1_Control	1700052N19Rik	chr10	4434612	4435006	395	8	0.938485	0.199105	-0.74
3a_CLL_vs_B1_Control	Gng12	chr6	66941054	66941447	394	8	0.917892	0.173981	-0.74
3a_CLL_vs_B1_Control	B3gnt2	chr11	22910051	22910437	387	5	0.874396	0.133484	-0.74
3a_CLL_vs_B1_Control	Commd1	chr11	22910051	22910437	387	5	0.874396	0.133484	-0.74
3a_CLL_vs_B1_Control	Ano3	chr2	110808696	110809078	383	4	0.755132	0.0190172	-0.74
3a_CLL_vs_B1_Control	Abhd17c	chr7	84129007	84129383	377	5	0.851404	0.107637	-0.74
3a_CLL_vs_B1_Control	BC004004	chr17	29277151	29277525	375	7	0.954626	0.215644	-0.74
3a_CLL_vs_B1_Control	Tns1	chr1	74090835	74091201	367	4	0.853085	0.11353	-0.74
3a_CLL_vs_B1_Control	Pde4b	chr4	102138389	102138742	354	4	0.85987	0.117377	-0.74
3a_CLL_vs_B1_Control	Ptprj	chr2	90561880	90562226	347	4	0.771247	0.0325855	-0.74
3a_CLL_vs_B1_Control	Pfkfb4	chr9	109004423	109004769	347	8	0.949147	0.209321	-0.74
3a_CLL_vs_B1_Control	Dach1	chr14	97847836	97848175	340	4	0.824675	0.0881353	-0.74
3a_CLL_vs_B1_Control	Gne	chr4	44081855	44082194	340	9	0.926176	0.190542	-0.74
3a_CLL_vs_B1_Control	Plek	chr11	16999560	16999891	332	8	0.887287	0.146933	-0.74
3a_CLL_vs_B1_Control	Arfip1	chr3	85076446	85076776	331	5	0.940415	0.203063	-0.74
3a_CLL_vs_B1_Control	Baz2b	chr2	60118053	60118374	322	7	0.873401	0.130991	-0.74
3a_CLL_vs_B1_Control	Nell1	chr7	50012023	50012343	321	4	0.797296	0.0621502	-0.74
3a_CLL_vs_B1_Control	Tmem57	chr4	134837878	134838197	320	10	0.842222	0.0990206	-0.74
3a_CLL_vs_B1_Control	Galnt12	chr4	47094772	47095091	320	5	0.912481	0.17248	-0.74
3a_CLL_vs_B1_Control	Rnf216	chr5	143052852	143053169	318	6	0.926114	0.186328	-0.74
3a_CLL_vs_B1_Control	Ubr3	chr2	69899355	69899670	316	6	0.888695	0.153604	-0.74
3a_CLL_vs_B1_Control	Btk	chrX	134580917	134581229	313	4	0.767107	0.0274931	-0.74
3a_CLL_vs_B1_Control	Macrod2	chr2	142041367	142041678	312	7	0.915125	0.172346	-0.74
3a_CLL_vs_B1_Control	Tnfaip8	chr18	50084552	50084862	311	4	0.909243	0.165618	-0.74
3a_CLL_vs_B1_Control	Lsm12	chr11	102176759	102177065	307	7	0.959268	0.218401	-0.74
3a_CLL_vs_B1_Control	Trim35	chr14	66306306	66306601	296	5	0.947295	0.207718	-0.74
3a_CLL_vs_B1_Control	Fam169b	chr7	68304210	68304497	288	4	0.88308	0.145519	-0.74
3a_CLL_vs_B1_Control	Cog4	chr8	110860288	110860574	287	6	0.824547	0.0874291	-0.74
3a_CLL_vs_B1_Control	Traf3ip3	chr1	193178424	193178708	285	5	0.890502	0.155396	-0.74
3a_CLL_vs_B1_Control	Usp36	chr11	118260878	118261159	282	7	0.798427	0.0638679	-0.74
3a_CLL_vs_B1_Control	Dnm3	chr1	162187738	162188018	281	5	0.924233	0.181173	-0.74
3a_CLL_vs_B1_Control	Sh3bgrl	chrX	109142349	109142629	281	4	0.765785	0.025592	-0.74
3a_CLL_vs_B1_Control	Kctd3	chr1	189005850	189006124	275	6	0.935498	0.197234	-0.74
3a_CLL_vs_B1_Control	Stk10	chr11	32608258	32608528	271	4	0.759649	0.0165178	-0.74
3a_CLL_vs_B1_Control	Ldlrad4	chr18	68062213	68062481	269	6	0.911219	0.174152	-0.74
3a_CLL_vs_B1_Control	Zmynd11	chr13	9749884	9750151	268	7	0.766875	0.0305284	-0.74
3a_CLL_vs_B1_Control	Rapgef6	chr11	54615911	54616177	267	6	0.924739	0.187584	-0.74
3a_CLL_vs_B1_Control	Nr5a2	chr1	136868335	136868597	263	6	0.851418	0.110784	-0.74
3a_CLL_vs_B1_Control	Pde9a	chr17	31423819	31424080	262	8	0.860577	0.119504	-0.74
3a_CLL_vs_B1_Control	AK082314	chr8	8301860	8302121	262	4	0.868124	0.130003	-0.74
3a_CLL_vs_B1_Control	Zeb2	chr2	45041823	45042077	255	5	0.848885	0.105278	-0.74
3a_CLL_vs_B1_Control	Irak2	chr6	113662458	113662712	255	4	0.786066	0.0486338	-0.74
3a_CLL_vs_B1_Control	Ryr1	chr7	29006670	29006918	249	4	0.845036	0.105263	-0.74
3a_CLL_vs_B1_Control	Asb15	chr6	24562872	24563117	246	4	0.852061	0.108078	-0.74
3a_CLL_vs_B1_Control	Cdh10	chr15	18906038	18906278	241	4	0.768456	0.032967	-0.74
3a_CLL_vs_B1_Control	Glra3	chr8	56054505	56054744	240	4	0.758621	0.0231214	-0.74
3a_CLL_vs_B1_Control	Lama2	chr10	27498619	27498857	239	4	0.784815	0.0429074	-0.74
3a_CLL_vs_B1_Control	Parp1	chr1	180598988	180599225	238	4	0.977667	0.241379	-0.74
3a_CLL_vs_B1_Control	Fnbp1	chr2	31089621	31089858	238	11	0.896282	0.158837	-0.74
3a_CLL_vs_B1_Control	Wdr27	chr17	14856989	14857223	235	4	0.924528	0.183099	-0.74
3a_CLL_vs_B1_Control	Syne1	chr10	5056898	5057131	234	4	0.835444	0.0972048	-0.74
3a_CLL_vs_B1_Control	Rpa1	chr11	75343758	75343991	234	9	0.824223	0.0845481	-0.74
3a_CLL_vs_B1_Control	Dnah11	chr12	118112733	118112966	234	8	0.905346	0.165533	-0.74
3a_CLL_vs_B1_Control	5430416N02Rik	chr5	100420730	100421073	344	7	0.896773	0.156612	-0.74
3a_CLL_vs_B1_Control	Dlgap1	chr17	70540780	70541010	231	4	0.822467	0.083498	-0.74
3a_CLL_vs_B1_Control	Slc27a3	chr3	90388388	90388618	231	4	0.8125	0.0703125	-0.74
3a_CLL_vs_B1_Control	2015-09-09	chr11	117348059	117348288	230	5	0.808383	0.0666667	-0.74
3a_CLL_vs_B1_Control	Gm15800	chr5	121251720	121251948	229	5	0.854369	0.113636	-0.74
3a_CLL_vs_B1_Control	4933436E23Rik	chr1	139389758	139389979	222	4	0.85061	0.106742	-0.74
3a_CLL_vs_B1_Control	Ankub1	chr3	57685972	57686187	216	6	0.937364	0.193799	-0.74
3a_CLL_vs_B1_Control	Fut8	chr12	77243956	77244166	211	4	0.817848	0.0775217	-0.74
3a_CLL_vs_B1_Control	Adgrl4	chr3	151524884	151525092	209	4	0.824621	0.0815451	-0.74
3a_CLL_vs_B1_Control	Laptm4a	chr12	8931153	8931360	208	4	0.883642	0.146739	-0.74
3a_CLL_vs_B1_Control	Cftr	chr6	18205130	18205337	208	4	0.881526	0.139918	-0.74
3a_CLL_vs_B1_Control	Pecam1	chr11	106657384	106657589	206	6	0.758836	0.0191643	-0.74
3a_CLL_vs_B1_Control	Tiparp	chr3	65534730	65534934	205	4	0.79661	0.0588235	-0.74
3a_CLL_vs_B1_Control	Ccdc101	chr7	126656260	126656464	205	4	0.84865	0.111626	-0.74
3a_CLL_vs_B1_Control	Mdga2	chr12	66749757	66749958	202	6	0.844203	0.105263	-0.74
3a_CLL_vs_B1_Control	Lrp1b	chr2	41137361	41137560	200	4	0.884161	0.145923	-0.74
3a_CLL_vs_B1_Control	Trappc12	chr12	28725916	28726111	196	5	0.872992	0.137838	-0.74
3a_CLL_vs_B1_Control	Tnik	chr3	28369045	28369240	196	4	0.894892	0.152455	-0.74
3a_CLL_vs_B1_Control	Rgs3	chr4	62666266	62666455	190	4	0.901594	0.165336	-0.74
3a_CLL_vs_B1_Control	Pdzd2	chr15	12456483	12456666	184	4	0.866209	0.125772	-0.74
3a_CLL_vs_B1_Control	Cntnap2	chr6	45377150	45377325	176	4	0.931571	0.191011	-0.74
3a_CLL_vs_B1_Control	Rabgap1l	chr1	160469130	160469301	172	5	0.855072	0.113636	-0.74
3a_CLL_vs_B1_Control	Adk	chr14	21214313	21214483	171	5	0.841463	0.0980392	-0.74
3a_CLL_vs_B1_Control	9330111N05Rik	chr13	81094570	81094739	170	5	0.910846	0.17408	-0.74
3a_CLL_vs_B1_Control	Mon1a	chr9	107901611	107901780	170	7	0.799353	0.0574163	-0.74
3a_CLL_vs_B1_Control	Ppp1r9a	chr6	5094214	5094382	169	4	0.836287	0.100891	-0.74
3a_CLL_vs_B1_Control	Elf2	chr3	51278745	51278904	160	4	0.788991	0.0526316	-0.74
3a_CLL_vs_B1_Control	Pced1b	chr15	97293205	97293360	156	7	0.836714	0.0959461	-0.74
3a_CLL_vs_B1_Control	Dyx1c1	chr9	72964145	72964297	153	9	0.918956	0.179732	-0.74
3a_CLL_vs_B1_Control	Prpf8	chr11	75509232	75509382	151	4	0.766798	0.03125	-0.74
3a_CLL_vs_B1_Control	Gm2560	chr4	14250417	14250564	148	4	0.82241	0.0833333	-0.74
3a_CLL_vs_B1_Control	Ncoa5	chr2	165024908	165025051	144	4	0.90795	0.171717	-0.74
3a_CLL_vs_B1_Control	Prdm9	chr17	15557757	15557899	143	4	0.941176	0.202268	-0.74
3a_CLL_vs_B1_Control	Prkce	chr17	86379584	86379720	137	7	0.843792	0.107843	-0.74
3a_CLL_vs_B1_Control	Aff1	chr5	103702151	103702287	137	4	0.884928	0.148208	-0.74
3a_CLL_vs_B1_Control	Dlg1	chr16	31844265	31844399	135	4	0.790433	0.053407	-0.74
3a_CLL_vs_B1_Control	Celf2	chr2	6647171	6647305	135	7	0.785623	0.0454546	-0.74
3a_CLL_vs_B1_Control	Hs2st1	chr3	144470639	144470772	134	5	0.923305	0.179357	-0.74
3a_CLL_vs_B1_Control	Crisp4	chr1	18144186	18144314	129	6	0.799316	0.063854	-0.74
3a_CLL_vs_B1_Control	Ttll5	chr12	86051202	86051330	129	5	0.856426	0.118913	-0.74
3a_CLL_vs_B1_Control	Bcar3	chr3	122486471	122486598	128	5	0.766667	0.027027	-0.74
3a_CLL_vs_B1_Control	Sf1	chr19	6371030	6371155	126	10	0.872611	0.130435	-0.74
3a_CLL_vs_B1_Control	Ubac2	chr14	121905491	121905612	122	6	0.835736	0.094438	-0.74
3a_CLL_vs_B1_Control	Gltscr1	chr7	15984176	15984294	119	5	0.903226	0.16129	-0.74
3a_CLL_vs_B1_Control	Pced1b	chr15	97249478	97249593	116	5	0.886364	0.148148	-0.74
3a_CLL_vs_B1_Control	D12893	chr14	54008005	54008117	113	4	0.941176	0.202073	-0.74
3a_CLL_vs_B1_Control	M22660	chr14	54008005	54008117	113	4	0.941176	0.202073	-0.74
3a_CLL_vs_B1_Control	TCRA	chr14	54008005	54008117	113	4	0.941176	0.202073	-0.74
3a_CLL_vs_B1_Control	KC202843	chr14	54008005	54008117	113	4	0.941176	0.202073	-0.74
3a_CLL_vs_B1_Control	Z86036	chr14	54008005	54008117	113	4	0.941176	0.202073	-0.74
3a_CLL_vs_B1_Control	AY089788	chr14	54008005	54008117	113	4	0.941176	0.202073	-0.74
3a_CLL_vs_B1_Control	M29272	chr14	54008005	54008117	113	4	0.941176	0.202073	-0.74
3a_CLL_vs_B1_Control	M26425	chr14	54008005	54008117	113	4	0.941176	0.202073	-0.74
3a_CLL_vs_B1_Control	Trav21-dv12	chr14	54008005	54008117	113	4	0.941176	0.202073	-0.74
3a_CLL_vs_B1_Control	1700011I03Rik	chr18	57652540	57652651	112	5	0.794872	0.054054	-0.74
3a_CLL_vs_B1_Control	Arfgef3	chr10	18699830	18699939	110	4	0.855392	0.116041	-0.74
3a_CLL_vs_B1_Control	Slc30a1	chr1	191910841	191910948	108	6	0.763158	0.0264317	-0.74
3a_CLL_vs_B1_Control	C230072F16Rik	chr17	80896338	80896893	556	4	0.850984	0.109603	-0.74
3a_CLL_vs_B1_Control	Ptprd	chr4	78032651	78032752	102	4	0.834928	0.0987654	-0.74
3a_CLL_vs_B1_Control	Ipcef1	chr10	7005406	7005506	101	5	0.793103	0.0526316	-0.74
3a_CLL_vs_B1_Control	Oprm1	chr10	7005406	7005506	101	5	0.793103	0.0526316	-0.74
3a_CLL_vs_B1_Control	Itgb1	chr8	128702714	128707423	4710	26	0.919245	0.192885	-0.73
3a_CLL_vs_B1_Control	Ero1lb	chr13	12570402	12574329	3928	34	0.862308	0.128639	-0.73
3a_CLL_vs_B1_Control	Mn1	chr5	111419489	111422571	3083	10	0.933659	0.207672	-0.73
3a_CLL_vs_B1_Control	Tcf4	chr18	69596940	69599899	2960	39	0.883822	0.156512	-0.73
3a_CLL_vs_B1_Control	AK136471	chr12	113310731	113313484	2754	5	0.8483	0.117112	-0.73
3a_CLL_vs_B1_Control	AK002875	chr12	113310731	113313484	2754	5	0.8483	0.117112	-0.73
3a_CLL_vs_B1_Control	Igha	chr12	113310731	113313484	2754	5	0.8483	0.117112	-0.73
3a_CLL_vs_B1_Control	M24452	chr12	113310731	113313484	2754	5	0.8483	0.117112	-0.73
3a_CLL_vs_B1_Control	abParts	chr12	113310731	113313484	2754	5	0.8483	0.117112	-0.73
3a_CLL_vs_B1_Control	Ighe	chr12	113310731	113313484	2754	5	0.8483	0.117112	-0.73
3a_CLL_vs_B1_Control	AK007918	chr12	113310731	113313484	2754	5	0.8483	0.117112	-0.73
3a_CLL_vs_B1_Control	Igh	chr12	113310731	113313484	2754	5	0.8483	0.117112	-0.73
3a_CLL_vs_B1_Control	HC	chr12	113310731	113313484	2754	5	0.8483	0.117112	-0.73
3a_CLL_vs_B1_Control	Txndc5	chr13	38521282	38523964	2683	27	0.920439	0.189533	-0.73
3a_CLL_vs_B1_Control	Txndc5	chr13	38501189	38503863	2675	21	0.817722	0.0878813	-0.73
3a_CLL_vs_B1_Control	Rabgef1	chr5	130177982	130180624	2643	17	0.841331	0.108462	-0.73
3a_CLL_vs_B1_Control	3010026O09Rik	chr11	50192412	50195017	2606	17	0.8963	0.16523	-0.73
3a_CLL_vs_B1_Control	Sh3bp5	chr14	31399895	31402481	2587	21	0.797003	0.069902	-0.73
3a_CLL_vs_B1_Control	Tle3	chr9	61376868	61379329	2462	15	0.8733	0.146557	-0.73
3a_CLL_vs_B1_Control	Ahnak	chr19	8994491	8996951	2461	17	0.80861	0.0797132	-0.73
3a_CLL_vs_B1_Control	Tmcc3	chr10	94549577	94551975	2399	8	0.819076	0.0881857	-0.73
3a_CLL_vs_B1_Control	Abhd17b	chr19	21660847	21663200	2354	22	0.890244	0.160593	-0.73
3a_CLL_vs_B1_Control	Lin54	chr5	100489486	100491738	2253	14	0.807352	0.0789811	-0.73
3a_CLL_vs_B1_Control	C6	chr15	4729300	4731547	2248	5	0.94304	0.216413	-0.73
3a_CLL_vs_B1_Control	Rhoq	chr17	86970077	86972323	2247	20	0.806091	0.0806809	-0.73
3a_CLL_vs_B1_Control	Dot1l	chr10	80756980	80759134	2155	9	0.761417	0.029486	-0.73
3a_CLL_vs_B1_Control	Gm15713	chr16	43412495	43414647	2153	15	0.889245	0.159435	-0.73
3a_CLL_vs_B1_Control	Zbtb20	chr16	43412495	43414647	2153	15	0.889245	0.159435	-0.73
3a_CLL_vs_B1_Control	Hecw2	chr1	53819187	53821326	2140	20	0.890257	0.160293	-0.73
3a_CLL_vs_B1_Control	Sbf2	chr7	110584599	110586705	2107	20	0.86576	0.133861	-0.73
3a_CLL_vs_B1_Control	abParts	chr6	69146298	69148345	2048	21	0.842744	0.113097	-0.73
3a_CLL_vs_B1_Control	AK156292	chr6	69146298	69148345	2048	21	0.842744	0.113097	-0.73
3a_CLL_vs_B1_Control	Pik3c2b	chr1	133048935	133050934	2000	10	0.830856	0.0987113	-0.73
3a_CLL_vs_B1_Control	Tec	chr5	72863571	72865563	1993	24	0.864414	0.132054	-0.73
3a_CLL_vs_B1_Control	Gm5177	chr10	10612214	10614167	1954	8	0.881527	0.15624	-0.73
3a_CLL_vs_B1_Control	Man1a	chr10	54062594	54064454	1861	31	0.830797	0.0969565	-0.73
3a_CLL_vs_B1_Control	Zbtb20	chr16	43514918	43516778	1861	25	0.906715	0.174923	-0.73
3a_CLL_vs_B1_Control	abParts	chr6	70456158	70457994	1837	10	0.851614	0.120208	-0.73
3a_CLL_vs_B1_Control	Cntn6	chr6	104515712	104517463	1752	8	0.835726	0.106327	-0.73
3a_CLL_vs_B1_Control	Iqgap1	chr7	80785919	80787652	1734	17	0.83441	0.10273	-0.73
3a_CLL_vs_B1_Control	Galntl6	chr8	58437100	58438811	1712	5	0.882347	0.151398	-0.73
3a_CLL_vs_B1_Control	D11Wsu47e	chr11	113691201	113692893	1693	12	0.903394	0.176231	-0.73
3a_CLL_vs_B1_Control	Sh3bp5	chr14	31367147	31368828	1682	20	0.831755	0.104248	-0.73
3a_CLL_vs_B1_Control	Capn7	chr14	31367147	31368828	1682	20	0.831755	0.104248	-0.73
3a_CLL_vs_B1_Control	Jade2	chr11	51816044	51817687	1644	4	0.852925	0.121265	-0.73
3a_CLL_vs_B1_Control	Stk24	chr14	121322475	121324118	1644	18	0.846437	0.116636	-0.73
3a_CLL_vs_B1_Control	Bcar3	chr3	122431623	122433198	1576	7	0.841692	0.108207	-0.73
3a_CLL_vs_B1_Control	Calhm1	chr19	47142637	47145838	3202	4	0.79375	0.0602372	-0.73
3a_CLL_vs_B1_Control	Xylt1	chr7	117426266	117427743	1478	8	0.860284	0.126542	-0.73
3a_CLL_vs_B1_Control	Zcwpw1	chr5	137819175	137820638	1464	11	0.948008	0.21816	-0.73
3a_CLL_vs_B1_Control	Add3	chr19	53178638	53180087	1450	26	0.929186	0.197057	-0.73
3a_CLL_vs_B1_Control	Krt222	chr11	99242408	99243841	1434	25	0.85086	0.123068	-0.73
3a_CLL_vs_B1_Control	abParts	chr6	69149594	69151025	1432	17	0.942269	0.216401	-0.73
3a_CLL_vs_B1_Control	AK156292	chr6	69149594	69151025	1432	17	0.942269	0.216401	-0.73
3a_CLL_vs_B1_Control	Dclre1b	chr3	103804265	103805649	1385	14	0.879827	0.146873	-0.73
3a_CLL_vs_B1_Control	Gm15471	chr3	103804265	103805649	1385	14	0.879827	0.146873	-0.73
3a_CLL_vs_B1_Control	Foxp1	chr6	98983136	98984518	1383	12	0.905805	0.1727	-0.73
3a_CLL_vs_B1_Control	Asph	chr4	9662513	9663891	1379	13	0.932448	0.206566	-0.73
3a_CLL_vs_B1_Control	Manea	chr4	26343182	26344549	1368	9	0.818217	0.0936563	-0.73
3a_CLL_vs_B1_Control	4931412M21	chr12	10527969	10529334	1366	5	0.822281	0.0887392	-0.73
3a_CLL_vs_B1_Control	Nfic	chr10	81404524	81405845	1322	12	0.909068	0.177814	-0.73
3a_CLL_vs_B1_Control	Hivep1	chr13	42100148	42101463	1316	19	0.860715	0.134585	-0.73
3a_CLL_vs_B1_Control	Cyth1	chr11	118203035	118204336	1302	6	0.851565	0.117396	-0.73
3a_CLL_vs_B1_Control	4930428E07Rik	chr12	38571260	38572551	1292	6	0.855161	0.122779	-0.73
3a_CLL_vs_B1_Control	Dgkb	chr12	38571260	38572551	1292	6	0.855161	0.122779	-0.73
3a_CLL_vs_B1_Control	Cd22	chr7	30876813	30878094	1282	7	0.772995	0.0419706	-0.73
3a_CLL_vs_B1_Control	Htt	chr5	34817750	34819024	1275	13	0.943528	0.215838	-0.73
3a_CLL_vs_B1_Control	AK082314	chr8	8075737	8076997	1261	4	0.907153	0.179024	-0.73
3a_CLL_vs_B1_Control	Chst7	chrX	20074017	20075225	1209	4	0.868772	0.135535	-0.73
3a_CLL_vs_B1_Control	Dstyk	chr1	132418646	132419850	1205	10	0.887958	0.162677	-0.73
3a_CLL_vs_B1_Control	Cd300a	chr11	114898702	114899891	1190	6	0.873028	0.147627	-0.73
3a_CLL_vs_B1_Control	Ankrd55	chr13	112374064	112375219	1156	10	0.899729	0.172539	-0.73
3a_CLL_vs_B1_Control	Anp32a	chr9	62360251	62361404	1154	14	0.817239	0.0866763	-0.73
3a_CLL_vs_B1_Control	Ccdc186	chr19	56800917	56802062	1146	22	0.817102	0.0892754	-0.73
3a_CLL_vs_B1_Control	Trp63	chr16	25705794	25706929	1136	7	0.871276	0.142746	-0.73
3a_CLL_vs_B1_Control	Klhl42	chr6	147100866	147102000	1135	5	0.828704	0.101989	-0.73
3a_CLL_vs_B1_Control	Tle4	chr19	14519115	14520231	1117	15	0.898933	0.165158	-0.73
3a_CLL_vs_B1_Control	Rcsd1	chr1	165688848	165689952	1105	10	0.881418	0.147035	-0.73
3a_CLL_vs_B1_Control	Dlg2	chr7	92405180	92406278	1099	5	0.919383	0.186859	-0.73
3a_CLL_vs_B1_Control	Camk2d	chr3	126663771	126664862	1092	20	0.826487	0.0931305	-0.73
3a_CLL_vs_B1_Control	Bnip1	chr17	26785135	26786225	1091	4	0.810198	0.0808033	-0.73
3a_CLL_vs_B1_Control	Gipc1	chr8	83656855	83657939	1085	8	0.960826	0.234478	-0.73
3a_CLL_vs_B1_Control	Hhat	chr1	192764083	192765142	1060	10	0.784627	0.0579126	-0.73
3a_CLL_vs_B1_Control	Ahdc1	chr4	133014459	133015512	1054	6	0.821342	0.0890565	-0.73
3a_CLL_vs_B1_Control	Hck	chr2	153114416	153115467	1052	10	0.851068	0.11873	-0.73
3a_CLL_vs_B1_Control	Lmbr1	chr5	29290274	29291313	1040	7	0.866837	0.135906	-0.73
3a_CLL_vs_B1_Control	Anxa11	chr14	25856005	25857032	1028	9	0.780658	0.0549296	-0.73
3a_CLL_vs_B1_Control	Bc1	chr10	79943435	79944460	1026	10	0.891355	0.164557	-0.73
3a_CLL_vs_B1_Control	Arid3a	chr10	79943435	79944460	1026	10	0.891355	0.164557	-0.73
3a_CLL_vs_B1_Control	Syk	chr13	52607560	52608576	1017	15	0.854628	0.127535	-0.73
3a_CLL_vs_B1_Control	Nrxn3	chr12	89990877	89991883	1007	10	0.905023	0.178564	-0.73
3a_CLL_vs_B1_Control	Epha7	chr4	28855695	28856701	1007	9	0.903074	0.173572	-0.73
3a_CLL_vs_B1_Control	Plekhm3	chr1	64923918	64924922	1005	31	0.886025	0.152379	-0.73
3a_CLL_vs_B1_Control	4930523C07Rik	chr1	160050258	160051261	1004	12	0.903265	0.173272	-0.73
3a_CLL_vs_B1_Control	Traf6	chr2	101691849	101692850	1002	11	0.942978	0.215789	-0.73
3a_CLL_vs_B1_Control	Ift172	chr5	31284669	31285664	996	14	0.904071	0.170682	-0.73
3a_CLL_vs_B1_Control	Rnf114	chr2	167510979	167511964	986	14	0.887748	0.160762	-0.73
3a_CLL_vs_B1_Control	Asap1	chr15	64105791	64106755	965	6	0.953966	0.221827	-0.73
3a_CLL_vs_B1_Control	Elf1	chr14	79492678	79493625	948	9	0.893919	0.162995	-0.73
3a_CLL_vs_B1_Control	Fli1	chr9	32519368	32520314	947	26	0.808744	0.0791182	-0.73
3a_CLL_vs_B1_Control	Tmem245	chr4	56911965	56912910	946	7	0.874062	0.148125	-0.73
3a_CLL_vs_B1_Control	Papd4	chr13	93188498	93189428	931	8	0.775566	0.0433524	-0.73
3a_CLL_vs_B1_Control	Xkrx	chrX	134160468	134161390	923	5	0.793607	0.0645557	-0.73
3a_CLL_vs_B1_Control	AK172064	chrX	134160468	134161390	923	5	0.793607	0.0645557	-0.73
3a_CLL_vs_B1_Control	Nox1	chrX	134160468	134161390	923	5	0.793607	0.0645557	-0.73
3a_CLL_vs_B1_Control	Itpr1	chr6	108278836	108279733	898	15	0.879979	0.147912	-0.73
3a_CLL_vs_B1_Control	Dtx2	chr5	135997795	135998676	882	7	0.873958	0.141331	-0.73
3a_CLL_vs_B1_Control	Plek	chr11	16996456	16997315	860	4	0.868938	0.139475	-0.73
3a_CLL_vs_B1_Control	Abcc1	chr16	14375733	14376590	858	5	0.926903	0.197761	-0.73
3a_CLL_vs_B1_Control	Nrxn3	chr12	89866704	89867547	844	4	0.931552	0.202131	-0.73
3a_CLL_vs_B1_Control	Il5ra	chr6	106729522	106730365	844	9	0.876771	0.150982	-0.73
3a_CLL_vs_B1_Control	AK050164	chr8	126830826	126831664	839	9	0.803953	0.0735356	-0.73
3a_CLL_vs_B1_Control	Fgf13	chrX	59441888	59442725	838	7	0.865355	0.13787	-0.73
3a_CLL_vs_B1_Control	Pstpip2	chr18	77816252	77817088	837	16	0.850924	0.123905	-0.73
3a_CLL_vs_B1_Control	Ep300	chr15	81603228	81604063	836	7	0.894384	0.164769	-0.73
3a_CLL_vs_B1_Control	Fbn1	chr2	125326036	125326868	833	5	0.934628	0.201991	-0.73
3a_CLL_vs_B1_Control	Mgat4c	chr10	102271158	102271988	831	4	0.819234	0.0871545	-0.73
3a_CLL_vs_B1_Control	Zfand3	chr17	30075269	30076089	821	11	0.834286	0.104784	-0.73
3a_CLL_vs_B1_Control	Ythdf2	chr4	132198644	132199460	817	7	0.840895	0.110785	-0.73
3a_CLL_vs_B1_Control	Chrm2	chr6	36448175	36448988	814	4	0.82063	0.0930397	-0.73
3a_CLL_vs_B1_Control	Appbp2	chr11	85214408	85215218	811	14	0.870231	0.141681	-0.73
3a_CLL_vs_B1_Control	Atp6v0a1	chr11	101050767	101051574	808	9	0.81768	0.0878231	-0.73
3a_CLL_vs_B1_Control	Gm1110	chr9	26911274	26912079	806	4	0.796287	0.0677933	-0.73
3a_CLL_vs_B1_Control	Tenm1	chrX	43159165	43159959	795	4	0.867504	0.134603	-0.73
3a_CLL_vs_B1_Control	Mvd	chr8	122437182	122437973	792	6	0.97495	0.243304	-0.73
3a_CLL_vs_B1_Control	Mtss1	chr15	58989282	58990068	787	21	0.908732	0.177635	-0.73
3a_CLL_vs_B1_Control	Slc24a3	chr2	145244567	145245348	782	5	0.916699	0.189352	-0.73
3a_CLL_vs_B1_Control	Syk	chr13	52634003	52634775	773	7	0.909445	0.179205	-0.73
3a_CLL_vs_B1_Control	Rtn4rl1	chr11	75251115	75251873	759	6	0.867497	0.133918	-0.73
3a_CLL_vs_B1_Control	Lrrfip1	chr1	91098029	91098784	756	9	0.821605	0.0919425	-0.73
3a_CLL_vs_B1_Control	Zbtb38	chr9	96735797	96736552	756	8	0.884416	0.158899	-0.73
3a_CLL_vs_B1_Control	E030011O05Rik	chr9	96735797	96736552	756	8	0.884416	0.158899	-0.73
3a_CLL_vs_B1_Control	Syt16	chr12	74011620	74012373	754	4	0.849149	0.119925	-0.73
3a_CLL_vs_B1_Control	Myadm	chr7	3297830	3298579	750	6	0.91214	0.179443	-0.73
3a_CLL_vs_B1_Control	Tbl1xr1	chr3	22113024	22113769	746	7	0.856995	0.127348	-0.73
3a_CLL_vs_B1_Control	Slc44a4	chr17	34923279	34924018	740	9	0.866106	0.137759	-0.73
3a_CLL_vs_B1_Control	Ttc28	chr5	111179403	111180140	738	4	0.790446	0.058846	-0.73
3a_CLL_vs_B1_Control	Ebf3	chr7	137288032	137288768	737	8	0.807435	0.0788807	-0.73
3a_CLL_vs_B1_Control	Ric8b	chr10	84934349	84935066	718	11	0.856236	0.131487	-0.73
3a_CLL_vs_B1_Control	Cd53	chr3	106783545	106784262	718	5	0.841561	0.114893	-0.73
3a_CLL_vs_B1_Control	Crybg3	chr16	59492639	59493353	715	10	0.902185	0.17392	-0.73
3a_CLL_vs_B1_Control	Brinp3	chr1	146628285	146628997	713	6	0.838598	0.107099	-0.73
3a_CLL_vs_B1_Control	Atg16l1	chr1	87770695	87771405	711	11	0.912324	0.186096	-0.73
3a_CLL_vs_B1_Control	Adgrl2	chr3	148978983	148979685	703	6	0.851981	0.118065	-0.73
3a_CLL_vs_B1_Control	AK049168	chr11	41832105	41832804	700	8	0.839962	0.113748	-0.73
3a_CLL_vs_B1_Control	Ube2e2	chr14	18829770	18830461	692	4	0.84188	0.107533	-0.73
3a_CLL_vs_B1_Control	Gabra3	chrX	72446763	72447452	690	4	0.854484	0.125111	-0.73
3a_CLL_vs_B1_Control	Braf	chr6	39606632	39607320	689	6	0.87318	0.140438	-0.73
3a_CLL_vs_B1_Control	3110056K07Rik	chr12	70998230	70998915	686	8	0.805153	0.0802448	-0.73
3a_CLL_vs_B1_Control	Grm1	chr10	10759732	10760406	675	6	0.846786	0.121903	-0.73
3a_CLL_vs_B1_Control	Bcl11a	chr11	24125195	24125867	673	4	0.912034	0.182007	-0.73
3a_CLL_vs_B1_Control	Thsd7b	chr1	129493349	129494019	671	5	0.825209	0.0972138	-0.73
3a_CLL_vs_B1_Control	Gramd4	chr15	86093273	86093939	667	7	0.945402	0.212188	-0.73
3a_CLL_vs_B1_Control	Ralgds	chr2	28536559	28537223	665	4	0.819119	0.0899471	-0.73
3a_CLL_vs_B1_Control	Card11	chr5	140916411	140917073	663	4	0.799708	0.0723536	-0.73
3a_CLL_vs_B1_Control	Gramd1b	chr9	40422433	40423093	661	5	0.914911	0.184981	-0.73
3a_CLL_vs_B1_Control	Macrod2	chr2	141499730	141500389	660	7	0.870511	0.141978	-0.73
3a_CLL_vs_B1_Control	Foxp1	chr6	99333365	99334014	650	9	0.856569	0.128776	-0.73
3a_CLL_vs_B1_Control	Man1c1	chr4	134687009	134687653	645	6	0.829504	0.103633	-0.73
3a_CLL_vs_B1_Control	Rtn4rl1	chr11	75221571	75222214	644	4	0.882462	0.154024	-0.73
3a_CLL_vs_B1_Control	Zbtb20	chr16	43458525	43459168	644	10	0.912402	0.187462	-0.73
3a_CLL_vs_B1_Control	Gm5544	chr3	97934403	97935043	641	4	0.943663	0.213463	-0.73
3a_CLL_vs_B1_Control	Ttc28	chr5	111125493	111126129	637	11	0.777603	0.0493715	-0.73
3a_CLL_vs_B1_Control	BC064078	chr6	128993863	128994492	630	16	0.826041	0.0941309	-0.73
3a_CLL_vs_B1_Control	Celf1	chr2	90966993	90967618	626	4	0.879475	0.150167	-0.73
3a_CLL_vs_B1_Control	Bmpr1b	chr3	141876695	141877317	623	4	0.830273	0.101868	-0.73
3a_CLL_vs_B1_Control	Ttll11	chr2	35765793	35766409	617	7	0.829	0.0954666	-0.73
3a_CLL_vs_B1_Control	Zbtb20	chr16	43565769	43566383	615	13	0.756029	0.028936	-0.73
3a_CLL_vs_B1_Control	Ascc1	chr10	60009509	60010120	612	10	0.794243	0.0666309	-0.73
3a_CLL_vs_B1_Control	D17Wsu92e	chr17	27818272	27818883	612	4	0.755298	0.0241599	-0.73
3a_CLL_vs_B1_Control	Wibg	chr10	128763254	128763855	602	7	0.868985	0.143151	-0.73
3a_CLL_vs_B1_Control	Setbp1	chr18	79050783	79051381	599	8	0.843534	0.116867	-0.73
3a_CLL_vs_B1_Control	Pde10a	chr17	8916279	8916872	594	4	0.941623	0.20929	-0.73
3a_CLL_vs_B1_Control	Cpa3	chr3	20235382	20235973	592	4	0.836439	0.110866	-0.73
3a_CLL_vs_B1_Control	Fam134b	chr15	25948785	25949375	591	16	0.878791	0.149922	-0.73
3a_CLL_vs_B1_Control	Ccdc88b	chr19	6854882	6855470	589	22	0.84554	0.113372	-0.73
3a_CLL_vs_B1_Control	Stk10	chr11	32586362	32586930	569	11	0.901361	0.174053	-0.73
3a_CLL_vs_B1_Control	Rims2	chr15	39628169	39628734	566	6	0.857413	0.13115	-0.73
3a_CLL_vs_B1_Control	2210414B05Rik	chr4	3660407	3660970	564	5	0.886173	0.157125	-0.73
3a_CLL_vs_B1_Control	Rnls	chr19	33206961	33207516	556	5	0.902279	0.16884	-0.73
3a_CLL_vs_B1_Control	Anxa11	chr14	25868902	25869453	552	6	0.790795	0.059676	-0.73
3a_CLL_vs_B1_Control	Mbnl2	chr14	120279594	120280135	542	13	0.835492	0.104478	-0.73
3a_CLL_vs_B1_Control	Rgs22	chr15	36123233	36123769	537	7	0.813144	0.083585	-0.73
3a_CLL_vs_B1_Control	Fut8	chr12	77266129	77266662	534	5	0.883391	0.157636	-0.73
3a_CLL_vs_B1_Control	Cacnb2	chr2	14897461	14897993	533	9	0.909236	0.177711	-0.73
3a_CLL_vs_B1_Control	Smim14	chr5	65488189	65488721	533	17	0.772772	0.0448832	-0.73
3a_CLL_vs_B1_Control	AK080063	chr10	22295124	22295647	524	4	0.788842	0.0590548	-0.73
3a_CLL_vs_B1_Control	AK153639	chr10	22295124	22295647	524	4	0.788842	0.0590548	-0.73
3a_CLL_vs_B1_Control	Raet1d	chr10	22295124	22295647	524	4	0.788842	0.0590548	-0.73
3a_CLL_vs_B1_Control	Raet1a	chr10	22295124	22295647	524	4	0.788842	0.0590548	-0.73
3a_CLL_vs_B1_Control	Raet1c	chr10	22295124	22295647	524	4	0.788842	0.0590548	-0.73
3a_CLL_vs_B1_Control	Parvb	chr15	84241397	84241916	520	10	0.827356	0.102183	-0.73
3a_CLL_vs_B1_Control	Lrrc8d	chr5	105709394	105709912	519	17	0.8534	0.126487	-0.73
3a_CLL_vs_B1_Control	Irf2	chr8	46817498	46818016	519	8	0.891591	0.161426	-0.73
3a_CLL_vs_B1_Control	Cyth4	chr15	78610779	78611296	518	6	0.866532	0.139887	-0.73
3a_CLL_vs_B1_Control	Slamf9	chr1	172476272	172476786	515	9	0.902746	0.177602	-0.73
3a_CLL_vs_B1_Control	Bcl2	chr1	106605678	106606190	513	4	0.899917	0.172318	-0.73
3a_CLL_vs_B1_Control	Pak2	chr16	32058378	32058889	512	8	0.900164	0.167949	-0.73
3a_CLL_vs_B1_Control	Rap1gap2	chr11	74495087	74495588	502	4	0.926125	0.193155	-0.73
3a_CLL_vs_B1_Control	Ppp1r16b	chr2	158702806	158703300	495	7	0.862491	0.13296	-0.73
3a_CLL_vs_B1_Control	Grid1	chr14	35422941	35423434	494	5	0.883365	0.148939	-0.73
3a_CLL_vs_B1_Control	Stk38	chr17	28982272	28982761	490	6	0.965749	0.235673	-0.73
3a_CLL_vs_B1_Control	Nrxn3	chr12	89747396	89747882	487	4	0.836564	0.107975	-0.73
3a_CLL_vs_B1_Control	S1pr3	chr13	51417060	51417546	487	6	0.924707	0.19338	-0.73
3a_CLL_vs_B1_Control	A830018L16Rik	chr1	11669087	11669571	485	4	0.888128	0.162618	-0.73
3a_CLL_vs_B1_Control	Hs3st5	chr10	36706059	36706538	480	5	0.936991	0.207725	-0.73
3a_CLL_vs_B1_Control	Mettl8	chr2	70966032	70966511	480	14	0.816154	0.087438	-0.73
3a_CLL_vs_B1_Control	Lrch1	chr14	74937786	74938264	479	13	0.919497	0.192408	-0.73
3a_CLL_vs_B1_Control	Fam126a	chr5	23992500	23992973	474	5	0.927863	0.202443	-0.73
3a_CLL_vs_B1_Control	Eml6	chr11	29788979	29789451	473	5	0.832597	0.101443	-0.73
3a_CLL_vs_B1_Control	Arrdc1	chr2	24929374	24929845	472	4	0.916959	0.192192	-0.73
3a_CLL_vs_B1_Control	AK172386	chr13	24410505	24410973	469	8	0.934542	0.20473	-0.73
3a_CLL_vs_B1_Control	Cmah	chr13	24410505	24410973	469	8	0.934542	0.20473	-0.73
3a_CLL_vs_B1_Control	Tmem189	chr2	167671564	167672032	469	4	0.836314	0.102487	-0.73
3a_CLL_vs_B1_Control	Crx	chr7	15866555	15867020	466	4	0.886915	0.155773	-0.73
3a_CLL_vs_B1_Control	Nedd9	chr13	41483158	41483621	464	5	0.794595	0.0637833	-0.73
3a_CLL_vs_B1_Control	Slc25a19	chr11	115625319	115625781	463	6	0.862189	0.135329	-0.73
3a_CLL_vs_B1_Control	Pbdc1	chrX	105082874	105083327	454	8	0.911976	0.18014	-0.73
3a_CLL_vs_B1_Control	Ppp2r5e	chr12	75529347	75529799	453	7	0.833223	0.108052	-0.73
3a_CLL_vs_B1_Control	Jup	chr11	100391637	100392087	451	8	0.946468	0.216427	-0.73
3a_CLL_vs_B1_Control	D930015E06Rik	chr3	84006708	84007153	446	5	0.894112	0.161987	-0.73
3a_CLL_vs_B1_Control	Zzz3	chr3	152436860	152437304	445	8	0.800885	0.0728495	-0.73
3a_CLL_vs_B1_Control	Adap1	chr5	139290157	139290600	444	6	0.88488	0.152375	-0.73
3a_CLL_vs_B1_Control	Parvg	chr15	84337602	84338042	441	4	0.853324	0.12322	-0.73
3a_CLL_vs_B1_Control	AK040904	chr17	70887725	70888162	438	4	0.778903	0.0480077	-0.73
3a_CLL_vs_B1_Control	Sbf2	chr7	110590604	110591035	432	7	0.877002	0.147024	-0.73
3a_CLL_vs_B1_Control	Pde6b	chr5	108394396	108394826	431	5	0.962984	0.236776	-0.73
3a_CLL_vs_B1_Control	Gng12	chr6	66898220	66898648	429	8	0.872224	0.14124	-0.73
3a_CLL_vs_B1_Control	Foxp1	chr6	99202606	99203031	426	9	0.874928	0.148931	-0.73
3a_CLL_vs_B1_Control	Rapgef1	chr2	29676407	29676826	420	9	0.801817	0.0726073	-0.73
3a_CLL_vs_B1_Control	4930434J06Rik	chr14	71920020	71920855	836	6	0.924456	0.197378	-0.73
3a_CLL_vs_B1_Control	Kcnj3	chr2	55535212	55535627	416	6	0.829305	0.0996561	-0.73
3a_CLL_vs_B1_Control	Arpc2	chr1	74256317	74256731	415	4	0.860882	0.132203	-0.73
3a_CLL_vs_B1_Control	Sema4b	chr7	80211940	80212354	415	5	0.908222	0.175997	-0.73
3a_CLL_vs_B1_Control	B4galt5	chr2	167344291	167344696	406	8	0.8874	0.157919	-0.73
3a_CLL_vs_B1_Control	Tmem212	chr3	27868240	27868635	396	5	0.879909	0.148741	-0.73
3a_CLL_vs_B1_Control	Cntn2	chr1	132531459	132531851	393	4	0.828128	0.0947626	-0.73
3a_CLL_vs_B1_Control	Nfatc1	chr18	80624085	80624475	391	12	0.845385	0.11752	-0.73
3a_CLL_vs_B1_Control	Cpd	chr11	76844677	76845063	387	6	0.920115	0.187013	-0.73
3a_CLL_vs_B1_Control	4933425L06Rik	chr13	105110229	105110614	386	4	0.905231	0.174848	-0.73
3a_CLL_vs_B1_Control	Ccdc144b	chr3	36031848	36032233	386	9	0.848573	0.118568	-0.73
3a_CLL_vs_B1_Control	abParts	chr6	69823587	69823964	378	5	0.816245	0.0873173	-0.73
3a_CLL_vs_B1_Control	Mdga2	chr12	67021727	67022102	376	4	0.861836	0.131377	-0.73
3a_CLL_vs_B1_Control	Frs2	chr10	117081507	117081881	375	9	0.822048	0.0879045	-0.73
3a_CLL_vs_B1_Control	Pgpep1l	chr7	68238128	68238501	374	4	0.8757	0.147022	-0.73
3a_CLL_vs_B1_Control	Chst15	chr7	132300844	132301217	374	5	0.879032	0.15445	-0.73
3a_CLL_vs_B1_Control	Irf2	chr8	46819400	46819769	370	7	0.808081	0.0791106	-0.73
3a_CLL_vs_B1_Control	Ikzf1	chr11	11745765	11746132	368	7	0.844368	0.117324	-0.73
3a_CLL_vs_B1_Control	D030024E09Rik	chr15	61541758	61542117	360	5	0.82521	0.0959616	-0.73
3a_CLL_vs_B1_Control	Zfp827	chr8	79150537	79150895	359	13	0.882113	0.150817	-0.73
3a_CLL_vs_B1_Control	Ulk4	chr9	121253917	121254275	359	4	0.83856	0.114026	-0.73
3a_CLL_vs_B1_Control	Ccdc125	chr13	100681583	100681940	358	13	0.899818	0.167802	-0.73
3a_CLL_vs_B1_Control	AK083177	chr19	14435594	14436025	432	9	0.816501	0.0910463	-0.73
3a_CLL_vs_B1_Control	Lair1	chr7	4061590	4061946	357	9	0.848656	0.118009	-0.73
3a_CLL_vs_B1_Control	Kcnq4	chr4	120728863	120729216	354	8	0.871276	0.142835	-0.73
3a_CLL_vs_B1_Control	Il10rb	chr16	91413563	91413911	349	6	0.769443	0.0364875	-0.73
3a_CLL_vs_B1_Control	Smg6	chr11	75106022	75106366	345	4	0.823772	0.0941346	-0.73
3a_CLL_vs_B1_Control	Pla1a	chr16	38426265	38426608	344	6	0.836808	0.108285	-0.73
3a_CLL_vs_B1_Control	Wdr37	chr13	8866636	8866977	342	7	0.898356	0.165284	-0.73
3a_CLL_vs_B1_Control	Mapk1	chr16	16991670	16992007	338	6	0.788692	0.0546125	-0.73
3a_CLL_vs_B1_Control	Fut8	chr12	77251637	77251972	336	4	0.860775	0.127824	-0.73
3a_CLL_vs_B1_Control	Sptb	chr12	76694103	76694435	333	4	0.951244	0.221032	-0.73
3a_CLL_vs_B1_Control	Pde4d	chr13	109019687	109020019	333	6	0.86657	0.136343	-0.73
3a_CLL_vs_B1_Control	Mmd	chr11	90248290	90248619	330	5	0.795603	0.0621852	-0.73
3a_CLL_vs_B1_Control	BC106170	chr11	90248290	90248619	330	5	0.795603	0.0621852	-0.73
3a_CLL_vs_B1_Control	Ctsb	chr14	63124436	63124764	329	4	0.899696	0.170867	-0.73
3a_CLL_vs_B1_Control	Cblb	chr16	52061709	52062037	329	4	0.821889	0.0888422	-0.73
3a_CLL_vs_B1_Control	Med27	chr2	29503021	29503348	328	8	0.845343	0.119346	-0.73
3a_CLL_vs_B1_Control	Ntng1	chr3	110031113	110031439	327	4	0.888268	0.157059	-0.73
3a_CLL_vs_B1_Control	AK084828	chr11	120215955	120216279	325	4	0.809226	0.0785641	-0.73
3a_CLL_vs_B1_Control	Alcam	chr16	52431807	52432131	325	4	0.856999	0.130534	-0.73
3a_CLL_vs_B1_Control	Gm5544	chr3	97955280	97955597	318	5	0.872328	0.145924	-0.73
3a_CLL_vs_B1_Control	Scarb2	chr5	92462279	92462592	314	4	0.959327	0.225379	-0.73
3a_CLL_vs_B1_Control	2010012O05Rik	chr19	46692723	46693034	312	9	0.950922	0.223041	-0.73
3a_CLL_vs_B1_Control	Galns	chr8	122607578	122607887	310	4	0.94657	0.215354	-0.73
3a_CLL_vs_B1_Control	Stk24	chr14	121347858	121348166	309	5	0.801738	0.0767657	-0.73
3a_CLL_vs_B1_Control	A430078G23Rik	chr8	3357662	3357965	304	5	0.852596	0.124294	-0.73
3a_CLL_vs_B1_Control	Cntnap2	chr6	45852471	45852771	301	4	0.885656	0.155152	-0.73
3a_CLL_vs_B1_Control	Nrf1	chr6	30070992	30071291	300	5	0.761887	0.029994	-0.73
3a_CLL_vs_B1_Control	Serinc5	chr13	92664805	92665101	297	5	0.920428	0.191206	-0.73
3a_CLL_vs_B1_Control	Nrxn3	chr12	90220082	90220372	291	4	0.908774	0.183799	-0.73
3a_CLL_vs_B1_Control	Cd2ap	chr17	42870871	42871159	289	6	0.900456	0.175576	-0.73
3a_CLL_vs_B1_Control	Asap2	chr12	21135891	21136175	285	7	0.841348	0.108222	-0.73
3a_CLL_vs_B1_Control	Dak	chr19	10601841	10602124	284	6	0.921094	0.191329	-0.73
3a_CLL_vs_B1_Control	Cntn6	chr6	104788347	104788630	284	5	0.78371	0.0578689	-0.73
3a_CLL_vs_B1_Control	St8sia4	chr1	95647592	95647874	283	6	0.836778	0.106787	-0.73
3a_CLL_vs_B1_Control	Ptprk	chr10	28195255	28195536	282	4	0.894264	0.165304	-0.73
3a_CLL_vs_B1_Control	Pifo	chr3	106014185	106014464	280	5	0.876864	0.150502	-0.73
3a_CLL_vs_B1_Control	Lclat1	chr17	73230534	73230811	278	9	0.831915	0.102148	-0.73
3a_CLL_vs_B1_Control	Synpr	chr14	13604024	13604300	277	4	0.847578	0.117754	-0.73
3a_CLL_vs_B1_Control	AK144120	chr16	29834070	29834342	273	7	0.809193	0.0814094	-0.73
3a_CLL_vs_B1_Control	Ptprn2	chr12	116994098	116994367	270	5	0.93448	0.203978	-0.73
3a_CLL_vs_B1_Control	Itpr2	chr6	146285653	146285922	270	4	0.82168	0.0889418	-0.73
3a_CLL_vs_B1_Control	Tbxas1	chr6	39018065	39018333	269	8	0.899983	0.168462	-0.73
3a_CLL_vs_B1_Control	Nfam1	chr15	82999719	82999986	268	4	0.897995	0.170147	-0.73
3a_CLL_vs_B1_Control	AK166041	chr8	74765777	74766044	268	4	0.833797	0.101192	-0.73
3a_CLL_vs_B1_Control	Olfml2a	chr2	38956300	38956565	266	6	0.778721	0.0462396	-0.73
3a_CLL_vs_B1_Control	Tle3	chr9	61384163	61384427	265	4	0.960149	0.231367	-0.73
3a_CLL_vs_B1_Control	Slco6d1	chr1	98505881	98506142	262	4	0.854025	0.120111	-0.73
3a_CLL_vs_B1_Control	Wdfy4	chr14	33161776	33162035	260	5	0.797398	0.0680608	-0.73
3a_CLL_vs_B1_Control	Grm5	chr7	87898750	87899007	258	4	0.784679	0.0539743	-0.73
3a_CLL_vs_B1_Control	Map3k14	chr11	103252725	103252976	252	7	0.862375	0.130391	-0.73
3a_CLL_vs_B1_Control	Nfatc1	chr18	80644207	80644457	251	5	0.898305	0.166667	-0.73
3a_CLL_vs_B1_Control	2015-03-06	chr15	31510426	31510669	244	7	0.797927	0.0711297	-0.73
3a_CLL_vs_B1_Control	Cdh17	chr4	11766399	11766641	243	4	0.917841	0.185065	-0.73
3a_CLL_vs_B1_Control	Edil3	chr13	88873985	88874226	242	4	0.915878	0.190149	-0.73
3a_CLL_vs_B1_Control	Asap1	chr15	64234426	64234664	239	6	0.743273	0.00938692	-0.73
3a_CLL_vs_B1_Control	Magi2	chr5	20676688	20676918	231	5	0.761364	0.03125	-0.73
3a_CLL_vs_B1_Control	Jakmip2	chr18	43683667	43683894	228	5	0.867647	0.142857	-0.73
3a_CLL_vs_B1_Control	Zdhhc15	chrX	104630579	104630806	228	4	0.863248	0.134831	-0.73
3a_CLL_vs_B1_Control	Kcnh1	chr1	192263415	192263639	225	5	0.823529	0.0961538	-0.73
3a_CLL_vs_B1_Control	4933400L20Rik	chr8	103654207	103654430	224	7	0.806713	0.0802005	-0.73
3a_CLL_vs_B1_Control	Glrb	chr3	80884961	80885183	223	4	0.932961	0.202797	-0.73
3a_CLL_vs_B1_Control	Urgcp	chr11	5737184	5737403	220	10	0.779874	0.0465116	-0.73
3a_CLL_vs_B1_Control	Gm10510	chr17	15352736	15352955	220	7	0.827148	0.0943709	-0.73
3a_CLL_vs_B1_Control	Slc8a1	chr17	81494259	81494477	219	4	0.847457	0.117222	-0.73
3a_CLL_vs_B1_Control	Dlg2	chr7	91673507	91673724	218	4	0.820975	0.0948217	-0.73
3a_CLL_vs_B1_Control	Slc2a1	chr4	119125514	119125730	217	6	0.752878	0.0267488	-0.73
3a_CLL_vs_B1_Control	Zc3h11a	chr1	133655520	133655734	215	4	0.906699	0.176259	-0.73
3a_CLL_vs_B1_Control	1110059E24Rik	chr19	21611342	21611555	214	8	0.859062	0.133907	-0.73
3a_CLL_vs_B1_Control	Galnt7	chr8	57615459	57615671	213	8	0.812322	0.0789521	-0.73
3a_CLL_vs_B1_Control	Scn4a	chr11	106328381	106328589	209	5	0.909091	0.184211	-0.73
3a_CLL_vs_B1_Control	Tyw1	chr5	130309275	130309483	209	4	0.946435	0.215458	-0.73
3a_CLL_vs_B1_Control	Dgkb	chr12	38501081	38501288	208	4	0.89959	0.174888	-0.73
3a_CLL_vs_B1_Control	Znfx1	chr2	167059426	167059629	204	8	0.884991	0.158333	-0.73
3a_CLL_vs_B1_Control	Ccnd3	chr17	47535570	47535772	203	4	0.815126	0.0815451	-0.73
3a_CLL_vs_B1_Control	Rinl	chr7	28791211	28791411	201	4	0.936242	0.20339	-0.73
3a_CLL_vs_B1_Control	Fat3	chr9	16067582	16067781	200	4	0.942073	0.208589	-0.73
3a_CLL_vs_B1_Control	Rps7	chr12	28634259	28634455	197	4	0.887931	0.161017	-0.73
3a_CLL_vs_B1_Control	AK038827	chr10	94372791	94372985	195	5	0.821918	0.0882353	-0.73
3a_CLL_vs_B1_Control	Tjp3	chr10	81279649	81279842	194	4	0.795527	0.0629371	-0.73
3a_CLL_vs_B1_Control	Sipa1l2	chr8	125551043	125551234	192	7	0.889222	0.162162	-0.73
3a_CLL_vs_B1_Control	Ralgps2	chr1	156911798	156911985	188	9	0.839838	0.106136	-0.73
3a_CLL_vs_B1_Control	Dtwd2	chr18	49752872	49753057	186	4	0.938312	0.210145	-0.73
3a_CLL_vs_B1_Control	Gpc6	chr14	117009950	117010132	183	4	0.852194	0.119342	-0.73
3a_CLL_vs_B1_Control	Gtf2ird1	chr5	134408742	134408923	182	4	0.982063	0.256637	-0.73
3a_CLL_vs_B1_Control	Prkg1	chr19	31665929	31666105	177	4	0.930399	0.205766	-0.73
3a_CLL_vs_B1_Control	Nubpl	chr12	52098631	52098800	170	4	0.842466	0.109827	-0.73
3a_CLL_vs_B1_Control	Mtmr3	chr11	4588240	4588408	169	6	0.884873	0.150735	-0.73
3a_CLL_vs_B1_Control	Rap1gap2	chr11	74484896	74485062	167	4	0.90832	0.177906	-0.73
3a_CLL_vs_B1_Control	BC004004	chr17	29300900	29301065	166	4	0.936508	0.20339	-0.73
3a_CLL_vs_B1_Control	Abtb2	chr2	103675540	103675704	165	4	0.864245	0.138223	-0.73
3a_CLL_vs_B1_Control	Nup107	chr10	117756042	117756205	164	4	0.843137	0.113821	-0.73
[truncated: 21,719 more rows]

## Sheet: CLL Promoter DMR
Comparison	Chr	Meth_Region_start	Meth_Region_end	length	nCG	B1_Mean_Meth	CLL_Mean_Meth	diff.Meth	Gene
3a_CLL_vs_B1_Control	chr11	12465145	12465336	192	9	0.11	0.86	0.75	Cobl
3a_CLL_vs_B1_Control	chr6	118880372	118880580	209	5	0.12	0.84	0.71	4931430N09Rik
3a_CLL_vs_B1_Control	chr12	67220534	67222545	2012	12	0.08	0.77	0.69	Mdga2
3a_CLL_vs_B1_Control	chr9	120303394	120303547	154	8	0.11	0.79	0.68	Myrip
3a_CLL_vs_B1_Control	chr19	24941816	24941989	174	4	0.00873362	0.68	0.67	Mir3084-2
3a_CLL_vs_B1_Control	chr5	57717745	57718462	718	36	0.02	0.67	0.64	4932441J04Rik
3a_CLL_vs_B1_Control	chr5	57717745	57718462	718	36	0.02	0.67	0.64	Pcdh7
3a_CLL_vs_B1_Control	chr1	89455103	89455227	125	17	0.04	0.68	0.64	Agap1
3a_CLL_vs_B1_Control	chr3	49756959	49757324	366	9	0.04	0.68	0.64	Pcdh18
3a_CLL_vs_B1_Control	chr14	18893892	18894234	343	15	0.01	0.65	0.63	Ube2e2
3a_CLL_vs_B1_Control	chr7	70361404	70361824	421	34	0.04	0.68	0.63	Nr2f2
3a_CLL_vs_B1_Control	chr4	72199077	72201407	2331	41	0.03	0.65	0.62	C630043F03Rik
3a_CLL_vs_B1_Control	chr4	72199077	72201407	2331	41	0.03	0.65	0.62	Tle1
3a_CLL_vs_B1_Control	chr14	24003872	24004059	188	14	0.05	0.68	0.62	4930519K11Rik
3a_CLL_vs_B1_Control	chr14	24003872	24004059	188	14	0.05	0.68	0.62	Kcnma1
3a_CLL_vs_B1_Control	chr8	65618675	65618828	154	5	0.13	0.75	0.62	42064
3a_CLL_vs_B1_Control	chr18	47536923	47537203	281	5	0.34	0.96	0.62	Gm5095
3a_CLL_vs_B1_Control	chr3	156561501	156562123	623	24	0.02	0.64	0.61	4930570G19Rik
3a_CLL_vs_B1_Control	chr3	156561501	156562123	623	24	0.02	0.64	0.61	Negr1
3a_CLL_vs_B1_Control	chr4	13784845	13785216	372	5	0.12	0.74	0.61	Runx1t1
3a_CLL_vs_B1_Control	chr10	125965772	125966053	282	12	0.16	0.77	0.61	Lrig3
3a_CLL_vs_B1_Control	chr5	71095385	71095950	566	33	0.05	0.65	0.6	Gabra2
3a_CLL_vs_B1_Control	chr14	28509079	28511642	2564	37	0.06	0.66	0.6	Wnt5a
3a_CLL_vs_B1_Control	chr18	58210221	58210915	695	33	0.06	0.66	0.6	Fbn2
3a_CLL_vs_B1_Control	chr6	92943829	92944084	256	9	0.06	0.66	0.6	AK007436
3a_CLL_vs_B1_Control	chr12	49382918	49385866	2949	42	0.07	0.68	0.6	3110039M20Rik
3a_CLL_vs_B1_Control	chr12	49382918	49385866	2949	42	0.07	0.68	0.6	Foxg1
3a_CLL_vs_B1_Control	chr18	86394801	86395896	1096	17	0.1	0.7	0.6	Neto1
3a_CLL_vs_B1_Control	chr1	69107426	69108587	1162	15	0.03	0.62	0.59	Erbb4
3a_CLL_vs_B1_Control	chr2	64097684	64098215	532	35	0.04	0.64	0.59	Fign
3a_CLL_vs_B1_Control	chr5	116592769	116592966	198	5	0.05	0.65	0.59	Srrm4
3a_CLL_vs_B1_Control	chr17	59012733	59012971	239	8	0.13	0.73	0.59	Nudt12
3a_CLL_vs_B1_Control	chr8	9770936	9771127	192	12	0.05	0.64	0.58	Fam155a
3a_CLL_vs_B1_Control	chr12	49400229	49400474	246	12	0.18	0.75	0.57	AK079718
3a_CLL_vs_B1_Control	chr8	99416572	99416711	140	14	0.18	0.75	0.57	A330008L17Rik
3a_CLL_vs_B1_Control	chr8	99416572	99416711	140	14	0.18	0.75	0.57	AK042807
3a_CLL_vs_B1_Control	chr8	99416572	99416711	140	14	0.18	0.75	0.57	Cdh8
3a_CLL_vs_B1_Control	chr5	84416919	84417175	257	8	0.03	0.59	0.56	Epha5
3a_CLL_vs_B1_Control	chr8	48554246	48554887	642	33	0.06	0.63	0.56	Tenm3
3a_CLL_vs_B1_Control	chr3	156560098	156560494	397	11	0.13	0.69	0.56	Negr1
3a_CLL_vs_B1_Control	chr2	136057868	136058109	242	4	0.17	0.73	0.56	Lamp5
3a_CLL_vs_B1_Control	chr12	89812479	89812591	113	9	0.02	0.57	0.55	Nrxn3
3a_CLL_vs_B1_Control	chr6	22875492	22875857	366	28	0.04	0.59	0.55	Ptprz1
3a_CLL_vs_B1_Control	chr5	81019584	81021381	1798	32	0.05	0.6	0.55	Adgrl3
3a_CLL_vs_B1_Control	chr4	104366930	104367950	1021	8	0.06	0.62	0.55	Dab1
3a_CLL_vs_B1_Control	chr12	30372798	30373079	282	7	0.07	0.63	0.55	Sntg2
3a_CLL_vs_B1_Control	chr14	105896640	105896785	146	6	0.01	0.55	0.54	Spry2
3a_CLL_vs_B1_Control	chr1	45502990	45503222	233	11	0.09	0.64	0.54	Col5a2
3a_CLL_vs_B1_Control	chr15	40134176	40134346	171	4	0.2	0.75	0.54	9330182O14Rik
3a_CLL_vs_B1_Control	chr14	98167557	98169671	2115	60	0.03	0.56	0.53	Dach1
3a_CLL_vs_B1_Control	chr14	11553581	11554268	688	16	0.04	0.58	0.53	Ptprg
3a_CLL_vs_B1_Control	chr18	51118056	51118241	186	7	0.04	0.57	0.53	Prr16
3a_CLL_vs_B1_Control	chr5	89882664	89884107	1444	29	0.04	0.57	0.53	Adamts3
3a_CLL_vs_B1_Control	chr11	42421041	42421410	370	12	0.06	0.6	0.53	Gabrb2
3a_CLL_vs_B1_Control	chr5	112577165	112578233	1069	21	0.07	0.61	0.53	Sez6l
3a_CLL_vs_B1_Control	chr2	63183856	63183975	120	5	0.18	0.71	0.53	Kcnh7
3a_CLL_vs_B1_Control	chr8	92855106	92855680	575	6	0.09	0.61	0.52	Lpcat2
3a_CLL_vs_B1_Control	chr1	83159399	83159536	138	4	0.28	0.81	0.52	Daw1
3a_CLL_vs_B1_Control	chr1	119052567	119054397	1831	35	0.06	0.58	0.51	Gli2
3a_CLL_vs_B1_Control	chr13	58807195	58807513	319	12	0.07	0.58	0.51	Ntrk2
3a_CLL_vs_B1_Control	chr4	78212176	78212450	275	7	0.08	0.59	0.51	Ptprd
3a_CLL_vs_B1_Control	chr12	72236339	72236512	174	12	0.12	0.63	0.51	Rtn1
3a_CLL_vs_B1_Control	chr6	84105732	84105915	184	17	0.18	0.69	0.51	Dysf
3a_CLL_vs_B1_Control	chr12	61521736	61521919	184	6	0.29	0.81	0.51	Gm20063
3a_CLL_vs_B1_Control	chr15	40655051	40655402	352	29	0.02	0.52	0.5	Zfpm2
3a_CLL_vs_B1_Control	chr15	91191980	91192237	258	7	0.03	0.54	0.5	Abcd2
3a_CLL_vs_B1_Control	chr2	170731857	170732000	144	15	0.03	0.53	0.5	Dok5
3a_CLL_vs_B1_Control	chr5	113015168	113015327	160	6	0.05	0.56	0.5	Adrbk2
3a_CLL_vs_B1_Control	chr11	112783484	112783955	472	23	0.08	0.58	0.5	Sox9
3a_CLL_vs_B1_Control	chr12	53247515	53247784	270	14	0.09	0.59	0.5	Npas3
3a_CLL_vs_B1_Control	chr6	23248346	23248755	410	16	0.12	0.63	0.5	Fezf1
3a_CLL_vs_B1_Control	chr15	30171890	30172287	398	13	0.19	0.7	0.5	Ctnnd2
3a_CLL_vs_B1_Control	chr3	45376510	45377660	1151	25	0.03	0.53	0.49	Pcdh10
3a_CLL_vs_B1_Control	chr13	116310131	116310475	345	23	0.07	0.57	0.49	Isl1
3a_CLL_vs_B1_Control	chr1	115684681	115684852	172	11	0.12	0.61	0.49	AK043174
3a_CLL_vs_B1_Control	chr1	115684681	115684852	172	11	0.12	0.61	0.49	Cntnap5a
3a_CLL_vs_B1_Control	chr10	114801199	114802556	1358	42	0.15	0.64	0.49	Trhde
3a_CLL_vs_B1_Control	chr12	102947866	102948038	173	8	0.32	0.81	0.49	Unc79
3a_CLL_vs_B1_Control	chr16	28445458	28445921	464	21	0.01	0.5	0.48	Fgf12
3a_CLL_vs_B1_Control	chr6	92940799	92941070	272	17	0.02	0.51	0.48	9530026P05Rik
3a_CLL_vs_B1_Control	chr10	73097901	73098265	365	17	0.06	0.54	0.48	AK080816
3a_CLL_vs_B1_Control	chr10	73097901	73098265	365	17	0.06	0.54	0.48	AK138135
3a_CLL_vs_B1_Control	chr10	73097901	73098265	365	17	0.06	0.54	0.48	Pcdh15
3a_CLL_vs_B1_Control	chr2	106694760	106694864	105	5	0.00900901	0.48	0.47	Mpped2
3a_CLL_vs_B1_Control	chr1	43163368	43163669	302	11	0.02	0.5	0.47	Fhl2
3a_CLL_vs_B1_Control	chr14	11552101	11552524	424	17	0.07	0.54	0.47	Ptprg
3a_CLL_vs_B1_Control	chr2	69135775	69136025	251	9	0.08	0.55	0.47	Nostrin
3a_CLL_vs_B1_Control	chr1	25829697	25829880	184	7	0.12	0.6	0.47	Adgrb3
3a_CLL_vs_B1_Control	chr17	52602796	52602965	170	12	0.03	0.5	0.46	Kcnh8
3a_CLL_vs_B1_Control	chr5	119670836	119671068	233	21	0.03	0.5	0.46	Tbx3
3a_CLL_vs_B1_Control	chr12	108003432	108003601	170	12	0.04	0.5	0.46	Bcl11b
3a_CLL_vs_B1_Control	chr5	101665522	101665944	423	21	0.05	0.51	0.46	Nkx6-1
3a_CLL_vs_B1_Control	chr8	61760004	61760246	243	18	0.07	0.53	0.46	Palld
3a_CLL_vs_B1_Control	chr18	86394415	86394619	205	13	0.09	0.56	0.46	Neto1
3a_CLL_vs_B1_Control	chr4	99655104	99655539	436	12	0.1	0.57	0.46	Foxd3
3a_CLL_vs_B1_Control	chr6	92706253	92706475	223	10	0.1	0.56	0.46	Prickle2
3a_CLL_vs_B1_Control	chr8	58911782	58912028	247	13	0.2	0.66	0.46	BC030500
3a_CLL_vs_B1_Control	chr8	58911782	58912028	247	13	0.2	0.66	0.46	Galntl6
3a_CLL_vs_B1_Control	chr6	52246462	52246712	251	17	0.02	0.47	0.45	Hoxa11
3a_CLL_vs_B1_Control	chr6	141249281	141249604	324	18	0.02	0.47	0.45	Pde3a
3a_CLL_vs_B1_Control	chr4	91376040	91376508	469	18	0.04	0.5	0.45	Elavl2
3a_CLL_vs_B1_Control	chr9	4796258	4796419	162	11	0.04	0.49	0.45	Gria4
3a_CLL_vs_B1_Control	chr3	18054414	18054685	272	26	0.07	0.52	0.45	Bhlhe22
3a_CLL_vs_B1_Control	chr3	45378680	45379295	616	35	0.11	0.56	0.45	2610316D01Rik
3a_CLL_vs_B1_Control	chr3	45378680	45379295	616	35	0.11	0.56	0.45	Pcdh10
3a_CLL_vs_B1_Control	chr15	79604911	79605046	136	16	0.41	0.86	0.45	Dmc1
3a_CLL_vs_B1_Control	chr4	65124321	65124502	182	8	0.03	0.47	0.44	Pappa
3a_CLL_vs_B1_Control	chr5	57716107	57716750	644	23	0.03	0.47	0.44	Pcdh7
3a_CLL_vs_B1_Control	chr14	116925379	116925701	323	32	0.04	0.48	0.44	Gpc6
3a_CLL_vs_B1_Control	chr15	56695603	56695883	281	18	0.04	0.48	0.44	Has2
3a_CLL_vs_B1_Control	chr8	91800283	91801967	1685	55	0.06	0.5	0.44	Irx3
3a_CLL_vs_B1_Control	chr18	16809747	16809984	238	11	0.07	0.51	0.44	Cdh2
3a_CLL_vs_B1_Control	chr3	156562457	156562647	191	4	0.1	0.55	0.44	4930570G19Rik
3a_CLL_vs_B1_Control	chr15	89841997	89842133	137	10	0.13	0.58	0.44	Syt10
3a_CLL_vs_B1_Control	chr4	74013213	74013336	124	7	0.31	0.75	0.44	Frmd3
3a_CLL_vs_B1_Control	chr14	54197416	54197577	162	4	0.5	0.94	0.44	Tcra
3a_CLL_vs_B1_Control	chr14	54197416	54197577	162	4	0.5	0.94	0.44	Trac
3a_CLL_vs_B1_Control	chr4	36952646	36952831	186	10	0.13	0.57	0.43	Lingo2
3a_CLL_vs_B1_Control	chr9	3199605	3199846	242	11	0.22	0.66	0.43	4930433N12Rik
3a_CLL_vs_B1_Control	chr15	25414651	25414786	136	13	0.02	0.44	0.42	Basp1
3a_CLL_vs_B1_Control	chr4	49845556	49845752	197	17	0.02	0.45	0.42	Grin3a
3a_CLL_vs_B1_Control	chr5	92675208	92675381	174	17	0.04	0.46	0.42	Ccdc158
3a_CLL_vs_B1_Control	chr14	111674746	111675013	268	18	0.07	0.48	0.41	Slitrk5
3a_CLL_vs_B1_Control	chr3	26153623	26153762	140	8	0.04	0.44	0.4	Nlgn1
3a_CLL_vs_B1_Control	chr6	117935743	117937147	1405	5	0.69	0.33	-0.36	Fxyd4
3a_CLL_vs_B1_Control	chr9	70206052	70206435	384	11	0.55	0.12	-0.42	Myo1e
3a_CLL_vs_B1_Control	chr18	5594276	5594482	207	10	0.71	0.28	-0.42	Zeb1
3a_CLL_vs_B1_Control	chr13	93500139	93500336	198	11	0.45	0.02	-0.43	Jmy
3a_CLL_vs_B1_Control	chrX	140600761	140601083	323	7	0.46	0.02	-0.43	Tsc22d3
3a_CLL_vs_B1_Control	chr10	128745840	128746081	242	9	0.48	0.05	-0.43	Dgka
3a_CLL_vs_B1_Control	chr5	64802221	64802486	266	10	0.49	0.05	-0.43	Klf3
3a_CLL_vs_B1_Control	chr13	30748364	30748537	174	5	0.5	0.06	-0.43	Irf4
3a_CLL_vs_B1_Control	chr2	148671713	148671898	186	7	0.5	0.07	-0.43	Nxt1
3a_CLL_vs_B1_Control	chr13	23498154	23498386	233	7	0.52	0.09	-0.43	TRNA_Trp
3a_CLL_vs_B1_Control	chr6	29508449	29508633	185	5	0.53	0.1	-0.43	Kcp
3a_CLL_vs_B1_Control	chr8	94740333	94740513	181	5	0.66	0.22	-0.43	JA187517
3a_CLL_vs_B1_Control	chr13	98891788	98892037	250	8	0.72	0.27	-0.44	Tnpo1
3a_CLL_vs_B1_Control	chr5	65535995	65536354	360	11	0.8	0.35	-0.44	Ube2k
3a_CLL_vs_B1_Control	chr9	31029072	31029291	220	7	0.88	0.43	-0.44	Zbtb44
3a_CLL_vs_B1_Control	chr16	11065119	11065688	570	5	0.48	0.03	-0.45	Snn
3a_CLL_vs_B1_Control	chr12	69241035	69241331	297	6	0.49	0.03	-0.45	Klhdc1
3a_CLL_vs_B1_Control	chr11	86994868	86995172	305	10	0.5	0.04	-0.45	Ypel2
3a_CLL_vs_B1_Control	chr4	3677533	3677755	223	6	0.5	0.04	-0.45	Lyn
3a_CLL_vs_B1_Control	chr1	52230871	52230989	119	4	0.52	0.06	-0.45	AK142979
3a_CLL_vs_B1_Control	chr13	100107387	100107558	172	7	0.52	0.07	-0.45	Serf1
3a_CLL_vs_B1_Control	chr11	11698762	11699031	270	5	0.53	0.07	-0.45	Ikzf1
3a_CLL_vs_B1_Control	chr2	151037790	151038338	549	17	0.58	0.12	-0.45	AK079657
3a_CLL_vs_B1_Control	chr6	8498597	8498820	224	5	0.59	0.13	-0.45	AK039954
3a_CLL_vs_B1_Control	chr7	45867162	45867394	233	6	0.64	0.19	-0.45	Grin2d
3a_CLL_vs_B1_Control	chr11	69042318	69042721	404	12	0.7	0.24	-0.45	TRNA_Gly
3a_CLL_vs_B1_Control	chr16	32400424	32400625	202	6	0.72	0.27	-0.45	Tm4sf19
3a_CLL_vs_B1_Control	chrX	36742945	36743186	242	6	0.81	0.36	-0.45	Slc25a43
3a_CLL_vs_B1_Control	chr10	97423449	97423593	145	4	0.82	0.37	-0.45	Mir3966
3a_CLL_vs_B1_Control	chr4	99031144	99031334	191	5	0.94	0.48	-0.45	Angptl3
3a_CLL_vs_B1_Control	chr7	101907663	101907909	247	9	0.95	0.5	-0.45	Tomt
3a_CLL_vs_B1_Control	chr6	115762178	115762412	235	7	0.47	0.00628366	-0.46	Tmem40
3a_CLL_vs_B1_Control	chr7	19823284	19823395	112	5	0.49	0.02	-0.46	Bcl3
3a_CLL_vs_B1_Control	chr8	83700297	83700526	230	4	0.5	0.04	-0.46	Pkn1
3a_CLL_vs_B1_Control	chr2	150666316	150666426	111	4	0.51	0.05	-0.46	E130215H24Rik
3a_CLL_vs_B1_Control	chr9	78479511	78479716	206	5	0.51	0.05	-0.46	AK204572
3a_CLL_vs_B1_Control	chr15	96197499	96197639	141	6	0.54	0.07	-0.46	2610037D02Rik
3a_CLL_vs_B1_Control	chr1	171648367	171648628	262	8	0.55	0.09	-0.46	Slamf7
3a_CLL_vs_B1_Control	chr17	33928757	33928897	141	6	0.55	0.08	-0.46	Rgl2
3a_CLL_vs_B1_Control	chr16	23110060	23110514	455	12	0.56	0.1	-0.46	Snora81
3a_CLL_vs_B1_Control	chr1	38130898	38131129	232	5	0.59	0.12	-0.46	Rev1
3a_CLL_vs_B1_Control	chr14	21751834	21751969	136	8	0.59	0.13	-0.46	Samd8
3a_CLL_vs_B1_Control	chr10	57631553	57631708	156	4	0.6	0.14	-0.46	Pkib
3a_CLL_vs_B1_Control	chr11	106785409	106786358	950	11	0.6	0.13	-0.46	Ddx5
3a_CLL_vs_B1_Control	chr7	66688534	66688761	228	6	0.63	0.17	-0.46	Asb7
3a_CLL_vs_B1_Control	chr7	66688534	66688761	228	6	0.63	0.17	-0.46	Lins
3a_CLL_vs_B1_Control	chr1	144177127	144177313	187	8	0.64	0.17	-0.46	Rgs13
3a_CLL_vs_B1_Control	chr1	6262422	6262605	184	6	0.65	0.19	-0.46	Rb1cc1
3a_CLL_vs_B1_Control	chr8	25598108	25598614	507	13	0.65	0.18	-0.46	Letm2
3a_CLL_vs_B1_Control	chr10	67095612	67095740	129	4	0.69	0.23	-0.46	Jmjd1c
3a_CLL_vs_B1_Control	chr9	72806066	72806210	145	8	0.71	0.25	-0.46	Prtg
3a_CLL_vs_B1_Control	chr9	21312751	21312919	169	4	0.75	0.29	-0.46	Ap1m2
3a_CLL_vs_B1_Control	chrX	142226341	142226982	642	12	0.78	0.32	-0.46	Nxt2
3a_CLL_vs_B1_Control	chr13	117219932	117220177	246	12	0.79	0.32	-0.46	Emb
3a_CLL_vs_B1_Control	chr3	84041444	84041706	263	6	0.79	0.33	-0.46	D930015E06Rik
3a_CLL_vs_B1_Control	chr4	46536733	46536859	127	6	0.79	0.32	-0.46	Trim14
3a_CLL_vs_B1_Control	chr8	3654805	3655039	235	13	0.79	0.32	-0.46	Retn
3a_CLL_vs_B1_Control	chr9	22128474	22130931	2458	9	0.82	0.35	-0.46	Acp5
3a_CLL_vs_B1_Control	chr18	34839651	34840103	453	7	0.83	0.37	-0.46	Reep2
3a_CLL_vs_B1_Control	chr10	129238139	129238335	197	5	0.85	0.39	-0.46	Olfr774
3a_CLL_vs_B1_Control	chr15	4726642	4726841	200	6	0.88	0.42	-0.46	C6
3a_CLL_vs_B1_Control	chr18	65393252	65393679	428	13	0.89	0.42	-0.46	Alpk2
3a_CLL_vs_B1_Control	chr9	96731747	96731880	134	4	0.93	0.47	-0.46	Zbtb38
3a_CLL_vs_B1_Control	chr1	120122341	120122607	267	7	0.49	0.01	-0.47	Dbi
3a_CLL_vs_B1_Control	chrX	20662518	20662663	146	4	0.49	0.02	-0.47	Uba1
3a_CLL_vs_B1_Control	chr11	106790171	106790349	179	6	0.5	0.02	-0.47	Ddx5
3a_CLL_vs_B1_Control	chr17	80563750	80563928	179	4	0.54	0.07	-0.47	Cdkl4
3a_CLL_vs_B1_Control	chr3	81932118	81932306	189	7	0.55	0.08	-0.47	Ctso
3a_CLL_vs_B1_Control	chr7	12733903	12734083	181	5	0.55	0.07	-0.47	Vmn2r56
3a_CLL_vs_B1_Control	chr8	25593681	25594086	406	9	0.59	0.12	-0.47	AK161094
3a_CLL_vs_B1_Control	chr6	120362986	120363224	239	4	0.6	0.13	-0.47	Kdm5a
3a_CLL_vs_B1_Control	chrX	13660302	13660551	250	4	0.69	0.22	-0.47	Gpr82
3a_CLL_vs_B1_Control	chr15	99652155	99652341	187	8	0.71	0.24	-0.47	Racgap1
3a_CLL_vs_B1_Control	chr15	20447858	20448614	757	12	0.75	0.27	-0.47	AK084059
3a_CLL_vs_B1_Control	chr14	30021583	30021745	163	6	0.76	0.29	-0.47	Chdh
3a_CLL_vs_B1_Control	chr5	76483317	76483540	224	6	0.77	0.3	-0.47	Gm7271
3a_CLL_vs_B1_Control	chr7	44999184	44999401	218	9	0.79	0.32	-0.47	Bcl2l12
3a_CLL_vs_B1_Control	chr17	79626367	79626666	300	15	0.8	0.33	-0.47	4921513D11Rik
3a_CLL_vs_B1_Control	chr2	31438221	31438415	195	9	0.84	0.36	-0.47	Hmcn2
3a_CLL_vs_B1_Control	chr10	69207367	69207545	179	8	0.86	0.39	-0.47	Rhobtb1
3a_CLL_vs_B1_Control	chr12	3450884	3451110	227	7	0.9	0.43	-0.47	AK142135
3a_CLL_vs_B1_Control	chr12	3450884	3451110	227	7	0.9	0.43	-0.47	Asxl2
3a_CLL_vs_B1_Control	chr1	191898525	191898757	233	7	0.92	0.44	-0.47	AK076925
3a_CLL_vs_B1_Control	chr17	46831804	46831953	150	7	0.92	0.44	-0.47	Gltscr1l
3a_CLL_vs_B1_Control	chr6	120089664	120089901	238	8	0.93	0.46	-0.47	JA187517
3a_CLL_vs_B1_Control	chr17	35193532	35193665	134	5	0.5	0.01	-0.48	Ltb
3a_CLL_vs_B1_Control	chr17	35193532	35193665	134	5	0.5	0.01	-0.48	Mir6973a
3a_CLL_vs_B1_Control	chr6	122856030	122856245	216	6	0.51	0.02	-0.48	C3ar1
3a_CLL_vs_B1_Control	chr6	113501818	113501993	176	16	0.54	0.05	-0.48	Prrt3
3a_CLL_vs_B1_Control	chr7	103309149	103309367	219	4	0.54	0.06	-0.48	Olfr596
3a_CLL_vs_B1_Control	chr8	114133128	114133384	257	6	0.54	0.05	-0.48	Nudt7
3a_CLL_vs_B1_Control	chr8	71526879	71527162	284	7	0.55	0.07	-0.48	AK141396
3a_CLL_vs_B1_Control	chr8	105859639	105860005	367	10	0.56	0.07	-0.48	Nutf2
3a_CLL_vs_B1_Control	chr13	98927206	98927319	114	5	0.57	0.09	-0.48	Tnpo1
3a_CLL_vs_B1_Control	chr18	61045517	61045681	165	5	0.57	0.08	-0.48	Pdgfrb
3a_CLL_vs_B1_Control	chr4	136171491	136171739	249	14	0.58	0.1	-0.48	E2f2
3a_CLL_vs_B1_Control	chr5	73340023	73340316	294	5	0.59	0.1	-0.48	Ociad2
3a_CLL_vs_B1_Control	chr8	25040034	25040663	630	14	0.59	0.11	-0.48	Htra4
3a_CLL_vs_B1_Control	chr17	20418103	20418501	399	8	0.61	0.13	-0.48	Vmn1r224
3a_CLL_vs_B1_Control	chr7	23604807	23604943	137	4	0.62	0.14	-0.48	Vmn1r170
3a_CLL_vs_B1_Control	chr12	76416472	76416716	245	5	0.64	0.16	-0.48	Ppp1r36
3a_CLL_vs_B1_Control	chr14	101728620	101728989	370	11	0.65	0.16	-0.48	Lmo7
3a_CLL_vs_B1_Control	chr4	11076770	11077060	291	10	0.65	0.17	-0.48	Ndufaf6
3a_CLL_vs_B1_Control	chr16	95257539	95258463	925	13	0.66	0.17	-0.48	Kcnj15
3a_CLL_vs_B1_Control	chr3	75558061	75558384	324	19	0.66	0.18	-0.48	Pdcd10
3a_CLL_vs_B1_Control	chr5	115349788	115349902	115	6	0.7	0.21	-0.48	Cox6a1
3a_CLL_vs_B1_Control	chr10	127031666	127031978	313	7	0.72	0.23	-0.48	Tsfm
3a_CLL_vs_B1_Control	chr15	101851431	101851756	326	9	0.72	0.24	-0.48	Krt1
3a_CLL_vs_B1_Control	chr15	57911417	57911880	464	30	0.72	0.23	-0.48	Tbc1d31
3a_CLL_vs_B1_Control	chr10	71286016	71286179	164	6	0.74	0.25	-0.48	Ube2d1
3a_CLL_vs_B1_Control	chr6	70843063	70843534	472	6	0.74	0.25	-0.48	Eif2ak3
3a_CLL_vs_B1_Control	chr5	137690483	137690728	246	8	0.75	0.27	-0.48	OTTMUSG00000022819
3a_CLL_vs_B1_Control	chr10	121311513	121311825	313	6	0.76	0.28	-0.48	Tbc1d30
3a_CLL_vs_B1_Control	chr17	35262072	35262364	293	8	0.77	0.28	-0.48	H2-D1
3a_CLL_vs_B1_Control	chr4	80845063	80845271	209	7	0.78	0.29	-0.48	Tyrp1
3a_CLL_vs_B1_Control	chr5	129019168	129019345	178	6	0.79	0.31	-0.48	Ran
3a_CLL_vs_B1_Control	chr6	39526638	39526886	249	7	0.8	0.32	-0.48	AK047163
3a_CLL_vs_B1_Control	chr10	4429186	4429385	200	4	0.83	0.34	-0.48	1700052N19Rik
3a_CLL_vs_B1_Control	chr10	4429186	4429385	200	4	0.83	0.34	-0.48	Rmnd1
3a_CLL_vs_B1_Control	chr4	101986341	101986449	109	4	0.89	0.41	-0.48	Gm12789
3a_CLL_vs_B1_Control	chr9	62123839	62124066	228	6	0.89	0.4	-0.48	AK043361
3a_CLL_vs_B1_Control	chr9	62123839	62124066	228	6	0.89	0.4	-0.48	Glce
3a_CLL_vs_B1_Control	chr9	62123839	62124066	228	6	0.89	0.4	-0.48	Mir5133
3a_CLL_vs_B1_Control	chr15	89520957	89521186	230	8	0.92	0.44	-0.48	Shank3
3a_CLL_vs_B1_Control	chr9	45940196	45942418	2223	40	0.92	0.43	-0.48	Mir7087
3a_CLL_vs_B1_Control	chr9	45940196	45942418	2223	40	0.92	0.43	-0.48	Sidt2
3a_CLL_vs_B1_Control	chr2	30132845	30132958	114	6	0.93	0.45	-0.48	Tbc1d13
3a_CLL_vs_B1_Control	chr9	70631103	70631393	291	10	0.93	0.45	-0.48	Fam63b
3a_CLL_vs_B1_Control	chr17	88579044	88579262	219	4	0.97	0.48	-0.48	Ppp1r21
3a_CLL_vs_B1_Control	chr4	58845702	58845892	191	4	0.97	0.48	-0.48	AI314180
3a_CLL_vs_B1_Control	chr16	10993500	10993695	196	4	0.5	0.01	-0.49	Litaf
3a_CLL_vs_B1_Control	chr3	32364763	32365018	256	11	0.53	0.04	-0.49	4930429B21Rik
3a_CLL_vs_B1_Control	chr11	116108770	116109199	430	15	0.54	0.05	-0.49	Trim47
3a_CLL_vs_B1_Control	chr4	116686857	116686984	128	4	0.54	0.04	-0.49	AV051173
3a_CLL_vs_B1_Control	chr13	33003575	33003769	195	5	0.55	0.06	-0.49	Serpinb9
3a_CLL_vs_B1_Control	chr10	81319241	81319769	529	11	0.56	0.06	-0.49	Cactin
3a_CLL_vs_B1_Control	chr7	25218278	25218540	263	6	0.56	0.06	-0.49	Dedd2
3a_CLL_vs_B1_Control	chr7	25218278	25218540	263	6	0.56	0.06	-0.49	Mir7048
3a_CLL_vs_B1_Control	chrX	13042382	13042576	195	7	0.57	0.07	-0.49	5730405O15Rik
3a_CLL_vs_B1_Control	chr11	69999797	69999970	174	7	0.58	0.09	-0.49	Dvl2
3a_CLL_vs_B1_Control	chr7	30593853	30594242	390	5	0.58	0.09	-0.49	Zbtb32
3a_CLL_vs_B1_Control	chr6	129239436	129240165	730	15	0.59	0.1	-0.49	2310001H17Rik
3a_CLL_vs_B1_Control	chr18	12167539	12167803	265	9	0.6	0.1	-0.49	3110002H16Rik
3a_CLL_vs_B1_Control	chr11	62649761	62650096	336	5	0.61	0.11	-0.49	Lrrc75a
3a_CLL_vs_B1_Control	chr19	8839584	8839968	385	9	0.61	0.12	-0.49	Bscl2
3a_CLL_vs_B1_Control	chr19	8839584	8839968	385	9	0.61	0.12	-0.49	Gng3
3a_CLL_vs_B1_Control	chr3	69008481	69009665	1185	19	0.61	0.12	-0.49	Mir15b
3a_CLL_vs_B1_Control	chr3	69008481	69009665	1185	19	0.61	0.12	-0.49	Mir16-2
3a_CLL_vs_B1_Control	chr11	49045685	49049341	3657	7	0.62	0.12	-0.49	Olfr56
3a_CLL_vs_B1_Control	chr11	96342758	96343004	247	8	0.63	0.13	-0.49	Hoxb3
3a_CLL_vs_B1_Control	chr2	148673743	148673962	220	8	0.63	0.14	-0.49	Nxt1
3a_CLL_vs_B1_Control	chr11	4703168	4703554	387	7	0.64	0.14	-0.49	Zmat5
3a_CLL_vs_B1_Control	chr19	5118827	5119077	251	5	0.66	0.17	-0.49	Klc2
3a_CLL_vs_B1_Control	chr19	47066913	47067127	215	13	0.68	0.18	-0.49	Taf5
3a_CLL_vs_B1_Control	chr5	150465519	150465690	172	5	0.69	0.19	-0.49	Fry
3a_CLL_vs_B1_Control	chr6	40571455	40571622	168	5	0.69	0.19	-0.49	Olfr460
3a_CLL_vs_B1_Control	chr18	35554655	35555019	365	10	0.71	0.21	-0.49	Mir1949
3a_CLL_vs_B1_Control	chr2	119287275	119287928	654	16	0.72	0.22	-0.49	Vps18
3a_CLL_vs_B1_Control	chr10	121627019	121627294	276	13	0.77	0.28	-0.49	Xpot
3a_CLL_vs_B1_Control	chr3	98012521	98012801	281	13	0.77	0.27	-0.49	Notch2
3a_CLL_vs_B1_Control	chr3	73709233	73709460	228	6	0.81	0.32	-0.49	Bche
3a_CLL_vs_B1_Control	chr11	65788893	65789198	306	7	0.83	0.34	-0.49	Map2k4
3a_CLL_vs_B1_Control	chr6	63328137	63328362	226	7	0.83	0.34	-0.49	AK029641
3a_CLL_vs_B1_Control	chr8	22192072	22192196	125	5	0.83	0.34	-0.49	Vps36
3a_CLL_vs_B1_Control	chr9	14381944	14382338	395	8	0.83	0.33	-0.49	Endod1
3a_CLL_vs_B1_Control	chr6	88723516	88724017	502	11	0.84	0.34	-0.49	AK133446
3a_CLL_vs_B1_Control	chr6	88723516	88724017	502	11	0.84	0.34	-0.49	Mgll
3a_CLL_vs_B1_Control	chrX	107817703	107817862	160	8	0.86	0.37	-0.49	2610002M06Rik
3a_CLL_vs_B1_Control	chr1	193174703	193175057	355	11	0.88	0.38	-0.49	A130010J15Rik
3a_CLL_vs_B1_Control	chr6	128992006	128992114	109	5	0.88	0.38	-0.49	BC064078
3a_CLL_vs_B1_Control	chr9	70504597	70504895	299	8	0.88	0.38	-0.49	Rnf111
3a_CLL_vs_B1_Control	chr6	149043435	149043684	250	6	0.89	0.4	-0.49	AK054430
3a_CLL_vs_B1_Control	chr7	140906137	140906349	213	5	0.9	0.4	-0.49	BC024386
3a_CLL_vs_B1_Control	chr1	31222068	31222294	227	8	0.96	0.47	-0.49	4931428L18Rik
3a_CLL_vs_B1_Control	chr1	31222068	31222294	227	8	0.96	0.47	-0.49	Pih1d3
3a_CLL_vs_B1_Control	chr10	42933067	42933180	114	5	0.53	0.02	-0.5	Scml4
3a_CLL_vs_B1_Control	chr17	57278235	57278502	268	10	0.55	0.04	-0.5	Vav1
3a_CLL_vs_B1_Control	chr9	70631830	70631964	135	4	0.55	0.05	-0.5	Fam63b
3a_CLL_vs_B1_Control	chr11	95857614	95857951	338	7	0.57	0.07	-0.5	4833417C18Rik
3a_CLL_vs_B1_Control	chr11	95260910	95261161	252	7	0.57	0.06	-0.5	Tac4
3a_CLL_vs_B1_Control	chr11	69654715	69655095	381	9	0.58	0.07	-0.5	Sox15
3a_CLL_vs_B1_Control	chr1	175632518	175632957	440	16	0.6	0.09	-0.5	Kmo
3a_CLL_vs_B1_Control	chr17	74527160	74527326	167	5	0.6	0.1	-0.5	Birc6
3a_CLL_vs_B1_Control	chr11	94521712	94522057	346	9	0.61	0.11	-0.5	Mycbpap
3a_CLL_vs_B1_Control	chr13	3918440	3918660	221	7	0.62	0.11	-0.5	Net1
3a_CLL_vs_B1_Control	chr14	79586152	79586585	434	11	0.62	0.11	-0.5	Sugt1
3a_CLL_vs_B1_Control	chr19	5511753	5511899	147	5	0.62	0.12	-0.5	Snx32
3a_CLL_vs_B1_Control	chr5	108133713	108133880	168	9	0.64	0.13	-0.5	Tmed5
3a_CLL_vs_B1_Control	chr16	56024992	56025229	238	6	0.65	0.15	-0.5	AK037592
3a_CLL_vs_B1_Control	chr18	67611190	67611431	242	11	0.65	0.15	-0.5	Spire1
3a_CLL_vs_B1_Control	chr19	5107285	5107409	125	6	0.65	0.14	-0.5	Rab1b
3a_CLL_vs_B1_Control	chrX	136991704	136991990	287	6	0.66	0.16	-0.5	Zcchc18
3a_CLL_vs_B1_Control	chr10	95145874	95146058	185	7	0.67	0.16	-0.5	Gm29684
3a_CLL_vs_B1_Control	chr11	106716456	106716714	259	4	0.67	0.17	-0.5	Pecam1
3a_CLL_vs_B1_Control	chr9	22429461	22429762	302	13	0.68	0.17	-0.5	9530077C05Rik
3a_CLL_vs_B1_Control	chr9	89199557	89199765	209	4	0.7	0.19	-0.5	Bcl2a1b
3a_CLL_vs_B1_Control	chr1	195016974	195017369	396	9	0.71	0.2	-0.5	A330023F24Rik
3a_CLL_vs_B1_Control	chr8	5105264	5105498	235	9	0.71	0.2	-0.5	Slc10a2
3a_CLL_vs_B1_Control	chr4	134811233	134811773	541	6	0.74	0.23	-0.5	Tmem57
3a_CLL_vs_B1_Control	chr1	45445383	45445603	221	4	0.75	0.24	-0.5	AK139585
3a_CLL_vs_B1_Control	chr7	24111971	24112143	173	8	0.78	0.28	-0.5	Zfp112
3a_CLL_vs_B1_Control	chr2	150905377	150905556	180	7	0.79	0.29	-0.5	Abhd12
3a_CLL_vs_B1_Control	chr15	79024062	79024217	156	5	0.8	0.3	-0.5	AK083296
3a_CLL_vs_B1_Control	chr16	58874284	58874397	114	4	0.8	0.3	-0.5	Olfr177
3a_CLL_vs_B1_Control	chr6	72413159	72413404	246	4	0.8	0.3	-0.5	Ggcx
3a_CLL_vs_B1_Control	chr7	28764980	28765436	457	10	0.82	0.31	-0.5	Sirt2
3a_CLL_vs_B1_Control	chr19	46963413	46964621	1209	8	0.83	0.33	-0.5	Nt5c2
3a_CLL_vs_B1_Control	chr3	152247803	152248218	416	18	0.85	0.34	-0.5	Nexn
3a_CLL_vs_B1_Control	chr10	75849564	75849844	281	6	0.88	0.38	-0.5	DQ567125
3a_CLL_vs_B1_Control	chr10	75849564	75849844	281	6	0.88	0.38	-0.5	DQ707062
3a_CLL_vs_B1_Control	chr11	62539945	62540366	422	6	0.89	0.39	-0.5	Cenpv
3a_CLL_vs_B1_Control	chr6	136922757	136922973	217	6	0.89	0.38	-0.5	Erp27
3a_CLL_vs_B1_Control	chr4	40240694	40240895	202	6	0.9	0.39	-0.5	Ddx58
3a_CLL_vs_B1_Control	chr19	5987314	5987619	306	5	0.92	0.42	-0.5	Slc22a20
3a_CLL_vs_B1_Control	chr17	28560299	28560424	126	4	0.93	0.43	-0.5	Clps
3a_CLL_vs_B1_Control	chr3	92169671	92169840	170	5	0.93	0.42	-0.5	AK137696
3a_CLL_vs_B1_Control	chr9	73040665	73040862	198	4	0.93	0.42	-0.5	Pigb
3a_CLL_vs_B1_Control	chr19	4127573	4127738	166	5	0.96	0.46	-0.5	Tmem134
3a_CLL_vs_B1_Control	chr2	103968310	103968517	208	4	0.53	0.01	-0.51	Lmo2
3a_CLL_vs_B1_Control	chr6	143166072	143166392	321	10	0.54	0.03	-0.51	Etnk1
3a_CLL_vs_B1_Control	chr10	62792826	62793162	337	10	0.55	0.04	-0.51	Ccar1
3a_CLL_vs_B1_Control	chr11	86583132	86584766	1635	26	0.56	0.04	-0.51	Mir21a
3a_CLL_vs_B1_Control	chr13	41604715	41604850	136	6	0.57	0.05	-0.51	Tmem170b
3a_CLL_vs_B1_Control	chr5	108848827	108848953	127	4	0.57	0.06	-0.51	AK142627
3a_CLL_vs_B1_Control	chr7	44524856	44525251	396	17	0.58	0.07	-0.51	Mybpc2
3a_CLL_vs_B1_Control	chr11	46265629	46265927	299	8	0.59	0.07	-0.51	JA187517
3a_CLL_vs_B1_Control	chr17	29264400	29264697	298	9	0.6	0.09	-0.51	Ppil1
3a_CLL_vs_B1_Control	chr2	18049689	18049810	122	4	0.6	0.08	-0.51	Skida1
3a_CLL_vs_B1_Control	chr2	167065119	167066285	1167	16	0.62	0.1	-0.51	Snord12
3a_CLL_vs_B1_Control	chr7	31043314	31043979	666	7	0.62	0.11	-0.51	Fxyd5
3a_CLL_vs_B1_Control	chr8	116800677	116801015	339	12	0.62	0.11	-0.51	4930563M20Rik
3a_CLL_vs_B1_Control	chr11	97798011	97798472	462	15	0.63	0.12	-0.51	Lasp1
3a_CLL_vs_B1_Control	chr3	146495001	146495233	233	9	0.63	0.12	-0.51	Spata1
3a_CLL_vs_B1_Control	chr6	136532434	136532725	292	10	0.63	0.11	-0.51	Atf7ip
3a_CLL_vs_B1_Control	chr3	123509603	123509843	241	7	0.64	0.12	-0.51	BC025067
3a_CLL_vs_B1_Control	chr3	123509603	123509843	241	7	0.64	0.12	-0.51	BC096391
3a_CLL_vs_B1_Control	chr3	123509603	123509843	241	7	0.64	0.12	-0.51	Snhg8
3a_CLL_vs_B1_Control	chr16	55823098	55823760	663	13	0.65	0.14	-0.51	Nfkbiz
3a_CLL_vs_B1_Control	chr4	132973199	132973711	513	9	0.65	0.14	-0.51	Fgr
3a_CLL_vs_B1_Control	chr7	31053306	31054145	840	17	0.65	0.14	-0.51	Fxyd1
3a_CLL_vs_B1_Control	chr15	89088449	89088632	184	5	0.67	0.15	-0.51	Selo
3a_CLL_vs_B1_Control	chr4	126203594	126203928	335	10	0.68	0.16	-0.51	Thrap3
3a_CLL_vs_B1_Control	chr7	103602186	103602332	147	4	0.68	0.16	-0.51	Olfr619
3a_CLL_vs_B1_Control	chr8	94810828	94810953	126	5	0.68	0.17	-0.51	Ccl17
3a_CLL_vs_B1_Control	chr12	102270663	102270865	203	6	0.69	0.17	-0.51	AK047676
3a_CLL_vs_B1_Control	chr14	54164865	54165223	359	8	0.69	0.18	-0.51	Tcra
3a_CLL_vs_B1_Control	chr14	54164865	54165223	359	8	0.69	0.18	-0.51	X02970
3a_CLL_vs_B1_Control	chr9	95513088	95513341	254	7	0.69	0.17	-0.51	U2surp
3a_CLL_vs_B1_Control	chr11	98850104	98850400	297	9	0.7	0.19	-0.51	Rapgefl1
3a_CLL_vs_B1_Control	chr13	21914128	21914240	113	4	0.72	0.21	-0.51	TRNA_Leu
3a_CLL_vs_B1_Control	chr17	23479815	23480544	730	7	0.72	0.21	-0.51	Vmn2r117
3a_CLL_vs_B1_Control	chr8	71781882	71782102	221	4	0.72	0.21	-0.51	AK142664
3a_CLL_vs_B1_Control	chrX	7249389	7249589	201	9	0.72	0.21	-0.51	Mir188
3a_CLL_vs_B1_Control	chrX	7249389	7249589	201	9	0.72	0.21	-0.51	Mir532
3a_CLL_vs_B1_Control	chr6	67114784	67115016	233	4	0.73	0.21	-0.51	AK039826
3a_CLL_vs_B1_Control	chr6	67114784	67115016	233	4	0.73	0.21	-0.51	AK079709
3a_CLL_vs_B1_Control	chr15	102204772	102205392	621	9	0.74	0.22	-0.51	Zfp740
3a_CLL_vs_B1_Control	chr7	103450461	103450604	144	4	0.74	0.23	-0.51	Olfr606
3a_CLL_vs_B1_Control	chrX	107284471	107284705	235	4	0.74	0.22	-0.51	Gpr174
3a_CLL_vs_B1_Control	chr2	91095323	91098752	3430	18	0.76	0.24	-0.51	Spi1
3a_CLL_vs_B1_Control	chr2	45118210	45118352	143	5	0.76	0.25	-0.51	Zeb2
3a_CLL_vs_B1_Control	chr7	125492256	125492529	274	11	0.76	0.25	-0.51	Nsmce1
3a_CLL_vs_B1_Control	chr4	42950832	42950966	135	6	0.77	0.26	-0.51	Dnajb5
3a_CLL_vs_B1_Control	chr6	13608729	13609451	723	13	0.77	0.26	-0.51	Tmem168
3a_CLL_vs_B1_Control	chr12	32062089	32062551	463	10	0.78	0.26	-0.51	Prkar2b
3a_CLL_vs_B1_Control	chr4	128261335	128261477	143	4	0.78	0.26	-0.51	Hmgb4
3a_CLL_vs_B1_Control	chr4	128261335	128261477	143	4	0.78	0.26	-0.51	Hmgb4os
3a_CLL_vs_B1_Control	chr9	57833458	57834625	1168	10	0.79	0.28	-0.51	Arid3b
3a_CLL_vs_B1_Control	chr14	105131155	105131406	252	8	0.8	0.28	-0.51	Gm17066
3a_CLL_vs_B1_Control	chr14	47297366	47297579	214	7	0.8	0.28	-0.51	Mapk1ip1l
3a_CLL_vs_B1_Control	chr2	86160693	86161035	343	4	0.8	0.28	-0.51	Olfr1042
3a_CLL_vs_B1_Control	chr9	44919137	44919441	305	12	0.8	0.29	-0.51	AK017092
3a_CLL_vs_B1_Control	chr14	119748925	119749029	105	4	0.81	0.3	-0.51	1700006F04Rik
3a_CLL_vs_B1_Control	chr6	132777587	132778784	1198	5	0.82	0.31	-0.51	Tas2r136
3a_CLL_vs_B1_Control	chr14	47289520	47289893	374	11	0.84	0.33	-0.51	Socs4
3a_CLL_vs_B1_Control	chr4	127035787	127036026	240	4	0.84	0.33	-0.51	Sfpq
3a_CLL_vs_B1_Control	chr9	19119547	19119797	251	8	0.84	0.33	-0.51	Olfr836
3a_CLL_vs_B1_Control	chr12	84397409	84397604	196	7	0.85	0.33	-0.51	Entpd5
3a_CLL_vs_B1_Control	chr10	20169829	20170131	303	10	0.87	0.35	-0.51	AK138667
3a_CLL_vs_B1_Control	chr5	24590692	24590916	225	5	0.87	0.36	-0.51	Mir671
3a_CLL_vs_B1_Control	chr7	80293640	80293940	301	11	0.87	0.36	-0.51	Prc1
3a_CLL_vs_B1_Control	chr15	91813722	91813858	137	4	0.88	0.36	-0.51	Lrrk2
3a_CLL_vs_B1_Control	chr17	83860840	83861166	327	14	0.88	0.37	-0.51	TRNA_Ile
3a_CLL_vs_B1_Control	chr18	20375505	20375703	199	6	0.88	0.36	-0.51	Dsg1b
3a_CLL_vs_B1_Control	chr7	27452563	27452792	230	7	0.89	0.37	-0.51	Blvrb
3a_CLL_vs_B1_Control	chr12	81975737	81975936	200	9	0.9	0.39	-0.51	Pcnx
3a_CLL_vs_B1_Control	chr7	140940128	140940361	234	6	0.9	0.38	-0.51	Athl1
3a_CLL_vs_B1_Control	chr17	35839691	35839928	238	4	0.91	0.39	-0.51	Tubb5
3a_CLL_vs_B1_Control	chr6	124915415	124915628	214	9	0.91	0.4	-0.51	A230083G16Rik
3a_CLL_vs_B1_Control	chr16	44368808	44369038	231	4	0.92	0.41	-0.51	Spice1
3a_CLL_vs_B1_Control	chr17	34604805	34605097	293	12	0.55	0.03	-0.52	Agpat1
3a_CLL_vs_B1_Control	chr17	34604805	34605097	293	12	0.55	0.03	-0.52	Rnf5
3a_CLL_vs_B1_Control	chr5	120695186	120695421	236	6	0.56	0.03	-0.52	Dtx1
3a_CLL_vs_B1_Control	chr1	172499344	172499560	217	6	0.59	0.07	-0.52	Tagln2
3a_CLL_vs_B1_Control	chr16	55819073	55819456	384	6	0.6	0.07	-0.52	IkappaB-zeta
3a_CLL_vs_B1_Control	chr10	117747441	117747928	488	9	0.61	0.09	-0.52	Slc35e3
3a_CLL_vs_B1_Control	chr13	37345379	37345626	248	4	0.61	0.09	-0.52	Ly86
3a_CLL_vs_B1_Control	chr2	174331903	174333119	1217	14	0.61	0.08	-0.52	AK085136
3a_CLL_vs_B1_Control	chr3	83841876	83842651	776	9	0.62	0.09	-0.52	Tlr2
3a_CLL_vs_B1_Control	chr15	98986218	98986420	203	5	0.63	0.1	-0.52	4930578M01Rik
3a_CLL_vs_B1_Control	chr5	122503243	122503727	485	10	0.63	0.11	-0.52	Atp2a2
3a_CLL_vs_B1_Control	chr1	133129179	133129913	735	18	0.64	0.11	-0.52	Ppp1r15b
3a_CLL_vs_B1_Control	chr7	103084637	103084749	113	4	0.64	0.11	-0.52	Olfr584
3a_CLL_vs_B1_Control	chr8	110918775	110919019	245	5	0.66	0.13	-0.52	St3gal2
3a_CLL_vs_B1_Control	chr1	79774597	79774938	342	7	0.68	0.16	-0.52	Mrpl44
3a_CLL_vs_B1_Control	chr13	21788314	21788630	317	9	0.68	0.16	-0.52	Hist1h2an
3a_CLL_vs_B1_Control	chr16	11008952	11009268	317	7	0.69	0.17	-0.52	Gm4262
3a_CLL_vs_B1_Control	chr19	6543984	6544138	155	6	0.69	0.16	-0.52	Slc22a12
3a_CLL_vs_B1_Control	chr1	109992568	109992699	132	4	0.71	0.18	-0.52	Cdh7
3a_CLL_vs_B1_Control	chr14	114946973	114947190	218	10	0.71	0.19	-0.52	1700100I10Rik
3a_CLL_vs_B1_Control	chr18	80605835	80606360	526	9	0.71	0.19	-0.52	AK155068
3a_CLL_vs_B1_Control	chr6	124918805	124919013	209	8	0.71	0.19	-0.52	Ptms
3a_CLL_vs_B1_Control	chr14	52020913	52021615	703	18	0.72	0.19	-0.52	Zfp219
3a_CLL_vs_B1_Control	chr16	19261522	19261943	422	8	0.72	0.2	-0.52	abParts
3a_CLL_vs_B1_Control	chr1	91297585	91299046	1462	11	0.73	0.21	-0.52	Scly
3a_CLL_vs_B1_Control	chr3	96424003	96424210	208	11	0.74	0.21	-0.52	TRNA_Gly
3a_CLL_vs_B1_Control	chr6	108064574	108064827	254	7	0.74	0.21	-0.52	Setmar
3a_CLL_vs_B1_Control	chr3	107896657	107896859	203	5	0.75	0.22	-0.52	4933431E20Rik
3a_CLL_vs_B1_Control	chr3	72968476	72968710	235	7	0.76	0.24	-0.52	Sis
3a_CLL_vs_B1_Control	chr11	96788206	96788315	110	4	0.8	0.27	-0.52	Cbx1
3a_CLL_vs_B1_Control	chr16	38455060	38455313	254	10	0.8	0.28	-0.52	Cd80
3a_CLL_vs_B1_Control	chr4	120923818	120924276	459	12	0.8	0.28	-0.52	Exo5
3a_CLL_vs_B1_Control	chr2	106226782	106227155	374	6	0.81	0.29	-0.52	AK138215
3a_CLL_vs_B1_Control	chr2	73313571	73313802	232	7	0.81	0.29	-0.52	Cir1
3a_CLL_vs_B1_Control	chr2	37516354	37516465	112	7	0.81	0.3	-0.52	Gpr21
3a_CLL_vs_B1_Control	chr6	72627946	72628185	240	5	0.81	0.28	-0.52	Gm15401
3a_CLL_vs_B1_Control	chr2	86198590	86198949	360	4	0.82	0.3	-0.52	Olfr1045
3a_CLL_vs_B1_Control	chr11	3893963	3894278	316	9	0.84	0.32	-0.52	Dusp18
3a_CLL_vs_B1_Control	chr16	16527217	16527371	155	8	0.84	0.32	-0.52	Fgd4
3a_CLL_vs_B1_Control	chr1	87593743	87593894	152	5	0.85	0.33	-0.52	Neu2
3a_CLL_vs_B1_Control	chr11	77152243	77152569	327	8	0.85	0.33	-0.52	Efcab5
3a_CLL_vs_B1_Control	chr19	39812799	39812905	107	4	0.86	0.34	-0.52	Cyp2c40
3a_CLL_vs_B1_Control	chr8	54675641	54675815	175	6	0.86	0.34	-0.52	AB352479
3a_CLL_vs_B1_Control	chr12	24973697	24973842	146	4	0.87	0.35	-0.52	Kidins220
3a_CLL_vs_B1_Control	chr4	128758381	128758664	284	6	0.88	0.35	-0.52	A3galt2
3a_CLL_vs_B1_Control	chr13	100617425	100617656	232	10	0.89	0.36	-0.52	Marveld2
3a_CLL_vs_B1_Control	chr9	71894846	71895930	1085	28	0.89	0.37	-0.52	Tcf12
3a_CLL_vs_B1_Control	chr5	52992891	52993113	223	4	0.9	0.38	-0.52	5033403H07Rik
3a_CLL_vs_B1_Control	chr16	38360847	38361093	247	5	0.91	0.38	-0.52	Popdc2
3a_CLL_vs_B1_Control	chr17	34729220	34729411	192	5	0.91	0.39	-0.52	C4b
3a_CLL_vs_B1_Control	chr3	102782753	102783309	557	5	0.92	0.4	-0.52	Tshb
3a_CLL_vs_B1_Control	chr5	134230755	134230999	245	5	0.92	0.39	-0.52	Ncf1
3a_CLL_vs_B1_Control	chr6	128430563	128430780	218	4	0.93	0.4	-0.52	AK197994
3a_CLL_vs_B1_Control	chr7	80023450	80023672	223	5	0.93	0.4	-0.52	Zfp710
3a_CLL_vs_B1_Control	chr17	71686989	71687148	160	4	0.94	0.42	-0.52	Fam179a
3a_CLL_vs_B1_Control	chr3	95219076	95219258	183	9	0.94	0.42	-0.52	Gabpb2
3a_CLL_vs_B1_Control	chr7	104190190	104190426	237	4	0.94	0.42	-0.52	Olfr649
3a_CLL_vs_B1_Control	chr10	127194378	127194481	104	4	0.55	0.01	-0.53	Dtx3
3a_CLL_vs_B1_Control	chr10	127194378	127194481	104	4	0.55	0.01	-0.53	F420014N23Rik
3a_CLL_vs_B1_Control	chr2	165859026	165859168	143	4	0.55	0.02	-0.53	Zmynd8
3a_CLL_vs_B1_Control	chr11	97685163	97685541	379	8	0.56	0.02	-0.53	Cisd3
3a_CLL_vs_B1_Control	chr17	21228868	21229183	316	5	0.57	0.04	-0.53	Vmn1r234
3a_CLL_vs_B1_Control	chr13	37434921	37435750	830	12	0.58	0.05	-0.53	AK079953
3a_CLL_vs_B1_Control	chr4	136205438	136205759	322	6	0.58	0.05	-0.53	Asap3
3a_CLL_vs_B1_Control	chr9	89197984	89198525	542	7	0.58	0.04	-0.53	Bcl2a1b
3a_CLL_vs_B1_Control	chr11	120628505	120628747	243	9	0.59	0.06	-0.53	AB341725
3a_CLL_vs_B1_Control	chr11	5522290	5522986	697	12	0.6	0.06	-0.53	Xbp1
3a_CLL_vs_B1_Control	chr14	25839937	25841524	1588	13	0.6	0.07	-0.53	Anxa11
3a_CLL_vs_B1_Control	chr18	56561355	56561676	322	6	0.6	0.06	-0.53	Phax
3a_CLL_vs_B1_Control	chr15	99724133	99724454	322	8	0.62	0.09	-0.53	Cox14
3a_CLL_vs_B1_Control	chr19	10523754	10523946	193	4	0.63	0.1	-0.53	Cpsf7
3a_CLL_vs_B1_Control	chr1	176836981	176837884	904	23	0.64	0.1	-0.53	Hmga2-ps1
3a_CLL_vs_B1_Control	chr4	143179914	143180672	759	5	0.64	0.1	-0.53	Prdm2
3a_CLL_vs_B1_Control	chr11	95843240	95843354	115	4	0.65	0.12	-0.53	Abi3
3a_CLL_vs_B1_Control	chr11	95843240	95843354	115	4	0.65	0.12	-0.53	Gngt2
3a_CLL_vs_B1_Control	chr1	180903059	180903203	145	5	0.66	0.12	-0.53	Pycr2
3a_CLL_vs_B1_Control	chr15	74720594	74720809	216	10	0.66	0.12	-0.53	Them6
3a_CLL_vs_B1_Control	chr2	132285028	132285493	466	9	0.66	0.12	-0.53	Cds2
3a_CLL_vs_B1_Control	chr3	57692285	57692514	230	8	0.66	0.13	-0.53	Ankub1
3a_CLL_vs_B1_Control	chr4	114999053	114999461	409	9	0.66	0.13	-0.53	Stil
3a_CLL_vs_B1_Control	chr14	30714359	30717307	2949	8	0.67	0.13	-0.53	Sfmbt1
3a_CLL_vs_B1_Control	chr13	92531599	92532550	952	8	0.68	0.15	-0.53	Zfyve16
3a_CLL_vs_B1_Control	chr1	9796692	9796837	146	5	0.69	0.15	-0.53	Sgk3
3a_CLL_vs_B1_Control	chr9	106475583	106475842	260	8	0.69	0.16	-0.53	Parp3
3a_CLL_vs_B1_Control	chr8	33539570	33539800	231	9	0.7	0.17	-0.53	Tex15
3a_CLL_vs_B1_Control	chr9	110849058	110849352	295	5	0.7	0.17	-0.53	Prss46
3a_CLL_vs_B1_Control	chr10	60220578	60221030	453	7	0.71	0.17	-0.53	Chst3
3a_CLL_vs_B1_Control	chr17	94863810	94864046	237	6	0.71	0.18	-0.53	Gm20939
3a_CLL_vs_B1_Control	chr3	65657937	65658614	678	23	0.71	0.18	-0.53	Mir8120
3a_CLL_vs_B1_Control	chr4	155122822	155123455	634	7	0.73	0.19	-0.53	Morn1
3a_CLL_vs_B1_Control	chr17	34882276	34882396	121	6	0.74	0.21	-0.53	C2
3a_CLL_vs_B1_Control	chr2	89024771	89024897	127	6	0.74	0.21	-0.53	Olfr1217
3a_CLL_vs_B1_Control	chr3	87525000	87525194	195	7	0.74	0.21	-0.53	Etv3
3a_CLL_vs_B1_Control	chr14	118883865	118884180	316	10	0.75	0.22	-0.53	Dzip1
3a_CLL_vs_B1_Control	chr16	4719985	4720390	406	7	0.75	0.22	-0.53	Nmral1
3a_CLL_vs_B1_Control	chr5	135148172	135148410	239	5	0.76	0.22	-0.53	Tbl2
3a_CLL_vs_B1_Control	chr13	93772980	93773114	135	10	0.77	0.24	-0.53	AK037155
3a_CLL_vs_B1_Control	chr14	50926057	50926331	275	7	0.78	0.25	-0.53	Osgep
3a_CLL_vs_B1_Control	chr4	63497314	63497589	276	8	0.79	0.25	-0.53	Whrn
3a_CLL_vs_B1_Control	chr5	149812448	149812628	181	4	0.79	0.26	-0.53	DQ543012
3a_CLL_vs_B1_Control	chr5	149812448	149812628	181	4	0.79	0.26	-0.53	DQ699551
3a_CLL_vs_B1_Control	chr5	149812448	149812628	181	4	0.79	0.26	-0.53	DQ703173
3a_CLL_vs_B1_Control	chr5	149812448	149812628	181	4	0.79	0.26	-0.53	DQ703719
3a_CLL_vs_B1_Control	chr5	149812448	149812628	181	4	0.79	0.26	-0.53	DQ722579
3a_CLL_vs_B1_Control	chr5	149812448	149812628	181	4	0.79	0.26	-0.53	Gm21221
3a_CLL_vs_B1_Control	chr11	96827863	96828813	951	19	0.8	0.26	-0.53	Nfe2l1
3a_CLL_vs_B1_Control	chr17	31199659	31200044	386	6	0.8	0.27	-0.53	Tmprss3
3a_CLL_vs_B1_Control	chr6	145614127	145614294	168	7	0.8	0.27	-0.53	Ifltd1
3a_CLL_vs_B1_Control	chr11	76210202	76210312	111	4	0.81	0.28	-0.53	AK198984
3a_CLL_vs_B1_Control	chr14	77903250	77903548	299	7	0.81	0.28	-0.53	AK030289
3a_CLL_vs_B1_Control	chr14	77903250	77903548	299	7	0.81	0.28	-0.53	Epsti1
3a_CLL_vs_B1_Control	chr9	45507087	45507225	139	6	0.81	0.28	-0.53	AK047362
3a_CLL_vs_B1_Control	chr1	11596087	11596242	156	5	0.82	0.28	-0.53	A830018L16Rik
3a_CLL_vs_B1_Control	chr1	150391006	150391497	492	5	0.82	0.28	-0.53	BC003331
3a_CLL_vs_B1_Control	chr1	150391006	150391497	492	5	0.82	0.28	-0.53	Tpr
3a_CLL_vs_B1_Control	chr2	60208254	60208589	336	9	0.82	0.29	-0.53	42070
3a_CLL_vs_B1_Control	chr9	44306386	44306980	595	15	0.83	0.3	-0.53	Hinfp
3a_CLL_vs_B1_Control	chr11	98480047	98480204	158	7	0.84	0.31	-0.53	AK041528
3a_CLL_vs_B1_Control	chr18	35560868	35561056	189	7	0.84	0.3	-0.53	Matr3
3a_CLL_vs_B1_Control	chr2	166804204	166804689	486	7	0.84	0.3	-0.53	AK087920
3a_CLL_vs_B1_Control	chr2	166804204	166804689	486	7	0.84	0.3	-0.53	Arfgef2
3a_CLL_vs_B1_Control	chr1	74493194	74493385	192	4	0.85	0.32	-0.53	Usp37
3a_CLL_vs_B1_Control	chr2	84458291	84458536	246	4	0.85	0.31	-0.53	Tfpi
3a_CLL_vs_B1_Control	chr7	102116384	102116729	346	5	0.85	0.32	-0.53	Chrna10
3a_CLL_vs_B1_Control	chr1	156474883	156475071	189	4	0.86	0.33	-0.53	Soat1
3a_CLL_vs_B1_Control	chrX	85046916	85047293	378	7	0.86	0.33	-0.53	Dmd
3a_CLL_vs_B1_Control	chr15	10952127	10952278	152	4	0.87	0.34	-0.53	C1qtnf3
3a_CLL_vs_B1_Control	chr8	94385493	94385598	106	4	0.87	0.34	-0.53	Herpud1
3a_CLL_vs_B1_Control	chr11	85640992	85641297	306	6	0.88	0.34	-0.53	Bcas3
3a_CLL_vs_B1_Control	chr13	81544889	81544993	105	4	0.88	0.34	-0.53	Adgrv1
3a_CLL_vs_B1_Control	chr3	86139031	86139442	412	13	0.88	0.34	-0.53	Snord73a
3a_CLL_vs_B1_Control	chr4	122834702	122834937	236	5	0.88	0.35	-0.53	Ppt1
3a_CLL_vs_B1_Control	chr7	90425034	90425179	146	4	0.9	0.37	-0.53	Ccdc89
3a_CLL_vs_B1_Control	chr9	57909651	57910163	513	9	0.9	0.36	-0.53	Ubl7
3a_CLL_vs_B1_Control	chr9	62844952	62845081	130	5	0.91	0.37	-0.53	Cln6
3a_CLL_vs_B1_Control	chr10	60399922	60400089	168	4	0.98	0.44	-0.53	Gm17455
3a_CLL_vs_B1_Control	chr9	45802673	45803721	1049	14	0.98	0.44	-0.53	Cep164
3a_CLL_vs_B1_Control	chr4	46599747	46602502	2756	6	0.56	0.02	-0.54	Coro2a
3a_CLL_vs_B1_Control	chr1	58587328	58587511	184	4	0.58	0.04	-0.54	Fam126b
3a_CLL_vs_B1_Control	chr3	59262976	59263236	261	9	0.58	0.04	-0.54	P2ry12
3a_CLL_vs_B1_Control	chr5	96792228	96792590	363	8	0.58	0.03	-0.54	Anxa3
3a_CLL_vs_B1_Control	chr1	164062657	164062938	282	7	0.59	0.04	-0.54	Sell
3a_CLL_vs_B1_Control	chr11	5056758	5057160	403	6	0.59	0.04	-0.54	Rasl10a
3a_CLL_vs_B1_Control	chr5	137720370	137720762	393	11	0.59	0.04	-0.54	AB334937
3a_CLL_vs_B1_Control	chr5	137720370	137720762	393	11	0.59	0.04	-0.54	AB346734
3a_CLL_vs_B1_Control	chr5	137720370	137720762	393	11	0.59	0.04	-0.54	AB346747
3a_CLL_vs_B1_Control	chr5	137720370	137720762	393	11	0.59	0.04	-0.54	AB346771
3a_CLL_vs_B1_Control	chr5	137720370	137720762	393	11	0.59	0.04	-0.54	AB346786
3a_CLL_vs_B1_Control	chr5	137720370	137720762	393	11	0.59	0.04	-0.54	AB346804
3a_CLL_vs_B1_Control	chr1	85736970	85737540	571	8	0.6	0.06	-0.54	A630001G21Rik
3a_CLL_vs_B1_Control	chr2	76674107	76674418	312	5	0.6	0.05	-0.54	Fkbp7
3a_CLL_vs_B1_Control	chr2	76674107	76674418	312	5	0.6	0.05	-0.54	Plekha3
3a_CLL_vs_B1_Control	chr3	106484392	106486351	1960	16	0.6	0.06	-0.54	2010016I18Rik
3a_CLL_vs_B1_Control	chr3	106484392	106486351	1960	16	0.6	0.06	-0.54	Dennd2d
3a_CLL_vs_B1_Control	chr11	98385976	98386329	354	5	0.61	0.06	-0.54	Pnmt
3a_CLL_vs_B1_Control	chr19	47936565	47936848	284	10	0.62	0.08	-0.54	Cfap58
3a_CLL_vs_B1_Control	chr3	65872845	65873700	856	17	0.62	0.08	-0.54	AK144610
3a_CLL_vs_B1_Control	chr1	37863634	37864205	572	15	0.63	0.09	-0.54	AK039030
3a_CLL_vs_B1_Control	chr11	98797761	98797936	176	5	0.63	0.08	-0.54	Msl1
3a_CLL_vs_B1_Control	chr7	81529080	81529416	337	9	0.64	0.09	-0.54	Mir1839
3a_CLL_vs_B1_Control	chr2	167504627	167504866	240	4	0.65	0.1	-0.54	AK034562
3a_CLL_vs_B1_Control	chr4	45765147	45765261	115	6	0.65	0.11	-0.54	Gm12409
3a_CLL_vs_B1_Control	chr6	125264276	125264429	154	5	0.65	0.11	-0.54	4930417O13Rik
3a_CLL_vs_B1_Control	chr5	65699188	65700189	1002	11	0.66	0.12	-0.54	Pds5a
3a_CLL_vs_B1_Control	chr17	35076374	35076983	610	7	0.67	0.13	-0.54	Ly6g6e
3a_CLL_vs_B1_Control	chr6	138139355	138139645	291	4	0.67	0.12	-0.54	Mgst1
3a_CLL_vs_B1_Control	chr7	144470075	144470998	924	14	0.68	0.14	-0.54	Cttn
3a_CLL_vs_B1_Control	chr7	127210018	127210420	403	7	0.68	0.14	-0.54	Mylpf
3a_CLL_vs_B1_Control	chr5	24984113	24984710	598	5	0.69	0.14	-0.54	AK005363
3a_CLL_vs_B1_Control	chr10	83447302	83447831	530	10	0.7	0.16	-0.54	AB339339
3a_CLL_vs_B1_Control	chr10	83447302	83447831	530	10	0.7	0.16	-0.54	AB339353
3a_CLL_vs_B1_Control	chr3	52739064	52739497	434	8	0.7	0.16	-0.54	Gm2447
3a_CLL_vs_B1_Control	chrX	48438172	48442553	4382	19	0.7	0.16	-0.54	AK154450
3a_CLL_vs_B1_Control	chr15	73723168	73723343	176	5	0.71	0.16	-0.54	Ptp4a3
3a_CLL_vs_B1_Control	chr15	96700805	96701282	478	16	0.71	0.16	-0.54	Slc38a2
3a_CLL_vs_B1_Control	chr5	114132063	114132233	171	8	0.71	0.17	-0.54	Ung
3a_CLL_vs_B1_Control	chr15	98984467	98984982	516	13	0.72	0.18	-0.54	4930578M01Rik
3a_CLL_vs_B1_Control	chr7	27451806	27452027	222	7	0.72	0.17	-0.54	Blvrb
3a_CLL_vs_B1_Control	chr10	128644980	128645102	123	4	0.73	0.19	-0.54	AK047988
3a_CLL_vs_B1_Control	chr10	128644980	128645102	123	4	0.73	0.19	-0.54	Ikzf4
3a_CLL_vs_B1_Control	chr17	80481231	80481855	625	10	0.73	0.18	-0.54	Sos1
3a_CLL_vs_B1_Control	chr6	65145604	65145765	162	4	0.73	0.18	-0.54	Hpgds
3a_CLL_vs_B1_Control	chr5	37736222	37736429	208	8	0.74	0.19	-0.54	Cytl1
3a_CLL_vs_B1_Control	chr14	26636807	26637338	532	15	0.75	0.2	-0.54	Arf4
3a_CLL_vs_B1_Control	chr11	86595618	86596019	402	9	0.76	0.22	-0.54	AK132089
3a_CLL_vs_B1_Control	chr11	4782143	4782307	165	10	0.76	0.21	-0.54	Nf2
3a_CLL_vs_B1_Control	chr8	123043600	123043745	146	4	0.76	0.22	-0.54	Ankrd11
3a_CLL_vs_B1_Control	chr13	98815992	98816890	899	25	0.77	0.22	-0.54	Fcho2
3a_CLL_vs_B1_Control	chr4	143844791	143845209	419	4	0.77	0.23	-0.54	Gm13103
3a_CLL_vs_B1_Control	chr11	49187230	49187341	112	5	0.78	0.23	-0.54	Btnl9
3a_CLL_vs_B1_Control	chr5	10187295	10187713	419	4	0.78	0.23	-0.54	AK136146
3a_CLL_vs_B1_Control	chr10	40339091	40339503	413	8	0.81	0.27	-0.54	Cdk19
3a_CLL_vs_B1_Control	chr10	75851497	75851633	137	8	0.81	0.26	-0.54	DQ553098
3a_CLL_vs_B1_Control	chr10	75851497	75851633	137	8	0.81	0.26	-0.54	DQ553552
3a_CLL_vs_B1_Control	chr10	75851497	75851633	137	8	0.81	0.26	-0.54	DQ567125
3a_CLL_vs_B1_Control	chr16	91839590	91841084	1495	20	0.82	0.27	-0.54	Itsn1
3a_CLL_vs_B1_Control	chr16	33399273	33399834	562	11	0.82	0.28	-0.54	Zfp148
3a_CLL_vs_B1_Control	chr2	121754628	121754744	117	5	0.82	0.28	-0.54	AK087813
3a_CLL_vs_B1_Control	chr8	60984157	60984307	151	6	0.82	0.27	-0.54	Clcn3
3a_CLL_vs_B1_Control	chr1	192139153	192139529	377	9	0.83	0.28	-0.54	Rcor3
3a_CLL_vs_B1_Control	chr15	55111549	55111686	138	4	0.83	0.29	-0.54	Deptor
3a_CLL_vs_B1_Control	chr3	126809145	126809378	234	5	0.83	0.28	-0.54	Camk2d
3a_CLL_vs_B1_Control	chr10	75276755	75277563	809	14	0.84	0.29	-0.54	Specc1l
3a_CLL_vs_B1_Control	chr13	22884724	22884961	238	4	0.84	0.3	-0.54	Vmn1r212
3a_CLL_vs_B1_Control	chr16	31141853	31142071	219	5	0.85	0.3	-0.54	AK035605
3a_CLL_vs_B1_Control	chr4	10992126	10992531	406	4	0.85	0.3	-0.54	Plekhf2
3a_CLL_vs_B1_Control	chr9	67715768	67715952	185	4	0.85	0.3	-0.54	DQ544103
3a_CLL_vs_B1_Control	chr9	67715768	67715952	185	4	0.85	0.3	-0.54	DQ685038
3a_CLL_vs_B1_Control	chr9	67715768	67715952	185	4	0.85	0.3	-0.54	DQ687253
3a_CLL_vs_B1_Control	chr9	67715768	67715952	185	4	0.85	0.3	-0.54	DQ689568
3a_CLL_vs_B1_Control	chr9	67715768	67715952	185	4	0.85	0.3	-0.54	DQ690934
3a_CLL_vs_B1_Control	chr9	67715768	67715952	185	4	0.85	0.3	-0.54	DQ697059
3a_CLL_vs_B1_Control	chr9	67715768	67715952	185	4	0.85	0.3	-0.54	DQ698777
3a_CLL_vs_B1_Control	chr9	67715768	67715952	185	4	0.85	0.3	-0.54	DQ700453
3a_CLL_vs_B1_Control	chr9	67715768	67715952	185	4	0.85	0.3	-0.54	DQ706934
3a_CLL_vs_B1_Control	chr9	67715768	67715952	185	4	0.85	0.3	-0.54	DQ723160
3a_CLL_vs_B1_Control	chr2	127008016	127008203	188	8	0.86	0.31	-0.54	Ap4e1
3a_CLL_vs_B1_Control	chr7	45639977	45640259	283	7	0.88	0.33	-0.54	AK049852
3a_CLL_vs_B1_Control	chr7	45639977	45640259	283	7	0.88	0.33	-0.54	Mamstr
3a_CLL_vs_B1_Control	chr12	40224479	40224791	313	8	0.89	0.34	-0.54	Ifrd1
3a_CLL_vs_B1_Control	chr11	69764218	69764892	675	11	0.9	0.35	-0.54	Zbtb4
3a_CLL_vs_B1_Control	chr12	24803190	24803421	232	4	0.91	0.36	-0.54	JA187517
3a_CLL_vs_B1_Control	chr10	83383606	83384493	888	9	0.92	0.38	-0.54	AB336927
3a_CLL_vs_B1_Control	chr10	83383606	83384493	888	9	0.92	0.38	-0.54	AB336957
3a_CLL_vs_B1_Control	chr10	83383606	83384493	888	9	0.92	0.38	-0.54	AB349586
3a_CLL_vs_B1_Control	chr10	83383606	83384493	888	9	0.92	0.38	-0.54	AB352881
3a_CLL_vs_B1_Control	chr1	20728279	20729525	1247	6	0.93	0.38	-0.54	Il17a
3a_CLL_vs_B1_Control	chr12	38018628	38018848	221	5	0.94	0.4	-0.54	Dgkb
3a_CLL_vs_B1_Control	chr2	166965396	166965630	235	4	0.96	0.41	-0.54	Stau1
3a_CLL_vs_B1_Control	chr11	68966924	68967153	230	5	0.57	0.02	-0.55	Slc25a35
3a_CLL_vs_B1_Control	chr9	123527656	123528577	922	6	0.59	0.04	-0.55	Sacm1l
3a_CLL_vs_B1_Control	chr1	161038136	161038296	161	4	0.6	0.04	-0.55	Snord47
3a_CLL_vs_B1_Control	chr2	18055177	18055341	165	9	0.6	0.04	-0.55	Mllt10
3a_CLL_vs_B1_Control	chr11	90247162	90247526	365	5	0.61	0.06	-0.55	Mmd
3a_CLL_vs_B1_Control	chr4	118429492	118429860	369	7	0.61	0.05	-0.55	Elovl1
3a_CLL_vs_B1_Control	chr16	32912885	32913603	719	22	0.62	0.07	-0.55	Lrch3
3a_CLL_vs_B1_Control	chr6	97458687	97458946	260	12	0.62	0.06	-0.55	Frmd4b
3a_CLL_vs_B1_Control	chr13	96671902	96672132	231	5	0.63	0.08	-0.55	Hmgcr
3a_CLL_vs_B1_Control	chr14	121877261	121877842	582	9	0.63	0.08	-0.55	Ubac2
3a_CLL_vs_B1_Control	chr12	69963229	69963455	227	9	0.64	0.08	-0.55	Gm3086
3a_CLL_vs_B1_Control	chr13	30951227	30951620	394	6	0.64	0.08	-0.55	Exoc2
3a_CLL_vs_B1_Control	chr8	122431405	122434983	3579	9	0.64	0.08	-0.55	AK154184
3a_CLL_vs_B1_Control	chr8	122431405	122434983	3579	9	0.64	0.08	-0.55	Cyba
3a_CLL_vs_B1_Control	chr13	76129881	76130266	386	6	0.65	0.09	-0.55	Ttc37
3a_CLL_vs_B1_Control	chr16	38459050	38460557	1508	19	0.65	0.1	-0.55	Cd80
3a_CLL_vs_B1_Control	chr6	145933639	145934034	396	5	0.65	0.09	-0.55	Sspn
3a_CLL_vs_B1_Control	chr9	38447820	38448665	846	6	0.65	0.09	-0.55	Olfr902
3a_CLL_vs_B1_Control	chr1	175630752	175631522	771	12	0.66	0.11	-0.55	Kmo
3a_CLL_vs_B1_Control	chr17	34185979	34186279	301	6	0.66	0.11	-0.55	Tap1
3a_CLL_vs_B1_Control	chr6	136953051	136953391	341	10	0.66	0.1	-0.55	Pde6h
3a_CLL_vs_B1_Control	chr10	95560489	95560706	218	6	0.68	0.13	-0.55	Mir3058
3a_CLL_vs_B1_Control	chr12	78224842	78225452	611	6	0.68	0.12	-0.55	Gphn
3a_CLL_vs_B1_Control	chr15	37433886	37434044	159	4	0.68	0.12	-0.55	Gm15941
3a_CLL_vs_B1_Control	chr7	113370487	113370626	140	4	0.68	0.12	-0.55	Btbd10
3a_CLL_vs_B1_Control	chr1	86302814	86303028	215	7	0.69	0.14	-0.55	B3gnt7
3a_CLL_vs_B1_Control	chr10	43746400	43748083	1684	11	0.69	0.14	-0.55	1700027J07Rik
3a_CLL_vs_B1_Control	chr13	23498933	23499256	324	6	0.69	0.14	-0.55	TRNA_Met
3a_CLL_vs_B1_Control	chr16	44394432	44394536	105	5	0.69	0.14	-0.55	Cfap44
3a_CLL_vs_B1_Control	chr18	46280951	46281526	576	14	0.69	0.14	-0.55	Pggt1b
3a_CLL_vs_B1_Control	chr4	126164013	126164277	265	6	0.69	0.14	-0.55	Sh3d21
3a_CLL_vs_B1_Control	chr8	3392677	3392813	137	6	0.69	0.14	-0.55	Arhgef18
3a_CLL_vs_B1_Control	chr6	128886013	128886696	684	7	0.7	0.14	-0.55	Clec2i
3a_CLL_vs_B1_Control	chr11	120596953	120597319	367	7	0.71	0.15	-0.55	Anapc11
3a_CLL_vs_B1_Control	chr14	118676922	118677135	214	5	0.71	0.15	-0.55	Abcc4
3a_CLL_vs_B1_Control	chr8	57510239	57510483	245	9	0.71	0.16	-0.55	Hmgb2
3a_CLL_vs_B1_Control	chr11	5878848	5879315	468	13	0.72	0.17	-0.55	Pold2
3a_CLL_vs_B1_Control	chr7	86323192	86324396	1205	7	0.72	0.16	-0.55	Olfr308
3a_CLL_vs_B1_Control	chr12	99291606	99291920	315	7	0.73	0.17	-0.55	Foxn3
3a_CLL_vs_B1_Control	chr6	70718443	70718575	133	7	0.73	0.18	-0.55	AK036494
3a_CLL_vs_B1_Control	chr6	70718443	70718575	133	7	0.73	0.18	-0.55	M34473
3a_CLL_vs_B1_Control	chr9	96720561	96720883	323	6	0.73	0.17	-0.55	Zbtb38
3a_CLL_vs_B1_Control	chr10	13870484	13870756	273	4	0.74	0.18	-0.55	AK075633
3a_CLL_vs_B1_Control	chr12	76402592	76402900	309	6	0.75	0.19	-0.55	Hspa2
3a_CLL_vs_B1_Control	chr13	23426316	23427156	841	20	0.75	0.2	-0.55	TRNA_Tyr
3a_CLL_vs_B1_Control	chrX	73483778	73484113	336	7	0.75	0.2	-0.55	Bgn
3a_CLL_vs_B1_Control	chr1	18136395	18136658	264	4	0.76	0.21	-0.55	Crisp4
3a_CLL_vs_B1_Control	chr12	110841948	110842730	783	9	0.76	0.2	-0.55	Mok
3a_CLL_vs_B1_Control	chr4	131884136	131884368	233	4	0.76	0.2	-0.55	Srsf4
3a_CLL_vs_B1_Control	chr5	124539937	124540061	125	5	0.76	0.21	-0.55	Tmed2
3a_CLL_vs_B1_Control	chr11	80081793	80082036	244	5	0.77	0.21	-0.55	Crlf3
3a_CLL_vs_B1_Control	chr12	111270623	111270776	154	6	0.77	0.22	-0.55	Amn
3a_CLL_vs_B1_Control	chr7	44985327	44985487	161	6	0.77	0.21	-0.55	Prmt1
3a_CLL_vs_B1_Control	chr7	127020520	127020667	148	4	0.77	0.21	-0.55	Prrt2
3a_CLL_vs_B1_Control	chr9	49954353	49954659	307	4	0.77	0.22	-0.55	AK044673
3a_CLL_vs_B1_Control	chr1	85104389	85105677	1289	9	0.78	0.23	-0.55	AK087744
3a_CLL_vs_B1_Control	chr1	85104389	85105677	1289	9	0.78	0.23	-0.55	AK142678
3a_CLL_vs_B1_Control	chr1	85104389	85105677	1289	9	0.78	0.23	-0.55	BC100303
3a_CLL_vs_B1_Control	chr15	59796212	59796471	260	4	0.78	0.22	-0.55	Gm19510
3a_CLL_vs_B1_Control	chr2	6616921	6617543	623	16	0.78	0.23	-0.55	Celf2
3a_CLL_vs_B1_Control	chrX	127039701	127040393	693	5	0.78	0.23	-0.55	Gm382
3a_CLL_vs_B1_Control	chr4	63361732	63361974	243	7	0.79	0.23	-0.55	Orm2
3a_CLL_vs_B1_Control	chr6	3492056	3494136	2081	32	0.79	0.23	-0.55	Hepacam2
3a_CLL_vs_B1_Control	chr10	97966116	97966778	663	5	0.81	0.26	-0.55	Gm10754
3a_CLL_vs_B1_Control	chr10	5638639	5638850	212	4	0.81	0.26	-0.55	Vip
3a_CLL_vs_B1_Control	chr2	89340674	89340979	306	4	0.81	0.25	-0.55	Olfr1233
3a_CLL_vs_B1_Control	chr4	48049495	48049977	483	5	0.81	0.26	-0.55	Nr4a3
3a_CLL_vs_B1_Control	chr14	122105589	122106100	512	13	0.83	0.27	-0.55	A330035P11Rik
3a_CLL_vs_B1_Control	chr14	122105589	122106100	512	13	0.83	0.27	-0.55	Tm9sf2
3a_CLL_vs_B1_Control	chr9	44618004	44618244	241	4	0.83	0.27	-0.55	AK171764
3a_CLL_vs_B1_Control	chr10	60276014	60276854	841	20	0.84	0.29	-0.55	Psap
3a_CLL_vs_B1_Control	chr12	109539790	109540122	333	11	0.85	0.3	-0.55	Meg3
3a_CLL_vs_B1_Control	chr14	4023134	4027216	4083	6	0.85	0.29	-0.55	Gm5796
3a_CLL_vs_B1_Control	chr13	12564239	12564803	565	10	0.86	0.3	-0.55	Ero1lb
3a_CLL_vs_B1_Control	chr13	44840063	44840325	263	4	0.86	0.3	-0.55	Jarid2
3a_CLL_vs_B1_Control	chrX	104481908	104482133	226	6	0.86	0.31	-0.55	Uprt
3a_CLL_vs_B1_Control	chr10	67094937	67095347	411	10	0.87	0.32	-0.55	Jmjd1c
3a_CLL_vs_B1_Control	chr6	73469816	73470192	377	9	0.87	0.32	-0.55	4931417E11Rik
3a_CLL_vs_B1_Control	chr6	42926973	42927166	194	4	0.87	0.32	-0.55	Olfr446
3a_CLL_vs_B1_Control	chr19	52263524	52264966	1443	7	0.88	0.32	-0.55	Ins1
3a_CLL_vs_B1_Control	chr6	137569878	137570835	958	18	0.88	0.32	-0.55	Eps8
3a_CLL_vs_B1_Control	chr6	99004685	99005054	370	10	0.89	0.33	-0.55	Foxp1
3a_CLL_vs_B1_Control	chr2	11499048	11499874	827	6	0.9	0.35	-0.55	Pfkfb3
3a_CLL_vs_B1_Control	chr11	93956902	93957427	526	4	0.91	0.35	-0.55	Nme2
3a_CLL_vs_B1_Control	chr13	41866307	41866575	269	11	0.91	0.36	-0.55	Gm10790
3a_CLL_vs_B1_Control	chr11	62438458	62438888	431	6	0.92	0.37	-0.55	Ncor1
3a_CLL_vs_B1_Control	chr19	9275299	9275410	112	6	0.93	0.38	-0.55	AB351778
3a_CLL_vs_B1_Control	chr11	97672370	97672613	244	5	0.97	0.41	-0.55	Mllt6
3a_CLL_vs_B1_Control	chr18	56468679	56469081	403	11	0.58	0.02	-0.56	Gramd3
3a_CLL_vs_B1_Control	chrX	71815706	71815939	234	5	0.58	0.02	-0.56	Vma21
3a_CLL_vs_B1_Control	chr1	171330680	171330911	232	6	0.59	0.02	-0.56	Dedd
3a_CLL_vs_B1_Control	chr11	98018723	98018915	193	6	0.59	0.03	-0.56	Cacnb1
3a_CLL_vs_B1_Control	chr12	34528181	34528371	191	5	0.59	0.02	-0.56	Hdac9
3a_CLL_vs_B1_Control	chr17	56302432	56302909	478	10	0.59	0.02	-0.56	Uhrf1
3a_CLL_vs_B1_Control	chr2	93463110	93463343	234	4	0.59	0.03	-0.56	Cd82
3a_CLL_vs_B1_Control	chr1	118459943	118460401	459	9	0.61	0.05	-0.56	2900060B14Rik
3a_CLL_vs_B1_Control	chr14	120306312	120306939	628	16	0.61	0.05	-0.56	Mbnl2
3a_CLL_vs_B1_Control	chr16	22657522	22658159	638	12	0.61	0.05	-0.56	Dgkg
3a_CLL_vs_B1_Control	chr7	135390958	135391221	264	4	0.63	0.07	-0.56	JA187517
3a_CLL_vs_B1_Control	chr11	98952523	98952753	231	6	0.64	0.08	-0.56	AK031732
3a_CLL_vs_B1_Control	chr15	102460249	102460855	607	25	0.65	0.08	-0.56	Prr13
3a_CLL_vs_B1_Control	chr2	72474668	72474885	218	6	0.65	0.08	-0.56	Cdca7
3a_CLL_vs_B1_Control	chr16	31754125	31756607	2483	16	0.66	0.09	-0.56	Dlg1
3a_CLL_vs_B1_Control	chr7	45679690	45680781	1092	16	0.66	0.09	-0.56	Sec1
3a_CLL_vs_B1_Control	chr1	138620580	138620834	255	8	0.67	0.11	-0.56	Nek7
3a_CLL_vs_B1_Control	chr16	16863531	16863667	137	4	0.67	0.11	-0.56	Igll1
3a_CLL_vs_B1_Control	chr17	65614935	65615531	597	9	0.67	0.1	-0.56	Vapa
3a_CLL_vs_B1_Control	chr19	8725366	8725616	251	4	0.67	0.1	-0.56	Snord22
3a_CLL_vs_B1_Control	chr9	57149142	57150033	892	16	0.67	0.1	-0.56	Neil1
3a_CLL_vs_B1_Control	chr5	150117837	150118213	377	13	0.68	0.11	-0.56	Fry
3a_CLL_vs_B1_Control	chr6	136942945	136943132	188	5	0.69	0.12	-0.56	Arhgdib
3a_CLL_vs_B1_Control	chr3	96567859	96569358	1500	24	0.7	0.14	-0.56	Gm15441
3a_CLL_vs_B1_Control	chr15	80671133	80671361	229	6	0.71	0.14	-0.56	Fam83f
3a_CLL_vs_B1_Control	chr4	132270659	132271208	550	17	0.71	0.15	-0.56	Rnu11
3a_CLL_vs_B1_Control	chr7	128062923	128063282	360	4	0.71	0.15	-0.56	Itgam
3a_CLL_vs_B1_Control	chr7	101475040	101475426	387	7	0.71	0.14	-0.56	Mir139
3a_CLL_vs_B1_Control	chr19	29250482	29250841	360	11	0.72	0.16	-0.56	Jak2
3a_CLL_vs_B1_Control	chr5	88560495	88563808	3314	34	0.72	0.15	-0.56	Rufy3
3a_CLL_vs_B1_Control	chr7	141195269	141195615	347	6	0.72	0.16	-0.56	Hras
3a_CLL_vs_B1_Control	chr7	141195269	141195615	347	6	0.72	0.16	-0.56	Lrrc56
3a_CLL_vs_B1_Control	chr2	112285051	112285688	638	12	0.73	0.17	-0.56	Slc12a6
3a_CLL_vs_B1_Control	chr4	152291913	152292021	109	9	0.75	0.18	-0.56	Hes3
3a_CLL_vs_B1_Control	chr7	141017458	141017751	294	7	0.75	0.19	-0.56	Ifitm6
3a_CLL_vs_B1_Control	chr8	84105575	84105845	271	5	0.75	0.18	-0.56	Dcaf15
3a_CLL_vs_B1_Control	chr17	71003022	71003786	765	13	0.76	0.19	-0.56	Myl12a
3a_CLL_vs_B1_Control	chr4	150119488	150119956	469	16	0.76	0.19	-0.56	Slc2a5
3a_CLL_vs_B1_Control	chr12	91684813	91684983	171	8	0.77	0.2	-0.56	AK040110
3a_CLL_vs_B1_Control	chr5	65891528	65891710	183	8	0.77	0.21	-0.56	Rhoh
3a_CLL_vs_B1_Control	chr6	132950923	132951608	686	8	0.77	0.21	-0.56	Tas2r129
3a_CLL_vs_B1_Control	chr7	10749644	10749862	219	6	0.78	0.22	-0.56	Vmn1r71
3a_CLL_vs_B1_Control	chr10	129626183	129626337	155	4	0.79	0.23	-0.56	Olfr798
3a_CLL_vs_B1_Control	chr11	85235778	85236153	376	7	0.79	0.23	-0.56	Appbp2
3a_CLL_vs_B1_Control	chr3	9005248	9006022	775	7	0.79	0.22	-0.56	AK156288
3a_CLL_vs_B1_Control	chr3	9005248	9006022	775	7	0.79	0.22	-0.56	Tpd52
3a_CLL_vs_B1_Control	chr6	72349756	72350003	248	4	0.79	0.23	-0.56	BC054353
3a_CLL_vs_B1_Control	chr6	38147860	38148076	217	4	0.8	0.24	-0.56	D630045J12Rik
3a_CLL_vs_B1_Control	chr7	27488906	27489159	254	6	0.8	0.24	-0.56	Sertad1
3a_CLL_vs_B1_Control	chr17	29360163	29360406	244	6	0.81	0.25	-0.56	Fgd2
3a_CLL_vs_B1_Control	chr11	30771060	30771323	264	7	0.82	0.26	-0.56	Psme4
3a_CLL_vs_B1_Control	chr15	73723726	73723900	175	8	0.82	0.25	-0.56	Ptp4a3
3a_CLL_vs_B1_Control	chr16	49908734	49910948	2215	31	0.83	0.26	-0.56	AK018679
3a_CLL_vs_B1_Control	chr2	35183279	35183401	123	4	0.83	0.26	-0.56	AK166863
3a_CLL_vs_B1_Control	chr2	156839061	156839395	335	7	0.83	0.26	-0.56	Tgif2
3a_CLL_vs_B1_Control	chr9	66975954	66976146	193	7	0.84	0.28	-0.56	Lactb
3a_CLL_vs_B1_Control	chr11	106782485	106782730	246	4	0.87	0.3	-0.56	Mir3064
3a_CLL_vs_B1_Control	chr17	90859781	90860424	644	7	0.87	0.31	-0.56	4930480K15Rik
3a_CLL_vs_B1_Control	chr2	13492278	13493677	1400	10	0.87	0.3	-0.56	Cubn
3a_CLL_vs_B1_Control	chr2	122119037	122119202	166	4	0.87	0.31	-0.56	Spg11
3a_CLL_vs_B1_Control	chr19	26623184	26623440	257	8	0.88	0.31	-0.56	AK076909
3a_CLL_vs_B1_Control	chr4	25621376	25621612	237	4	0.89	0.33	-0.56	Fut9
3a_CLL_vs_B1_Control	chr5	148393151	148393377	227	5	0.9	0.34	-0.56	Slc7a1
3a_CLL_vs_B1_Control	chr6	113328071	113328433	363	6	0.9	0.34	-0.56	AK016007
3a_CLL_vs_B1_Control	chr8	121605606	121605770	165	4	0.91	0.35	-0.56	Zcchc14
3a_CLL_vs_B1_Control	chr1	52522845	52523114	270	4	0.92	0.36	-0.56	DQ715306
3a_CLL_vs_B1_Control	chr4	102964680	102964799	120	4	0.93	0.36	-0.56	Sgip1
3a_CLL_vs_B1_Control	chr10	13150896	13151057	162	4	0.94	0.37	-0.56	JA187517
3a_CLL_vs_B1_Control	chr18	50052011	50052270	260	8	0.94	0.37	-0.56	Tnfaip8
3a_CLL_vs_B1_Control	chr5	66258466	66258630	165	4	0.94	0.38	-0.56	Nsun7
3a_CLL_vs_B1_Control	chr9	35235088	35235399	312	6	0.94	0.37	-0.56	Fam118b
3a_CLL_vs_B1_Control	chr17	34287471	34287731	261	4	0.59	0.02	-0.57	AK171153
3a_CLL_vs_B1_Control	chr17	34287471	34287731	261	4	0.59	0.02	-0.57	H2-Aa
3a_CLL_vs_B1_Control	chr4	43653273	43653632	360	8	0.62	0.05	-0.57	Spag8
3a_CLL_vs_B1_Control	chr4	32228699	32229188	490	14	0.62	0.05	-0.57	TRNA_Gly
3a_CLL_vs_B1_Control	chr4	133176379	133176754	376	11	0.63	0.05	-0.57	Wasf2
3a_CLL_vs_B1_Control	chr7	132317962	132319111	1150	9	0.63	0.05	-0.57	Chst15
3a_CLL_vs_B1_Control	chr17	45594237	45594406	170	4	0.64	0.06	-0.57	Slc29a1
3a_CLL_vs_B1_Control	chr19	4202017	4202707	691	17	0.64	0.07	-0.57	Rad9a
3a_CLL_vs_B1_Control	chr8	3280182	3280622	441	10	0.64	0.07	-0.57	Insr
3a_CLL_vs_B1_Control	chr17	34897034	34897579	546	13	0.65	0.07	-0.57	Ehmt2
3a_CLL_vs_B1_Control	chr19	45740973	45743727	2755	10	0.65	0.07	-0.57	Fgf8
3a_CLL_vs_B1_Control	chr9	14904829	14905152	324	4	0.65	0.08	-0.57	Izumo1r
3a_CLL_vs_B1_Control	chr14	100212500	100213268	769	5	0.66	0.09	-0.57	AK015818
3a_CLL_vs_B1_Control	chr14	31016055	31016263	209	4	0.66	0.08	-0.57	Snord19
3a_CLL_vs_B1_Control	chr17	12507935	12508286	352	12	0.66	0.08	-0.57	Slc22a3
3a_CLL_vs_B1_Control	chr5	88676771	88677140	370	11	0.66	0.08	-0.57	Grsf1
3a_CLL_vs_B1_Control	chr10	27213281	27213593	313	5	0.67	0.1	-0.57	Lama2
3a_CLL_vs_B1_Control	chr4	141539523	141542261	2739	23	0.67	0.09	-0.57	AK086253
3a_CLL_vs_B1_Control	chr4	141539523	141542261	2739	23	0.67	0.09	-0.57	Spen
3a_CLL_vs_B1_Control	chr9	50554124	50554343	220	5	0.67	0.1	-0.57	Il18
3a_CLL_vs_B1_Control	chr7	35051635	35051793	159	5	0.68	0.1	-0.57	Cebpg
3a_CLL_vs_B1_Control	chr6	68218930	68219297	368	12	0.69	0.12	-0.57	M19910
3a_CLL_vs_B1_Control	chr7	80230823	80231594	772	12	0.69	0.12	-0.57	Gdpgp1
3a_CLL_vs_B1_Control	chr8	46000479	46002230	1752	16	0.69	0.12	-0.57	Ankrd37
3a_CLL_vs_B1_Control	chr7	126271211	126271411	201	4	0.7	0.13	-0.57	Sbk1
3a_CLL_vs_B1_Control	chr15	31569197	31569353	157	4	0.73	0.16	-0.57	Cmbl
3a_CLL_vs_B1_Control	chr15	12203679	12204024	346	7	0.73	0.15	-0.57	Mtmr12
3a_CLL_vs_B1_Control	chrX	74367528	74367750	223	8	0.73	0.15	-0.57	AK210555
3a_CLL_vs_B1_Control	chr7	104023608	104024351	744	4	0.74	0.16	-0.57	Olfr640
3a_CLL_vs_B1_Control	chr15	46810530	46811609	1080	8	0.75	0.18	-0.57	JA187517
3a_CLL_vs_B1_Control	chr7	105286790	105287108	319	4	0.75	0.17	-0.57	Olfr688
3a_CLL_vs_B1_Control	chr14	105131765	105131976	212	4	0.76	0.18	-0.57	Gm17066
3a_CLL_vs_B1_Control	chr14	47663772	47664047	276	12	0.77	0.2	-0.57	Ktn1
3a_CLL_vs_B1_Control	chr16	97853077	97853294	218	8	0.77	0.19	-0.57	Prdm15
3a_CLL_vs_B1_Control	chr3	127163585	127164534	950	5	0.77	0.19	-0.57	AK081244
3a_CLL_vs_B1_Control	chr3	127163585	127164534	950	5	0.77	0.19	-0.57	Ank2
3a_CLL_vs_B1_Control	chr8	117209489	117209858	370	10	0.77	0.19	-0.57	DQ563521
3a_CLL_vs_B1_Control	chr11	69759926	69760255	330	6	0.78	0.21	-0.57	Polr2a
3a_CLL_vs_B1_Control	chr17	32388007	32388245	239	6	0.78	0.2	-0.57	Wiz
3a_CLL_vs_B1_Control	chr5	103629695	103630007	313	9	0.78	0.21	-0.57	Slc10a6
3a_CLL_vs_B1_Control	chr8	54778533	54778779	247	6	0.78	0.21	-0.57	Gpm6a
3a_CLL_vs_B1_Control	chr15	78573789	78574075	287	8	0.79	0.21	-0.57	Rac2
3a_CLL_vs_B1_Control	chr9	19914673	19916443	1771	5	0.79	0.22	-0.57	Olfr77
3a_CLL_vs_B1_Control	chr10	111501080	111501286	207	4	0.8	0.23	-0.57	Gm5176
3a_CLL_vs_B1_Control	chr13	4247822	4247932	111	4	0.8	0.22	-0.57	Marcksl1-ps4
3a_CLL_vs_B1_Control	chr9	70252442	70252888	447	5	0.8	0.23	-0.57	AK090210
3a_CLL_vs_B1_Control	chr9	108346131	108346486	356	5	0.8	0.23	-0.57	Usp4
3a_CLL_vs_B1_Control	chr17	30593374	30594940	1567	33	0.81	0.23	-0.57	BC020276
3a_CLL_vs_B1_Control	chr6	119846951	119847160	210	8	0.81	0.23	-0.57	3110021A11Rik
3a_CLL_vs_B1_Control	chr7	29167939	29168421	483	12	0.81	0.24	-0.57	Spred3
3a_CLL_vs_B1_Control	chr9	116176262	116176439	178	9	0.81	0.24	-0.57	Tgfbr2
3a_CLL_vs_B1_Control	chr1	57216072	57216432	361	5	0.82	0.25	-0.57	BC055402
3a_CLL_vs_B1_Control	chr7	69495757	69496647	891	6	0.82	0.25	-0.57	4930402F11Rik
3a_CLL_vs_B1_Control	chr10	25440352	25440768	417	7	0.83	0.25	-0.57	Epb4.1l2
3a_CLL_vs_B1_Control	chr15	12115815	12116510	696	14	0.84	0.26	-0.57	Zfr
3a_CLL_vs_B1_Control	chr5	64468397	64468563	167	5	0.84	0.27	-0.57	1700027F09Rik
3a_CLL_vs_B1_Control	chr6	67536012	67536168	157	6	0.84	0.27	-0.57	Tacstd2
3a_CLL_vs_B1_Control	chr13	22327780	22328096	317	4	0.85	0.27	-0.57	Vmn1r197
3a_CLL_vs_B1_Control	chr15	41868451	41870193	1743	25	0.85	0.27	-0.57	Abra
3a_CLL_vs_B1_Control	chr9	47500943	47501261	319	4	0.85	0.27	-0.57	JC334340
3a_CLL_vs_B1_Control	chr13	47099390	47100137	748	17	0.86	0.29	-0.57	Dek
3a_CLL_vs_B1_Control	chr7	24618368	24618526	159	8	0.86	0.29	-0.57	Phldb3
3a_CLL_vs_B1_Control	chr2	29701457	29701627	171	5	0.87	0.3	-0.57	Rapgef1
3a_CLL_vs_B1_Control	chr4	129136116	129136315	200	4	0.87	0.3	-0.57	Fndc5
3a_CLL_vs_B1_Control	chr13	52973764	52974307	544	11	0.88	0.31	-0.57	Nfil3
3a_CLL_vs_B1_Control	chr9	38429652	38429792	141	6	0.88	0.3	-0.57	Olfr901
3a_CLL_vs_B1_Control	chr11	98217593	98218073	481	7	0.89	0.32	-0.57	Cdk12
3a_CLL_vs_B1_Control	chr12	55607076	55607474	399	7	0.89	0.31	-0.57	BC010340
3a_CLL_vs_B1_Control	chr18	61665721	61666039	319	10	0.89	0.31	-0.57	Mir143hg
3a_CLL_vs_B1_Control	chr17	35203138	35203799	662	11	0.9	0.32	-0.57	Tnf
3a_CLL_vs_B1_Control	chr8	84043766	84044171	406	7	0.9	0.32	-0.57	Il27ra
3a_CLL_vs_B1_Control	chr9	90174061	90174298	238	4	0.91	0.34	-0.57	Adamts7
3a_CLL_vs_B1_Control	chr11	69776087	69776247	161	7	0.92	0.35	-0.57	Zbtb4
3a_CLL_vs_B1_Control	chr7	92120404	92120589	186	4	0.92	0.34	-0.57	4930567K12Rik
3a_CLL_vs_B1_Control	chr5	122881745	122882218	474	12	0.93	0.35	-0.57	Kdm2b
3a_CLL_vs_B1_Control	chr5	76984436	76984600	165	4	0.93	0.35	-0.57	Srp72
3a_CLL_vs_B1_Control	chr5	113989756	113990019	264	8	0.94	0.37	-0.57	Ssh1
3a_CLL_vs_B1_Control	chr6	122603656	122604000	345	5	0.96	0.38	-0.57	Apobec1
3a_CLL_vs_B1_Control	chr17	34285149	34285375	227	7	0.6	0.02	-0.58	AK171153
3a_CLL_vs_B1_Control	chr17	34285149	34285375	227	7	0.6	0.02	-0.58	H2-Aa
3a_CLL_vs_B1_Control	chr4	109675887	109675990	104	4	0.62	0.03	-0.58	Faf1
3a_CLL_vs_B1_Control	chr3	113631073	113631342	270	5	0.63	0.04	-0.58	Rnpc3
3a_CLL_vs_B1_Control	chr14	70287756	70288382	627	14	0.64	0.05	-0.58	AK006576
3a_CLL_vs_B1_Control	chr16	94327466	94327737	272	5	0.64	0.05	-0.58	Ripply3
3a_CLL_vs_B1_Control	chr19	29269983	29271556	1574	25	0.65	0.07	-0.58	AK084166
3a_CLL_vs_B1_Control	chr7	99142207	99142417	211	4	0.66	0.08	-0.58	Uvrag
3a_CLL_vs_B1_Control	chr2	38931003	38931730	728	10	0.67	0.09	-0.58	Olfml2a
3a_CLL_vs_B1_Control	chr3	19312397	19313220	824	12	0.67	0.08	-0.58	Pde7a
3a_CLL_vs_B1_Control	chr7	28313181	28313300	120	4	0.68	0.1	-0.58	Timm50
3a_CLL_vs_B1_Control	chr17	19576392	19576687	296	4	0.69	0.11	-0.58	Vmn2r101
3a_CLL_vs_B1_Control	chr10	62603434	62604095	662	9	0.7	0.11	-0.58	Ddx21
3a_CLL_vs_B1_Control	chr11	67596625	67596889	265	7	0.7	0.12	-0.58	Gas7
3a_CLL_vs_B1_Control	chr15	74762909	74763384	476	6	0.7	0.12	-0.58	Ly6d
3a_CLL_vs_B1_Control	chr19	32804726	32805161	436	8	0.7	0.12	-0.58	AK087678
3a_CLL_vs_B1_Control	chr3	84229655	84229873	219	9	0.71	0.12	-0.58	TRNA_Gly
3a_CLL_vs_B1_Control	chr5	100036033	100036548	516	12	0.71	0.12	-0.58	Hnrnpdl
3a_CLL_vs_B1_Control	chr5	22009013	22010149	1137	8	0.71	0.12	-0.58	Reln
3a_CLL_vs_B1_Control	chr10	79958785	79959159	375	6	0.72	0.14	-0.58	Wdr18
3a_CLL_vs_B1_Control	chr11	107996383	107997328	946	4	0.73	0.14	-0.58	AB251181
3a_CLL_vs_B1_Control	chr11	107996383	107997328	946	4	0.73	0.14	-0.58	DQ541478
3a_CLL_vs_B1_Control	chr11	107996383	107997328	946	4	0.73	0.14	-0.58	DQ543173
3a_CLL_vs_B1_Control	chr11	107996383	107997328	946	4	0.73	0.14	-0.58	DQ545902
3a_CLL_vs_B1_Control	chr11	107996383	107997328	946	4	0.73	0.14	-0.58	DQ553243
3a_CLL_vs_B1_Control	chr11	107996383	107997328	946	4	0.73	0.14	-0.58	DQ565508
3a_CLL_vs_B1_Control	chr11	107996383	107997328	946	4	0.73	0.14	-0.58	DQ568979
3a_CLL_vs_B1_Control	chr11	107996383	107997328	946	4	0.73	0.14	-0.58	DQ685831
3a_CLL_vs_B1_Control	chr11	107996383	107997328	946	4	0.73	0.14	-0.58	DQ697086
3a_CLL_vs_B1_Control	chr11	107996383	107997328	946	4	0.73	0.14	-0.58	DQ699772
3a_CLL_vs_B1_Control	chr11	107996383	107997328	946	4	0.73	0.14	-0.58	DQ700852
3a_CLL_vs_B1_Control	chr11	107996383	107997328	946	4	0.73	0.14	-0.58	DQ702909
3a_CLL_vs_B1_Control	chr11	107996383	107997328	946	4	0.73	0.14	-0.58	Mir7223
3a_CLL_vs_B1_Control	chr13	93302581	93303133	553	11	0.73	0.14	-0.58	Homer1
3a_CLL_vs_B1_Control	chr16	89488957	89489669	713	5	0.73	0.14	-0.58	Krtap8-1
3a_CLL_vs_B1_Control	chr1	40514402	40514582	181	4	0.75	0.17	-0.58	Il18rap
3a_CLL_vs_B1_Control	chr2	111566368	111567177	810	6	0.75	0.17	-0.58	Olfr1295
3a_CLL_vs_B1_Control	chr10	57783569	57784686	1118	11	0.76	0.18	-0.58	Fabp7
3a_CLL_vs_B1_Control	chr11	69585484	69585787	304	5	0.76	0.17	-0.58	Trp53
3a_CLL_vs_B1_Control	chr6	40437144	40437526	383	6	0.76	0.18	-0.58	E330009J07Rik
3a_CLL_vs_B1_Control	chr7	24506060	24506462	403	6	0.76	0.18	-0.58	Zfp428
3a_CLL_vs_B1_Control	chr10	93242010	93242647	638	10	0.77	0.19	-0.58	Pctk2
3a_CLL_vs_B1_Control	chr15	100389038	100389632	595	12	0.77	0.18	-0.58	AK209582
3a_CLL_vs_B1_Control	chr7	69900904	69901415	512	4	0.77	0.19	-0.58	DQ725198
3a_CLL_vs_B1_Control	chr4	59804234	59804418	185	5	0.78	0.2	-0.58	Snx30
3a_CLL_vs_B1_Control	chr12	31951641	31951832	192	4	0.79	0.2	-0.58	Hbp1
3a_CLL_vs_B1_Control	chr15	96643663	96643947	285	9	0.79	0.21	-0.58	Slc38a1
3a_CLL_vs_B1_Control	chr2	35162015	35163050	1036	9	0.79	0.21	-0.58	Cntrl
3a_CLL_vs_B1_Control	chr4	144785519	144787147	1629	6	0.79	0.2	-0.58	Gm438
3a_CLL_vs_B1_Control	chr8	57611641	57612554	914	9	0.79	0.21	-0.58	AK138590
3a_CLL_vs_B1_Control	chr16	38453489	38453699	211	6	0.8	0.22	-0.58	Adprh
3a_CLL_vs_B1_Control	chr5	143871952	143872396	445	10	0.8	0.21	-0.58	Eif2ak1
3a_CLL_vs_B1_Control	chr15	74818811	74819609	799	23	0.81	0.23	-0.58	Gml
3a_CLL_vs_B1_Control	chr15	80622869	80623179	311	6	0.81	0.22	-0.58	Grap2
3a_CLL_vs_B1_Control	chr15	74818811	74819609	799	23	0.81	0.23	-0.58	Hemt1
3a_CLL_vs_B1_Control	chr11	49086102	49086525	424	8	0.82	0.23	-0.58	Ifi47
3a_CLL_vs_B1_Control	chr11	49086102	49086525	424	8	0.82	0.23	-0.58	Olfr56
3a_CLL_vs_B1_Control	chr11	69997750	69998212	463	7	0.82	0.23	-0.58	Phf23
3a_CLL_vs_B1_Control	chr9	39734908	39735498	591	4	0.82	0.24	-0.58	Olfr150
3a_CLL_vs_B1_Control	chr1	189761965	189762096	132	4	0.83	0.24	-0.58	Ptpn14
3a_CLL_vs_B1_Control	chr14	121910194	121913195	3002	52	0.83	0.25	-0.58	Gpr18
3a_CLL_vs_B1_Control	chr16	73957191	73957345	155	6	0.83	0.25	-0.58	Robo2
3a_CLL_vs_B1_Control	chr5	39305816	39305997	182	4	0.83	0.24	-0.58	AK076853
3a_CLL_vs_B1_Control	chr15	98566009	98566361	353	10	0.84	0.26	-0.58	9330020H09Rik
3a_CLL_vs_B1_Control	chr19	37465596	37465812	217	5	0.84	0.25	-0.58	1700122C19Rik
3a_CLL_vs_B1_Control	chr7	101838913	101839417	505	9	0.84	0.25	-0.58	Inppl1
3a_CLL_vs_B1_Control	chr9	5344560	5344709	150	5	0.84	0.26	-0.58	Casp12
3a_CLL_vs_B1_Control	chr1	97771210	97772194	985	15	0.85	0.26	-0.58	Ppip5k2
3a_CLL_vs_B1_Control	chr5	114005206	114005444	239	4	0.85	0.26	-0.58	Dao
3a_CLL_vs_B1_Control	chr7	80404669	80405404	736	4	0.85	0.27	-0.58	Furin
3a_CLL_vs_B1_Control	chr1	194803051	194803982	932	7	0.87	0.29	-0.58	Plxna2
3a_CLL_vs_B1_Control	chr2	129514995	129515948	954	13	0.87	0.28	-0.58	AK155839
3a_CLL_vs_B1_Control	chr2	129535530	129536362	833	10	0.87	0.28	-0.58	F830045P16Rik
3a_CLL_vs_B1_Control	chr2	90479009	90479311	303	4	0.87	0.28	-0.58	Ptprj
3a_CLL_vs_B1_Control	chr3	151024924	151026023	1100	8	0.87	0.28	-0.58	Mir3963
3a_CLL_vs_B1_Control	chr9	44114685	44115620	936	9	0.87	0.28	-0.58	Rnf26
3a_CLL_vs_B1_Control	chr6	113419840	113420154	315	9	0.88	0.3	-0.58	Rpusd3
3a_CLL_vs_B1_Control	chr14	74920686	74920971	286	7	0.89	0.31	-0.58	AK076847
3a_CLL_vs_B1_Control	chr15	85644995	85645376	382	5	0.89	0.3	-0.58	AK041762
3a_CLL_vs_B1_Control	chr4	88522288	88522468	181	4	0.89	0.31	-0.58	Ifnb1
3a_CLL_vs_B1_Control	chr9	31278821	31279487	667	12	0.89	0.31	-0.58	Prdm10
3a_CLL_vs_B1_Control	chr5	115073869	115074193	325	5	0.9	0.32	-0.58	AK047886
3a_CLL_vs_B1_Control	chr9	107974180	107974486	307	5	0.9	0.31	-0.58	Uba7
3a_CLL_vs_B1_Control	chr11	48836567	48836888	322	9	0.91	0.33	-0.58	Trim7
3a_CLL_vs_B1_Control	chr18	60727918	60728159	242	5	0.91	0.32	-0.58	Ndst1
3a_CLL_vs_B1_Control	chr7	140507928	140508445	518	4	0.94	0.35	-0.58	Olfr536
3a_CLL_vs_B1_Control	chr6	97253887	97254111	225	4	0.95	0.37	-0.58	Lmod3
3a_CLL_vs_B1_Control	chr10	5552844	5553277	434	5	0.98	0.4	-0.58	Syne1
3a_CLL_vs_B1_Control	chr11	19014073	19014259	187	6	0.61	0.01	-0.59	AK144295
3a_CLL_vs_B1_Control	chr14	55671020	55671195	176	4	0.61	0.02	-0.59	Gmpr2
3a_CLL_vs_B1_Control	chr6	87496599	87497111	513	7	0.62	0.03	-0.59	Arhgap25
3a_CLL_vs_B1_Control	chr18	34408418	34408816	399	11	0.63	0.04	-0.59	Pkd2l2
3a_CLL_vs_B1_Control	chr10	4389489	4391130	1642	6	0.64	0.04	-0.59	Zbtb2
3a_CLL_vs_B1_Control	chr9	51212102	51212408	307	7	0.64	0.05	-0.59	Pou2af1
3a_CLL_vs_B1_Control	chr11	70670477	70670848	372	14	0.66	0.06	-0.59	Spag7
3a_CLL_vs_B1_Control	chr12	79028283	79028668	386	6	0.67	0.07	-0.59	Plekhh1
3a_CLL_vs_B1_Control	chr12	100198195	100198543	349	7	0.68	0.08	-0.59	Calm1
3a_CLL_vs_B1_Control	chr7	45618431	45618727	297	6	0.69	0.1	-0.59	Fut1
3a_CLL_vs_B1_Control	chr14	61649478	61649763	286	9	0.7	0.11	-0.59	Dleu2
3a_CLL_vs_B1_Control	chr8	46805669	46806213	545	4	0.7	0.11	-0.59	Irf2
3a_CLL_vs_B1_Control	chr11	61652396	61652790	395	5	0.71	0.11	-0.59	Grap
3a_CLL_vs_B1_Control	chr15	74707838	74708123	286	6	0.71	0.12	-0.59	4933427E11Rik
3a_CLL_vs_B1_Control	chr15	74707838	74708123	286	6	0.71	0.12	-0.59	Jrk
3a_CLL_vs_B1_Control	chr17	80565106	80566877	1772	9	0.71	0.11	-0.59	Cdkl4
3a_CLL_vs_B1_Control	chr15	80939087	80942443	3357	40	0.72	0.12	-0.59	Mir5113
3a_CLL_vs_B1_Control	chr4	43630817	43631054	238	6	0.72	0.13	-0.59	Npr2
3a_CLL_vs_B1_Control	chr13	51733545	51735948	2404	9	0.73	0.13	-0.59	Sema4d
3a_CLL_vs_B1_Control	chr16	17489160	17490425	1266	10	0.73	0.14	-0.59	Aifm3
3a_CLL_vs_B1_Control	chr2	45022829	45024900	2072	36	0.73	0.14	-0.59	Mir5129
3a_CLL_vs_B1_Control	chr4	41134272	41134864	593	12	0.73	0.13	-0.59	Ube2r2
3a_CLL_vs_B1_Control	chr5	53997616	53997954	339	10	0.73	0.14	-0.59	Stim2
3a_CLL_vs_B1_Control	chrX	159698399	159699534	1136	4	0.74	0.14	-0.59	AK081119
3a_CLL_vs_B1_Control	chr7	45234959	45236282	1324	27	0.75	0.15	-0.59	BC126883
3a_CLL_vs_B1_Control	chr14	16250799	16252132	1334	6	0.76	0.17	-0.59	Oxsm
3a_CLL_vs_B1_Control	chr15	38520234	38520639	406	9	0.76	0.16	-0.59	Azin1
3a_CLL_vs_B1_Control	chr2	156198116	156199498	1383	16	0.76	0.17	-0.59	AK136863
3a_CLL_vs_B1_Control	chr2	93177904	93178609	706	11	0.77	0.17	-0.59	BC115862
3a_CLL_vs_B1_Control	chr5	140207224	140207596	373	6	0.77	0.18	-0.59	BC046508
3a_CLL_vs_B1_Control	chr7	28794367	28794678	312	7	0.77	0.18	-0.59	TRNA_Lys
3a_CLL_vs_B1_Control	chr17	19730401	19731827	1427	7	0.78	0.19	-0.59	AB349811
3a_CLL_vs_B1_Control	chr19	53144259	53144597	339	8	0.78	0.19	-0.59	Add3
3a_CLL_vs_B1_Control	chr11	115698892	115702945	4054	28	0.79	0.2	-0.59	Grb2
3a_CLL_vs_B1_Control	chr14	120304711	120305836	1126	22	0.79	0.19	-0.59	Mbnl2
3a_CLL_vs_B1_Control	chr2	32150054	32150438	385	4	0.79	0.2	-0.59	Prrc2b
3a_CLL_vs_B1_Control	chr2	86658984	86659792	809	5	0.8	0.2	-0.59	Olfr1085
3a_CLL_vs_B1_Control	chr9	57997472	57997666	195	5	0.8	0.21	-0.59	AK137397
3a_CLL_vs_B1_Control	chr12	104739070	104739180	111	5	0.81	0.22	-0.59	Dicer1
3a_CLL_vs_B1_Control	chr4	109119184	109120880	1697	9	0.81	0.21	-0.59	Osbpl9
3a_CLL_vs_B1_Control	chr3	144206438	144207162	725	7	0.82	0.23	-0.59	Lmo4
3a_CLL_vs_B1_Control	chr4	101347432	101348598	1167	18	0.82	0.23	-0.59	Mir101a
3a_CLL_vs_B1_Control	chr5	32854928	32855295	368	5	0.82	0.23	-0.59	Prr14l
3a_CLL_vs_B1_Control	chr4	136022385	136022599	215	6	0.83	0.24	-0.59	Tceb3
3a_CLL_vs_B1_Control	chr7	25625465	25626737	1273	7	0.83	0.23	-0.59	B3gnt8
3a_CLL_vs_B1_Control	chr9	38854064	38854281	218	4	0.83	0.23	-0.59	Olfr26
3a_CLL_vs_B1_Control	chr12	57236829	57237210	382	6	0.84	0.24	-0.59	Prps1l3
3a_CLL_vs_B1_Control	chr4	59363499	59363671	173	5	0.84	0.25	-0.59	Susd1
3a_CLL_vs_B1_Control	chr2	70094795	70095334	540	14	0.85	0.25	-0.59	Myo3b
3a_CLL_vs_B1_Control	chr5	87093240	87093377	138	4	0.85	0.26	-0.59	Ugt2b36
3a_CLL_vs_B1_Control	chr9	39164369	39165340	972	4	0.85	0.25	-0.59	Olfr943
3a_CLL_vs_B1_Control	chr13	21907065	21907387	323	11	0.86	0.27	-0.59	TRNA_Lys
3a_CLL_vs_B1_Control	chr13	21907065	21907387	323	11	0.86	0.27	-0.59	TRNA_Met
3a_CLL_vs_B1_Control	chr15	73097166	73098291	1126	38	0.86	0.27	-0.59	DQ727083
3a_CLL_vs_B1_Control	chr10	127663326	127663655	330	6	0.87	0.28	-0.59	BC029853
3a_CLL_vs_B1_Control	chr2	87250989	87251212	224	4	0.88	0.28	-0.59	Olfr1115
3a_CLL_vs_B1_Control	chr8	22479594	22480051	458	10	0.88	0.29	-0.59	BC035532
3a_CLL_vs_B1_Control	chr1	86425182	86425316	135	7	0.9	0.3	-0.59	1700019O17Rik
3a_CLL_vs_B1_Control	chr6	108417207	108417502	296	6	0.91	0.31	-0.59	Itpr1
3a_CLL_vs_B1_Control	chr12	110484467	110484582	116	6	0.92	0.33	-0.59	Ppp2r5c
3a_CLL_vs_B1_Control	chr9	54243978	54244387	410	6	0.94	0.35	-0.59	DQ540943
3a_CLL_vs_B1_Control	chr9	54243978	54244387	410	6	0.94	0.35	-0.59	DQ541066
3a_CLL_vs_B1_Control	chr9	54243978	54244387	410	6	0.94	0.35	-0.59	DQ541658
3a_CLL_vs_B1_Control	chr9	54243978	54244387	410	6	0.94	0.35	-0.59	DQ547561
3a_CLL_vs_B1_Control	chr9	54243978	54244387	410	6	0.94	0.35	-0.59	DQ564575
3a_CLL_vs_B1_Control	chr9	54243978	54244387	410	6	0.94	0.35	-0.59	DQ688496
3a_CLL_vs_B1_Control	chr9	54243978	54244387	410	6	0.94	0.35	-0.59	DQ703407
3a_CLL_vs_B1_Control	chr9	54243978	54244387	410	6	0.94	0.35	-0.59	DQ711697
3a_CLL_vs_B1_Control	chr9	54243978	54244387	410	6	0.94	0.35	-0.59	DQ717497
3a_CLL_vs_B1_Control	chr18	20557556	20557748	193	4	0.62	0.02	-0.6	Dsg2
3a_CLL_vs_B1_Control	chr5	9099929	9100141	213	6	0.62	0.02	-0.6	Tmem243
3a_CLL_vs_B1_Control	chr9	86571060	86571250	191	6	0.62	0.02	-0.6	Rwdd2a
3a_CLL_vs_B1_Control	chr18	46574895	46575549	655	12	0.63	0.02	-0.6	Ticam2
3a_CLL_vs_B1_Control	chr6	83440262	83440700	439	4	0.63	0.03	-0.6	B230319C09Rik
3a_CLL_vs_B1_Control	chr11	75649971	75650831	861	8	0.65	0.05	-0.6	Myo1c
3a_CLL_vs_B1_Control	chr15	57893321	57894027	707	13	0.65	0.05	-0.6	Derl1
3a_CLL_vs_B1_Control	chr2	45113890	45116058	2169	34	0.65	0.05	-0.6	Zeb2
3a_CLL_vs_B1_Control	chr16	36990193	36990324	132	6	0.66	0.06	-0.6	Fbxo40
3a_CLL_vs_B1_Control	chr17	34325090	34325206	117	7	0.67	0.06	-0.6	H2-Eb2
3a_CLL_vs_B1_Control	chr3	89421216	89423282	2067	16	0.67	0.06	-0.6	Shc1
3a_CLL_vs_B1_Control	chr14	73385938	73386598	661	5	0.68	0.08	-0.6	Itm2b
3a_CLL_vs_B1_Control	chr8	83741827	83742104	278	9	0.68	0.07	-0.6	Adgre5
3a_CLL_vs_B1_Control	chr1	172261460	172261774	315	9	0.69	0.09	-0.6	Igsf8
3a_CLL_vs_B1_Control	chr11	49793218	49793438	221	4	0.69	0.09	-0.6	Gfpt2
3a_CLL_vs_B1_Control	chr6	39527196	39527432	237	5	0.69	0.08	-0.6	AK047163
3a_CLL_vs_B1_Control	chr7	31111720	31111895	176	5	0.69	0.09	-0.6	Hpn
3a_CLL_vs_B1_Control	chr9	66976742	66977004	263	7	0.69	0.08	-0.6	Lactb
3a_CLL_vs_B1_Control	chr1	85603863	85605500	1638	14	0.71	0.1	-0.6	Sp110
3a_CLL_vs_B1_Control	chr4	109279085	109282215	3131	7	0.71	0.1	-0.6	Eps15
3a_CLL_vs_B1_Control	chr11	54961947	54962613	667	4	0.72	0.11	-0.6	Tnip1
3a_CLL_vs_B1_Control	chr17	35264403	35265388	986	10	0.72	0.11	-0.6	H2-D1
3a_CLL_vs_B1_Control	chr17	35264403	35265388	986	10	0.72	0.11	-0.6	H2-L
3a_CLL_vs_B1_Control	chr17	36272909	36273667	759	18	0.72	0.11	-0.6	Trim39
3a_CLL_vs_B1_Control	chr12	21287626	21287963	338	8	0.74	0.13	-0.6	Itgb1bp1
3a_CLL_vs_B1_Control	chr17	80253281	80253890	610	10	0.74	0.13	-0.6	Dhx57
3a_CLL_vs_B1_Control	chrX	164979341	164979679	339	6	0.74	0.14	-0.6	Fancb
3a_CLL_vs_B1_Control	chr1	153488116	153488363	248	4	0.75	0.14	-0.6	Dhx9
3a_CLL_vs_B1_Control	chr10	127420778	127420940	163	6	0.75	0.15	-0.6	R3hdm2
3a_CLL_vs_B1_Control	chr2	61576969	61578008	1040	35	0.75	0.14	-0.6	Tank
3a_CLL_vs_B1_Control	chr4	102588385	102588910	526	5	0.75	0.15	-0.6	Pde4b
3a_CLL_vs_B1_Control	chr7	4135187	4136035	849	6	0.75	0.15	-0.6	Leng8
3a_CLL_vs_B1_Control	chr11	98517770	98518418	649	5	0.76	0.15	-0.6	AK169802
3a_CLL_vs_B1_Control	chr14	54416614	54417425	812	14	0.79	0.19	-0.6	Slc7a7
3a_CLL_vs_B1_Control	chr17	55951719	55951928	210	6	0.79	0.19	-0.6	Ebi3
3a_CLL_vs_B1_Control	chr18	77797866	77799434	1569	28	0.79	0.18	-0.6	AK172459
3a_CLL_vs_B1_Control	chr3	95588034	95588259	226	5	0.79	0.19	-0.6	Golph3l
3a_CLL_vs_B1_Control	chr15	83029745	83029920	176	5	0.8	0.19	-0.6	Nfam1
3a_CLL_vs_B1_Control	chr3	69009926	69011233	1308	6	0.8	0.2	-0.6	Mir15b
3a_CLL_vs_B1_Control	chr3	69009926	69011233	1308	6	0.8	0.2	-0.6	Mir16-2
3a_CLL_vs_B1_Control	chr5	31053977	31054191	215	4	0.8	0.2	-0.6	Cad
3a_CLL_vs_B1_Control	chrX	126816249	126816422	174	4	0.8	0.19	-0.6	4932411N23Rik
3a_CLL_vs_B1_Control	chr15	5115089	5115513	425	14	0.81	0.21	-0.6	Rpl37
3a_CLL_vs_B1_Control	chr7	30536315	30536483	169	5	0.81	0.2	-0.6	Arhgap33
3a_CLL_vs_B1_Control	chr13	102759418	102760050	633	14	0.82	0.22	-0.6	1700099I09Rik
3a_CLL_vs_B1_Control	chr2	165992109	165992243	135	4	0.82	0.22	-0.6	Ncoa3
3a_CLL_vs_B1_Control	chr6	124719565	124721870	2306	8	0.82	0.21	-0.6	Mir200c
3a_CLL_vs_B1_Control	chr7	45404316	45404639	324	5	0.82	0.21	-0.6	Kcna7
3a_CLL_vs_B1_Control	chr10	78616882	78618952	2071	5	0.84	0.23	-0.6	Olfr1357
3a_CLL_vs_B1_Control	chr13	55443433	55443721	289	6	0.84	0.24	-0.6	Grk6
3a_CLL_vs_B1_Control	chr14	61598795	61599093	299	9	0.84	0.24	-0.6	Trim13
3a_CLL_vs_B1_Control	chr16	90259975	90260263	289	10	0.84	0.24	-0.6	Scaf4
3a_CLL_vs_B1_Control	chr17	24631077	24631316	240	4	0.84	0.24	-0.6	Nthl1
3a_CLL_vs_B1_Control	chr3	103738871	103739031	161	8	0.84	0.23	-0.6	Olfml3
3a_CLL_vs_B1_Control	chr4	44754902	44755504	603	8	0.84	0.24	-0.6	Zcchc7
3a_CLL_vs_B1_Control	chr1	92971971	92972087	117	4	0.85	0.24	-0.6	Gpr35
3a_CLL_vs_B1_Control	chr11	68195623	68195766	144	4	0.85	0.24	-0.6	AK030785
3a_CLL_vs_B1_Control	chr11	68195623	68195766	144	4	0.85	0.24	-0.6	AK041628
3a_CLL_vs_B1_Control	chr11	117771605	117772525	921	12	0.85	0.24	-0.6	Tmc6
3a_CLL_vs_B1_Control	chr15	98931366	98931612	247	4	0.85	0.25	-0.6	AK196308
3a_CLL_vs_B1_Control	chr18	60924764	60926924	2161	8	0.86	0.25	-0.6	Camk2a
3a_CLL_vs_B1_Control	chr13	95683631	95683822	192	4	0.87	0.27	-0.6	Iqgap2
3a_CLL_vs_B1_Control	chr3	58693518	58694160	643	9	0.87	0.26	-0.6	Siah2
3a_CLL_vs_B1_Control	chr13	120262575	120264042	1468	13	0.88	0.28	-0.6	AF067061
3a_CLL_vs_B1_Control	chr14	37136260	37136504	245	7	0.88	0.28	-0.6	Ghitm
3a_CLL_vs_B1_Control	chr19	6367137	6367338	202	4	0.88	0.28	-0.6	AK140725
3a_CLL_vs_B1_Control	chr2	10503942	10504197	256	4	0.88	0.28	-0.6	Mir466b-3
3a_CLL_vs_B1_Control	chr2	10503942	10504197	256	4	0.88	0.28	-0.6	Mir669a-1
3a_CLL_vs_B1_Control	chr9	124125449	124125989	541	14	0.88	0.28	-0.6	AK171391
3a_CLL_vs_B1_Control	chr4	134705491	134705711	221	4	0.89	0.29	-0.6	Man1c1
3a_CLL_vs_B1_Control	chr7	30590054	30592409	2356	26	0.89	0.29	-0.6	Kmt2b
3a_CLL_vs_B1_Control	chr10	128457305	128457576	272	6	0.9	0.29	-0.6	Mir8105
3a_CLL_vs_B1_Control	chr14	73369004	73369118	115	7	0.9	0.3	-0.6	Itm2b
3a_CLL_vs_B1_Control	chr15	100601259	100601542	284	8	0.9	0.3	-0.6	Pou6f1
3a_CLL_vs_B1_Control	chr16	5014377	5014478	102	5	0.9	0.3	-0.6	Rogdi
3a_CLL_vs_B1_Control	chr4	118622327	118622796	470	5	0.93	0.33	-0.6	BC094257
3a_CLL_vs_B1_Control	chr3	100473498	100473609	112	6	0.95	0.35	-0.6	Fam46c
3a_CLL_vs_B1_Control	chr5	52162401	52162571	171	4	0.95	0.34	-0.6	Dhx15
3a_CLL_vs_B1_Control	chrX	36990909	36991260	352	5	0.65	0.03	-0.61	42253
3a_CLL_vs_B1_Control	chr15	64313717	64313987	271	5	0.66	0.05	-0.61	Asap1
3a_CLL_vs_B1_Control	chr5	124479034	124479455	422	7	0.66	0.04	-0.61	Rilpl2
3a_CLL_vs_B1_Control	chr2	101839674	101840248	575	6	0.68	0.06	-0.61	Prr5l
3a_CLL_vs_B1_Control	chr10	13388695	13388831	137	6	0.69	0.07	-0.61	Phactr2
3a_CLL_vs_B1_Control	chr7	41283176	41283699	524	4	0.69	0.07	-0.61	Gm5592
3a_CLL_vs_B1_Control	chr11	98478835	98479243	409	12	0.7	0.09	-0.61	AK041528
3a_CLL_vs_B1_Control	chr11	98478835	98479243	409	12	0.7	0.09	-0.61	Ikzf3
3a_CLL_vs_B1_Control	chr19	4164317	4164597	281	4	0.7	0.08	-0.61	Rps6kb2
3a_CLL_vs_B1_Control	chr7	75642268	75644215	1948	18	0.7	0.09	-0.61	Akap13
3a_CLL_vs_B1_Control	chr8	93048715	93048935	221	4	0.73	0.12	-0.61	Ces1a
3a_CLL_vs_B1_Control	chr7	69886443	69887216	774	4	0.74	0.13	-0.61	DQ694142
3a_CLL_vs_B1_Control	chr7	69886443	69887216	774	4	0.74	0.13	-0.61	DQ696815
3a_CLL_vs_B1_Control	chr7	69886443	69887216	774	4	0.74	0.13	-0.61	DQ698474
3a_CLL_vs_B1_Control	chr7	69886443	69887216	774	4	0.74	0.13	-0.61	DQ712944
3a_CLL_vs_B1_Control	chr13	101695475	101695620	146	5	0.75	0.13	-0.61	Pik3r1
3a_CLL_vs_B1_Control	chr19	6305914	6306021	108	4	0.75	0.13	-0.61	Cdc42bpg
3a_CLL_vs_B1_Control	chr11	96341538	96342542	1005	23	0.76	0.15	-0.61	Hoxb3
3a_CLL_vs_B1_Control	chr15	34493736	34494015	280	5	0.76	0.15	-0.61	Pop1
3a_CLL_vs_B1_Control	chr2	86376738	86376879	142	4	0.76	0.14	-0.61	Olfr1057
3a_CLL_vs_B1_Control	chr3	88653293	88653707	415	5	0.76	0.14	-0.61	Rxfp4
3a_CLL_vs_B1_Control	chr9	14089373	14090994	1622	15	0.76	0.15	-0.61	AK076733
3a_CLL_vs_B1_Control	chr12	48801311	48801542	232	5	0.78	0.16	-0.61	AB349811
3a_CLL_vs_B1_Control	chr18	17236840	17237254	415	6	0.78	0.16	-0.61	4921533I20Rik
3a_CLL_vs_B1_Control	chr9	51323354	51329491	6138	46	0.78	0.16	-0.61	1810046K07Rik
3a_CLL_vs_B1_Control	chr2	149799797	149800574	778	8	0.79	0.17	-0.61	AK086556
3a_CLL_vs_B1_Control	chr6	122921912	122922173	262	8	0.8	0.18	-0.61	Clec4a1
3a_CLL_vs_B1_Control	chr10	43900004	43900700	697	8	0.81	0.2	-0.61	Rtn4ip1
3a_CLL_vs_B1_Control	chr12	11209376	11209554	179	5	0.81	0.2	-0.61	Msgn1
3a_CLL_vs_B1_Control	chr14	74355324	74355472	149	4	0.81	0.2	-0.61	4933402J15Rik
3a_CLL_vs_B1_Control	chr15	59041583	59042915	1333	12	0.81	0.19	-0.61	Mtss1
3a_CLL_vs_B1_Control	chr17	35878415	35878731	317	4	0.81	0.19	-0.61	Dhx16
3a_CLL_vs_B1_Control	chr5	34170698	34171028	331	5	0.81	0.19	-0.61	Haus3
3a_CLL_vs_B1_Control	chr5	34170698	34171028	331	5	0.81	0.19	-0.61	Poln
3a_CLL_vs_B1_Control	chr6	60830750	60830988	239	4	0.81	0.2	-0.61	Snca
3a_CLL_vs_B1_Control	chr13	100825101	100825781	681	10	0.82	0.21	-0.61	AK051654
3a_CLL_vs_B1_Control	chr2	5034815	5036183	1369	22	0.82	0.2	-0.61	Optn
3a_CLL_vs_B1_Control	chr4	116824041	116824211	171	4	0.82	0.21	-0.61	AK078255
3a_CLL_vs_B1_Control	chr13	49077109	49078133	1025	4	0.83	0.22	-0.61	Wnk2
3a_CLL_vs_B1_Control	chr5	20946316	20948592	2277	15	0.83	0.21	-0.61	Rsbn1l
3a_CLL_vs_B1_Control	chr2	29249289	29249766	478	9	0.84	0.23	-0.61	Ntng2
3a_CLL_vs_B1_Control	chr4	105111106	105111494	389	5	0.84	0.23	-0.61	Prkaa2
3a_CLL_vs_B1_Control	chr1	61638044	61638181	138	5	0.85	0.24	-0.61	Pard3b
3a_CLL_vs_B1_Control	chr10	84518381	84518643	263	8	0.86	0.24	-0.61	AK054042
3a_CLL_vs_B1_Control	chr3	126668440	126669438	999	13	0.86	0.24	-0.61	AK041310
3a_CLL_vs_B1_Control	chr5	107873136	107874772	1637	23	0.86	0.24	-0.61	Evi5
3a_CLL_vs_B1_Control	chrX	66839759	66840669	911	6	0.86	0.24	-0.61	Mir465
3a_CLL_vs_B1_Control	chr1	34436252	34436593	342	5	0.87	0.25	-0.61	TRNA_Glu
3a_CLL_vs_B1_Control	chr11	75564354	75564895	542	10	0.87	0.25	-0.61	Slc43a2
3a_CLL_vs_B1_Control	chr15	34098593	34099600	1008	15	0.87	0.26	-0.61	AK156119
3a_CLL_vs_B1_Control	chr9	67738890	67739162	273	4	0.87	0.25	-0.61	DQ556909
3a_CLL_vs_B1_Control	chr9	67738890	67739162	273	4	0.87	0.25	-0.61	DQ686292
3a_CLL_vs_B1_Control	chr9	67738890	67739162	273	4	0.87	0.25	-0.61	DQ690921
3a_CLL_vs_B1_Control	chr9	67738890	67739162	273	4	0.87	0.25	-0.61	DQ693890
3a_CLL_vs_B1_Control	chr9	67738890	67739162	273	4	0.87	0.25	-0.61	DQ699272
3a_CLL_vs_B1_Control	chr9	67738890	67739162	273	4	0.87	0.25	-0.61	DQ702734
3a_CLL_vs_B1_Control	chr9	67738890	67739162	273	4	0.87	0.25	-0.61	DQ703072
3a_CLL_vs_B1_Control	chr9	67738890	67739162	273	4	0.87	0.25	-0.61	DQ708189
3a_CLL_vs_B1_Control	chr9	67738890	67739162	273	4	0.87	0.25	-0.61	DQ712774
3a_CLL_vs_B1_Control	chr9	67738890	67739162	273	4	0.87	0.25	-0.61	DQ717571
3a_CLL_vs_B1_Control	chr9	67738890	67739162	273	4	0.87	0.25	-0.61	DQ721311
3a_CLL_vs_B1_Control	chr7	5018698	5019561	864	7	0.88	0.27	-0.61	Zfp865
3a_CLL_vs_B1_Control	chr15	76206744	76207226	483	7	0.89	0.27	-0.61	Plec
3a_CLL_vs_B1_Control	chr6	149311190	149312391	1202	7	0.89	0.27	-0.61	AK134400
3a_CLL_vs_B1_Control	chr4	133870260	133870478	219	4	0.9	0.29	-0.61	AK016328
3a_CLL_vs_B1_Control	chrX	73638202	73638553	352	4	0.9	0.28	-0.61	Dusp9
3a_CLL_vs_B1_Control	chr7	45240208	45240715	508	12	0.91	0.29	-0.61	Cd37
3a_CLL_vs_B1_Control	chr1	106934412	106935318	907	5	0.92	0.3	-0.61	Serpinb12
3a_CLL_vs_B1_Control	chr4	123433332	123433468	137	5	0.92	0.31	-0.61	Macf1
3a_CLL_vs_B1_Control	chr8	111283888	111284141	254	4	0.93	0.31	-0.61	Rfwd3
3a_CLL_vs_B1_Control	chr16	93794505	93795597	1093	4	0.95	0.33	-0.61	AK009785
3a_CLL_vs_B1_Control	chr6	99163698	99163955	258	10	0.95	0.34	-0.61	Foxp1
3a_CLL_vs_B1_Control	chr17	63494070	63494461	392	6	0.96	0.34	-0.61	Fbxl17
3a_CLL_vs_B1_Control	chr15	79893662	79894085	424	5	0.66	0.03	-0.62	Apobec3
3a_CLL_vs_B1_Control	chr15	79893662	79894085	424	5	0.66	0.03	-0.62	D730005E14Rik
3a_CLL_vs_B1_Control	chr16	18425298	18425730	433	6	0.67	0.05	-0.62	Txnrd2
3a_CLL_vs_B1_Control	chr11	96823507	96825046	1540	8	0.68	0.06	-0.62	Nfe2l1
3a_CLL_vs_B1_Control	chr4	102516180	102516426	247	5	0.68	0.05	-0.62	AK154298
3a_CLL_vs_B1_Control	chr7	105634113	105634336	224	7	0.68	0.05	-0.62	Trim3
3a_CLL_vs_B1_Control	chr10	42501417	42501618	202	6	0.69	0.07	-0.62	Snx3
3a_CLL_vs_B1_Control	chr12	65173253	65173604	352	6	0.69	0.06	-0.62	Mis18bp1
3a_CLL_vs_B1_Control	chr1	167331245	167331480	236	7	0.7	0.07	-0.62	AK212965
3a_CLL_vs_B1_Control	chr19	12461381	12463229	1849	5	0.7	0.07	-0.62	Mpeg1
3a_CLL_vs_B1_Control	chr4	132346961	132347154	194	4	0.7	0.08	-0.62	Rcc1
3a_CLL_vs_B1_Control	chr5	119809191	119809292	102	4	0.7	0.08	-0.62	AK006202
3a_CLL_vs_B1_Control	chr17	71686353	71686715	363	7	0.71	0.09	-0.62	Fam179a
3a_CLL_vs_B1_Control	chr2	144068191	144069210	1020	13	0.71	0.08	-0.62	AK085768
3a_CLL_vs_B1_Control	chr7	126896942	126897045	104	4	0.71	0.09	-0.62	Tmem219
3a_CLL_vs_B1_Control	chr9	109930145	109930414	270	8	0.71	0.08	-0.62	Map4
3a_CLL_vs_B1_Control	chr11	50327050	50327185	136	4	0.72	0.1	-0.62	Canx
3a_CLL_vs_B1_Control	chr12	36380419	36381030	612	7	0.72	0.09	-0.62	Ispd
3a_CLL_vs_B1_Control	chr4	53269907	53270547	641	10	0.72	0.1	-0.62	AI427809
3a_CLL_vs_B1_Control	chr6	8258033	8258197	165	4	0.72	0.09	-0.62	Glcci1
3a_CLL_vs_B1_Control	chr6	8258033	8258197	165	4	0.72	0.09	-0.62	Umad1
3a_CLL_vs_B1_Control	chr3	105705776	105705982	207	4	0.73	0.11	-0.62	Fam212b
3a_CLL_vs_B1_Control	chr15	78544298	78544517	220	10	0.74	0.12	-0.62	Sstr3
3a_CLL_vs_B1_Control	chr4	53218394	53218875	482	6	0.74	0.11	-0.62	AK141187
3a_CLL_vs_B1_Control	chr1	132415304	132416364	1061	6	0.75	0.13	-0.62	Dstyk
3a_CLL_vs_B1_Control	chr1	64928993	64929190	198	5	0.75	0.13	-0.62	Plekhm3
3a_CLL_vs_B1_Control	chr5	137718683	137719234	552	15	0.75	0.13	-0.62	AB346804
3a_CLL_vs_B1_Control	chr6	51378678	51378927	250	4	0.75	0.13	-0.62	Gm6559
3a_CLL_vs_B1_Control	chr8	72444784	72444918	135	5	0.75	0.13	-0.62	1700030K09Rik
3a_CLL_vs_B1_Control	chr8	72444784	72444918	135	5	0.75	0.13	-0.62	Calr3
3a_CLL_vs_B1_Control	chr15	98257738	98258077	340	8	0.76	0.13	-0.62	H1fnt
3a_CLL_vs_B1_Control	chr18	60811692	60814025	2334	18	0.76	0.14	-0.62	Mir5107
3a_CLL_vs_B1_Control	chr8	88637019	88639547	2529	11	0.76	0.13	-0.62	Snx20
3a_CLL_vs_B1_Control	chr1	72212914	72213076	163	5	0.77	0.15	-0.62	Mreg
3a_CLL_vs_B1_Control	chr3	87375737	87375958	222	5	0.77	0.15	-0.62	Fcrl1
3a_CLL_vs_B1_Control	chr11	95836044	95836494	451	6	0.78	0.16	-0.62	AK081315
3a_CLL_vs_B1_Control	chr12	86885786	86886037	252	5	0.78	0.15	-0.62	Irf2bpl
3a_CLL_vs_B1_Control	chr5	36529459	36532879	3421	23	0.78	0.16	-0.62	Tbc1d14
3a_CLL_vs_B1_Control	chr7	61742550	61743442	893	6	0.78	0.16	-0.62	Mir344h-2
3a_CLL_vs_B1_Control	chr9	44418777	44420759	1983	21	0.78	0.15	-0.62	Ccdc84
3a_CLL_vs_B1_Control	chr12	99885881	99886219	339	4	0.79	0.16	-0.62	Tdp1
3a_CLL_vs_B1_Control	chr6	38549778	38550333	556	9	0.79	0.16	-0.62	Luc7l2
3a_CLL_vs_B1_Control	chr7	114563253	114563730	478	10	0.79	0.17	-0.62	Cyp2r1
3a_CLL_vs_B1_Control	chr11	115605070	115605891	822	10	0.81	0.18	-0.62	Gga3
3a_CLL_vs_B1_Control	chr18	67463842	67464175	334	7	0.81	0.19	-0.62	Slmo1
3a_CLL_vs_B1_Control	chr7	3291730	3295445	3716	18	0.81	0.19	-0.62	Myadm
3a_CLL_vs_B1_Control	chr9	123477373	123477588	216	5	0.81	0.18	-0.62	Limd1
3a_CLL_vs_B1_Control	chr10	23959350	23959647	298	7	0.82	0.2	-0.62	Taar4
3a_CLL_vs_B1_Control	chr15	57910904	57911043	140	6	0.82	0.19	-0.62	Tbc1d31
3a_CLL_vs_B1_Control	chr4	137919790	137920490	701	11	0.82	0.19	-0.62	Ece1
3a_CLL_vs_B1_Control	chr6	114922533	114923172	640	6	0.82	0.2	-0.62	AK078466
3a_CLL_vs_B1_Control	chr6	114922533	114923172	640	6	0.82	0.2	-0.62	Vgll4
3a_CLL_vs_B1_Control	chr10	127000396	127001856	1461	6	0.83	0.2	-0.62	Avil
3a_CLL_vs_B1_Control	chr19	4232690	4234349	1660	4	0.83	0.21	-0.62	Pold4
3a_CLL_vs_B1_Control	chr3	103883702	103885495	1794	6	0.83	0.21	-0.62	AK162361
3a_CLL_vs_B1_Control	chr4	94612996	94613144	149	4	0.83	0.21	-0.62	Ift74
3a_CLL_vs_B1_Control	chr14	50035377	50035734	358	6	0.84	0.21	-0.62	Olfr725
3a_CLL_vs_B1_Control	chr10	95322259	95322618	360	8	0.85	0.23	-0.62	Cradd
3a_CLL_vs_B1_Control	chr3	108045325	108045504	180	4	0.85	0.22	-0.62	Gstm4
3a_CLL_vs_B1_Control	chr6	131679040	131679585	546	5	0.85	0.23	-0.62	Tas2r106
3a_CLL_vs_B1_Control	chr1	161890802	161890997	196	4	0.86	0.24	-0.62	AK135878
3a_CLL_vs_B1_Control	chr4	51253690	51255270	1581	4	0.86	0.23	-0.62	S-adenosylmethionine decarboxylase
3a_CLL_vs_B1_Control	chr4	51253690	51255270	1581	4	0.86	0.23	-0.62	S-adenosylmethionine decarboxylase 246
3a_CLL_vs_B1_Control	chr5	31463475	31464102	628	5	0.86	0.24	-0.62	Zfp512
3a_CLL_vs_B1_Control	chr6	3994325	3994845	521	7	0.86	0.23	-0.62	Gngt1
3a_CLL_vs_B1_Control	chr11	106780332	106781904	1573	15	0.87	0.24	-0.62	Polg2
3a_CLL_vs_B1_Control	chr11	79504235	79504804	570	10	0.88	0.26	-0.62	Omg
3a_CLL_vs_B1_Control	chr6	98998712	99004291	5580	69	0.88	0.25	-0.62	Foxp1
3a_CLL_vs_B1_Control	chr6	145144830	145145101	272	13	0.88	0.26	-0.62	Lrmp
3a_CLL_vs_B1_Control	chr1	138273889	138274297	409	4	0.89	0.26	-0.62	Atp6v1g3
3a_CLL_vs_B1_Control	chr11	50432044	50432418	375	5	0.89	0.26	-0.62	Rufy1
3a_CLL_vs_B1_Control	chr8	71625661	71627200	1540	13	0.89	0.26	-0.62	AK141620
3a_CLL_vs_B1_Control	chr15	40527087	40527533	447	5	0.9	0.27	-0.62	Gm16294
3a_CLL_vs_B1_Control	chr19	34232501	34232785	285	7	0.9	0.28	-0.62	Stambpl1
3a_CLL_vs_B1_Control	chr10	63715804	63716240	437	4	0.91	0.28	-0.62	JA187517
3a_CLL_vs_B1_Control	chr9	78589067	78589311	245	5	0.91	0.28	-0.62	Slc17a5
3a_CLL_vs_B1_Control	chr8	84841235	84842027	793	6	0.93	0.31	-0.62	Rad23a
3a_CLL_vs_B1_Control	chr11	107716641	107716768	128	5	0.95	0.33	-0.62	Cacng1
3a_CLL_vs_B1_Control	chr17	80347547	80347815	269	4	0.96	0.34	-0.62	Arhgef33
3a_CLL_vs_B1_Control	chr13	112463133	112463414	282	6	0.65	0.02	-0.63	Il6st
3a_CLL_vs_B1_Control	chr18	37998068	37998345	278	5	0.65	0.01	-0.63	Arap3
3a_CLL_vs_B1_Control	chr11	72959782	72960655	874	6	0.66	0.02	-0.63	Atp2a3
3a_CLL_vs_B1_Control	chr3	90603495	90604427	933	7	0.67	0.03	-0.63	S100a4
3a_CLL_vs_B1_Control	chr9	32694469	32694712	244	11	0.67	0.04	-0.63	Ets1
3a_CLL_vs_B1_Control	chr18	35655532	35656104	573	7	0.68	0.04	-0.63	Prob1
3a_CLL_vs_B1_Control	chr1	46854728	46854939	212	6	0.69	0.05	-0.63	Slc39a10
3a_CLL_vs_B1_Control	chr10	108179594	108180008	415	7	0.71	0.08	-0.63	AK049485
3a_CLL_vs_B1_Control	chr11	51647929	51651762	3834	8	0.71	0.08	-0.63	D930048N14Rik
3a_CLL_vs_B1_Control	chr11	51647929	51651762	3834	8	0.71	0.08	-0.63	N4bp3
3a_CLL_vs_B1_Control	chr15	99652643	99653215	573	7	0.71	0.08	-0.63	Racgap1
3a_CLL_vs_B1_Control	chr18	69197096	69197207	112	4	0.71	0.07	-0.63	A730085E03Rik
3a_CLL_vs_B1_Control	chr11	29717895	29719649	1755	22	0.72	0.08	-0.63	Rtn4
3a_CLL_vs_B1_Control	chr12	76822951	76823433	483	9	0.72	0.08	-0.63	Rab15
3a_CLL_vs_B1_Control	chr6	134793623	134794085	463	8	0.72	0.08	-0.63	Dusp16
3a_CLL_vs_B1_Control	chr6	67035465	67035860	396	11	0.73	0.09	-0.63	E230016M11Rik
3a_CLL_vs_B1_Control	chr10	24148547	24148810	264	4	0.75	0.12	-0.63	Stx7
3a_CLL_vs_B1_Control	chr11	98516148	98516470	323	13	0.75	0.11	-0.63	AK169802
3a_CLL_vs_B1_Control	chr14	40948916	40949565	650	5	0.75	0.11	-0.63	Tspan14
3a_CLL_vs_B1_Control	chr5	43235830	43236848	1019	21	0.75	0.11	-0.63	Gm7854
3a_CLL_vs_B1_Control	chr19	6235171	6235462	292	7	0.76	0.12	-0.63	Ppp2r5b
3a_CLL_vs_B1_Control	chr2	26585743	26585949	207	4	0.76	0.13	-0.63	Egfl7
3a_CLL_vs_B1_Control	chr16	88873168	88874652	1485	4	0.77	0.13	-0.63	Krtap19-2
3a_CLL_vs_B1_Control	chr3	145922165	145923451	1287	23	0.77	0.14	-0.63	AK171687
3a_CLL_vs_B1_Control	chr3	145922165	145923451	1287	23	0.77	0.14	-0.63	Bcl10
3a_CLL_vs_B1_Control	chr12	101006928	101007239	312	5	0.79	0.16	-0.63	AK079713
3a_CLL_vs_B1_Control	chr5	124530170	124532192	2023	10	0.79	0.16	-0.63	Rilpl1
3a_CLL_vs_B1_Control	chr9	51330026	51331675	1650	13	0.79	0.15	-0.63	1810046K07Rik
3a_CLL_vs_B1_Control	chr11	24173542	24175575	2034	13	0.8	0.16	-0.63	AK019630
3a_CLL_vs_B1_Control	chr11	24173542	24175575	2034	13	0.8	0.16	-0.63	AK019722
3a_CLL_vs_B1_Control	chr12	76325650	76327016	1367	20	0.8	0.17	-0.63	Akap5
3a_CLL_vs_B1_Control	chr13	52582014	52582511	498	5	0.8	0.16	-0.63	Syk
3a_CLL_vs_B1_Control	chr6	5256815	5257691	877	16	0.8	0.17	-0.63	Pon3
3a_CLL_vs_B1_Control	chr10	80369864	80370197	334	9	0.81	0.18	-0.63	Bc1
3a_CLL_vs_B1_Control	chr11	4705222	4705499	278	4	0.81	0.18	-0.63	Uqcr10
3a_CLL_vs_B1_Control	chr19	13500284	13500639	356	6	0.81	0.18	-0.63	Olfr1477
3a_CLL_vs_B1_Control	chr2	119046246	119046375	130	6	0.81	0.18	-0.63	Casc5
3a_CLL_vs_B1_Control	chr11	50153801	50154577	777	15	0.82	0.19	-0.63	Tbc1d9b
3a_CLL_vs_B1_Control	chr12	69843219	69843681	463	5	0.82	0.19	-0.63	4931403G20Rik
3a_CLL_vs_B1_Control	chr14	120296153	120298750	2598	45	0.83	0.2	-0.63	Mbnl2
3a_CLL_vs_B1_Control	chr16	43508950	43511737	2788	33	0.83	0.19	-0.63	AK082948
3a_CLL_vs_B1_Control	chr2	131186122	131188139	2018	5	0.83	0.2	-0.63	Cdc25b
3a_CLL_vs_B1_Control	chr2	58194998	58195280	283	8	0.83	0.2	-0.63	Cytip
3a_CLL_vs_B1_Control	chr10	80014496	80015650	1155	12	0.84	0.21	-0.63	Hmha1
3a_CLL_vs_B1_Control	chr17	5799162	5800018	857	10	0.84	0.2	-0.63	3300005D01Rik
3a_CLL_vs_B1_Control	chr17	59722605	59723054	450	6	0.84	0.21	-0.63	DQ550653
3a_CLL_vs_B1_Control	chr6	13870312	13870462	151	4	0.85	0.21	-0.63	1110019D14Rik
3a_CLL_vs_B1_Control	chr9	7182128	7183421	1294	7	0.85	0.22	-0.63	Dcun1d5
3a_CLL_vs_B1_Control	chr1	135145046	135145919	874	5	0.86	0.22	-0.63	Arl8a
3a_CLL_vs_B1_Control	chr11	86809003	86809180	178	6	0.86	0.22	-0.63	Dhx40
3a_CLL_vs_B1_Control	chr3	52105643	52106018	376	8	0.86	0.23	-0.63	AK145396
3a_CLL_vs_B1_Control	chr3	52105643	52106018	376	8	0.86	0.23	-0.63	Maml3
3a_CLL_vs_B1_Control	chr15	76457309	76458787	1479	11	0.87	0.24	-0.63	Scx
3a_CLL_vs_B1_Control	chr2	85973834	85974046	213	4	0.87	0.24	-0.63	Olfr1029
3a_CLL_vs_B1_Control	chr3	65871766	65871953	188	5	0.87	0.24	-0.63	AK144610
3a_CLL_vs_B1_Control	chr9	104247058	104247428	371	4	0.87	0.23	-0.63	Dnajc13
3a_CLL_vs_B1_Control	chr10	97606363	97606967	605	5	0.88	0.24	-0.63	Kera
3a_CLL_vs_B1_Control	chr9	57622042	57622284	243	5	0.88	0.25	-0.63	Lman1l
3a_CLL_vs_B1_Control	chr1	134304051	134305483	1433	18	0.89	0.26	-0.63	Ppfia4
3a_CLL_vs_B1_Control	chr11	103343407	103343646	240	4	0.89	0.25	-0.63	Arhgap27os3
3a_CLL_vs_B1_Control	chr14	45221449	45222037	589	6	0.89	0.25	-0.63	Txndc16
3a_CLL_vs_B1_Control	chr17	56273414	56275549	2136	18	0.89	0.25	-0.63	Ticam1
3a_CLL_vs_B1_Control	chr9	44486959	44487174	216	4	0.89	0.26	-0.63	Bcl9l
3a_CLL_vs_B1_Control	chr3	68918522	68919827	1306	8	0.9	0.27	-0.63	Ift80
3a_CLL_vs_B1_Control	chr13	61005763	61006385	623	5	0.91	0.27	-0.63	Ctsj
3a_CLL_vs_B1_Control	chr15	78166788	78166990	203	7	0.91	0.27	-0.63	Ift27
3a_CLL_vs_B1_Control	chr12	79261190	79261382	193	4	0.92	0.29	-0.63	Zfyve26
3a_CLL_vs_B1_Control	chr14	54430555	54431032	478	12	0.92	0.29	-0.63	Mmp14
3a_CLL_vs_B1_Control	chr16	11060356	11060819	464	7	0.92	0.28	-0.63	Snn
3a_CLL_vs_B1_Control	chr2	28532658	28535624	2967	16	0.93	0.3	-0.63	Ralgds
3a_CLL_vs_B1_Control	chr2	32448298	32449159	862	7	0.66	0.02	-0.64	Naif1
3a_CLL_vs_B1_Control	chr3	51552361	51552832	472	6	0.66	0.02	-0.64	AK037895
3a_CLL_vs_B1_Control	chr11	101581459	101581611	153	4	0.69	0.05	-0.64	Tmem106a
3a_CLL_vs_B1_Control	chr6	48674570	48675403	834	7	0.7	0.05	-0.64	Gimap9
3a_CLL_vs_B1_Control	chr7	80184671	80186344	1674	12	0.7	0.06	-0.64	Sema4b
3a_CLL_vs_B1_Control	chr2	122146599	122146812	214	4	0.72	0.07	-0.64	B2m
3a_CLL_vs_B1_Control	chr2	122146599	122146812	214	4	0.72	0.07	-0.64	BC002288
3a_CLL_vs_B1_Control	chr9	62812541	62813145	605	5	0.72	0.07	-0.64	Fem1b
3a_CLL_vs_B1_Control	chr19	6365468	6366202	735	11	0.73	0.08	-0.64	AK140725
3a_CLL_vs_B1_Control	chr2	120539464	120540016	553	6	0.74	0.1	-0.64	Zfp106
3a_CLL_vs_B1_Control	chr11	103026932	103027683	752	8	0.76	0.12	-0.64	Nmt1
3a_CLL_vs_B1_Control	chr15	101191614	101192474	861	14	0.76	0.11	-0.64	Mir6962
3a_CLL_vs_B1_Control	chr15	62036409	62037553	1145	36	0.76	0.11	-0.64	Pvt1
3a_CLL_vs_B1_Control	chr15	66890962	66891466	505	7	0.76	0.11	-0.64	Wisp1
3a_CLL_vs_B1_Control	chr7	61927889	61928613	725	4	0.76	0.11	-0.64	A230057D06Rik
3a_CLL_vs_B1_Control	chr12	109641489	109641759	271	4	0.77	0.12	-0.64	AF357426
3a_CLL_vs_B1_Control	chr3	89102914	89103196	283	6	0.77	0.12	-0.64	Fdps
3a_CLL_vs_B1_Control	chr6	132802832	132802964	133	4	0.77	0.13	-0.64	Tas2r117
3a_CLL_vs_B1_Control	chr2	103283543	103283893	351	5	0.78	0.14	-0.64	Ehf
3a_CLL_vs_B1_Control	chr9	44377571	44378299	729	7	0.78	0.14	-0.64	Hyou1
3a_CLL_vs_B1_Control	chr10	19932540	19933159	620	9	0.79	0.15	-0.64	Map3k5
3a_CLL_vs_B1_Control	chr15	58132903	58133603	701	12	0.79	0.14	-0.64	AK165013
3a_CLL_vs_B1_Control	chr2	31096644	31097891	1248	14	0.8	0.16	-0.64	Fnbp1
3a_CLL_vs_B1_Control	chr7	86995353	86995470	118	4	0.8	0.16	-0.64	Vmn2r79
3a_CLL_vs_B1_Control	chr11	106783519	106784119	601	19	0.81	0.17	-0.64	Ddx5
3a_CLL_vs_B1_Control	chr11	106783519	106784119	601	19	0.81	0.17	-0.64	Mir3064
3a_CLL_vs_B1_Control	chr15	82897134	82897982	849	10	0.81	0.17	-0.64	Gm20324
3a_CLL_vs_B1_Control	chr4	133194579	133195219	641	5	0.81	0.16	-0.64	Mir7017
3a_CLL_vs_B1_Control	chr6	48722384	48723325	942	17	0.81	0.16	-0.64	Gimap7
3a_CLL_vs_B1_Control	chr2	79707040	79707250	211	5	0.83	0.18	-0.64	Ppp1r1c
3a_CLL_vs_B1_Control	chr5	66077943	66083180	5238	54	0.83	0.19	-0.64	Rbm47
3a_CLL_vs_B1_Control	chr12	79208240	79208687	448	7	0.84	0.2	-0.64	Rdh12
3a_CLL_vs_B1_Control	chr5	112343841	112344089	249	5	0.84	0.2	-0.64	Hps4
3a_CLL_vs_B1_Control	chr5	112343841	112344089	249	5	0.84	0.2	-0.64	Srrd
3a_CLL_vs_B1_Control	chr4	129578396	129578936	541	6	0.85	0.21	-0.64	Fam167b
3a_CLL_vs_B1_Control	chr15	25940408	25944088	3681	73	0.86	0.22	-0.64	Fam134b
3a_CLL_vs_B1_Control	chr17	8256187	8256318	132	4	0.87	0.23	-0.64	Ccr6
3a_CLL_vs_B1_Control	chr11	69008927	69009075	149	8	0.88	0.23	-0.64	Pfas
3a_CLL_vs_B1_Control	chr12	80491353	80491583	231	4	0.88	0.24	-0.64	Exd2
3a_CLL_vs_B1_Control	chr6	24732342	24733474	1133	7	0.88	0.24	-0.64	Hyal6
3a_CLL_vs_B1_Control	chr3	95688409	95688809	401	7	0.9	0.26	-0.64	Adamtsl4
3a_CLL_vs_B1_Control	chr9	54662433	54663479	1047	4	0.9	0.25	-0.64	Acsbg1
3a_CLL_vs_B1_Control	chr9	58013623	58018765	5143	27	0.9	0.25	-0.64	AK078635
3a_CLL_vs_B1_Control	chr9	58013623	58018765	5143	27	0.9	0.25	-0.64	Cyp11a1
3a_CLL_vs_B1_Control	chr1	59256207	59256661	455	4	0.91	0.26	-0.64	Cdk15
3a_CLL_vs_B1_Control	chr4	59362837	59363090	254	5	0.91	0.27	-0.64	Susd1
3a_CLL_vs_B1_Control	chr17	50191120	50191298	179	6	0.93	0.29	-0.64	Rftn1
3a_CLL_vs_B1_Control	chr6	35223846	35224082	237	7	0.93	0.29	-0.64	Nup205
3a_CLL_vs_B1_Control	chr1	131019985	131020480	496	7	0.68	0.04	-0.65	Il10
3a_CLL_vs_B1_Control	chr1	172327612	172328076	465	5	0.71	0.06	-0.65	Kcnj9
3a_CLL_vs_B1_Control	chr7	59696416	59702443	6028	4	0.71	0.06	-0.65	Snord116
3a_CLL_vs_B1_Control	chr4	133250313	133252387	2075	7	0.72	0.07	-0.65	Map3k6
3a_CLL_vs_B1_Control	chr5	136137471	136137950	480	11	0.72	0.06	-0.65	Alkbh4
3a_CLL_vs_B1_Control	chr5	136137471	136137950	480	11	0.72	0.06	-0.65	Lrwd1
3a_CLL_vs_B1_Control	chr11	100703247	100704718	1472	7	0.73	0.08	-0.65	Dhx58
3a_CLL_vs_B1_Control	chr15	66803002	66803663	662	4	0.73	0.07	-0.65	Sla
3a_CLL_vs_B1_Control	chr7	92820042	92820142	101	4	0.73	0.08	-0.65	Rab30
3a_CLL_vs_B1_Control	chr9	64174834	64175074	241	8	0.73	0.08	-0.65	Snord16a
3a_CLL_vs_B1_Control	chr9	21131885	21132464	580	12	0.73	0.07	-0.65	Tyk2
3a_CLL_vs_B1_Control	chr3	89999531	90000434	904	10	0.74	0.08	-0.65	Hax1
3a_CLL_vs_B1_Control	chr2	72995104	72995591	488	6	0.75	0.09	-0.65	AK010824
3a_CLL_vs_B1_Control	chr2	167930833	167931148	316	4	0.75	0.1	-0.65	Ptpn1
3a_CLL_vs_B1_Control	chr5	121450337	121451036	700	13	0.75	0.09	-0.65	Tmem116
3a_CLL_vs_B1_Control	chr5	146947603	146947747	145	5	0.76	0.11	-0.65	Gtf3a
3a_CLL_vs_B1_Control	chr9	92249037	92249257	221	5	0.76	0.11	-0.65	Plscr1
3a_CLL_vs_B1_Control	chr11	119266183	119266679	497	9	0.77	0.13	-0.65	Gaa
3a_CLL_vs_B1_Control	chr13	54610340	54612760	2421	7	0.77	0.12	-0.65	Cltb
3a_CLL_vs_B1_Control	chr4	102585204	102586905	1702	10	0.77	0.12	-0.65	Pde4b
3a_CLL_vs_B1_Control	chr12	113147210	113153841	6632	21	0.78	0.13	-0.65	Crip1
3a_CLL_vs_B1_Control	chr2	156309831	156311544	1714	15	0.78	0.13	-0.65	Cnbd2
3a_CLL_vs_B1_Control	chr8	121949049	121949189	141	5	0.78	0.13	-0.65	Banp
3a_CLL_vs_B1_Control	chr1	180941574	180941743	170	4	0.79	0.14	-0.65	Tmem63a
3a_CLL_vs_B1_Control	chr14	50897063	50897499	437	15	0.8	0.14	-0.65	A930018M24Rik
3a_CLL_vs_B1_Control	chr10	4429436	4430705	1270	27	0.81	0.16	-0.65	1700052N19Rik
3a_CLL_vs_B1_Control	chr10	4429436	4430705	1270	27	0.81	0.16	-0.65	Rmnd1
3a_CLL_vs_B1_Control	chr2	165878699	165878865	167	5	0.81	0.16	-0.65	Zmynd8
3a_CLL_vs_B1_Control	chr5	72202154	72202696	543	10	0.81	0.16	-0.65	Atp10d
3a_CLL_vs_B1_Control	chr14	54684081	54685354	1274	6	0.82	0.16	-0.65	1700123O20Rik
3a_CLL_vs_B1_Control	chr14	54684081	54685354	1274	6	0.82	0.16	-0.65	AK042374
3a_CLL_vs_B1_Control	chr6	124739567	124739987	421	7	0.82	0.16	-0.65	Ptpn6
3a_CLL_vs_B1_Control	chr14	30605532	30606687	1156	9	0.83	0.18	-0.65	Prkcd
3a_CLL_vs_B1_Control	chr8	94803752	94804055	304	10	0.83	0.17	-0.65	AK018972
3a_CLL_vs_B1_Control	chr17	34307701	34309387	1687	16	0.84	0.18	-0.65	H2-Eb1
3a_CLL_vs_B1_Control	chr19	53119818	53120329	512	11	0.84	0.2	-0.65	JA187517
3a_CLL_vs_B1_Control	chr9	108262786	108265102	2317	14	0.84	0.19	-0.65	Dag1
3a_CLL_vs_B1_Control	chrX	103618084	103618245	162	5	0.84	0.19	-0.65	Ftx
3a_CLL_vs_B1_Control	chr1	85841288	85841977	690	6	0.85	0.2	-0.65	AK168848
3a_CLL_vs_B1_Control	chr2	71019158	71019293	136	8	0.85	0.19	-0.65	Mettl8
3a_CLL_vs_B1_Control	chr4	150280599	150280807	209	4	0.85	0.19	-0.65	Rere
3a_CLL_vs_B1_Control	chr7	118591345	118591989	645	4	0.85	0.2	-0.65	AK045786
3a_CLL_vs_B1_Control	chr11	32201313	32201697	385	4	0.86	0.2	-0.65	Il9r
3a_CLL_vs_B1_Control	chr14	31436977	31437615	639	6	0.86	0.2	-0.65	Sh3bp5
3a_CLL_vs_B1_Control	chr19	57079814	57079992	179	4	0.86	0.2	-0.65	AK041356
3a_CLL_vs_B1_Control	chr4	46566848	46567962	1115	9	0.86	0.2	-0.65	Coro2a
3a_CLL_vs_B1_Control	chr4	152137678	152137913	236	4	0.86	0.2	-0.65	Espn
3a_CLL_vs_B1_Control	chr9	108989783	108990996	1214	11	0.86	0.2	-0.65	Pfkfb4
3a_CLL_vs_B1_Control	chr11	61140518	61141555	1038	11	0.87	0.22	-0.65	Tnfrsf13b
3a_CLL_vs_B1_Control	chr14	75189672	75189858	187	5	0.87	0.22	-0.65	Lcp1
3a_CLL_vs_B1_Control	chr1	73937581	73938163	583	6	0.88	0.23	-0.65	Tns1
3a_CLL_vs_B1_Control	chr19	4285749	4287830	2082	13	0.88	0.23	-0.65	Adrbk1
3a_CLL_vs_B1_Control	chr5	134616177	134616368	192	7	0.88	0.23	-0.65	Lat2
3a_CLL_vs_B1_Control	chr7	142496747	142499220	2474	8	0.88	0.23	-0.65	Tnnt3
3a_CLL_vs_B1_Control	chr3	135609019	135609587	569	7	0.89	0.23	-0.65	Nfkb1
3a_CLL_vs_B1_Control	chr3	90513528	90513773	246	4	0.89	0.24	-0.65	S100a13
3a_CLL_vs_B1_Control	chr3	90261625	90262111	487	5	0.9	0.25	-0.65	Crtc2
3a_CLL_vs_B1_Control	chr2	73530183	73530396	214	9	0.91	0.25	-0.65	Wipf1
3a_CLL_vs_B1_Control	chr4	98700327	98700567	241	4	0.92	0.26	-0.65	AK145828
3a_CLL_vs_B1_Control	chr5	102480997	102481116	120	5	0.68	0.02	-0.66	Arhgap24
3a_CLL_vs_B1_Control	chr18	60728597	60731936	3340	14	0.73	0.07	-0.66	Ndst1
3a_CLL_vs_B1_Control	chr3	51357586	51358136	551	9	0.73	0.07	-0.66	TRNA_Pro
3a_CLL_vs_B1_Control	chr6	38355934	38356512	579	8	0.73	0.07	-0.66	AK167137
3a_CLL_vs_B1_Control	chr6	38355934	38356512	579	8	0.73	0.07	-0.66	Zc3hav1
3a_CLL_vs_B1_Control	chr11	116139196	116139408	213	5	0.74	0.08	-0.66	Mrpl38
3a_CLL_vs_B1_Control	chr1	171410017	171410709	693	5	0.76	0.1	-0.66	Usf1
3a_CLL_vs_B1_Control	chr8	65130748	65130999	252	5	0.76	0.1	-0.66	BC030870
3a_CLL_vs_B1_Control	chr14	25593211	25594619	1409	6	0.77	0.1	-0.66	AK019848
3a_CLL_vs_B1_Control	chr15	58824653	58824970	318	4	0.79	0.13	-0.66	Tmem65
3a_CLL_vs_B1_Control	chr19	5022987	5023260	274	8	0.79	0.13	-0.66	Slc29a2
3a_CLL_vs_B1_Control	chr14	77034649	77035948	1300	21	0.8	0.14	-0.66	Ccdc122
3a_CLL_vs_B1_Control	chr7	30862588	30864021	1434	12	0.8	0.13	-0.66	Ffar1
3a_CLL_vs_B1_Control	chr9	113812051	113812805	755	8	0.8	0.13	-0.66	Clasp2
3a_CLL_vs_B1_Control	chr15	98740059	98740392	334	6	0.81	0.14	-0.66	AK178359
3a_CLL_vs_B1_Control	chr11	115887566	115889269	1704	11	0.82	0.15	-0.66	Myo15b
3a_CLL_vs_B1_Control	chr12	105173762	105176250	2489	6	0.82	0.16	-0.66	Tcl1b5
3a_CLL_vs_B1_Control	chr16	22437247	22437805	559	6	0.82	0.16	-0.66	Etv5
3a_CLL_vs_B1_Control	chr11	55096062	55096646	585	5	0.83	0.17	-0.66	Gm2a
3a_CLL_vs_B1_Control	chr2	6351774	6352061	288	9	0.83	0.17	-0.66	Usp6nl
3a_CLL_vs_B1_Control	chr12	111163940	111165162	1223	7	0.84	0.18	-0.66	Traf3
3a_CLL_vs_B1_Control	chr9	21182430	21182963	534	7	0.84	0.18	-0.66	Pde4a
3a_CLL_vs_B1_Control	chr1	37535708	37536056	349	5	0.85	0.18	-0.66	Mgat4a
3a_CLL_vs_B1_Control	chr18	68952505	68953118	614	5	0.85	0.19	-0.66	4930546C10Rik
3a_CLL_vs_B1_Control	chr5	65622912	65623088	177	5	0.85	0.18	-0.66	AK054155
3a_CLL_vs_B1_Control	chr6	8497828	8498418	591	5	0.85	0.19	-0.66	AK039954
3a_CLL_vs_B1_Control	chr12	96046812	96048270	1459	12	0.86	0.2	-0.66	1700019M22Rik
3a_CLL_vs_B1_Control	chr19	29421115	29425481	4367	37	0.86	0.19	-0.66	Pdcd1lg2
3a_CLL_vs_B1_Control	chr9	65889612	65889909	298	11	0.86	0.19	-0.66	2810417H13Rik
3a_CLL_vs_B1_Control	chr15	84124300	84125368	1069	18	0.87	0.2	-0.66	Pnpla5
3a_CLL_vs_B1_Control	chr6	124838301	124839903	1603	12	0.88	0.21	-0.66	Gnb3
3a_CLL_vs_B1_Control	chr2	150840678	150842987	2310	24	0.89	0.22	-0.66	Abhd12
3a_CLL_vs_B1_Control	chr1	24031236	24031483	248	4	0.91	0.25	-0.66	Fam135a
3a_CLL_vs_B1_Control	chr17	46830961	46831066	106	5	0.91	0.24	-0.66	Gltscr1l
3a_CLL_vs_B1_Control	chr2	150837568	150838578	1011	7	0.91	0.24	-0.66	Abhd12
3a_CLL_vs_B1_Control	chr10	29210434	29210645	212	4	0.92	0.25	-0.66	9330159F19Rik
3a_CLL_vs_B1_Control	chr9	45269964	45270483	520	5	0.93	0.27	-0.66	Il10ra
3a_CLL_vs_B1_Control	chr6	129678329	129679048	720	5	0.94	0.27	-0.66	Klrc1
3a_CLL_vs_B1_Control	chr8	83573755	83574143	389	8	0.97	0.3	-0.66	Tecr
3a_CLL_vs_B1_Control	chr17	24473445	24473581	137	4	0.99	0.33	-0.66	Bricd5
3a_CLL_vs_B1_Control	chr4	135911125	135911227	103	4	0.71	0.04	-0.67	Cnr2
3a_CLL_vs_B1_Control	chr19	12458528	12460497	1970	15	0.73	0.06	-0.67	Mpeg1
3a_CLL_vs_B1_Control	chr4	6441623	6443564	1942	17	0.73	0.05	-0.67	Nsmaf
3a_CLL_vs_B1_Control	chr6	39067652	39068537	886	7	0.73	0.06	-0.67	1700025N23Rik
3a_CLL_vs_B1_Control	chr9	41154339	41158404	4066	17	0.73	0.05	-0.67	Ubash3b
3a_CLL_vs_B1_Control	chr2	132030638	132032103	1466	16	0.74	0.07	-0.67	Rassf2
3a_CLL_vs_B1_Control	chr7	122064525	122065827	1303	10	0.74	0.06	-0.67	Ubfd1
3a_CLL_vs_B1_Control	chr1	62767021	62767931	911	22	0.75	0.08	-0.67	Nrp2
3a_CLL_vs_B1_Control	chr12	3862481	3862596	116	5	0.76	0.09	-0.67	Dnmt3aos
3a_CLL_vs_B1_Control	chr11	22861064	22861913	850	16	0.77	0.1	-0.67	B3gnt2
3a_CLL_vs_B1_Control	chr11	113650737	113652241	1505	17	0.78	0.1	-0.67	Cog1
3a_CLL_vs_B1_Control	chr11	118213811	118215760	1950	16	0.78	0.1	-0.67	Cyth1
3a_CLL_vs_B1_Control	chr11	113650737	113652241	1505	17	0.78	0.1	-0.67	Slc39a11
3a_CLL_vs_B1_Control	chr15	78495535	78495768	234	6	0.79	0.12	-0.67	Il2rb
3a_CLL_vs_B1_Control	chr11	83745106	83745683	578	13	0.8	0.13	-0.67	Wfdc21
3a_CLL_vs_B1_Control	chr5	72227333	72227503	171	6	0.8	0.13	-0.67	AK085120
3a_CLL_vs_B1_Control	chr15	102672829	102673799	971	22	0.82	0.14	-0.67	Mir688
3a_CLL_vs_B1_Control	chr5	88768300	88768435	136	4	0.82	0.15	-0.67	AK037849
3a_CLL_vs_B1_Control	chr6	90660539	90661485	947	9	0.82	0.15	-0.67	BC096455
3a_CLL_vs_B1_Control	chr15	102232368	102233447	1080	17	0.83	0.15	-0.67	Itgb7
3a_CLL_vs_B1_Control	chr8	70511347	70515141	3795	13	0.83	0.16	-0.67	Uba52
3a_CLL_vs_B1_Control	chr10	75406666	75407845	1180	7	0.84	0.17	-0.67	Upb1
3a_CLL_vs_B1_Control	chr11	113729845	113731083	1239	6	0.85	0.18	-0.67	Cdc42ep4
3a_CLL_vs_B1_Control	chr14	70097471	70099676	2206	8	0.85	0.18	-0.67	Bin3
3a_CLL_vs_B1_Control	chr10	15790559	15791114	556	6	0.86	0.19	-0.67	C330004P14Rik
3a_CLL_vs_B1_Control	chr12	109584465	109585161	697	7	0.86	0.19	-0.67	Mir337
3a_CLL_vs_B1_Control	chr12	109584465	109585161	697	7	0.86	0.19	-0.67	Mir540
3a_CLL_vs_B1_Control	chr12	109584465	109585161	697	7	0.86	0.19	-0.67	Mir665
3a_CLL_vs_B1_Control	chr15	39003571	39005386	1816	23	0.86	0.19	-0.67	Fzd6
3a_CLL_vs_B1_Control	chr4	63232830	63234182	1353	4	0.86	0.19	-0.67	Col27a1
3a_CLL_vs_B1_Control	chr8	86860827	86862090	1264	14	0.86	0.19	-0.67	N4bp1
3a_CLL_vs_B1_Control	chr17	13555382	13555859	478	6	0.87	0.19	-0.67	2700054A10Rik
3a_CLL_vs_B1_Control	chr9	123499383	123500613	1231	11	0.87	0.2	-0.67	Limd1
3a_CLL_vs_B1_Control	chr11	116013999	116014385	387	4	0.88	0.21	-0.67	Galk1
3a_CLL_vs_B1_Control	chr2	153531333	153531783	451	6	0.88	0.21	-0.67	Nol4l
3a_CLL_vs_B1_Control	chr6	136922313	136922425	113	5	0.88	0.21	-0.67	Erp27
3a_CLL_vs_B1_Control	chr1	191024710	191025137	428	11	0.89	0.21	-0.67	A230020J21Rik
3a_CLL_vs_B1_Control	chr12	79161348	79161613	266	4	0.89	0.21	-0.67	Vti1b
3a_CLL_vs_B1_Control	chr5	72225615	72226747	1133	17	0.89	0.21	-0.67	AK085120
3a_CLL_vs_B1_Control	chr14	30610827	30612117	1291	5	0.9	0.23	-0.67	Prkcd
3a_CLL_vs_B1_Control	chr17	32322544	32323011	468	5	0.9	0.23	-0.67	Akap8
3a_CLL_vs_B1_Control	chr17	20286638	20286904	267	6	0.91	0.23	-0.67	Vmn2r106
3a_CLL_vs_B1_Control	chr18	20436268	20437323	1056	8	0.91	0.24	-0.67	Dsg4
3a_CLL_vs_B1_Control	chr19	6049774	6051164	1391	7	0.93	0.25	-0.67	Mir6988
3a_CLL_vs_B1_Control	chr19	6049774	6051164	1391	7	0.93	0.25	-0.67	Syvn1
3a_CLL_vs_B1_Control	chr3	75270922	75271688	767	7	0.95	0.27	-0.67	Serpini2
3a_CLL_vs_B1_Control	chr13	23505455	23505738	284	6	0.69	0.01	-0.68	TRNA_Trp
3a_CLL_vs_B1_Control	chr15	97766292	97766392	101	5	0.7	0.02	-0.68	AK135406
3a_CLL_vs_B1_Control	chr14	75196399	75197422	1024	10	0.71	0.02	-0.68	Lcp1
3a_CLL_vs_B1_Control	chr2	163600854	163601865	1012	15	0.73	0.05	-0.68	Ttpal
3a_CLL_vs_B1_Control	chr15	77843503	77844355	853	7	0.75	0.06	-0.68	Myh9
3a_CLL_vs_B1_Control	chr17	50238167	50240574	2408	4	0.75	0.06	-0.68	AK133160
3a_CLL_vs_B1_Control	chr6	58833891	58834436	546	8	0.76	0.07	-0.68	Herc3
3a_CLL_vs_B1_Control	chr17	34344566	34344995	430	7	0.77	0.09	-0.68	H2-Ea-ps
3a_CLL_vs_B1_Control	chr6	120034411	120035432	1022	19	0.77	0.08	-0.68	Mir706
3a_CLL_vs_B1_Control	chr4	123412683	123413157	475	7	0.78	0.1	-0.68	D830031N03Rik
3a_CLL_vs_B1_Control	chr7	45524745	45524998	254	5	0.78	0.1	-0.68	Plekha4
3a_CLL_vs_B1_Control	chrX	9468477	9470785	2309	11	0.78	0.09	-0.68	Cybb
3a_CLL_vs_B1_Control	chr4	11008370	11009179	810	19	0.8	0.11	-0.68	Plekhf2
3a_CLL_vs_B1_Control	chr2	165314699	165318797	4099	11	0.81	0.13	-0.68	Elmo2
3a_CLL_vs_B1_Control	chr16	23290219	23290673	455	8	0.82	0.14	-0.68	St6gal1
3a_CLL_vs_B1_Control	chr6	42910189	42910429	241	4	0.82	0.13	-0.68	Olfr447
3a_CLL_vs_B1_Control	chr9	37256538	37258416	1879	9	0.82	0.14	-0.68	Slc37a2
3a_CLL_vs_B1_Control	chr10	43824727	43825338	612	4	0.83	0.15	-0.68	4933404K13Rik
3a_CLL_vs_B1_Control	chr11	86807920	86808297	378	8	0.83	0.15	-0.68	Dhx40
3a_CLL_vs_B1_Control	chr4	134768858	134769107	250	6	0.83	0.14	-0.68	Ldlrap1
3a_CLL_vs_B1_Control	chr8	60954655	60955171	517	17	0.83	0.14	-0.68	Clcn3
3a_CLL_vs_B1_Control	chr15	62039285	62041460	2176	29	0.84	0.15	-0.68	Pvt1
3a_CLL_vs_B1_Control	chr16	16601950	16602328	379	9	0.84	0.15	-0.68	Fgd4
3a_CLL_vs_B1_Control	chr15	78242913	78244396	1484	12	0.85	0.18	-0.68	Ncf4
3a_CLL_vs_B1_Control	chr5	100848130	100848341	212	9	0.85	0.16	-0.68	AK133807
3a_CLL_vs_B1_Control	chr3	30854155	30854651	497	5	0.88	0.2	-0.68	Gpr160
3a_CLL_vs_B1_Control	chr17	56324497	56324940	444	4	0.89	0.2	-0.68	Kdm4b
3a_CLL_vs_B1_Control	chr12	105200379	105202823	2445	4	0.9	0.21	-0.68	Tcl1b4
3a_CLL_vs_B1_Control	chr4	106465074	106465223	150	4	0.9	0.22	-0.68	Pcsk9
3a_CLL_vs_B1_Control	chr7	101968850	101969486	637	4	0.9	0.21	-0.68	Numa1
3a_CLL_vs_B1_Control	chr19	8987966	8988807	842	9	0.91	0.22	-0.68	Ahnak
3a_CLL_vs_B1_Control	chr17	12739539	12740152	614	4	0.92	0.23	-0.68	Airn
3a_CLL_vs_B1_Control	chr3	89913949	89914431	483	9	0.92	0.23	-0.68	Il6ra
3a_CLL_vs_B1_Control	chr3	59209659	59210100	442	7	0.92	0.24	-0.68	P2ry13
3a_CLL_vs_B1_Control	chr17	45600988	45601158	171	5	0.96	0.27	-0.68	Slc29a1
3a_CLL_vs_B1_Control	chr18	35720695	35721856	1162	5	0.97	0.29	-0.68	Ecscr
3a_CLL_vs_B1_Control	chr16	32178989	32179504	516	4	0.73	0.04	-0.69	Bex6
3a_CLL_vs_B1_Control	chr5	73156426	73156957	532	11	0.76	0.07	-0.69	AK006930
3a_CLL_vs_B1_Control	chr13	12464066	12464925	860	4	0.77	0.07	-0.69	Lgals8
3a_CLL_vs_B1_Control	chr14	121519783	121519893	111	4	0.77	0.07	-0.69	AK029385
3a_CLL_vs_B1_Control	chr3	103807672	103808301	630	8	0.77	0.08	-0.69	Ap4b1
3a_CLL_vs_B1_Control	chr6	124841237	124842534	1298	8	0.77	0.07	-0.69	Gnb3
3a_CLL_vs_B1_Control	chr6	115945304	115945540	237	5	0.79	0.09	-0.69	H1foo
3a_CLL_vs_B1_Control	chr1	190980166	190980421	256	6	0.8	0.1	-0.69	Vash2
3a_CLL_vs_B1_Control	chr19	46482401	46486942	4542	20	0.8	0.1	-0.69	AK204799
3a_CLL_vs_B1_Control	chr19	3941431	3943014	1584	4	0.8	0.1	-0.69	Unc93b1
3a_CLL_vs_B1_Control	chr6	47452740	47453120	381	7	0.8	0.11	-0.69	Cul1
3a_CLL_vs_B1_Control	chr8	46550299	46550794	496	10	0.8	0.11	-0.69	Cenpu
3a_CLL_vs_B1_Control	chr4	129511379	129515037	3659	8	0.83	0.14	-0.69	Marcksl1
3a_CLL_vs_B1_Control	chr4	141522687	141523161	475	15	0.84	0.15	-0.69	Spen
3a_CLL_vs_B1_Control	chr6	121111341	121112010	670	9	0.85	0.16	-0.69	Mical3
3a_CLL_vs_B1_Control	chr3	88493399	88494323	925	16	0.86	0.16	-0.69	Lmna
3a_CLL_vs_B1_Control	chr1	85326314	85327165	852	9	0.87	0.17	-0.69	BC108341
3a_CLL_vs_B1_Control	chr1	85326314	85327165	852	9	0.87	0.17	-0.69	Csprs
3a_CLL_vs_B1_Control	chr7	69936053	69936644	592	4	0.87	0.18	-0.69	DQ717161
3a_CLL_vs_B1_Control	chr19	29410568	29410917	350	6	0.89	0.19	-0.69	Pdcd1lg2
3a_CLL_vs_B1_Control	chr2	118763531	118763756	226	6	0.9	0.2	-0.69	A430105I19Rik
3a_CLL_vs_B1_Control	chr3	121993961	121994762	802	7	0.9	0.21	-0.69	Arhgap29
3a_CLL_vs_B1_Control	chr12	99292488	99293056	569	6	0.91	0.22	-0.69	Foxn3
3a_CLL_vs_B1_Control	chr4	46449689	46449884	196	4	0.91	0.21	-0.69	Anp32b
3a_CLL_vs_B1_Control	chr1	174041910	174042282	373	6	0.92	0.23	-0.69	Olfr433
3a_CLL_vs_B1_Control	chr16	21154301	21154656	356	5	0.92	0.23	-0.69	Teddm3
3a_CLL_vs_B1_Control	chr4	134751413	134752596	1184	8	0.93	0.24	-0.69	Ldlrap1
3a_CLL_vs_B1_Control	chr15	100187617	100187859	243	5	0.94	0.25	-0.69	Mir3473a
3a_CLL_vs_B1_Control	chr19	47228225	47228418	194	4	0.96	0.26	-0.69	Neurl1a
3a_CLL_vs_B1_Control	chr5	138165980	138166369	390	5	0.96	0.27	-0.69	Mir106b
3a_CLL_vs_B1_Control	chr5	138165980	138166369	390	5	0.96	0.27	-0.69	Mir25
3a_CLL_vs_B1_Control	chr5	138165980	138166369	390	5	0.96	0.27	-0.69	Mir93
3a_CLL_vs_B1_Control	chr9	69457037	69457383	347	4	0.96	0.27	-0.69	Mir3109
3a_CLL_vs_B1_Control	chr16	17407709	17409063	1355	8	0.74	0.03	-0.7	Pi4ka
3a_CLL_vs_B1_Control	chr13	101691174	101692914	1741	31	0.75	0.05	-0.7	Pik3r1
3a_CLL_vs_B1_Control	chr14	27361400	27362078	679	12	0.76	0.06	-0.7	Arhgef3
3a_CLL_vs_B1_Control	chr9	96753418	96754067	650	11	0.77	0.07	-0.7	E030011O05Rik
3a_CLL_vs_B1_Control	chr9	96753418	96754067	650	11	0.77	0.07	-0.7	Zbtb38
3a_CLL_vs_B1_Control	chr18	77796205	77796810	606	7	0.78	0.07	-0.7	AK172459
3a_CLL_vs_B1_Control	chrX	100443467	100443936	470	9	0.78	0.08	-0.7	Awat2
3a_CLL_vs_B1_Control	chr18	23987686	23987896	211	6	0.8	0.09	-0.7	AK049082
3a_CLL_vs_B1_Control	chr3	98030449	98030874	426	5	0.8	0.1	-0.7	AK134322
3a_CLL_vs_B1_Control	chr16	38457767	38458506	740	12	0.81	0.1	-0.7	Cd80
3a_CLL_vs_B1_Control	chr6	106744343	106747415	3073	43	0.81	0.11	-0.7	Il5ra
3a_CLL_vs_B1_Control	chr19	34231447	34232035	589	21	0.82	0.12	-0.7	Stambpl1
3a_CLL_vs_B1_Control	chr11	114960896	114961193	298	4	0.83	0.13	-0.7	Cd300c
3a_CLL_vs_B1_Control	chr13	20472151	20473544	1394	5	0.83	0.13	-0.7	Elmo1
3a_CLL_vs_B1_Control	chr1	180193331	180194000	670	11	0.84	0.13	-0.7	Adck3
3a_CLL_vs_B1_Control	chr14	59437559	59437773	215	5	0.84	0.13	-0.7	Setdb2
3a_CLL_vs_B1_Control	chr4	115298050	115298336	287	5	0.84	0.14	-0.7	Cyp4a12a
3a_CLL_vs_B1_Control	chr7	20021827	20021954	128	4	0.84	0.13	-0.7	Nlrp9b
3a_CLL_vs_B1_Control	chr2	132573552	132574876	1325	18	0.85	0.14	-0.7	AK087597
3a_CLL_vs_B1_Control	chr2	118714077	118714279	203	8	0.86	0.16	-0.7	Plcb2
3a_CLL_vs_B1_Control	chr1	133645726	133646328	603	9	0.87	0.17	-0.7	Zc3h11a
3a_CLL_vs_B1_Control	chr10	81203118	81203339	222	4	0.88	0.18	-0.7	Nmrk2
3a_CLL_vs_B1_Control	chr19	44396435	44397349	915	11	0.88	0.18	-0.7	AK163960
3a_CLL_vs_B1_Control	chr19	44396435	44397349	915	11	0.88	0.18	-0.7	BC114417
3a_CLL_vs_B1_Control	chr10	83385377	83385654	278	7	0.89	0.18	-0.7	AB336957
3a_CLL_vs_B1_Control	chr10	83385377	83385654	278	7	0.89	0.18	-0.7	AB349586
3a_CLL_vs_B1_Control	chr11	62606163	62607663	1501	5	0.89	0.18	-0.7	AK005754
3a_CLL_vs_B1_Control	chr15	76618237	76619720	1484	13	0.9	0.2	-0.7	Slc39a4
3a_CLL_vs_B1_Control	chr4	72145515	72147018	1504	4	0.92	0.21	-0.7	Tle1
3a_CLL_vs_B1_Control	chr6	140621080	140622163	1084	8	0.92	0.22	-0.7	Aebp2
3a_CLL_vs_B1_Control	chr2	163606456	163606859	404	6	0.94	0.24	-0.7	Ttpal
3a_CLL_vs_B1_Control	chr1	37489237	37489549	313	7	0.96	0.26	-0.7	4930594C11Rik
3a_CLL_vs_B1_Control	chr6	133525173	133528095	2923	12	0.77	0.06	-0.71	Gm5885
3a_CLL_vs_B1_Control	chr3	146782618	146782891	274	8	0.79	0.07	-0.71	Prkacb
3a_CLL_vs_B1_Control	chr7	4813266	4813421	156	5	0.79	0.08	-0.71	Ube2s
3a_CLL_vs_B1_Control	chr14	54711968	54712378	411	10	0.8	0.08	-0.71	Cebpe
3a_CLL_vs_B1_Control	chr16	11313222	11314176	955	15	0.8	0.09	-0.71	Tnfrsf17
3a_CLL_vs_B1_Control	chr5	137529289	137530531	1243	5	0.8	0.08	-0.71	Mir6418
3a_CLL_vs_B1_Control	chr9	32393614	32394404	791	8	0.8	0.09	-0.71	Kcnj1
3a_CLL_vs_B1_Control	chr7	28814033	28814584	552	11	0.81	0.1	-0.71	Hnrnpl
3a_CLL_vs_B1_Control	chr2	174183878	174184371	494	4	0.82	0.11	-0.71	Gm10714
3a_CLL_vs_B1_Control	chr16	95259362	95259505	144	6	0.83	0.12	-0.71	BC099513
3a_CLL_vs_B1_Control	chr2	28623283	28623686	404	6	0.84	0.13	-0.71	Gfi1b
3a_CLL_vs_B1_Control	chr19	6344955	6348710	3756	29	0.85	0.13	-0.71	Mir6989
3a_CLL_vs_B1_Control	chr4	3713770	3715716	1947	19	0.85	0.14	-0.71	6330407A03Rik
3a_CLL_vs_B1_Control	chrX	38017434	38019544	2111	4	0.85	0.14	-0.71	Btg1-ps1
3a_CLL_vs_B1_Control	chr15	81936468	81936638	171	4	0.86	0.15	-0.71	Csdc2
3a_CLL_vs_B1_Control	chr19	4123811	4124752	942	11	0.89	0.17	-0.71	Tmem134
3a_CLL_vs_B1_Control	chr1	37537670	37538046	377	4	0.9	0.18	-0.71	Mgat4a
3a_CLL_vs_B1_Control	chr9	57983068	57983178	111	5	0.92	0.21	-0.71	AB350709
3a_CLL_vs_B1_Control	chr18	32561314	32561417	104	4	0.93	0.21	-0.71	Gypc
3a_CLL_vs_B1_Control	chr14	25584969	25585782	814	6	0.96	0.24	-0.71	4931406H21Rik
3a_CLL_vs_B1_Control	chr12	110682797	110683166	370	5	0.75	0.02	-0.72	1700001K19Rik
3a_CLL_vs_B1_Control	chr6	3494484	3495076	593	9	0.75	0.03	-0.72	Hepacam2
3a_CLL_vs_B1_Control	chr8	57650582	57650716	135	5	0.78	0.06	-0.72	AW046200
3a_CLL_vs_B1_Control	chr7	30323685	30324159	475	5	0.79	0.07	-0.72	Sdhaf1
3a_CLL_vs_B1_Control	chr19	14435594	14436025	432	9	0.81	0.09	-0.72	AK083177
3a_CLL_vs_B1_Control	chr10	34206355	34208436	2082	7	0.82	0.1	-0.72	Dse
3a_CLL_vs_B1_Control	chr16	43394785	43397945	3161	34	0.82	0.09	-0.72	AK141617
3a_CLL_vs_B1_Control	chr11	99242494	99243841	1348	21	0.84	0.11	-0.72	Krt222
3a_CLL_vs_B1_Control	chr13	41488482	41490588	2107	17	0.84	0.12	-0.72	Nedd9
3a_CLL_vs_B1_Control	chr8	122905062	122905498	437	6	0.84	0.12	-0.72	Ankrd11
3a_CLL_vs_B1_Control	chr1	38666093	38666286	194	5	0.85	0.12	-0.72	Aff3
3a_CLL_vs_B1_Control	chr1	59185131	59186845	1715	18	0.85	0.12	-0.72	Als2
3a_CLL_vs_B1_Control	chr10	42939803	42941419	1617	23	0.87	0.14	-0.72	Scml4
3a_CLL_vs_B1_Control	chr3	106014185	106014464	280	5	0.87	0.15	-0.72	Pifo
3a_CLL_vs_B1_Control	chr1	195013947	195016271	2325	6	0.88	0.16	-0.72	A330023F24Rik
3a_CLL_vs_B1_Control	chr16	32384720	32384844	125	6	0.88	0.16	-0.72	AK213200
3a_CLL_vs_B1_Control	chr9	44477154	44477409	256	7	0.88	0.16	-0.72	AK078316
3a_CLL_vs_B1_Control	chr15	78999164	78999719	556	9	0.89	0.16	-0.72	AK186966
3a_CLL_vs_B1_Control	chr13	96666507	96667470	964	11	0.9	0.18	-0.72	Hmgcr
3a_CLL_vs_B1_Control	chr2	32755969	32756369	401	5	0.9	0.18	-0.72	Tor2a
3a_CLL_vs_B1_Control	chr6	72346288	72346753	466	6	0.9	0.17	-0.72	0610030E20Rik
3a_CLL_vs_B1_Control	chr6	72346288	72346753	466	6	0.9	0.17	-0.72	Usp39
3a_CLL_vs_B1_Control	chr1	87770695	87771405	711	11	0.91	0.18	-0.72	Atg16l1
3a_CLL_vs_B1_Control	chr11	69044358	69044953	596	6	0.93	0.2	-0.72	Aurkb
3a_CLL_vs_B1_Control	chr1	182518173	182518552	380	4	0.77	0.04	-0.73	Capn2
3a_CLL_vs_B1_Control	chr3	51278745	51278904	160	4	0.78	0.05	-0.73	Elf2
3a_CLL_vs_B1_Control	chr11	90248290	90248619	330	5	0.79	0.06	-0.73	Mmd
3a_CLL_vs_B1_Control	chr19	47142637	47145838	3202	4	0.79	0.06	-0.73	Calhm1
3a_CLL_vs_B1_Control	chr13	21720377	21721103	727	7	0.81	0.07	-0.73	Hist1h2bm
3a_CLL_vs_B1_Control	chr15	77930333	77931291	959	12	0.82	0.08	-0.73	Txn2
3a_CLL_vs_B1_Control	chr2	18678763	18679213	451	4	0.84	0.11	-0.73	Bmi1
3a_CLL_vs_B1_Control	chr3	126810930	126811547	618	9	0.84	0.11	-0.73	Camk2d
3a_CLL_vs_B1_Control	chr7	29728005	29728595	591	8	0.84	0.1	-0.73	Catsperg2
3a_CLL_vs_B1_Control	chr11	6393660	6396397	2738	9	0.85	0.11	-0.73	Zmiz2
3a_CLL_vs_B1_Control	chr3	22113024	22113769	746	7	0.85	0.12	-0.73	Tbl1xr1
3a_CLL_vs_B1_Control	chr7	92818620	92819433	814	7	0.85	0.11	-0.73	Rab30
3a_CLL_vs_B1_Control	chr15	59082702	59083448	747	20	0.86	0.12	-0.73	Mtss1
3a_CLL_vs_B1_Control	chr10	79861488	79862225	738	28	0.87	0.14	-0.73	Mir6910
3a_CLL_vs_B1_Control	chr9	121905749	121909283	3535	35	0.89	0.15	-0.73	Ackr2
3a_CLL_vs_B1_Control	chr1	133655520	133655734	215	4	0.9	0.17	-0.73	AK141780
3a_CLL_vs_B1_Control	chr1	133655520	133655734	215	4	0.9	0.17	-0.73	Zc3h11a
3a_CLL_vs_B1_Control	chr5	100720971	100721650	680	6	0.9	0.16	-0.73	Hpse
3a_CLL_vs_B1_Control	chr8	106057440	106057869	430	6	0.9	0.17	-0.73	Nfatc3
3a_CLL_vs_B1_Control	chr10	60003862	60004145	284	8	0.93	0.2	-0.73	Anapc16
3a_CLL_vs_B1_Control	chr11	100573505	100573670	166	7	0.93	0.2	-0.73	Cnp
3a_CLL_vs_B1_Control	chr12	76941375	76942449	1075	4	0.95	0.22	-0.73	Max
3a_CLL_vs_B1_Control	chr14	50929209	50929654	446	7	0.76	0.02	-0.74	Tmem55b
3a_CLL_vs_B1_Control	chr15	82982194	82982367	174	6	0.76	0.02	-0.74	AK140580
3a_CLL_vs_B1_Control	chr6	33247587	33247758	172	4	0.77	0.02	-0.74	Exoc4
3a_CLL_vs_B1_Control	chr5	144278776	144279075	300	8	0.8	0.06	-0.74	AK084733
3a_CLL_vs_B1_Control	chr7	24452888	24453413	526	10	0.8	0.05	-0.74	AK172630
3a_CLL_vs_B1_Control	chr17	29363839	29364346	508	8	0.81	0.06	-0.74	Fgd2
3a_CLL_vs_B1_Control	chr17	23802351	23802470	120	4	0.81	0.06	-0.74	Srrm2
3a_CLL_vs_B1_Control	chr19	17891458	17892233	776	4	0.84	0.1	-0.74	JA187517
3a_CLL_vs_B1_Control	chr17	80896338	80896893	556	4	0.85	0.1	-0.74	C230072F16Rik
3a_CLL_vs_B1_Control	chr11	4833375	4833924	550	4	0.87	0.12	-0.74	Nf2
3a_CLL_vs_B1_Control	chr19	3924599	3931509	6911	22	0.87	0.13	-0.74	Aldh3b1
3a_CLL_vs_B1_Control	chr17	58995760	58996092	333	4	0.88	0.14	-0.74	AK015703
3a_CLL_vs_B1_Control	chr17	58995760	58996092	333	4	0.88	0.14	-0.74	AK132847
3a_CLL_vs_B1_Control	chr19	6407551	6409836	2286	10	0.88	0.13	-0.74	Rasgrp2
3a_CLL_vs_B1_Control	chr11	106663845	106663965	121	4	0.89	0.14	-0.74	AK135262
3a_CLL_vs_B1_Control	chr8	104394434	104396586	2153	4	0.89	0.14	-0.74	Cmtm4
3a_CLL_vs_B1_Control	chr4	150216300	150216687	388	8	0.91	0.17	-0.74	AB346350
3a_CLL_vs_B1_Control	chr1	7087334	7087618	285	5	0.94	0.2	-0.74	Pcmtd1
3a_CLL_vs_B1_Control	chr14	73375545	73376808	1264	10	0.94	0.19	-0.74	AK148422
3a_CLL_vs_B1_Control	chr1	90213208	90213327	120	4	0.98	0.23	-0.74	Ackr3
3a_CLL_vs_B1_Control	chr10	80400871	80401145	275	4	0.77	0.01	-0.75	Mbd3
3a_CLL_vs_B1_Control	chr15	82145640	82146106	467	5	0.82	0.06	-0.75	Srebf2
3a_CLL_vs_B1_Control	chr9	96752512	96752662	151	5	0.82	0.07	-0.75	E030011O05Rik
3a_CLL_vs_B1_Control	chr9	96752512	96752662	151	5	0.82	0.07	-0.75	Zbtb38
3a_CLL_vs_B1_Control	chr1	156675268	156675548	281	5	0.84	0.09	-0.75	Tor3a
3a_CLL_vs_B1_Control	chr6	71441802	71443000	1199	10	0.85	0.1	-0.75	Rmnd5a
3a_CLL_vs_B1_Control	chr1	133026617	133027706	1090	8	0.87	0.11	-0.75	Mdm4
3a_CLL_vs_B1_Control	chr19	58942098	58942301	204	5	0.88	0.13	-0.75	Eno4
3a_CLL_vs_B1_Control	chr3	153907373	153907530	158	6	0.88	0.13	-0.75	Msh4
3a_CLL_vs_B1_Control	chr5	149366866	149367033	168	4	0.89	0.14	-0.75	AK138849
3a_CLL_vs_B1_Control	chr4	143210766	143211126	361	12	0.9	0.14	-0.75	AK030136
3a_CLL_vs_B1_Control	chr17	48401316	48401543	228	5	0.91	0.15	-0.75	Nfya
3a_CLL_vs_B1_Control	chr14	70444287	70444647	361	4	0.85	0.09	-0.76	Polr3d
3a_CLL_vs_B1_Control	chr15	75111653	75112402	750	4	0.85	0.09	-0.76	Ly6c2
3a_CLL_vs_B1_Control	chr6	99162232	99163221	990	4	0.85	0.09	-0.76	Foxp1
3a_CLL_vs_B1_Control	chr7	127121208	127122034	827	13	0.85	0.09	-0.76	Qprt
3a_CLL_vs_B1_Control	chr1	160310128	160310952	825	12	0.86	0.1	-0.76	Rabgap1l
3a_CLL_vs_B1_Control	chr13	58403830	58404426	597	9	0.86	0.09	-0.76	Hnrnpk
3a_CLL_vs_B1_Control	chr13	58403830	58404426	597	9	0.86	0.09	-0.76	Rmi1
3a_CLL_vs_B1_Control	chr17	8241245	8241946	702	4	0.86	0.1	-0.76	Ccr6
3a_CLL_vs_B1_Control	chr5	150456689	150457491	803	12	0.86	0.1	-0.76	Fry
3a_CLL_vs_B1_Control	chr9	75108462	75109694	1233	6	0.86	0.1	-0.76	TRNA_Ala
3a_CLL_vs_B1_Control	chr10	13861302	13861698	397	7	0.87	0.11	-0.76	Aig1
3a_CLL_vs_B1_Control	chr15	59053607	59056000	2394	33	0.87	0.11	-0.76	AK134122
3a_CLL_vs_B1_Control	chr3	52739946	52740331	386	18	0.87	0.11	-0.76	Gm2447
3a_CLL_vs_B1_Control	chr8	13941069	13941954	886	15	0.87	0.11	-0.76	AK207408
3a_CLL_vs_B1_Control	chr2	163688610	163696306	7697	53	0.88	0.11	-0.76	Pkig
3a_CLL_vs_B1_Control	chr6	128967137	128971116	3980	13	0.88	0.12	-0.76	Clec2g
3a_CLL_vs_B1_Control	chr11	55033894	55034033	140	4	0.89	0.13	-0.76	Anxa6
3a_CLL_vs_B1_Control	chr16	58524342	58524812	471	9	0.89	0.13	-0.76	St3gal6
3a_CLL_vs_B1_Control	chr9	7760980	7762928	1949	42	0.9	0.13	-0.76	Tmem123
3a_CLL_vs_B1_Control	chr11	86731504	86732025	522	4	0.91	0.14	-0.76	Cltc
3a_CLL_vs_B1_Control	chr4	129229040	129229251	212	7	0.91	0.15	-0.76	C77080
3a_CLL_vs_B1_Control	chr8	83169769	83171628	1860	10	0.93	0.16	-0.76	AK217941
3a_CLL_vs_B1_Control	chr17	83853915	83854788	874	7	0.83	0.05	-0.77	AK036982
3a_CLL_vs_B1_Control	chr19	34254944	34255190	247	7	0.83	0.05	-0.77	Acta2
3a_CLL_vs_B1_Control	chr7	29212561	29212879	319	13	0.84	0.06	-0.77	Catsperg1
3a_CLL_vs_B1_Control	chr11	114989389	114989717	329	8	0.88	0.1	-0.77	Cd300ld
3a_CLL_vs_B1_Control	chr9	44145727	44146004	278	4	0.89	0.12	-0.77	DQ555840
3a_CLL_vs_B1_Control	chr9	44145727	44146004	278	4	0.89	0.12	-0.77	DQ556381
3a_CLL_vs_B1_Control	chr9	44145727	44146004	278	4	0.89	0.12	-0.77	DQ566411
3a_CLL_vs_B1_Control	chr9	44145727	44146004	278	4	0.89	0.12	-0.77	DQ693187
3a_CLL_vs_B1_Control	chr9	44145727	44146004	278	4	0.89	0.12	-0.77	DQ695529
3a_CLL_vs_B1_Control	chr19	21677260	21679307	2048	24	0.91	0.14	-0.77	Abhd17b
3a_CLL_vs_B1_Control	chr9	21608975	21609750	776	7	0.94	0.17	-0.77	Gm7904
3a_CLL_vs_B1_Control	chr12	31445979	31446111	133	4	0.79	0.01	-0.78	Slc26a3
3a_CLL_vs_B1_Control	chr17	47758889	47759247	359	4	0.8	0.02	-0.78	Tfeb
3a_CLL_vs_B1_Control	chr18	77793172	77793901	730	6	0.85	0.06	-0.78	Pstpip2
3a_CLL_vs_B1_Control	chr11	88618019	88619398	1380	10	0.86	0.07	-0.78	0610039H22Rik
3a_CLL_vs_B1_Control	chr18	67328723	67328844	122	4	0.86	0.08	-0.78	B430212C06Rik
3a_CLL_vs_B1_Control	chr4	150009835	150010022	188	4	0.87	0.09	-0.78	H6pd
3a_CLL_vs_B1_Control	chr8	104100254	104100484	231	4	0.89	0.11	-0.78	Cdh5
3a_CLL_vs_B1_Control	chr9	13835870	13836053	184	9	0.9	0.12	-0.78	Fam76b
3a_CLL_vs_B1_Control	chr7	142471201	142471972	772	9	0.91	0.13	-0.78	Lsp1
3a_CLL_vs_B1_Control	chr1	165721103	165721453	351	5	0.92	0.14	-0.78	AK042187
3a_CLL_vs_B1_Control	chr5	100656164	100656310	147	4	0.92	0.13	-0.78	AK209947
3a_CLL_vs_B1_Control	chr1	132341133	132341414	282	5	0.81	0.02	-0.79	AK155877
3a_CLL_vs_B1_Control	chr4	62698886	62699151	266	4	0.81	0.01	-0.79	Rgs3
3a_CLL_vs_B1_Control	chr5	135688052	135688322	271	4	0.82	0.03	-0.79	Por
3a_CLL_vs_B1_Control	chr6	57136724	57138331	1608	5	0.92	0.13	-0.79	Vmn1r11
3a_CLL_vs_B1_Control	chr2	180083130	180083299	170	8	0.84	0.04	-0.8	Mtg2
3a_CLL_vs_B1_Control	chr5	66152790	66153253	464	9	0.84	0.03	-0.8	Rbm47
3a_CLL_vs_B1_Control	chr8	96511116	96511449	334	4	0.9	0.1	-0.8	AK006709
3a_CLL_vs_B1_Control	chr10	126995371	126997597	2227	11	0.92	0.11	-0.8	Ctdsp2
3a_CLL_vs_B1_Control	chr10	126995371	126997597	2227	11	0.92	0.11	-0.8	Mir26a-2
3a_CLL_vs_B1_Control	chr10	126995371	126997597	2227	11	0.92	0.11	-0.8	Mir546
3a_CLL_vs_B1_Control	chr7	19427687	19428015	329	5	0.92	0.12	-0.8	Mark4
3a_CLL_vs_B1_Control	chr11	68502105	68504415	2311	7	0.87	0.06	-0.81	Pik3r6
3a_CLL_vs_B1_Control	chr4	132212726	132212956	231	5	0.87	0.05	-0.81	Ythdf2
3a_CLL_vs_B1_Control	chr9	72986509	72987501	993	6	0.87	0.06	-0.81	AK145722
3a_CLL_vs_B1_Control	chr9	72986509	72987501	993	6	0.87	0.06	-0.81	Ccpg1os
3a_CLL_vs_B1_Control	chr3	88616486	88617328	843	8	0.89	0.07	-0.81	Arhgef2
3a_CLL_vs_B1_Control	chr12	78981560	78983168	1609	9	0.9	0.09	-0.81	Tmem229b
3a_CLL_vs_B1_Control	chr2	11604418	11605655	1238	12	0.91	0.09	-0.81	Rbm17
3a_CLL_vs_B1_Control	chr7	142473570	142479275	5706	17	0.91	0.09	-0.81	Lsp1
3a_CLL_vs_B1_Control	chr15	85041530	85042131	602	8	0.86	0.04	-0.82	Fam118a
3a_CLL_vs_B1_Control	chr3	135604425	135604587	163	5	0.89	0.05	-0.83	Nfkb1
3a_CLL_vs_B1_Control	chr17	56270978	56272177	1200	4	0.93	0.1	-0.83	Ticam1
3a_CLL_vs_B1_Control	chr2	156194232	156195291	1060	4	0.94	0.1	-0.84	Phf20
3a_CLL_vs_B1_Control	chr7	19700114	19700474	361	4	0.89	0.03	-0.85	Apoe
3a_CLL_vs_B1_Control	chr15	83031302	83032022	721	13	0.89	0.03	-0.86	Nfam1
3a_CLL_vs_B1_Control	chr9	45795801	45796456	656	4	0.95	0.09	-0.86	BC027092
3a_CLL_vs_B1_Control	chr7	136894982	136895187	206	5	0.94	0.07	-0.87	Mgmt
3a_CLL_vs_B1_Control	chr11	58198473	58198691	219	4	0.97	0.09	-0.88	Igtp
3a_CLL_vs_B1_Control	chr11	58198473	58198691	219	4	0.97	0.09	-0.88	Irgm2

## Sheet: CLL Core Promoter DMRS
Comparison	Gene	Chr	Meth_Region_start	Meth_Region_end	length	nCG	B1_Mean_Meth	CLL_Mean_Meth	diff.Meth
3a_CLL_vs_B1_Control	Ticam1	chr17	56270978	56272177	1200	4	0.935275	0.10124	-0.83
3a_CLL_vs_B1_Control	Pik3r6	chr11	68502105	68504415	2311	7	0.87823	0.0660019	-0.81
3a_CLL_vs_B1_Control	Ctdsp2	chr10	126995371	126997597	2227	11	0.926257	0.119004	-0.81
3a_CLL_vs_B1_Control	Mir26a-2	chr10	126995371	126997597	2227	11	0.926257	0.119004	-0.81
3a_CLL_vs_B1_Control	Vmn1r11	chr6	57136724	57138331	1608	5	0.925166	0.130437	-0.8
3a_CLL_vs_B1_Control	Lsp1	chr7	142473570	142480132	6563	20	0.914052	0.125743	-0.79
3a_CLL_vs_B1_Control	0610039H22Rik	chr11	88618019	88619398	1380	10	0.868488	0.0795327	-0.79
3a_CLL_vs_B1_Control	Adamdec1	chr14	68581396	68583072	1677	5	0.91482	0.135959	-0.78
3a_CLL_vs_B1_Control	AK036982	chr17	83853915	83854788	874	7	0.833029	0.0557189	-0.78
3a_CLL_vs_B1_Control	Snord35a	chr7	45126162	45126749	588	4	0.844589	0.0667118	-0.78
3a_CLL_vs_B1_Control	Lsp1	chr7	142471201	142471972	772	9	0.91653	0.135782	-0.78
3a_CLL_vs_B1_Control	DQ566411	chr9	44145727	44146004	278	4	0.897034	0.122174	-0.78
3a_CLL_vs_B1_Control	Snord34	chr7	45126162	45126749	588	4	0.844589	0.0667118	-0.78
3a_CLL_vs_B1_Control	DQ556381	chr9	44145727	44146004	278	4	0.897034	0.122174	-0.78
3a_CLL_vs_B1_Control	AK042187	chr1	165721103	165721453	351	5	0.92722	0.146702	-0.78
3a_CLL_vs_B1_Control	Lsm14b	chr2	180026447	180026616	170	4	0.837838	0.0535714	-0.78
3a_CLL_vs_B1_Control	Ass1	chr2	31467457	31471180	3724	10	0.886015	0.112834	-0.77
3a_CLL_vs_B1_Control	Pkig	chr2	163688610	163696306	7697	54	0.88345	0.115928	-0.77
3a_CLL_vs_B1_Control	TRNA_Ala	chr9	75108462	75109694	1233	6	0.867946	0.101651	-0.77
3a_CLL_vs_B1_Control	Chchd10	chr10	75933226	75934190	965	6	0.894885	0.127872	-0.77
3a_CLL_vs_B1_Control	AK217941	chr8	83169769	83171628	1860	10	0.932141	0.169267	-0.76
3a_CLL_vs_B1_Control	Ly6c2	chr15	75111653	75112402	750	4	0.856452	0.0951218	-0.76
3a_CLL_vs_B1_Control	Zmiz2	chr11	6393660	6396397	2738	12	0.873931	0.112226	-0.76
3a_CLL_vs_B1_Control	Pik3ip1	chr11	3332996	3333563	568	8	0.946637	0.192011	-0.76
3a_CLL_vs_B1_Control	Foxp1	chr6	99162232	99163221	990	13	0.912636	0.156914	-0.76
3a_CLL_vs_B1_Control	Aig1	chr10	13861302	13861698	397	7	0.878765	0.115891	-0.76
3a_CLL_vs_B1_Control	St3gal6	chr16	58524342	58524812	471	9	0.893881	0.130998	-0.76
3a_CLL_vs_B1_Control	AK084733	chr5	144278182	144279075	894	13	0.845859	0.0941087	-0.75
3a_CLL_vs_B1_Control	AK134122	chr15	59053607	59056000	2394	38	0.878552	0.131765	-0.75
3a_CLL_vs_B1_Control	AK148422	chr14	73375545	73376809	1265	11	0.942056	0.191751	-0.75
3a_CLL_vs_B1_Control	Gsdma	chr11	98664072	98664306	235	4	0.806324	0.0608108	-0.75
3a_CLL_vs_B1_Control	Tfeb	chr17	47758889	47759247	359	5	0.779529	0.029656	-0.75
3a_CLL_vs_B1_Control	Ackr2	chr9	121905749	121909283	3535	35	0.892609	0.157601	-0.74
3a_CLL_vs_B1_Control	Aldh3b1	chr19	3924599	3931509	6911	24	0.882622	0.141383	-0.74
3a_CLL_vs_B1_Control	C230072F16Rik	chr17	80896338	80896893	556	4	0.850984	0.109603	-0.74
3a_CLL_vs_B1_Control	Tmem55b	chr14	50929209	50929654	446	7	0.769508	0.0256732	-0.74
3a_CLL_vs_B1_Control	Clec2g	chr6	128967137	128971116	3980	16	0.878172	0.135617	-0.74
3a_CLL_vs_B1_Control	Qprt	chr7	127121208	127122034	827	14	0.852987	0.113267	-0.74
3a_CLL_vs_B1_Control	AK015703	chr17	58995760	58996092	333	4	0.885772	0.145112	-0.74
3a_CLL_vs_B1_Control	AK132847	chr17	58995760	58996092	333	4	0.885772	0.145112	-0.74
3a_CLL_vs_B1_Control	Calhm1	chr19	47142637	47145838	3202	4	0.79375	0.0602372	-0.73
3a_CLL_vs_B1_Control	Atg16l1	chr1	87770695	87771405	711	11	0.912324	0.186096	-0.73
3a_CLL_vs_B1_Control	Cyth4	chr15	78610779	78611296	518	6	0.866532	0.139887	-0.73
3a_CLL_vs_B1_Control	AK083177	chr19	14435594	14436025	432	9	0.816501	0.0910463	-0.73
3a_CLL_vs_B1_Control	Mmd	chr11	90248290	90248619	330	5	0.795603	0.0621852	-0.73
3a_CLL_vs_B1_Control	6330407A03Rik	chr4	3713770	3715967	2198	22	0.851708	0.132155	-0.72
3a_CLL_vs_B1_Control	AK141617	chr16	43394630	43397945	3316	36	0.824804	0.102209	-0.72
3a_CLL_vs_B1_Control	Als2	chr1	59185131	59186845	1715	21	0.837697	0.120359	-0.72
3a_CLL_vs_B1_Control	Dse	chr10	34206355	34208436	2082	7	0.825448	0.103212	-0.72
3a_CLL_vs_B1_Control	Hmgcr	chr13	96666507	96667470	964	11	0.909508	0.189536	-0.72
3a_CLL_vs_B1_Control	Cebpe	chr14	54711968	54712378	411	10	0.802852	0.0842747	-0.72
3a_CLL_vs_B1_Control	Hepacam2	chr6	3494484	3495076	593	9	0.75435	0.0307737	-0.72
3a_CLL_vs_B1_Control	AK186966	chr15	78999164	78999719	556	9	0.890897	0.168075	-0.72
3a_CLL_vs_B1_Control	Scml4	chr10	42939802	42941419	1618	26	0.863282	0.140279	-0.72
3a_CLL_vs_B1_Control	AK172459	chr18	77795998	77796810	813	15	0.771546	0.054771	-0.72
3a_CLL_vs_B1_Control	Adck3	chr1	180193331	180194000	670	11	0.845928	0.138195	-0.71
3a_CLL_vs_B1_Control	Btg1-ps1	chrX	38017434	38019544	2111	4	0.857974	0.143875	-0.71
3a_CLL_vs_B1_Control	Tnfrsf17	chr16	11313222	11314176	955	15	0.806898	0.0941227	-0.71
3a_CLL_vs_B1_Control	Mir709	chr8	84085522	84086104	583	4	0.831733	0.119044	-0.71
3a_CLL_vs_B1_Control	Pdcd1lg2	chr19	29410568	29410917	350	7	0.869184	0.163387	-0.71
3a_CLL_vs_B1_Control	Tle1	chr4	72145515	72147018	1504	4	0.923393	0.218694	-0.71
3a_CLL_vs_B1_Control	Csdc2	chr15	81936468	81936638	171	4	0.865169	0.154472	-0.71
3a_CLL_vs_B1_Control	Setdb2	chr14	59437559	59437773	215	5	0.841522	0.133499	-0.71
3a_CLL_vs_B1_Control	Arhgef3	chr14	27361400	27362078	679	12	0.768573	0.0634147	-0.71
3a_CLL_vs_B1_Control	AB336957	chr10	83385377	83385654	278	7	0.895882	0.18754	-0.71
3a_CLL_vs_B1_Control	AB350709	chr9	57983068	57983178	111	5	0.925	0.214286	-0.71
3a_CLL_vs_B1_Control	AK087597	chr2	132573552	132575213	1662	19	0.840723	0.137607	-0.7
3a_CLL_vs_B1_Control	BC108341	chr1	85326314	85327165	852	9	0.87221	0.173915	-0.7
3a_CLL_vs_B1_Control	H2-Ea-ps	chr17	34342686	34344995	2310	29	0.788637	0.0918334	-0.7
3a_CLL_vs_B1_Control	Il5ra	chr6	106744343	106747415	3073	43	0.817556	0.116238	-0.7
3a_CLL_vs_B1_Control	Pdcd1lg2	chr19	29421115	29425481	4367	50	0.871355	0.169096	-0.7
3a_CLL_vs_B1_Control	AK204799	chr19	46482401	46486942	4542	21	0.806201	0.10296	-0.7
3a_CLL_vs_B1_Control	AK006930	chr5	73156426	73156957	532	11	0.769519	0.0727283	-0.7
3a_CLL_vs_B1_Control	Plcb2	chr2	118714077	118714320	244	9	0.850972	0.154088	-0.7
3a_CLL_vs_B1_Control	Sprr2b	chr3	92317367	92317511	145	4	0.775665	0.0731707	-0.7
3a_CLL_vs_B1_Control	Mir106b	chr5	138165980	138166369	390	5	0.967163	0.272272	-0.7
3a_CLL_vs_B1_Control	Lgals8	chr13	12464066	12464925	860	4	0.772708	0.0749889	-0.7
3a_CLL_vs_B1_Control	AK133160	chr17	50238167	50240574	2408	4	0.752975	0.0653583	-0.69
3a_CLL_vs_B1_Control	Cybb	chrX	9468477	9470785	2309	11	0.780032	0.0910762	-0.69
3a_CLL_vs_B1_Control	Pik3r1	chr13	101691174	101692914	1741	33	0.761193	0.0750481	-0.69
3a_CLL_vs_B1_Control	Upb1	chr10	75406666	75407979	1314	8	0.856386	0.16954	-0.69
3a_CLL_vs_B1_Control	1600002D24Rik	chr16	95929009	95929369	361	6	0.948752	0.25747	-0.69
3a_CLL_vs_B1_Control	Lmna	chr3	88493399	88494323	925	16	0.863292	0.16936	-0.69
3a_CLL_vs_B1_Control	Mir706	chr6	120034411	120035432	1022	19	0.770847	0.0859726	-0.69
3a_CLL_vs_B1_Control	Olfr433	chr1	174041910	174042282	373	6	0.926208	0.232254	-0.69
3a_CLL_vs_B1_Control	Pvt1	chr15	62039285	62041460	2176	31	0.843646	0.155937	-0.69
3a_CLL_vs_B1_Control	Ecscr	chr18	35720695	35721856	1162	6	0.965987	0.288689	-0.68
3a_CLL_vs_B1_Control	Marcksl1	chr4	129512461	129515037	2577	7	0.812866	0.134859	-0.68
3a_CLL_vs_B1_Control	Clcn3	chr8	60954655	60955171	517	18	0.83485	0.152749	-0.68
3a_CLL_vs_B1_Control	Zc3h11a	chr1	133645726	133646355	630	11	0.834956	0.153663	-0.68
3a_CLL_vs_B1_Control	St6gal1	chr16	23290219	23290673	455	8	0.823592	0.14144	-0.68
3a_CLL_vs_B1_Control	Bhlha15	chr5	144190671	144190898	228	5	0.769231	0.0888889	-0.68
3a_CLL_vs_B1_Control	AK213652	chr7	6190617	6190755	139	5	0.943396	0.266667	-0.68
3a_CLL_vs_B1_Control	AF465519	chr1	172506586	172508260	1675	5	0.880027	0.205854	-0.67
3a_CLL_vs_B1_Control	AK039954	chr6	8497828	8498418	591	6	0.854902	0.184402	-0.67
3a_CLL_vs_B1_Control	Clasp2	chr9	113812051	113812805	755	8	0.80441	0.136108	-0.67
3a_CLL_vs_B1_Control	Elmo1	chr13	20472151	20473642	1492	9	0.825486	0.156357	-0.67
3a_CLL_vs_B1_Control	Mbnl2	chr14	120296004	120298750	2747	64	0.839323	0.171287	-0.67
3a_CLL_vs_B1_Control	Tnfrsf13b	chr11	61140518	61141555	1038	13	0.865264	0.194669	-0.67
3a_CLL_vs_B1_Control	1700025N23Rik	chr6	39067652	39068537	886	7	0.736744	0.0669066	-0.67
3a_CLL_vs_B1_Control	Klrc1	chr6	129678329	129679048	720	5	0.940333	0.272524	-0.67
3a_CLL_vs_B1_Control	Col27a1	chr4	63232830	63234182	1353	4	0.863197	0.192952	-0.67
3a_CLL_vs_B1_Control	N4bp1	chr8	86860827	86862090	1264	15	0.860357	0.190208	-0.67
3a_CLL_vs_B1_Control	1700019M22Rik	chr12	96046812	96048270	1459	12	0.868911	0.204702	-0.66
3a_CLL_vs_B1_Control	Alkbh4	chr5	136137471	136139296	1826	12	0.743316	0.0835185	-0.66
3a_CLL_vs_B1_Control	Syvn1	chr19	6049774	6051164	1391	10	0.876583	0.217862	-0.66
3a_CLL_vs_B1_Control	Ctsj	chr13	61005763	61006385	623	6	0.926615	0.262176	-0.66
3a_CLL_vs_B1_Control	AK042374	chr14	54684081	54685354	1274	6	0.825687	0.169199	-0.66
3a_CLL_vs_B1_Control	Ehf	chr2	103283543	103283894	352	7	0.811344	0.148601	-0.66
3a_CLL_vs_B1_Control	Tcl1b5	chr12	105173762	105176250	2489	7	0.835495	0.177119	-0.66
3a_CLL_vs_B1_Control	AK041356	chr19	57079814	57079992	179	4	0.866894	0.208589	-0.66
3a_CLL_vs_B1_Control	Myo15b	chr11	115887566	115889324	1759	12	0.832838	0.171693	-0.66
3a_CLL_vs_B1_Control	Mir6988	chr19	6049774	6051164	1391	10	0.876583	0.217862	-0.66
3a_CLL_vs_B1_Control	H2-Eb1	chr17	34307701	34309387	1687	16	0.842047	0.187101	-0.66
3a_CLL_vs_B1_Control	A230057D06Rik	chr7	61927889	61928613	725	4	0.76456	0.117599	-0.65
3a_CLL_vs_B1_Control	AK082948	chr16	43508950	43511737	2788	36	0.844694	0.195133	-0.65
3a_CLL_vs_B1_Control	AK165013	chr15	58132903	58133603	701	12	0.794086	0.148648	-0.65
3a_CLL_vs_B1_Control	Dhx58	chr11	100703247	100704718	1472	7	0.738494	0.0846069	-0.65
3a_CLL_vs_B1_Control	Fam134b	chr15	25940408	25944088	3681	74	0.865589	0.220897	-0.65
3a_CLL_vs_B1_Control	Hyal6	chr6	24732342	24733474	1133	7	0.887136	0.24045	-0.65
3a_CLL_vs_B1_Control	Limd1	chr9	123499383	123500613	1231	12	0.868802	0.219528	-0.65
3a_CLL_vs_B1_Control	JA187517	chr19	53119818	53120329	512	11	0.849726	0.200201	-0.65
3a_CLL_vs_B1_Control	AK134322	chr3	98030449	98030874	426	5	0.746096	0.0937137	-0.65
3a_CLL_vs_B1_Control	AK141620	chr8	71625603	71627200	1598	14	0.894355	0.248267	-0.65
3a_CLL_vs_B1_Control	A930018M24Rik	chr14	50897063	50897499	437	15	0.801985	0.153871	-0.65
3a_CLL_vs_B1_Control	Rps6kl1	chr12	85139758	85139947	190	4	0.832168	0.1875	-0.65
3a_CLL_vs_B1_Control	3300005D01Rik	chr17	5799162	5800018	857	10	0.844896	0.205534	-0.64
3a_CLL_vs_B1_Control	AK078635	chr9	58013623	58018765	5143	27	0.902358	0.259992	-0.64
3a_CLL_vs_B1_Control	Cyp11a1	chr9	58013623	58018765	5143	27	0.902358	0.259992	-0.64
3a_CLL_vs_B1_Control	Dag1	chr9	108262786	108265102	2317	15	0.846051	0.208028	-0.64
3a_CLL_vs_B1_Control	Rbm47	chr5	66077943	66083180	5238	58	0.840096	0.2021	-0.64
3a_CLL_vs_B1_Control	Rtn4	chr11	29717895	29719649	1755	22	0.720832	0.0815492	-0.64
3a_CLL_vs_B1_Control	Tnnt3	chr7	142496747	142499220	2474	9	0.861474	0.218936	-0.64
3a_CLL_vs_B1_Control	S100a4	chr3	90603495	90604427	933	7	0.67424	0.0381027	-0.64
3a_CLL_vs_B1_Control	Wisp1	chr15	66890962	66891466	505	7	0.76218	0.118375	-0.64
3a_CLL_vs_B1_Control	Zfp106	chr2	120539464	120540016	553	6	0.74664	0.105173	-0.64
3a_CLL_vs_B1_Control	Tlr1	chr5	64932693	64933162	470	11	0.798867	0.158123	-0.64
3a_CLL_vs_B1_Control	4931403G20Rik	chr12	69843219	69843681	463	5	0.828161	0.193642	-0.64
3a_CLL_vs_B1_Control	Susd1	chr4	59362837	59363090	254	5	0.919054	0.277776	-0.64
3a_CLL_vs_B1_Control	Hps4	chr5	112343841	112344089	249	5	0.849395	0.206699	-0.64
3a_CLL_vs_B1_Control	Arhgap24	chr5	102480997	102481332	336	6	0.663765	0.0247947	-0.64
3a_CLL_vs_B1_Control	Ddx5	chr11	106783519	106784119	601	19	0.818657	0.176022	-0.64
3a_CLL_vs_B1_Control	Sstr3	chr15	78544288	78544517	230	11	0.755306	0.1171	-0.64
3a_CLL_vs_B1_Control	Exd2	chr12	80491353	80491583	231	4	0.886819	0.243528	-0.64
3a_CLL_vs_B1_Control	Snn	chr16	11060356	11060819	464	7	0.921797	0.282863	-0.64
3a_CLL_vs_B1_Control	Fam46c	chr3	100473498	100473643	146	7	0.944454	0.304193	-0.64
3a_CLL_vs_B1_Control	Gimap7	chr6	48722383	48723325	943	18	0.812887	0.174642	-0.64
3a_CLL_vs_B1_Control	Snord16a	chr9	64174834	64175274	441	11	0.774913	0.134836	-0.64
3a_CLL_vs_B1_Control	Ift27	chr15	78166788	78166990	203	7	0.918134	0.279234	-0.64
3a_CLL_vs_B1_Control	Tas2r117	chr6	132802832	132802964	133	4	0.774621	0.130872	-0.64
3a_CLL_vs_B1_Control	AK171687	chr3	145922165	145923451	1287	23	0.771485	0.140824	-0.63
3a_CLL_vs_B1_Control	Fgf8	chr19	45740973	45743727	2755	13	0.711369	0.0805066	-0.63
3a_CLL_vs_B1_Control	Ifitm1	chr7	140966980	140967612	633	7	0.73056	0.103167	-0.63
3a_CLL_vs_B1_Control	Krtap19-2	chr16	88873168	88874652	1485	4	0.77229	0.138502	-0.63
3a_CLL_vs_B1_Control	Ppfia4	chr1	134304051	134305483	1433	19	0.889319	0.260765	-0.63
3a_CLL_vs_B1_Control	Ralgds	chr2	28532658	28535624	2967	16	0.931322	0.300356	-0.63
3a_CLL_vs_B1_Control	Rilpl1	chr5	124530170	124532192	2023	10	0.792074	0.162361	-0.63
3a_CLL_vs_B1_Control	Ubash3b	chr9	41154339	41158404	4066	29	0.687996	0.060514	-0.63
3a_CLL_vs_B1_Control	Optn	chr2	5034815	5036183	1369	24	0.828977	0.19556	-0.63
3a_CLL_vs_B1_Control	Gm16294	chr15	40527087	40527533	447	5	0.901099	0.273677	-0.63
3a_CLL_vs_B1_Control	AK049485	chr10	108179594	108180008	415	7	0.716123	0.085555	-0.63
3a_CLL_vs_B1_Control	Olfr725	chr14	50035377	50035734	358	6	0.848241	0.219819	-0.63
3a_CLL_vs_B1_Control	Olfr1477	chr19	13500284	13500639	356	6	0.816089	0.185897	-0.63
3a_CLL_vs_B1_Control	Scx	chr15	76457309	76458787	1479	11	0.875056	0.240677	-0.63
3a_CLL_vs_B1_Control	Vwf	chr6	125532496	125533187	692	4	0.974235	0.341051	-0.63
3a_CLL_vs_B1_Control	Bcl9l	chr9	44486959	44487174	216	4	0.895881	0.264617	-0.63
3a_CLL_vs_B1_Control	AK079713	chr12	101006928	101007239	312	5	0.797334	0.164544	-0.63
3a_CLL_vs_B1_Control	Foxp1	chr6	99003794	99004291	498	7	0.859073	0.230552	-0.63
3a_CLL_vs_B1_Control	Cacng1	chr11	107716641	107716768	128	5	0.958904	0.333333	-0.63
3a_CLL_vs_B1_Control	1810046K07Rik	chr9	51323354	51329491	6138	48	0.781415	0.162248	-0.62
3a_CLL_vs_B1_Control	AI427809	chr4	53269907	53270547	641	10	0.727641	0.104974	-0.62
3a_CLL_vs_B1_Control	AK009785	chr16	93794505	93795597	1093	4	0.955952	0.33871	-0.62
3a_CLL_vs_B1_Control	AK041310	chr3	126668440	126669438	999	13	0.865045	0.248674	-0.62
3a_CLL_vs_B1_Control	AK076733	chr9	14089373	14090994	1622	17	0.772139	0.153695	-0.62
3a_CLL_vs_B1_Control	Fam167b	chr4	129578396	129579033	638	7	0.865096	0.244554	-0.62
3a_CLL_vs_B1_Control	Igtp	chr11	58198473	58200993	2521	11	0.672857	0.0545348	-0.62
3a_CLL_vs_B1_Control	Irgm2	chr11	58198473	58200993	2521	11	0.672857	0.0545348	-0.62
3a_CLL_vs_B1_Control	Nfe2l1	chr11	96823507	96825046	1540	8	0.685795	0.0617275	-0.62
3a_CLL_vs_B1_Control	AK134400	chr6	149311190	149312391	1202	7	0.892318	0.275031	-0.62
3a_CLL_vs_B1_Control	Fam179a	chr17	71686353	71686715	363	7	0.71496	0.0925343	-0.62
3a_CLL_vs_B1_Control	Stambpl1	chr19	34232501	34232785	285	7	0.908559	0.288841	-0.62
3a_CLL_vs_B1_Control	DQ693890	chr9	67738890	67739162	273	4	0.878926	0.259739	-0.62
3a_CLL_vs_B1_Control	DQ703072	chr9	67738890	67739162	273	4	0.878926	0.259739	-0.62
3a_CLL_vs_B1_Control	DQ702734	chr9	67738890	67739162	273	4	0.878926	0.259739	-0.62
3a_CLL_vs_B1_Control	Arhgef33	chr17	80347503	80347815	313	5	0.954336	0.334431	-0.62
3a_CLL_vs_B1_Control	Serpinb12	chr1	106934412	106935318	907	5	0.922086	0.30295	-0.62
3a_CLL_vs_B1_Control	Mir344h-2	chr7	61742550	61743442	893	6	0.781986	0.161706	-0.62
3a_CLL_vs_B1_Control	Macf1	chr4	123433332	123433468	137	5	0.928646	0.310264	-0.62
3a_CLL_vs_B1_Control	DQ686292	chr9	67738890	67739162	273	4	0.878926	0.259739	-0.62
3a_CLL_vs_B1_Control	DQ699272	chr9	67738890	67739162	273	4	0.878926	0.259739	-0.62
3a_CLL_vs_B1_Control	1700030K09Rik	chr8	72444784	72444918	135	5	0.755906	0.132353	-0.62
3a_CLL_vs_B1_Control	Akap13	chr7	75642268	75644215	1948	18	0.706167	0.0918574	-0.61
3a_CLL_vs_B1_Control	Camk2a	chr18	60924764	60926924	2161	8	0.861983	0.254928	-0.61
3a_CLL_vs_B1_Control	Omg	chr11	79503762	79504804	1043	19	0.863372	0.251653	-0.61
3a_CLL_vs_B1_Control	Rgs14	chr13	55369295	55371086	1792	5	0.668196	0.0575793	-0.61
3a_CLL_vs_B1_Control	Sema4d	chr13	51733545	51736026	2482	13	0.714877	0.108171	-0.61
3a_CLL_vs_B1_Control	Shc1	chr3	89421216	89423282	2067	18	0.685133	0.0782766	-0.61
3a_CLL_vs_B1_Control	AK041528	chr11	98478624	98479243	620	15	0.740694	0.130734	-0.61
3a_CLL_vs_B1_Control	AK156119	chr15	34098593	34099600	1008	15	0.874933	0.263856	-0.61
3a_CLL_vs_B1_Control	Cfd	chr10	79890264	79890937	674	4	0.865774	0.256137	-0.61
3a_CLL_vs_B1_Control	Fnbp1	chr2	31096417	31097891	1475	19	0.836064	0.225328	-0.61
3a_CLL_vs_B1_Control	Gm19461	chr1	133269758	133271158	1401	7	0.784385	0.170302	-0.61
3a_CLL_vs_B1_Control	DQ694142	chr7	69886443	69887216	774	4	0.746463	0.134451	-0.61
3a_CLL_vs_B1_Control	BC106167	chr3	88169427	88169729	303	4	0.925174	0.3125	-0.61
3a_CLL_vs_B1_Control	Mir7235	chr11	97146133	97146463	331	6	0.797576	0.192473	-0.61
3a_CLL_vs_B1_Control	Itsn1	chr16	91839590	91841633	2044	32	0.838043	0.228685	-0.61
3a_CLL_vs_B1_Control	Ikzf3	chr11	98478624	98479243	620	15	0.740694	0.130734	-0.61
3a_CLL_vs_B1_Control	Rxfp4	chr3	88653293	88653707	415	5	0.76178	0.14938	-0.61
3a_CLL_vs_B1_Control	4933402J15Rik	chr14	74355324	74355472	149	4	0.816377	0.206573	-0.61
3a_CLL_vs_B1_Control	AK047163	chr6	39527301	39527432	132	4	0.694724	0.0876522	-0.61
3a_CLL_vs_B1_Control	Fbxo40	chr16	36990193	36990324	132	6	0.665289	0.0604396	-0.61
3a_CLL_vs_B1_Control	Furin	chr7	80404578	80405404	827	6	0.794364	0.189698	-0.61
3a_CLL_vs_B1_Control	Fgd3	chr13	49299198	49299630	433	7	0.765033	0.156687	-0.61
3a_CLL_vs_B1_Control	Nfam1	chr15	83029745	83029920	176	5	0.805556	0.198113	-0.61
3a_CLL_vs_B1_Control	A230020J21Rik	chr1	191024710	191025165	456	12	0.801792	0.18932	-0.61
3a_CLL_vs_B1_Control	AB349811	chr12	48801311	48801542	232	5	0.780952	0.169231	-0.61
3a_CLL_vs_B1_Control	AF067061	chr13	120262575	120264042	1468	13	0.881951	0.280308	-0.6
3a_CLL_vs_B1_Control	AK171391	chr9	124125449	124125989	541	14	0.883871	0.283657	-0.6
3a_CLL_vs_B1_Control	Cltb	chr13	54610340	54612760	2421	10	0.742618	0.14164	-0.6
3a_CLL_vs_B1_Control	Gpr18	chr14	121910194	121913195	3002	60	0.852699	0.256672	-0.6
3a_CLL_vs_B1_Control	Il27ra	chr8	84041822	84044171	2350	10	0.874519	0.275002	-0.6
3a_CLL_vs_B1_Control	Mir5113	chr15	80939087	80942379	3293	40	0.714294	0.115035	-0.6
3a_CLL_vs_B1_Control	Ccdc42b	chr5	120634135	120634653	519	7	0.772567	0.177062	-0.6
3a_CLL_vs_B1_Control	Sp110	chr1	85603863	85605500	1638	15	0.709234	0.105072	-0.6
3a_CLL_vs_B1_Control	Igsf8	chr1	172261460	172261774	315	9	0.698627	0.0962794	-0.6
3a_CLL_vs_B1_Control	TRNA_Met	chr13	21907065	21907726	662	20	0.828133	0.231707	-0.6
3a_CLL_vs_B1_Control	Aebp1	chr11	5869863	5870041	179	5	0.910714	0.315789	-0.6
3a_CLL_vs_B1_Control	Mir16-2	chr3	69009926	69011233	1308	6	0.806209	0.204966	-0.6
3a_CLL_vs_B1_Control	Scaf4	chr16	90259975	90260263	289	10	0.849873	0.247282	-0.6
3a_CLL_vs_B1_Control	AK140725	chr19	6367137	6367338	202	4	0.88947	0.289516	-0.6
3a_CLL_vs_B1_Control	AK085768	chr2	144068191	144069164	974	12	0.705925	0.115792	-0.59
3a_CLL_vs_B1_Control	DQ543173	chr11	107996383	107997328	946	4	0.736318	0.149042	-0.59
3a_CLL_vs_B1_Control	Gm438	chr4	144785519	144787147	1629	6	0.794682	0.207222	-0.59
3a_CLL_vs_B1_Control	Mir5129	chr2	45022829	45024900	2072	37	0.727634	0.138813	-0.59
3a_CLL_vs_B1_Control	Mir7223	chr11	107996383	107997328	946	4	0.736318	0.149042	-0.59
3a_CLL_vs_B1_Control	Hemt1	chr15	74818811	74819609	799	23	0.817414	0.232264	-0.59
3a_CLL_vs_B1_Control	DQ564575	chr9	54243978	54244387	410	6	0.944807	0.353012	-0.59
3a_CLL_vs_B1_Control	DQ700852	chr11	107996383	107997328	946	4	0.736318	0.149042	-0.59
3a_CLL_vs_B1_Control	Hnrnpdl	chr5	100036033	100036548	516	12	0.71152	0.122192	-0.59
3a_CLL_vs_B1_Control	BC046508	chr5	140207224	140207596	373	6	0.765274	0.179572	-0.59
3a_CLL_vs_B1_Control	Gml	chr15	74818811	74819609	799	23	0.817414	0.232264	-0.59
3a_CLL_vs_B1_Control	Fut1	chr7	45618431	45618727	297	6	0.699396	0.107018	-0.59
3a_CLL_vs_B1_Control	AK155839	chr2	129514995	129515948	954	13	0.871328	0.283837	-0.59
3a_CLL_vs_B1_Control	Ptprj	chr2	90479009	90479311	303	4	0.873428	0.284356	-0.59
3a_CLL_vs_B1_Control	DQ702909	chr11	107996383	107997328	946	4	0.736318	0.149042	-0.59
3a_CLL_vs_B1_Control	DQ568979	chr11	107996383	107997328	946	4	0.736318	0.149042	-0.59
3a_CLL_vs_B1_Control	Pkd2l2	chr18	34408418	34408816	399	11	0.635388	0.0431574	-0.59
3a_CLL_vs_B1_Control	DQ541478	chr11	107996383	107997328	946	4	0.736318	0.149042	-0.59
3a_CLL_vs_B1_Control	BC029853	chr10	127663326	127663655	330	6	0.87662	0.282838	-0.59
3a_CLL_vs_B1_Control	Cdh23	chr10	60332033	60332371	339	5	0.794289	0.200916	-0.59
3a_CLL_vs_B1_Control	Abra	chr15	41868451	41870193	1743	25	0.850441	0.275548	-0.58
3a_CLL_vs_B1_Control	BC020276	chr17	30593374	30594940	1567	33	0.813804	0.237433	-0.58
3a_CLL_vs_B1_Control	JA187517	chr15	46810530	46811609	1080	8	0.756351	0.180408	-0.58
3a_CLL_vs_B1_Control	Vmn1r197	chr13	22327780	22328096	317	4	0.85147	0.273587	-0.58
3a_CLL_vs_B1_Control	DQ725198	chr7	69900904	69901415	512	4	0.774372	0.192803	-0.58
3a_CLL_vs_B1_Control	Dhx40	chr11	86807778	86808297	520	12	0.698184	0.116965	-0.58
3a_CLL_vs_B1_Control	Eif2ak1	chr5	143871833	143872396	564	12	0.755147	0.180139	-0.58
3a_CLL_vs_B1_Control	Erp27	chr6	136922313	136922588	276	7	0.838978	0.262297	-0.58
3a_CLL_vs_B1_Control	Gm20735	chr8	122451268	122451415	148	4	0.660785	0.0809698	-0.58
3a_CLL_vs_B1_Control	Snord19	chr14	31016055	31016263	209	4	0.663438	0.0854271	-0.58
3a_CLL_vs_B1_Control	Wiz	chr17	32388007	32388245	239	6	0.785491	0.206283	-0.58
3a_CLL_vs_B1_Control	4930402F11Rik	chr7	69495757	69496647	891	6	0.823513	0.251329	-0.57
3a_CLL_vs_B1_Control	Cdc25b	chr2	131186002	131188139	2138	8	0.710104	0.140512	-0.57
3a_CLL_vs_B1_Control	Mir139	chr7	101474846	101475462	617	9	0.691209	0.126572	-0.57
3a_CLL_vs_B1_Control	Dlg1	chr16	31754125	31756607	2483	16	0.66181	0.0943997	-0.57
3a_CLL_vs_B1_Control	Ssh1	chr5	113989756	113990019	264	8	0.949314	0.379204	-0.57
3a_CLL_vs_B1_Control	AK171153	chr17	34287471	34287731	261	4	0.598762	0.0249791	-0.57
3a_CLL_vs_B1_Control	R3hdm2	chr10	127420777	127421141	365	8	0.735865	0.166738	-0.57
3a_CLL_vs_B1_Control	Sertad1	chr7	27488906	27489159	254	6	0.806383	0.240638	-0.57
3a_CLL_vs_B1_Control	Hdac9	chr12	34528181	34528371	191	5	0.59375	0.0263158	-0.57
3a_CLL_vs_B1_Control	Sec1	chr7	45679690	45680781	1092	16	0.663596	0.0967204	-0.57
3a_CLL_vs_B1_Control	JA187517	chr10	13150896	13151057	162	4	0.942077	0.373682	-0.57
3a_CLL_vs_B1_Control	Vma21	chrX	71815706	71815939	234	5	0.587629	0.0208333	-0.57
3a_CLL_vs_B1_Control	Olfr798	chr10	129626183	129626337	155	4	0.796484	0.230229	-0.57
3a_CLL_vs_B1_Control	Wasf2	chr4	133176379	133176754	376	11	0.631544	0.0593166	-0.57
3a_CLL_vs_B1_Control	Cd82	chr2	93463110	93463343	234	4	0.595937	0.03125	-0.57
3a_CLL_vs_B1_Control	Ktn1	chr14	47663772	47664047	276	12	0.779483	0.205666	-0.57
3a_CLL_vs_B1_Control	AK166863	chr2	35183279	35183401	123	4	0.836172	0.26697	-0.57
3a_CLL_vs_B1_Control	Mir143hg	chr18	61665721	61666039	319	10	0.890056	0.318146	-0.57
3a_CLL_vs_B1_Control	H2-Aa	chr17	34287471	34287731	261	4	0.598762	0.0249791	-0.57
3a_CLL_vs_B1_Control	Tacstd2	chr6	67536012	67536168	157	6	0.848837	0.276215	-0.57
3a_CLL_vs_B1_Control	Ins1	chr19	52263524	52264966	1443	7	0.881539	0.323842	-0.56
3a_CLL_vs_B1_Control	Gm382	chrX	127039701	127040393	693	5	0.789801	0.233898	-0.56
3a_CLL_vs_B1_Control	Elovl1	chr4	118429492	118429860	369	7	0.616222	0.0585677	-0.56
3a_CLL_vs_B1_Control	TRNA_Tyr	chr13	23426316	23427156	841	32	0.736389	0.175219	-0.56
3a_CLL_vs_B1_Control	Tas2r129	chr6	132950923	132951608	686	8	0.778706	0.217787	-0.56
3a_CLL_vs_B1_Control	AK171764	chr9	44618004	44618244	241	4	0.835252	0.277146	-0.56
3a_CLL_vs_B1_Control	Spag8	chr4	43653273	43653632	360	9	0.61007	0.0538144	-0.56
3a_CLL_vs_B1_Control	Abcc4	chr14	118676922	118677135	214	5	0.716135	0.158253	-0.56
3a_CLL_vs_B1_Control	Vmn1r71	chr7	10749644	10749862	219	6	0.788714	0.224265	-0.56
3a_CLL_vs_B1_Control	Olfr446	chr6	42926973	42927166	194	4	0.876469	0.320194	-0.56
3a_CLL_vs_B1_Control	Sspn	chr6	145933639	145934034	396	5	0.650826	0.0955391	-0.56
3a_CLL_vs_B1_Control	AK076909	chr19	26623184	26623440	257	8	0.880337	0.320055	-0.56
3a_CLL_vs_B1_Control	Olfr902	chr9	38447820	38448665	846	6	0.655188	0.0974829	-0.56
3a_CLL_vs_B1_Control	4931417E11Rik	chr6	73469815	73470192	378	10	0.884308	0.325381	-0.56
3a_CLL_vs_B1_Control	AK155068	chr18	80605835	80605948	114	4	0.579787	0.0164609	-0.56
3a_CLL_vs_B1_Control	Paqr6	chr3	88364422	88364531	110	5	0.837209	0.272727	-0.56
3a_CLL_vs_B1_Control	Arhgef18	chr8	3392677	3392813	137	6	0.695035	0.140078	-0.56
3a_CLL_vs_B1_Control	Snord47	chr1	161038136	161038296	161	4	0.601266	0.045725	-0.56
3a_CLL_vs_B1_Control	2010016I18Rik	chr3	106484392	106486351	1960	16	0.60876	0.0627271	-0.55
3a_CLL_vs_B1_Control	AK154450	chrX	48438172	48442553	4382	20	0.711735	0.16057	-0.55
3a_CLL_vs_B1_Control	Dennd2d	chr3	106484392	106486351	1960	16	0.60876	0.0627271	-0.55
3a_CLL_vs_B1_Control	Pop5	chr5	115235181	115236279	1099	4	0.838237	0.285852	-0.55
3a_CLL_vs_B1_Control	AK079953	chr13	37435018	37435750	733	10	0.613201	0.0610621	-0.55
3a_CLL_vs_B1_Control	Ncor1	chr11	62438458	62438888	431	6	0.924241	0.373472	-0.55
3a_CLL_vs_B1_Control	AB334937	chr5	137720370	137720762	393	11	0.591772	0.046284	-0.55
3a_CLL_vs_B1_Control	Mbnl2	chr14	120306312	120306939	628	17	0.608705	0.0545594	-0.55
3a_CLL_vs_B1_Control	JA187517	chr12	24803190	24803421	232	4	0.916959	0.368162	-0.55
3a_CLL_vs_B1_Control	Asb2	chr12	103355863	103356089	227	6	0.818549	0.269671	-0.55
3a_CLL_vs_B1_Control	Gm3086	chr12	69963229	69963455	227	10	0.649224	0.0959303	-0.55
3a_CLL_vs_B1_Control	Pggt1b	chr18	46280951	46281526	576	14	0.69843	0.148055	-0.55
3a_CLL_vs_B1_Control	Sell	chr1	164062657	164062938	282	7	0.591678	0.0443661	-0.55
3a_CLL_vs_B1_Control	Nf2	chr11	4782143	4782380	238	12	0.761456	0.215663	-0.55
3a_CLL_vs_B1_Control	Mllt10	chr2	18055177	18055341	165	9	0.600217	0.0496894	-0.55
3a_CLL_vs_B1_Control	Mamstr	chr7	45639977	45640259	283	7	0.881984	0.332992	-0.55
3a_CLL_vs_B1_Control	AK136146	chr5	10187295	10187713	419	4	0.787019	0.238583	-0.55
3a_CLL_vs_B1_Control	AB346786	chr5	137720370	137720762	393	11	0.591772	0.046284	-0.55
3a_CLL_vs_B1_Control	Ptp4a3	chr15	73723168	73723343	176	5	0.713068	0.165992	-0.55
3a_CLL_vs_B1_Control	Btnl9	chr11	49187230	49187341	112	5	0.780906	0.235994	-0.55
3a_CLL_vs_B1_Control	B3gnt7	chr1	86302814	86303028	215	7	0.695258	0.145534	-0.55
3a_CLL_vs_B1_Control	Cep164	chr9	45802673	45803721	1049	14	0.983867	0.446443	-0.54
3a_CLL_vs_B1_Control	Ly6g6e	chr17	35076374	35076983	610	7	0.673616	0.133106	-0.54
3a_CLL_vs_B1_Control	Mir7013	chr3	95003817	95004171	355	7	0.874198	0.335638	-0.54
3a_CLL_vs_B1_Control	AK032481	chr13	54627972	54628242	271	6	0.875306	0.340305	-0.54
3a_CLL_vs_B1_Control	Tex15	chr8	33539570	33539800	231	9	0.709497	0.170659	-0.54
3a_CLL_vs_B1_Control	DQ690934	chr9	67715768	67715952	185	4	0.851711	0.307692	-0.54
3a_CLL_vs_B1_Control	DQ698777	chr9	67715768	67715952	185	4	0.851711	0.307692	-0.54
3a_CLL_vs_B1_Control	Dhx57	chr17	80252294	80252525	232	8	0.841727	0.297297	-0.54
3a_CLL_vs_B1_Control	P2ry12	chr3	59262976	59263236	261	9	0.587488	0.0455404	-0.54
3a_CLL_vs_B1_Control	Tfpi	chr2	84458291	84458536	246	4	0.853133	0.313649	-0.54
3a_CLL_vs_B1_Control	C130050O18Rik	chr5	139406442	139406729	288	5	0.741931	0.199708	-0.54
3a_CLL_vs_B1_Control	DQ553098	chr10	75851497	75851633	137	8	0.810591	0.266881	-0.54
3a_CLL_vs_B1_Control	DQ723160	chr9	67715768	67715952	185	4	0.851711	0.307692	-0.54
3a_CLL_vs_B1_Control	Prss46	chr9	110849058	110849352	295	5	0.707684	0.171852	-0.54
3a_CLL_vs_B1_Control	Cdk9	chr2	32711097	32711291	195	5	0.854545	0.311111	-0.54
3a_CLL_vs_B1_Control	Nfe2l1	chr11	96827863	96828813	951	19	0.802195	0.273198	-0.53
3a_CLL_vs_B1_Control	Tshb	chr3	102782753	102783309	557	5	0.925416	0.400209	-0.53
3a_CLL_vs_B1_Control	Cisd3	chr11	97685163	97685541	379	8	0.561516	0.0296351	-0.53
3a_CLL_vs_B1_Control	Cttn	chr7	144469988	144470998	1011	25	0.657208	0.125837	-0.53
3a_CLL_vs_B1_Control	TRNA_Gly	chr3	96424003	96424210	208	11	0.743802	0.21493	-0.53
3a_CLL_vs_B1_Control	Megf6	chr4	154264577	154264799	223	4	0.836278	0.303818	-0.53
3a_CLL_vs_B1_Control	Usp37	chr1	74493194	74493385	192	4	0.857222	0.326389	-0.53
3a_CLL_vs_B1_Control	DQ722579	chr5	149812448	149812628	181	4	0.797691	0.267425	-0.53
3a_CLL_vs_B1_Control	Dzip1	chr14	118883865	118884180	316	10	0.753587	0.220343	-0.53
3a_CLL_vs_B1_Control	Chrna10	chr7	102116384	102116729	346	5	0.856131	0.325981	-0.53
3a_CLL_vs_B1_Control	A830018L16Rik	chr1	11596087	11596242	156	5	0.822566	0.289697	-0.53
3a_CLL_vs_B1_Control	Ankub1	chr3	57692285	57692514	230	8	0.664975	0.131148	-0.53
3a_CLL_vs_B1_Control	Gm10415	chr6	126328471	126328657	187	4	0.802375	0.277097	-0.53
3a_CLL_vs_B1_Control	C2	chr17	34882276	34882396	121	6	0.748869	0.217125	-0.53
3a_CLL_vs_B1_Control	DQ543012	chr5	149812448	149812628	181	4	0.797691	0.267425	-0.53
3a_CLL_vs_B1_Control	Gngt2	chr11	95843240	95843354	115	4	0.651879	0.120395	-0.53
3a_CLL_vs_B1_Control	Vmn1r234	chr17	21228868	21229183	316	5	0.578143	0.0455706	-0.53
3a_CLL_vs_B1_Control	Cyp2c40	chr19	39812799	39812905	107	4	0.866667	0.341772	-0.53
3a_CLL_vs_B1_Control	Arid3b	chr9	57833458	57834625	1168	10	0.799032	0.283189	-0.52
3a_CLL_vs_B1_Control	Gnas	chr2	174283903	174284540	638	11	0.736983	0.220816	-0.52
3a_CLL_vs_B1_Control	Mir21a	chr11	86583132	86584766	1635	26	0.564171	0.0494389	-0.52
3a_CLL_vs_B1_Control	Spi1	chr2	91095323	91098752	3430	19	0.75255	0.235681	-0.52
3a_CLL_vs_B1_Control	Tas2r136	chr6	132777587	132778784	1198	5	0.828308	0.312409	-0.52
3a_CLL_vs_B1_Control	Olfr1045	chr2	86198590	86198949	360	4	0.825378	0.301533	-0.52
3a_CLL_vs_B1_Control	Rapgefl1	chr11	98850104	98850400	297	9	0.707738	0.191003	-0.52
3a_CLL_vs_B1_Control	Olfr649	chr7	104190190	104190426	237	4	0.94442	0.421799	-0.52
3a_CLL_vs_B1_Control	Creb3l4	chr3	90243505	90243726	222	9	0.794118	0.274306	-0.52
3a_CLL_vs_B1_Control	Pcnx	chr12	81975737	81975936	200	9	0.909495	0.394682	-0.52
3a_CLL_vs_B1_Control	Mir3064	chr11	106782484	106782730	247	5	0.87069	0.35482	-0.52
3a_CLL_vs_B1_Control	Fgd4	chr16	16527217	16527371	155	8	0.848699	0.328345	-0.52
3a_CLL_vs_B1_Control	1700006F04Rik	chr14	119748925	119749029	105	4	0.815804	0.300584	-0.52
3a_CLL_vs_B1_Control	Bscl2	chr19	8838635	8839968	1334	10	0.650055	0.138695	-0.51
3a_CLL_vs_B1_Control	Gng3	chr19	8838635	8839968	1334	10	0.650055	0.138695	-0.51
3a_CLL_vs_B1_Control	Sidt2	chr9	45940240	45942418	2179	40	0.922252	0.410118	-0.51
3a_CLL_vs_B1_Control	Tmem57	chr4	134811233	134811773	541	6	0.747086	0.239672	-0.51
3a_CLL_vs_B1_Control	A330023F24Rik	chr1	195016974	195017369	396	9	0.716967	0.207585	-0.51
3a_CLL_vs_B1_Control	Snord12	chr2	167065195	167065543	349	13	0.617192	0.111637	-0.51
3a_CLL_vs_B1_Control	Slc10a2	chr8	5105264	5105498	235	9	0.710027	0.205207	-0.51
3a_CLL_vs_B1_Control	Spata1	chr3	146495001	146495233	233	9	0.639774	0.126697	-0.51
3a_CLL_vs_B1_Control	AK139585	chr1	45445383	45445603	221	4	0.755102	0.247706	-0.51
3a_CLL_vs_B1_Control	Tcra	chr14	54164865	54165223	359	8	0.695935	0.190671	-0.51
3a_CLL_vs_B1_Control	Gm29684	chr10	95145874	95146058	185	7	0.673368	0.16482	-0.51
3a_CLL_vs_B1_Control	Myb	chr10	21152956	21153139	184	6	0.842868	0.330531	-0.51
3a_CLL_vs_B1_Control	Tmem134	chr19	4127573	4127738	166	5	0.969697	0.463918	-0.51
3a_CLL_vs_B1_Control	Dnajb5	chr4	42950832	42950966	135	6	0.772432	0.26241	-0.51
3a_CLL_vs_B1_Control	Fxyd1	chr7	31053306	31054145	840	17	0.654762	0.14673	-0.51
3a_CLL_vs_B1_Control	Mybpc2	chr7	44524856	44525251	396	17	0.588135	0.0770391	-0.51
3a_CLL_vs_B1_Control	Sox15	chr11	69654715	69655095	381	9	0.584645	0.0819619	-0.5
3a_CLL_vs_B1_Control	Mir15b	chr3	69008481	69009665	1185	19	0.619141	0.123906	-0.5
3a_CLL_vs_B1_Control	Smim18	chr8	33747849	33748011	163	4	0.808388	0.304476	-0.5
3a_CLL_vs_B1_Control	Snord73a	chr3	86139031	86139240	210	11	0.894677	0.395026	-0.5
3a_CLL_vs_B1_Control	Kcnj15	chr16	95257539	95258463	925	13	0.663581	0.174482	-0.49
3a_CLL_vs_B1_Control	Ly86	chr13	37344929	37345723	795	17	0.637894	0.145765	-0.49
3a_CLL_vs_B1_Control	Fam63b	chr9	70631103	70631393	291	10	0.939272	0.454552	-0.49
3a_CLL_vs_B1_Control	Socs4	chr14	47289520	47289893	374	13	0.83087	0.345411	-0.49
3a_CLL_vs_B1_Control	Shank3	chr15	89520957	89521186	230	8	0.926446	0.440268	-0.49
3a_CLL_vs_B1_Control	C3ar1	chr6	122856030	122856245	216	6	0.515412	0.028428	-0.49
3a_CLL_vs_B1_Control	Clps	chr17	28560299	28560764	466	12	0.926586	0.434433	-0.49
3a_CLL_vs_B1_Control	M13680	chr12	113420744	113420978	235	7	0.517915	0.0289656	-0.49
3a_CLL_vs_B1_Control	OTTMUSG00000022819	chr5	137690483	137690728	246	8	0.75934	0.27012	-0.49
3a_CLL_vs_B1_Control	V00821	chr12	113420744	113420978	235	7	0.517915	0.0289656	-0.49
3a_CLL_vs_B1_Control	Nxt2	chrX	142226341	142226982	642	13	0.79353	0.316868	-0.48
3a_CLL_vs_B1_Control	1700052N19Rik	chr10	4429186	4429385	200	4	0.833699	0.349955	-0.48
3a_CLL_vs_B1_Control	Rmnd1	chr10	4429186	4429385	200	4	0.833699	0.349955	-0.48
3a_CLL_vs_B1_Control	Prrt3	chr6	113501818	113501993	176	16	0.54027	0.0582902	-0.48
3a_CLL_vs_B1_Control	Dtx1	chr5	120695091	120695421	331	11	0.515853	0.0351373	-0.48
3a_CLL_vs_B1_Control	Nudt7	chr8	114133128	114133384	257	6	0.540043	0.0565695	-0.48
3a_CLL_vs_B1_Control	Acp5	chr9	22128474	22130931	2458	9	0.822135	0.354643	-0.47
3a_CLL_vs_B1_Control	4921513D11Rik	chr17	79626367	79626666	300	15	0.804901	0.334851	-0.47
3a_CLL_vs_B1_Control	Kcnk7	chr19	5704194	5704380	187	10	0.5	0.0294118	-0.47
3a_CLL_vs_B1_Control	Rgs13	chr1	144177127	144177313	187	8	0.6405	0.175325	-0.47
3a_CLL_vs_B1_Control	Cdkl4	chr17	80563750	80563928	179	4	0.547486	0.0749076	-0.47
3a_CLL_vs_B1_Control	AK164313	chr12	83827686	83827916	231	9	0.807854	0.344187	-0.46
3a_CLL_vs_B1_Control	Tm4sf19	chr16	32400424	32400625	202	6	0.727273	0.272727	-0.46
3a_CLL_vs_B1_Control	Olfr774	chr10	129238139	129238335	197	5	0.85515	0.392567	-0.46
3a_CLL_vs_B1_Control	Zbtb38	chr9	96731747	96731880	134	4	0.933139	0.471806	-0.46
3a_CLL_vs_B1_Control	Mir3966	chr10	97423449	97423593	145	4	0.828638	0.374302	-0.45
3a_CLL_vs_B1_Control	JA187517	chr8	94740333	94740513	181	5	0.664975	0.226027	-0.44
3a_CLL_vs_B1_Control	TRNA_Trp	chr13	23498154	23498386	233	7	0.523789	0.0929415	-0.43
3a_CLL_vs_B1_Control	Ccdc158	chr5	92675208	92675381	174	17	0.0451032	0.468185	0.42
3a_CLL_vs_B1_Control	Pde3a	chr6	141249281	141249656	376	24	0.0269923	0.442686	0.42
3a_CLL_vs_B1_Control	Grin3a	chr4	49845556	49845752	197	17	0.0281125	0.45471	0.43
3a_CLL_vs_B1_Control	4930433N12Rik	chr9	3199605	3199768	164	6	0.232319	0.666217	0.43
3a_CLL_vs_B1_Control	AK036843	chr14	4110620	4110823	204	18	0.0707391	0.509482	0.44
3a_CLL_vs_B1_Control	Elavl2	chr4	91376040	91376508	469	23	0.0473394	0.495673	0.45
3a_CLL_vs_B1_Control	Gria4	chr9	4796258	4796419	162	11	0.0452311	0.496252	0.45
3a_CLL_vs_B1_Control	Slitrk3	chr3	73057539	73057792	254	22	0.0653284	0.517936	0.45
3a_CLL_vs_B1_Control	Syt10	chr15	89841997	89842133	137	10	0.137617	0.582909	0.45
3a_CLL_vs_B1_Control	Palld	chr8	61760004	61760246	243	18	0.0718461	0.532213	0.46
3a_CLL_vs_B1_Control	Galntl6	chr8	58911782	58912028	247	17	0.192022	0.64711	0.46
3a_CLL_vs_B1_Control	BC030500	chr8	58911782	58912028	247	17	0.192022	0.64711	0.46
3a_CLL_vs_B1_Control	Slitrk5	chr14	111674746	111676339	1594	22	0.0629176	0.534251	0.47
3a_CLL_vs_B1_Control	Tbx3	chr5	119670836	119671068	233	21	0.0362334	0.505479	0.47
3a_CLL_vs_B1_Control	Prickle2	chr6	92706253	92706475	223	10	0.101864	0.56644	0.47
3a_CLL_vs_B1_Control	Nostrin	chr2	69135775	69136025	251	9	0.0828045	0.557153	0.47
3a_CLL_vs_B1_Control	Bcl11b	chr12	108003432	108003601	170	12	0.0413217	0.507431	0.47
3a_CLL_vs_B1_Control	Irx3	chr8	91800516	91801967	1452	36	0.0378256	0.513705	0.48
3a_CLL_vs_B1_Control	Garem	chr18	21300208	21300590	383	23	0.0212909	0.498361	0.48
3a_CLL_vs_B1_Control	Ptprg	chr14	11552086	11554431	2346	59	0.0750736	0.561197	0.49
3a_CLL_vs_B1_Control	AK043174	chr1	115684681	115684852	172	11	0.120194	0.61219	0.49
3a_CLL_vs_B1_Control	Spry2	chr14	105896589	105896818	230	12	0.0352564	0.521552	0.49
3a_CLL_vs_B1_Control	Zfpm2	chr15	40655051	40655449	399	37	0.02471	0.516385	0.49
3a_CLL_vs_B1_Control	Trhde	chr10	114801199	114802556	1358	46	0.157779	0.661045	0.5
3a_CLL_vs_B1_Control	Fam155a	chr8	9770936	9771643	708	39	0.046707	0.547405	0.5
3a_CLL_vs_B1_Control	Nefl	chr14	68083682	68083935	254	17	0.0438382	0.547513	0.5
3a_CLL_vs_B1_Control	Fgf12	chr16	28445458	28447498	2041	26	0.0185614	0.526157	0.51
3a_CLL_vs_B1_Control	Fezf1	chr6	23248346	23248755	410	16	0.129499	0.63626	0.51
3a_CLL_vs_B1_Control	Abcd2	chr15	91191980	91192237	258	7	0.034569	0.542389	0.51
3a_CLL_vs_B1_Control	Sez6l	chr5	112577027	112578233	1207	23	0.0801957	0.604269	0.52
3a_CLL_vs_B1_Control	Lpcat2	chr8	92855106	92855680	575	6	0.0969245	0.618448	0.52
3a_CLL_vs_B1_Control	Id4	chr13	48261146	48261455	310	24	0.0474808	0.565797	0.52
3a_CLL_vs_B1_Control	Adgrb3	chr1	25829697	25829900	204	10	0.125398	0.640634	0.52
3a_CLL_vs_B1_Control	Gm20063	chr12	61521736	61521919	184	6	0.299652	0.814371	0.52
3a_CLL_vs_B1_Control	Ntrk2	chr13	58807195	58807513	319	12	0.0727177	0.588176	0.52
3a_CLL_vs_B1_Control	Adamts3	chr5	89882664	89884107	1444	29	0.0486373	0.579587	0.53
3a_CLL_vs_B1_Control	Gabrb2	chr11	42421041	42421410	370	12	0.0673698	0.605009	0.54
3a_CLL_vs_B1_Control	Dab1	chr4	104366930	104367950	1021	8	0.0689755	0.620112	0.55
3a_CLL_vs_B1_Control	9330182O14Rik	chr15	40134176	40134346	171	4	0.206373	0.752632	0.55
3a_CLL_vs_B1_Control	Ptprz1	chr6	22875476	22875857	382	30	0.0432666	0.600818	0.56
3a_CLL_vs_B1_Control	Nrxn3	chr12	89812479	89812591	113	9	0.0200979	0.576519	0.56
3a_CLL_vs_B1_Control	4932441J04Rik	chr5	57716107	57720538	4432	71	0.0335101	0.600806	0.57
3a_CLL_vs_B1_Control	AK034221	chr5	57716107	57720538	4432	71	0.0335101	0.600806	0.57
3a_CLL_vs_B1_Control	Pcdh7	chr5	57716107	57720538	4432	71	0.0335101	0.600806	0.57
3a_CLL_vs_B1_Control	A330008L17Rik	chr8	99416572	99416852	281	21	0.204957	0.774253	0.57
3a_CLL_vs_B1_Control	AK042807	chr8	99416572	99416852	281	21	0.204957	0.774253	0.57
3a_CLL_vs_B1_Control	Cdh8	chr8	99416572	99416852	281	21	0.204957	0.774253	0.57
3a_CLL_vs_B1_Control	Irx6	chr8	92673536	92674784	1249	17	0.126637	0.720521	0.59
3a_CLL_vs_B1_Control	Wnt5a	chr14	28509079	28511642	2564	37	0.0660689	0.669582	0.6
3a_CLL_vs_B1_Control	Fign	chr2	64097684	64098215	532	35	0.0488426	0.646877	0.6
3a_CLL_vs_B1_Control	Gabra2	chr5	71095459	71095950	492	30	0.0533782	0.655097	0.6
3a_CLL_vs_B1_Control	Lrig3	chr10	125965772	125966094	323	15	0.132022	0.735658	0.6
3a_CLL_vs_B1_Control	4930570G19Rik	chr3	156561501	156562123	623	28	0.030345	0.640197	0.61
3a_CLL_vs_B1_Control	Negr1	chr3	156561501	156562123	623	28	0.030345	0.640197	0.61
3a_CLL_vs_B1_Control	Nova1	chr12	46818822	46819076	255	12	0.0405394	0.648897	0.61
3a_CLL_vs_B1_Control	C630043F03Rik	chr4	72199077	72201407	2331	41	0.0374379	0.658949	0.62
3a_CLL_vs_B1_Control	Dapk1	chr13	60601559	60602727	1169	8	0.076436	0.691848	0.62
3a_CLL_vs_B1_Control	Tle1	chr4	72199077	72201407	2331	41	0.0374379	0.658949	0.62
3a_CLL_vs_B1_Control	Neto1	chr18	86394955	86395896	942	15	0.0979705	0.717363	0.62
3a_CLL_vs_B1_Control	Brinp1	chr4	68953929	68954422	494	10	0.148989	0.778012	0.63
3a_CLL_vs_B1_Control	Mdga2	chr12	67220534	67222621	2088	21	0.0867059	0.726591	0.64
3a_CLL_vs_B1_Control	Foxg1	chr12	49382918	49384411	1494	27	0.0565908	0.729409	0.67
3a_CLL_vs_B1_Control	Erbb4	chr1	69107426	69108587	1162	32	0.0357918	0.733407	0.7
3a_CLL_vs_B1_Control	Rprm	chr2	54084885	54085831	947	4	0.0321637	0.736524	0.7
3a_CLL_vs_B1_Control	Cobl	chr11	12465145	12465336	192	9	0.111913	0.863777	0.75
3a_CLL_vs_B1_Control	Tmem132d	chr5	128432987	128433158	172	14	0.179177	0.964353	0.79

## Sheet: PTCL Genebody DMR
Comparison	Gene	Chr	Meth_Region_start	Meth_Region_end	length	nCG	CD8_Mean_Meth	PTCL_Mean_Meth	diff.Meth
3a_PTCL_vs_CD8_Control	Hdac5	chr11	102200650	102201100	451	4	0.967462	0.0404226	-0.92704
3a_PTCL_vs_CD8_Control	D16Ertd472e	chr16	78545214	78545518	305	9	0.937621	0.0332	-0.904421
3a_PTCL_vs_CD8_Control	Zap70	chr1	36763068	36763180	113	4	0.973856	0.0722433	-0.901613
3a_PTCL_vs_CD8_Control	Ahdc1	chr4	133072125	133072625	501	4	0.962195	0.062212	-0.899983
3a_PTCL_vs_CD8_Control	Usp12	chr5	146757443	146757774	332	6	0.942693	0.043495	-0.899198
3a_PTCL_vs_CD8_Control	Lrrc28	chr7	67539284	67539737	454	5	0.963793	0.0669625	-0.896831
3a_PTCL_vs_CD8_Control	Rasa3	chr8	13605642	13608888	3247	4	0.959859	0.0673077	-0.892552
3a_PTCL_vs_CD8_Control	Ppp3cc	chr14	70277960	70278177	218	4	0.913616	0.0241287	-0.889488
3a_PTCL_vs_CD8_Control	Zap70	chr1	36779811	36780057	247	6	0.951389	0.0649895	-0.886399
3a_PTCL_vs_CD8_Control	Zdhhc14	chr17	5584408	5584572	165	4	0.923497	0.042042	-0.881455
3a_PTCL_vs_CD8_Control	Mgat4a	chr1	37455568	37455717	150	4	0.959927	0.0811693	-0.878758
3a_PTCL_vs_CD8_Control	Specc1l	chr10	75308877	75309474	598	4	0.97415	0.0956123	-0.878538
3a_PTCL_vs_CD8_Control	F2r	chr13	95613856	95614395	540	6	0.924612	0.0474058	-0.877207
3a_PTCL_vs_CD8_Control	Dock5	chr14	67762901	67764315	1415	5	0.916889	0.0400528	-0.876836
3a_PTCL_vs_CD8_Control	Dock9	chr14	121734223	121734534	312	4	0.93162	0.0560345	-0.875586
3a_PTCL_vs_CD8_Control	1110034G24Rik	chr2	132715748	132715935	188	7	0.885132	0.0107579	-0.874374
3a_PTCL_vs_CD8_Control	Jade2	chr11	51837674	51837967	294	4	0.892604	0.0243421	-0.868261
3a_PTCL_vs_CD8_Control	F2r	chr13	95612371	95612617	247	10	0.920635	0.0535714	-0.867063
3a_PTCL_vs_CD8_Control	Sf3a3	chr4	124731295	124731624	330	6	0.894793	0.0298087	-0.864984
3a_PTCL_vs_CD8_Control	BC040266	chr17	3260798	3261181	384	8	0.922703	0.057777	-0.864926
3a_PTCL_vs_CD8_Control	AK049769	chr17	3260798	3261181	384	8	0.922703	0.057777	-0.864926
3a_PTCL_vs_CD8_Control	Otulin	chr15	27628386	27628842	457	5	0.925666	0.0610747	-0.864592
3a_PTCL_vs_CD8_Control	Fryl	chr5	73233408	73233512	105	5	0.887324	0.0232558	-0.864068
3a_PTCL_vs_CD8_Control	Sh3pxd2a	chr19	47455717	47455853	137	5	0.943396	0.0793651	-0.864031
3a_PTCL_vs_CD8_Control	AK015254	chr9	117884984	117885096	113	4	0.944606	0.0809249	-0.863682
3a_PTCL_vs_CD8_Control	Garnl3	chr2	33011711	33014339	2629	4	0.889676	0.0261131	-0.863563
3a_PTCL_vs_CD8_Control	Clic4	chr4	135270720	135270961	242	7	0.881773	0.0212766	-0.860497
3a_PTCL_vs_CD8_Control	Thtpa	chr14	55096222	55097718	1497	11	0.90837	0.0518385	-0.856531
3a_PTCL_vs_CD8_Control	Sorl1	chr9	42096507	42100937	4431	14	0.912856	0.0579244	-0.854932
3a_PTCL_vs_CD8_Control	Hmg20a	chr9	56456779	56457165	387	5	0.894878	0.0417169	-0.853161
3a_PTCL_vs_CD8_Control	Extl3	chr14	65095411	65095615	205	6	0.956989	0.105263	-0.851726
3a_PTCL_vs_CD8_Control	Irf1	chr11	53778108	53778260	153	4	0.871622	0.0207254	-0.850896
3a_PTCL_vs_CD8_Control	N4bp1	chr8	86845679	86845840	162	4	0.887789	0.037037	-0.850752
3a_PTCL_vs_CD8_Control	Fryl	chr5	73191601	73191797	197	6	0.923588	0.0734908	-0.850097
3a_PTCL_vs_CD8_Control	Trappc9	chr15	73008173	73008370	198	4	0.951389	0.102473	-0.848915
3a_PTCL_vs_CD8_Control	2010310C07Rik	chr6	42371680	42372471	792	5	0.940419	0.0916179	-0.848801
3a_PTCL_vs_CD8_Control	Epha1	chr6	42371680	42372471	792	5	0.940419	0.0916179	-0.848801
3a_PTCL_vs_CD8_Control	Fyn	chr10	39510328	39511193	866	11	0.909283	0.0608843	-0.848398
3a_PTCL_vs_CD8_Control	Ikzf3	chr11	98478169	98479243	1075	16	0.948848	0.100629	-0.84822
3a_PTCL_vs_CD8_Control	AK041528	chr11	98478169	98479243	1075	16	0.948848	0.100629	-0.84822
3a_PTCL_vs_CD8_Control	Gnptab	chr10	88381183	88381492	310	5	0.878412	0.031658	-0.846754
3a_PTCL_vs_CD8_Control	C030029H02Rik	chr7	136270784	136270968	185	6	0.909613	0.0632205	-0.846393
3a_PTCL_vs_CD8_Control	Fyn	chr10	39465802	39466188	387	7	0.918487	0.0737897	-0.844697
3a_PTCL_vs_CD8_Control	Efhd2	chr4	141858815	141858935	121	8	0.976048	0.131546	-0.844502
3a_PTCL_vs_CD8_Control	Chsy1	chr7	66111989	66113931	1943	12	0.925276	0.0821234	-0.843152
3a_PTCL_vs_CD8_Control	Gm12216	chr11	53803907	53804113	207	5	0.867925	0.0263158	-0.841609
3a_PTCL_vs_CD8_Control	Tfdp2	chr9	96282255	96282397	143	4	0.857143	0.016129	-0.841014
3a_PTCL_vs_CD8_Control	Xylt1	chr7	117434919	117435078	160	5	0.926829	0.0862069	-0.840622
3a_PTCL_vs_CD8_Control	Lrrfip1	chr1	91066155	91066439	285	5	0.862801	0.0226989	-0.840102
3a_PTCL_vs_CD8_Control	Nbeal2	chr9	110650211	110650846	636	5	0.94828	0.109306	-0.838974
3a_PTCL_vs_CD8_Control	Rgs11	chr17	26205810	26205977	168	6	0.936508	0.101064	-0.835444
3a_PTCL_vs_CD8_Control	Myo6	chr9	80299154	80299356	203	5	0.917199	0.0847784	-0.832421
3a_PTCL_vs_CD8_Control	Dgkg	chr16	22552443	22552737	295	4	0.938005	0.106021	-0.831983
3a_PTCL_vs_CD8_Control	Lrrk1	chr7	66383282	66384103	822	5	0.886261	0.0543508	-0.83191
3a_PTCL_vs_CD8_Control	Rnf157	chr11	116410370	116411617	1248	12	0.920141	0.0882934	-0.831847
3a_PTCL_vs_CD8_Control	Slc2a1	chr4	119125127	119125730	604	8	0.863015	0.0320715	-0.830943
3a_PTCL_vs_CD8_Control	Jak1	chr4	101224178	101224379	202	5	0.933333	0.102941	-0.830392
3a_PTCL_vs_CD8_Control	Nbeal2	chr9	110642588	110644872	2285	14	0.873579	0.0446022	-0.828977
3a_PTCL_vs_CD8_Control	Sh2d2a	chr3	87848595	87848952	358	7	0.884697	0.0558095	-0.828887
3a_PTCL_vs_CD8_Control	F2r	chr13	95615766	95615928	163	4	0.850342	0.0217172	-0.828624
3a_PTCL_vs_CD8_Control	Rtn4ip1	chr10	43934759	43934873	115	4	0.849899	0.0212766	-0.828622
3a_PTCL_vs_CD8_Control	BC049966	chr17	6397352	6397457	106	5	0.839286	0.010989	-0.828297
3a_PTCL_vs_CD8_Control	Dynlt1a	chr17	6397352	6397457	106	5	0.839286	0.010989	-0.828297
3a_PTCL_vs_CD8_Control	Sytl3	chr17	6397352	6397457	106	5	0.839286	0.010989	-0.828297
3a_PTCL_vs_CD8_Control	Gramd3	chr18	56475102	56477132	2031	8	0.943397	0.115198	-0.828199
3a_PTCL_vs_CD8_Control	Pik3r5	chr11	68476645	68476783	139	5	0.903226	0.0754717	-0.827754
3a_PTCL_vs_CD8_Control	Arhgap10	chr8	77280412	77281434	1023	6	0.96301	0.135641	-0.827369
3a_PTCL_vs_CD8_Control	Entpd1	chr19	40661719	40662306	588	4	0.895269	0.0682891	-0.82698
3a_PTCL_vs_CD8_Control	Jakmip1	chr5	37091733	37092228	496	7	0.94509	0.118366	-0.826724
3a_PTCL_vs_CD8_Control	Cox10	chr11	64015751	64017126	1376	7	0.868649	0.0426282	-0.826021
3a_PTCL_vs_CD8_Control	Ccr5	chr9	124125035	124126112	1078	19	0.874792	0.0488629	-0.825929
3a_PTCL_vs_CD8_Control	AK171391	chr9	124125035	124126112	1078	19	0.874792	0.0488629	-0.825929
3a_PTCL_vs_CD8_Control	Gm14005	chr2	128384313	128384574	262	5	0.920994	0.0958851	-0.825109
3a_PTCL_vs_CD8_Control	Prrx1	chr1	163263500	163263690	191	4	0.875648	0.0505618	-0.825086
3a_PTCL_vs_CD8_Control	Ppp3cc	chr14	70285563	70285931	369	5	0.858669	0.0343121	-0.824357
3a_PTCL_vs_CD8_Control	Gne	chr4	44046787	44047057	271	7	0.831958	0.00820022	-0.823758
3a_PTCL_vs_CD8_Control	Ptpn6	chr6	124728157	124729200	1044	4	0.902576	0.0791246	-0.823452
3a_PTCL_vs_CD8_Control	Macf1	chr4	123510502	123511404	903	10	0.927521	0.105915	-0.821606
3a_PTCL_vs_CD8_Control	Ptpn14	chr1	189865618	189865930	313	5	0.880952	0.0599966	-0.820956
3a_PTCL_vs_CD8_Control	Bcl2	chr1	106649609	106649969	361	4	0.862843	0.0420507	-0.820793
3a_PTCL_vs_CD8_Control	St6gal1	chr16	23285580	23286004	425	4	0.933684	0.113876	-0.819808
3a_PTCL_vs_CD8_Control	Cyth1	chr11	118200690	118200955	266	6	0.883654	0.0638536	-0.819801
3a_PTCL_vs_CD8_Control	Dtx1	chr5	120693516	120693778	263	4	0.886048	0.0667279	-0.81932
3a_PTCL_vs_CD8_Control	Cd22	chr7	30876813	30877232	420	4	0.944236	0.125224	-0.819012
3a_PTCL_vs_CD8_Control	Cdk6	chr5	3460021	3460592	572	7	0.847641	0.0287698	-0.818871
3a_PTCL_vs_CD8_Control	Lfng	chr5	140613012	140614378	1367	4	0.908112	0.0894993	-0.818613
3a_PTCL_vs_CD8_Control	Sele	chr1	164053947	164054568	622	18	0.88727	0.0686873	-0.818583
3a_PTCL_vs_CD8_Control	Sh3bp5	chr14	31398586	31400313	1728	6	0.87659	0.0580098	-0.81858
3a_PTCL_vs_CD8_Control	Pfkm	chr15	98100120	98100485	366	12	0.904576	0.0878853	-0.816691
3a_PTCL_vs_CD8_Control	Pura	chr18	36285019	36285345	327	5	0.925986	0.109672	-0.816314
3a_PTCL_vs_CD8_Control	Smad3	chr9	63742777	63743118	342	6	0.864908	0.0492693	-0.815639
3a_PTCL_vs_CD8_Control	Gdpd1	chr11	87070072	87070337	266	4	0.857616	0.043201	-0.814415
3a_PTCL_vs_CD8_Control	Osbpl3	chr6	50427678	50428349	672	14	0.901504	0.0880413	-0.813463
3a_PTCL_vs_CD8_Control	Tmem72	chr6	116705423	116706010	588	4	0.916942	0.105301	-0.811641
3a_PTCL_vs_CD8_Control	Irf1	chr11	53773787	53773946	160	5	0.890909	0.0793651	-0.811544
3a_PTCL_vs_CD8_Control	Ncor2	chr5	125052020	125052979	960	6	0.934303	0.123455	-0.810848
3a_PTCL_vs_CD8_Control	A430093F15Rik	chr19	10755747	10755963	217	8	0.902216	0.0916227	-0.810593
3a_PTCL_vs_CD8_Control	Txnrd1	chr10	82873263	82873535	273	4	0.925116	0.114853	-0.810262
3a_PTCL_vs_CD8_Control	Sarnp	chr10	128848569	128848969	401	7	0.904598	0.0952792	-0.809319
3a_PTCL_vs_CD8_Control	Rcor3	chr1	192102583	192102941	359	8	0.888379	0.0794754	-0.808903
3a_PTCL_vs_CD8_Control	Prkag2	chr5	24889070	24889767	698	8	0.899864	0.090996	-0.808868
3a_PTCL_vs_CD8_Control	Itpr2	chr6	146276844	146277165	322	4	0.927787	0.118995	-0.808792
3a_PTCL_vs_CD8_Control	Ube2e1	chr14	18327342	18327526	185	6	0.86802	0.0594966	-0.808524
3a_PTCL_vs_CD8_Control	Lincpint	chr6	31134358	31135372	1015	9	0.956385	0.148543	-0.807842
3a_PTCL_vs_CD8_Control	Cipc	chr12	86962778	86963234	457	5	0.947865	0.14026	-0.807604
3a_PTCL_vs_CD8_Control	Tec	chr5	72808654	72809207	554	4	0.95461	0.147382	-0.807228
3a_PTCL_vs_CD8_Control	Bmpr1a	chr14	34432040	34432158	119	5	0.919774	0.112604	-0.807171
3a_PTCL_vs_CD8_Control	Kcnab2	chr4	152445219	152445398	180	8	0.816986	0.0103761	-0.806609
3a_PTCL_vs_CD8_Control	Cdk2ap1	chr5	124345425	124346872	1448	5	0.965245	0.159033	-0.806213
3a_PTCL_vs_CD8_Control	Gramd3	chr18	56448245	56448649	405	5	0.868397	0.0624927	-0.805904
3a_PTCL_vs_CD8_Control	AW112010	chr19	11048885	11049402	518	4	0.886905	0.0816466	-0.805258
3a_PTCL_vs_CD8_Control	Eif4e	chr3	138531417	138531628	212	4	0.823834	0.0187793	-0.805055
3a_PTCL_vs_CD8_Control	G0s2	chr1	193272195	193272909	715	4	0.882784	0.0780367	-0.804748
3a_PTCL_vs_CD8_Control	Lamb3	chr1	193272195	193272909	715	4	0.882784	0.0780367	-0.804748
3a_PTCL_vs_CD8_Control	Bach2	chr4	32337653	32337843	191	8	0.844203	0.0403587	-0.803844
3a_PTCL_vs_CD8_Control	Usp20	chr2	30995325	30995875	551	6	0.822259	0.0186473	-0.803611
3a_PTCL_vs_CD8_Control	Tbc1d22b	chr17	29551733	29552075	343	6	0.833509	0.0307177	-0.802792
3a_PTCL_vs_CD8_Control	St6gal1	chr16	23271035	23271862	828	4	0.844067	0.0412817	-0.802786
3a_PTCL_vs_CD8_Control	Ankrd11	chr8	123029292	123030074	783	7	0.866604	0.0642599	-0.802344
3a_PTCL_vs_CD8_Control	Ccdc146	chr5	21298254	21298421	168	6	0.954545	0.153614	-0.800931
3a_PTCL_vs_CD8_Control	Ttc39b	chr4	83301337	83301710	374	7	0.885634	0.0849425	-0.800691
3a_PTCL_vs_CD8_Control	Man1a	chr10	54038540	54039104	565	12	0.828411	0.0284674	-0.799944
3a_PTCL_vs_CD8_Control	Ccdc186	chr19	56799943	56800245	303	7	0.936834	0.136899	-0.799935
3a_PTCL_vs_CD8_Control	Ppp6r3	chr19	3533245	3533589	345	11	0.905929	0.106613	-0.799316
3a_PTCL_vs_CD8_Control	Ncoa3	chr2	166044257	166044393	137	4	0.979798	0.181208	-0.79859
3a_PTCL_vs_CD8_Control	Phc3	chr3	30929819	30930155	337	4	0.825918	0.027485	-0.798433
3a_PTCL_vs_CD8_Control	Nav2	chr7	49093981	49094316	336	4	0.883926	0.0858666	-0.79806
3a_PTCL_vs_CD8_Control	Epsti1	chr14	77905769	77906215	447	10	0.852285	0.0544472	-0.797837
3a_PTCL_vs_CD8_Control	AK030289	chr14	77905769	77906215	447	10	0.852285	0.0544472	-0.797837
3a_PTCL_vs_CD8_Control	Uvrag	chr7	98992388	98993059	672	9	0.95845	0.161574	-0.796876
3a_PTCL_vs_CD8_Control	Ppp2cb	chr8	33604128	33604259	132	5	0.820513	0.023644	-0.796869
3a_PTCL_vs_CD8_Control	Ugcg	chr4	59200092	59200496	405	5	0.852822	0.0560945	-0.796727
3a_PTCL_vs_CD8_Control	Ankfy1	chr11	72741798	72742176	379	5	0.842956	0.0462937	-0.796662
3a_PTCL_vs_CD8_Control	Fyn	chr10	39397546	39397828	283	5	0.910672	0.11451	-0.796162
3a_PTCL_vs_CD8_Control	Mef2a	chr7	67361494	67361925	432	5	0.902584	0.106427	-0.796156
3a_PTCL_vs_CD8_Control	Acap2	chr16	31149061	31149238	178	5	0.891304	0.0952381	-0.796066
3a_PTCL_vs_CD8_Control	Cysltr2	chr14	73047120	73048098	979	4	0.856425	0.0609223	-0.795503
3a_PTCL_vs_CD8_Control	Tbc1d14	chr5	36579950	36580106	157	11	0.860616	0.0652174	-0.795399
3a_PTCL_vs_CD8_Control	Zdhhc18	chr4	133630877	133631100	224	7	0.861357	0.0661157	-0.795241
3a_PTCL_vs_CD8_Control	Arhgap26	chr18	39139520	39140409	890	6	0.855484	0.0610656	-0.794419
3a_PTCL_vs_CD8_Control	AK036749	chr14	27239580	27240236	657	7	0.905114	0.110792	-0.794322
3a_PTCL_vs_CD8_Control	Arhgef3	chr14	27239580	27240236	657	7	0.905114	0.110792	-0.794322
3a_PTCL_vs_CD8_Control	Mpp6	chr6	50115414	50115551	138	5	0.875776	0.0825688	-0.793208
3a_PTCL_vs_CD8_Control	B4galt1	chr4	40829561	40830570	1010	17	0.846736	0.054256	-0.79248
3a_PTCL_vs_CD8_Control	Clec16a	chr16	10740460	10740745	286	9	0.97303	0.180762	-0.792269
3a_PTCL_vs_CD8_Control	BC004004	chr17	29297387	29297671	285	6	0.814332	0.0227484	-0.791584
3a_PTCL_vs_CD8_Control	Pde2a	chr7	101464254	101465435	1182	10	0.807295	0.0158995	-0.791396
3a_PTCL_vs_CD8_Control	Kcnk5	chr14	20174295	20176006	1712	23	0.832347	0.0411775	-0.791169
3a_PTCL_vs_CD8_Control	Fam214a	chr9	74958409	74959332	924	7	0.940301	0.14942	-0.79088
3a_PTCL_vs_CD8_Control	Prrx1	chr1	163268204	163268307	104	4	0.825112	0.0343137	-0.790798
3a_PTCL_vs_CD8_Control	Mbnl2	chr14	120316967	120317529	563	11	0.915455	0.125224	-0.790231
3a_PTCL_vs_CD8_Control	Txndc5	chr13	38510207	38516327	6121	33	0.898317	0.10821	-0.790107
3a_PTCL_vs_CD8_Control	Ms4a4b	chr19	11459863	11461444	1582	5	0.904251	0.114362	-0.789889
3a_PTCL_vs_CD8_Control	Ppard	chr17	28267582	28267682	101	4	0.807018	0.0175439	-0.789474
3a_PTCL_vs_CD8_Control	Mir5098	chr17	28267582	28267682	101	4	0.807018	0.0175439	-0.789474
3a_PTCL_vs_CD8_Control	Sppl2a	chr2	126914270	126914721	452	7	0.900648	0.111265	-0.789383
3a_PTCL_vs_CD8_Control	Lincpint	chr6	31146523	31146786	264	8	0.942458	0.153392	-0.789066
3a_PTCL_vs_CD8_Control	Kif5c	chr2	49632547	49632753	207	6	0.906977	0.118156	-0.788821
3a_PTCL_vs_CD8_Control	N4bp1	chr8	86847272	86847573	302	4	0.882945	0.0941629	-0.788782
3a_PTCL_vs_CD8_Control	Clip1	chr5	123579947	123580659	713	7	0.92057	0.131988	-0.788582
3a_PTCL_vs_CD8_Control	Foxp1	chr6	99303687	99303914	228	5	0.857143	0.0689655	-0.788177
3a_PTCL_vs_CD8_Control	Gtf2i	chr5	134293432	134293829	398	8	0.903254	0.115858	-0.787396
3a_PTCL_vs_CD8_Control	AK088542	chr9	56422636	56422745	110	4	0.804878	0.0179372	-0.786941
3a_PTCL_vs_CD8_Control	Hmg20a	chr9	56422636	56422745	110	4	0.804878	0.0179372	-0.786941
3a_PTCL_vs_CD8_Control	Wipf3	chr6	54452297	54453912	1616	20	0.877381	0.0905552	-0.786826
3a_PTCL_vs_CD8_Control	Chd7	chr4	8746742	8747025	284	7	0.889862	0.103282	-0.78658
3a_PTCL_vs_CD8_Control	Nmnat2	chr1	153081609	153082191	583	5	0.887895	0.101484	-0.786411
3a_PTCL_vs_CD8_Control	Gtf2h4	chr17	35669969	35671723	1755	4	0.849342	0.0632435	-0.786098
3a_PTCL_vs_CD8_Control	Osbpl3	chr6	50386425	50387306	882	12	0.877959	0.0919793	-0.785979
3a_PTCL_vs_CD8_Control	Serac1	chr17	6060166	6060613	448	6	0.969317	0.183575	-0.785743
3a_PTCL_vs_CD8_Control	Ppp2r2d	chr7	138876989	138877200	212	6	0.873415	0.0877048	-0.78571
3a_PTCL_vs_CD8_Control	Ptk2b	chr14	66251033	66251749	717	16	0.850465	0.0648581	-0.785607
3a_PTCL_vs_CD8_Control	Arsb	chr13	93772980	93773486	507	10	0.842496	0.0581106	-0.784385
3a_PTCL_vs_CD8_Control	Cbl	chr9	44180572	44181066	495	5	0.855111	0.0710703	-0.784041
3a_PTCL_vs_CD8_Control	Clip1	chr5	123584439	123585389	951	18	0.885099	0.101425	-0.783674
3a_PTCL_vs_CD8_Control	Gramd3	chr18	56464164	56464284	121	4	0.813239	0.0295983	-0.78364
3a_PTCL_vs_CD8_Control	Zfhx2	chr14	55086493	55087351	859	5	0.945243	0.161779	-0.783463
3a_PTCL_vs_CD8_Control	Thtpa	chr14	55086493	55087351	859	5	0.945243	0.161779	-0.783463
3a_PTCL_vs_CD8_Control	Atrnl1	chr19	57988256	57989083	828	18	0.88365	0.100491	-0.783158
3a_PTCL_vs_CD8_Control	Rhoc	chr3	104792949	104793285	337	9	0.837479	0.0543341	-0.783145
3a_PTCL_vs_CD8_Control	Dcbld2	chr16	58465790	58466226	437	10	0.87139	0.0888472	-0.782543
3a_PTCL_vs_CD8_Control	Zbtb20	chr16	43725580	43725949	370	24	0.811382	0.0294151	-0.781967
3a_PTCL_vs_CD8_Control	Cyp2c39	chr19	39512295	39512605	311	4	0.884027	0.10213	-0.781897
3a_PTCL_vs_CD8_Control	Il2rb	chr15	78484714	78492553	7840	26	0.849349	0.0681976	-0.781152
3a_PTCL_vs_CD8_Control	Lingo2	chr4	36732328	36732876	549	4	0.876514	0.0969064	-0.779607
3a_PTCL_vs_CD8_Control	Snx29	chr16	11633241	11633408	168	5	0.89	0.110465	-0.779535
3a_PTCL_vs_CD8_Control	1700025G04Rik	chr1	152025145	152025251	107	5	0.879453	0.0999491	-0.779504
3a_PTCL_vs_CD8_Control	Lincpint	chr6	31207252	31208454	1203	22	0.89287	0.113769	-0.779101
3a_PTCL_vs_CD8_Control	Lgi4	chr7	31065582	31065862	281	5	0.788554	0.00968748	-0.778867
3a_PTCL_vs_CD8_Control	Nhsl2	chrX	102029918	102030924	1007	5	0.847701	0.0689143	-0.778787
3a_PTCL_vs_CD8_Control	Ube2h	chr6	30229584	30230629	1046	5	0.861303	0.0831063	-0.778196
3a_PTCL_vs_CD8_Control	Txk	chr5	72735237	72736320	1084	10	0.898972	0.120879	-0.778093
3a_PTCL_vs_CD8_Control	Dcp1b	chr6	119217296	119217406	111	4	0.871622	0.0935961	-0.778026
3a_PTCL_vs_CD8_Control	Gramd3	chr18	56452850	56453461	612	10	0.965157	0.187589	-0.777569
3a_PTCL_vs_CD8_Control	Gramd3	chr18	56444661	56446762	2102	36	0.893984	0.116473	-0.777511
3a_PTCL_vs_CD8_Control	Tns4	chr11	99075167	99075542	376	7	0.883508	0.106122	-0.777386
3a_PTCL_vs_CD8_Control	Ranbp10	chr8	105798857	105799289	433	6	0.930101	0.153136	-0.776964
3a_PTCL_vs_CD8_Control	Fam69a	chr5	107972464	107973095	632	9	0.894404	0.117853	-0.776551
3a_PTCL_vs_CD8_Control	Thada	chr17	84243036	84243752	717	9	0.934554	0.159091	-0.775463
3a_PTCL_vs_CD8_Control	Fam49a	chr12	12272796	12273247	452	5	0.959386	0.184325	-0.77506
3a_PTCL_vs_CD8_Control	Foxo1	chr3	52296650	52297955	1306	14	0.802072	0.0272629	-0.77481
3a_PTCL_vs_CD8_Control	Prkch	chr12	73614645	73615569	925	10	0.829348	0.0545492	-0.774799
3a_PTCL_vs_CD8_Control	Elovl6	chr3	129590367	129591369	1003	14	0.849277	0.0746305	-0.774647
3a_PTCL_vs_CD8_Control	AK039053	chr9	118169829	118170350	522	4	0.882493	0.107859	-0.774635
3a_PTCL_vs_CD8_Control	Wipf1	chr2	73445570	73446118	549	4	0.934783	0.160424	-0.774358
3a_PTCL_vs_CD8_Control	Hoxa3	chr6	52177033	52177194	162	6	0.859589	0.0853081	-0.774281
3a_PTCL_vs_CD8_Control	AK039882	chr6	52177033	52177194	162	6	0.859589	0.0853081	-0.774281
3a_PTCL_vs_CD8_Control	Hoxaas3	chr6	52177033	52177194	162	6	0.859589	0.0853081	-0.774281
3a_PTCL_vs_CD8_Control	Meis2	chr2	116012235	116013206	972	5	0.881938	0.108	-0.773938
3a_PTCL_vs_CD8_Control	Ubac2	chr14	121890502	121890675	174	6	0.93578	0.161922	-0.773858
3a_PTCL_vs_CD8_Control	Trak2	chr1	58911302	58911485	184	5	0.823009	0.0491803	-0.773829
3a_PTCL_vs_CD8_Control	Igf1r	chr7	68207890	68208305	416	9	0.907917	0.134594	-0.773322
3a_PTCL_vs_CD8_Control	Tspan9	chr6	127990818	127991297	480	8	0.836517	0.0635001	-0.773017
3a_PTCL_vs_CD8_Control	Galnt2	chr8	124240337	124240605	269	4	0.946258	0.173507	-0.77275
3a_PTCL_vs_CD8_Control	Prkch	chr12	73682490	73682746	257	5	0.883659	0.111075	-0.772584
3a_PTCL_vs_CD8_Control	Osbpl3	chr6	50389582	50390064	483	5	0.863773	0.0913213	-0.772452
3a_PTCL_vs_CD8_Control	Tec	chr5	72756826	72757718	893	7	0.806419	0.0340644	-0.772354
3a_PTCL_vs_CD8_Control	Nfatc1	chr18	80698562	80699510	949	8	0.801259	0.0289112	-0.772348
3a_PTCL_vs_CD8_Control	Ankrd11	chr8	122954982	122955188	207	7	0.844828	0.0725389	-0.772289
3a_PTCL_vs_CD8_Control	Arrb2	chr11	70438834	70439312	479	7	0.840523	0.0690607	-0.771462
3a_PTCL_vs_CD8_Control	Prpsap1	chr11	116478027	116479469	1443	27	0.905505	0.134056	-0.771449
3a_PTCL_vs_CD8_Control	Ntrk3	chr7	78513818	78514145	328	7	0.939424	0.167998	-0.771426
3a_PTCL_vs_CD8_Control	Tnrc18	chr5	142746859	142747053	195	9	0.860871	0.0898294	-0.771042
3a_PTCL_vs_CD8_Control	Pfkp	chr13	6636315	6636998	684	8	0.865806	0.0949514	-0.770854
3a_PTCL_vs_CD8_Control	Ubr5	chr15	37999850	37999987	138	6	0.802115	0.0322086	-0.769906
3a_PTCL_vs_CD8_Control	Itga2	chr13	114908093	114908334	242	4	0.862909	0.0932868	-0.769622
3a_PTCL_vs_CD8_Control	Nfatc2	chr2	168594846	168595276	431	4	0.953576	0.184025	-0.769551
3a_PTCL_vs_CD8_Control	Cuedc1	chr11	88103404	88103621	218	8	0.942058	0.172524	-0.769534
3a_PTCL_vs_CD8_Control	Zfp512	chr5	31454076	31455179	1104	19	0.898471	0.129076	-0.769395
3a_PTCL_vs_CD8_Control	Plek	chr11	16987680	16989881	2202	14	0.87324	0.10387	-0.769371
3a_PTCL_vs_CD8_Control	Cyth3	chr5	143699904	143700257	354	8	0.817582	0.0482269	-0.769356
3a_PTCL_vs_CD8_Control	Ube2b	chr11	51986011	51986293	283	6	0.855994	0.0866487	-0.769345
3a_PTCL_vs_CD8_Control	Nck2	chr1	43477245	43477399	155	4	0.826288	0.0570685	-0.769219
3a_PTCL_vs_CD8_Control	Rasal1	chr5	120663352	120663706	355	5	0.900294	0.131128	-0.769166
3a_PTCL_vs_CD8_Control	Slc2a3	chr6	122740838	122740947	110	4	0.854561	0.0854588	-0.769103
3a_PTCL_vs_CD8_Control	Nek7	chr1	138588424	138589065	642	8	0.828238	0.0602068	-0.768031
3a_PTCL_vs_CD8_Control	Lgi4	chr7	31062450	31062689	240	4	0.886905	0.118902	-0.768002
3a_PTCL_vs_CD8_Control	Nol10	chr12	17402304	17402456	153	4	0.926357	0.15847	-0.767887
3a_PTCL_vs_CD8_Control	Sugct	chr13	17665410	17665625	216	4	0.938931	0.171053	-0.767879
3a_PTCL_vs_CD8_Control	BC023719	chr17	36112785	36114959	2175	4	0.865402	0.0980852	-0.767317
3a_PTCL_vs_CD8_Control	H2-T9	chr17	36112785	36114959	2175	4	0.865402	0.0980852	-0.767317
3a_PTCL_vs_CD8_Control	Mgll	chr6	88769252	88769540	289	5	0.805617	0.038327	-0.76729
3a_PTCL_vs_CD8_Control	Add3	chr19	53144259	53144596	338	6	0.893791	0.126992	-0.766799
3a_PTCL_vs_CD8_Control	Frem2	chr3	53562980	53563307	328	4	0.87912	0.112449	-0.766671
3a_PTCL_vs_CD8_Control	Sgk1	chr10	21997629	21998284	656	5	0.830482	0.0641534	-0.766329
3a_PTCL_vs_CD8_Control	Bcl2	chr1	106687162	106687560	399	7	0.859118	0.0928122	-0.766306
3a_PTCL_vs_CD8_Control	Zfp91Cntf	chr19	12770524	12771650	1127	8	0.872428	0.106315	-0.766113
3a_PTCL_vs_CD8_Control	Zfp91	chr19	12770524	12771650	1127	8	0.872428	0.106315	-0.766113
3a_PTCL_vs_CD8_Control	Coro2a	chr4	46566848	46567994	1147	9	0.887791	0.121682	-0.766109
3a_PTCL_vs_CD8_Control	Mxi1	chr19	53341587	53341879	293	8	0.846881	0.0807906	-0.766091
3a_PTCL_vs_CD8_Control	Manea	chr4	26338807	26338933	127	5	0.833333	0.0674157	-0.765918
3a_PTCL_vs_CD8_Control	2810006K23Rik	chr5	124338272	124340015	1744	14	0.887642	0.121732	-0.76591
3a_PTCL_vs_CD8_Control	Adam19	chr11	46088182	46088561	380	5	0.88879	0.123519	-0.76527
3a_PTCL_vs_CD8_Control	Agpat9	chr5	100848130	100848341	212	9	0.889246	0.124011	-0.765235
3a_PTCL_vs_CD8_Control	Acox1	chr11	116187492	116188029	538	8	0.936763	0.171689	-0.765074
3a_PTCL_vs_CD8_Control	Eomes	chr9	118482946	118485918	2973	56	0.85368	0.0886072	-0.765073
3a_PTCL_vs_CD8_Control	Lrrc28	chr7	67529805	67533604	3800	35	0.888144	0.12308	-0.765064
3a_PTCL_vs_CD8_Control	Jak1	chr4	101189835	101190693	859	16	0.929074	0.164073	-0.765002
3a_PTCL_vs_CD8_Control	Zbtb20	chr16	43706268	43706688	421	8	0.903467	0.138702	-0.764765
3a_PTCL_vs_CD8_Control	Cdk6	chr5	3458928	3459502	575	7	0.847678	0.0831856	-0.764492
3a_PTCL_vs_CD8_Control	P3h4	chr11	100412578	100412701	124	5	0.953125	0.188679	-0.764446
3a_PTCL_vs_CD8_Control	C030018K13Rik	chr5	64477717	64478261	545	5	0.8198	0.0556525	-0.764147
3a_PTCL_vs_CD8_Control	Sarnp	chr10	128864057	128864628	572	7	0.9111	0.147258	-0.763842
3a_PTCL_vs_CD8_Control	Fyn	chr10	39496828	39498718	1891	6	0.869051	0.105248	-0.763803
3a_PTCL_vs_CD8_Control	Dnmt3a	chr12	3825713	3826583	871	16	0.895747	0.132061	-0.763686
3a_PTCL_vs_CD8_Control	Arid1a	chr4	133679041	133680325	1285	15	0.816973	0.0534762	-0.763497
3a_PTCL_vs_CD8_Control	St6galnac5	chr3	152956640	152956773	134	6	0.916657	0.153785	-0.762872
3a_PTCL_vs_CD8_Control	Nck2	chr1	43545729	43545976	248	8	0.866242	0.103387	-0.762855
3a_PTCL_vs_CD8_Control	1700025G04Rik	chr1	152046085	152046261	177	5	0.837838	0.075	-0.762838
3a_PTCL_vs_CD8_Control	1700025G04Rik	chr1	151947717	151947871	155	4	0.815275	0.0528017	-0.762474
3a_PTCL_vs_CD8_Control	Iqsec1	chr6	90745292	90747101	1810	5	0.896502	0.134341	-0.762162
3a_PTCL_vs_CD8_Control	Mapkap1	chr2	34450921	34451180	260	5	0.874464	0.112305	-0.762158
3a_PTCL_vs_CD8_Control	Nmnat2	chr1	153086514	153087067	554	7	0.841338	0.0792618	-0.762076
3a_PTCL_vs_CD8_Control	Hmg20a	chr9	56461471	56461635	165	4	0.78071	0.018813	-0.761897
3a_PTCL_vs_CD8_Control	Entpd1	chr19	40669337	40669476	140	5	0.781818	0.0205479	-0.76127
3a_PTCL_vs_CD8_Control	AK082182	chr3	95279596	95279993	398	6	0.862651	0.101388	-0.761263
3a_PTCL_vs_CD8_Control	Prune	chr3	95279596	95279993	398	6	0.862651	0.101388	-0.761263
3a_PTCL_vs_CD8_Control	Fam53b	chr7	132794551	132794841	291	11	0.841145	0.0800673	-0.761078
3a_PTCL_vs_CD8_Control	I830012O16Rik	chr19	34609409	34610417	1009	5	0.774381	0.0135061	-0.760875
3a_PTCL_vs_CD8_Control	Gm14446	chr19	34609409	34610417	1009	5	0.774381	0.0135061	-0.760875
3a_PTCL_vs_CD8_Control	Sgk1	chr10	21978440	21985154	6715	59	0.855323	0.094475	-0.760848
3a_PTCL_vs_CD8_Control	Plekhm3	chr1	64945609	64946230	622	9	0.955393	0.194918	-0.760475
3a_PTCL_vs_CD8_Control	Rln3	chr8	84043766	84044171	406	7	0.876232	0.115835	-0.760397
3a_PTCL_vs_CD8_Control	Ubash3b	chr9	41053538	41053771	234	4	0.866817	0.106538	-0.76028
3a_PTCL_vs_CD8_Control	Tspan5	chr3	138893796	138894011	216	6	0.787115	0.027027	-0.760088
3a_PTCL_vs_CD8_Control	Pld3	chr7	27547253	27547467	215	13	0.809793	0.0500759	-0.759717
3a_PTCL_vs_CD8_Control	Aim1	chr10	43997691	43997888	198	7	0.881356	0.122093	-0.759263
3a_PTCL_vs_CD8_Control	Ttc7b	chr12	100517066	100517266	201	4	0.976879	0.218045	-0.758834
3a_PTCL_vs_CD8_Control	Grik1	chr16	88143531	88143703	173	5	0.890625	0.131868	-0.758757
3a_PTCL_vs_CD8_Control	Gosr1	chr11	76748756	76749242	487	12	0.842411	0.0836929	-0.758718
3a_PTCL_vs_CD8_Control	Snx29	chr16	11424255	11426434	2180	11	0.917261	0.158919	-0.758342
3a_PTCL_vs_CD8_Control	Lrrk1	chr7	66384864	66385781	918	10	0.781281	0.0229999	-0.758281
3a_PTCL_vs_CD8_Control	Katnb1	chr8	95083488	95084315	828	7	0.850257	0.0921645	-0.758093
3a_PTCL_vs_CD8_Control	Ubac2	chr14	122000245	122000458	214	7	0.78626	0.0286396	-0.75762
3a_PTCL_vs_CD8_Control	Foxn2	chr17	88443915	88445227	1313	16	0.85323	0.0960682	-0.757162
3a_PTCL_vs_CD8_Control	Tpst2	chr5	112289051	112291168	2118	9	0.838771	0.0818218	-0.756949
3a_PTCL_vs_CD8_Control	Itgae	chr11	73132189	73136102	3914	27	0.902647	0.145849	-0.756798
3a_PTCL_vs_CD8_Control	Gsg2	chr11	73132189	73136102	3914	27	0.902647	0.145849	-0.756798
3a_PTCL_vs_CD8_Control	Tec	chr5	72758506	72759338	833	5	0.893382	0.136586	-0.756796
3a_PTCL_vs_CD8_Control	Pde2a	chr7	101468993	101469257	265	6	0.938647	0.182118	-0.756529
3a_PTCL_vs_CD8_Control	Ppp1r16b	chr2	158699640	158699741	102	5	0.939759	0.183486	-0.756273
3a_PTCL_vs_CD8_Control	Tnfsf8	chr4	63856534	63857173	640	11	0.910228	0.154083	-0.756145
3a_PTCL_vs_CD8_Control	Hsdl2	chr4	59589809	59590050	242	5	0.85	0.0940171	-0.755983
3a_PTCL_vs_CD8_Control	4833419F23Rik	chr18	4361998	4363030	1033	5	0.794802	0.0389387	-0.755864
3a_PTCL_vs_CD8_Control	Tmem150c	chr5	100084418	100084569	152	5	0.789474	0.0337079	-0.755766
3a_PTCL_vs_CD8_Control	Tmem150cos	chr5	100084418	100084569	152	5	0.789474	0.0337079	-0.755766
3a_PTCL_vs_CD8_Control	Atp8b4	chr2	126489429	126490182	754	6	0.798446	0.0428353	-0.755611
3a_PTCL_vs_CD8_Control	2010012O05Rik	chr19	46698789	46701285	2497	18	0.876569	0.12106	-0.755509
3a_PTCL_vs_CD8_Control	Xxylt1	chr16	30975923	30976493	571	8	0.865089	0.109768	-0.755322
3a_PTCL_vs_CD8_Control	Ceacam20	chr7	19972290	19972674	385	6	0.883964	0.128788	-0.755177
3a_PTCL_vs_CD8_Control	Racgap1	chr15	99647270	99647643	374	10	0.899783	0.145024	-0.754759
3a_PTCL_vs_CD8_Control	Nbr1	chr11	101579749	101580206	458	5	0.79165	0.037205	-0.754445
3a_PTCL_vs_CD8_Control	Sart3	chr5	113756144	113756676	533	8	0.786584	0.0321412	-0.754443
3a_PTCL_vs_CD8_Control	Rerg	chr6	137106806	137107544	739	4	0.799698	0.045541	-0.754157
3a_PTCL_vs_CD8_Control	Col15a1	chr4	47304944	47305508	565	10	0.889463	0.135534	-0.75393
3a_PTCL_vs_CD8_Control	Gsap	chr5	21249304	21249982	679	6	0.897574	0.143652	-0.753922
3a_PTCL_vs_CD8_Control	Rnps1	chr17	24417183	24417575	393	7	0.84557	0.0917778	-0.753792
3a_PTCL_vs_CD8_Control	1700025G04Rik	chr1	151972806	151972981	176	5	0.920455	0.166667	-0.753788
3a_PTCL_vs_CD8_Control	Vmn2r81	chr10	79272177	79272947	771	4	0.901574	0.147833	-0.753741
3a_PTCL_vs_CD8_Control	AK029599	chr10	19503099	19503204	106	4	0.83237	0.0786517	-0.753718
3a_PTCL_vs_CD8_Control	Ube2g2	chr10	77629069	77631056	1988	8	0.839435	0.0858397	-0.753596
3a_PTCL_vs_CD8_Control	1700028K03Rik	chr5	107528581	107529496	916	12	0.824392	0.0709006	-0.753491
3a_PTCL_vs_CD8_Control	Ikzf3	chr11	98468325	98469041	717	4	0.779485	0.0260534	-0.753432
3a_PTCL_vs_CD8_Control	Ahnak	chr19	8994662	8996048	1387	10	0.910207	0.156862	-0.753345
3a_PTCL_vs_CD8_Control	Nol10	chr12	17398520	17399152	633	6	0.851682	0.0983836	-0.753299
3a_PTCL_vs_CD8_Control	Pbx3	chr2	34198658	34198974	317	4	0.924831	0.171676	-0.753154
3a_PTCL_vs_CD8_Control	Runx1	chr16	92807631	92808398	768	4	0.853709	0.100712	-0.752997
3a_PTCL_vs_CD8_Control	Bcas3	chr11	85432795	85432963	169	7	0.915567	0.16263	-0.752938
3a_PTCL_vs_CD8_Control	Auh	chr13	52905126	52905271	146	4	0.763158	0.0104439	-0.752714
3a_PTCL_vs_CD8_Control	Ap1b1	chr11	5005928	5006144	217	5	0.920354	0.167785	-0.752569
3a_PTCL_vs_CD8_Control	Chd7	chr4	8803935	8804048	114	5	0.839912	0.0874222	-0.75249
3a_PTCL_vs_CD8_Control	Sae1	chr7	16362403	16362510	108	5	0.865672	0.113636	-0.752035
3a_PTCL_vs_CD8_Control	Smad3	chr9	63733762	63737263	3502	17	0.809889	0.0579563	-0.751933
3a_PTCL_vs_CD8_Control	Pskh1	chr8	105901537	105901659	123	4	0.962757	0.21099	-0.751767
3a_PTCL_vs_CD8_Control	Ccdc88c	chr12	101011508	101014213	2706	11	0.830064	0.0785344	-0.75153
3a_PTCL_vs_CD8_Control	AK079713	chr12	101011508	101014213	2706	11	0.830064	0.0785344	-0.75153
3a_PTCL_vs_CD8_Control	Crybg3	chr16	59504723	59505251	529	6	0.841177	0.0904128	-0.750764
3a_PTCL_vs_CD8_Control	Garnl3	chr2	33036975	33037317	343	4	0.905488	0.154842	-0.750646
3a_PTCL_vs_CD8_Control	Cmc1	chr9	118103636	118104339	704	11	0.931464	0.180825	-0.750639
3a_PTCL_vs_CD8_Control	Ikzf1	chr11	11748355	11748531	177	8	0.884768	0.134176	-0.750591
3a_PTCL_vs_CD8_Control	Lincpint	chr6	31114017	31114392	376	9	0.82748	0.0772163	-0.750264
3a_PTCL_vs_CD8_Control	Sgk1	chr10	21988264	21989163	900	5	0.837086	0.0868242	-0.750262
3a_PTCL_vs_CD8_Control	Tbx21	chr11	97108358	97113444	5087	44	0.825667	0.0755103	-0.750157
3a_PTCL_vs_CD8_Control	Pls1	chr9	95844157	95844483	327	8	0.787193	0.0370986	-0.750094
3a_PTCL_vs_CD8_Control	Hmbox1	chr14	64875681	64878961	3281	8	0.821156	0.0714402	-0.749716
3a_PTCL_vs_CD8_Control	Amica1	chr9	45082515	45082749	235	6	0.874315	0.124617	-0.749699
3a_PTCL_vs_CD8_Control	Fyco1	chr9	123813536	123817070	3535	5	0.813411	0.0637553	-0.749656
3a_PTCL_vs_CD8_Control	Hltf	chr3	20104127	20104545	419	10	0.824801	0.0751875	-0.749614
3a_PTCL_vs_CD8_Control	Dlg5	chr14	24212042	24213136	1095	13	0.79524	0.0456281	-0.749611
3a_PTCL_vs_CD8_Control	Mmp11	chr10	75926052	75926358	307	5	0.944134	0.194615	-0.749518
3a_PTCL_vs_CD8_Control	Pls1	chr9	95833899	95834373	475	6	0.799199	0.0497014	-0.749497
3a_PTCL_vs_CD8_Control	Ctsw	chr19	5465455	5466765	1311	5	0.919199	0.170139	-0.74906
3a_PTCL_vs_CD8_Control	Jak1	chr4	101171581	101172669	1089	10	0.892186	0.143162	-0.749024
3a_PTCL_vs_CD8_Control	Myh9	chr15	77809509	77811252	1744	5	0.885088	0.13621	-0.748879
3a_PTCL_vs_CD8_Control	Rps6kb1	chr11	86539466	86540215	750	6	0.841001	0.0921871	-0.748814
3a_PTCL_vs_CD8_Control	Stat4	chr1	52034620	52035016	397	12	0.827331	0.0786253	-0.748705
3a_PTCL_vs_CD8_Control	Gramd3	chr18	56465349	56467074	1726	21	0.832807	0.0841717	-0.748635
3a_PTCL_vs_CD8_Control	Ermp1	chr19	29611120	29611499	380	11	0.931125	0.182821	-0.748304
3a_PTCL_vs_CD8_Control	Tacc1	chr8	25237143	25237474	332	8	0.868092	0.119793	-0.748299
3a_PTCL_vs_CD8_Control	Crk	chr11	75688865	75689137	273	7	0.890886	0.142693	-0.748193
3a_PTCL_vs_CD8_Control	Klre1	chr6	129578486	129582128	3643	25	0.837548	0.0894187	-0.748129
3a_PTCL_vs_CD8_Control	Tiam1	chr16	89944284	89944626	343	4	0.971629	0.22362	-0.74801
3a_PTCL_vs_CD8_Control	Gm15787	chr5	110170635	110171062	428	4	0.934305	0.186412	-0.747893
3a_PTCL_vs_CD8_Control	Chfr	chr5	110170635	110171062	428	4	0.934305	0.186412	-0.747893
3a_PTCL_vs_CD8_Control	Per3	chr4	151028697	151029029	333	11	0.873822	0.125938	-0.747884
3a_PTCL_vs_CD8_Control	Ncoa1	chr12	4436912	4437104	193	6	0.91216	0.164492	-0.747668
3a_PTCL_vs_CD8_Control	Klrb1c	chr6	128792995	128794028	1034	6	0.916303	0.168787	-0.747516
3a_PTCL_vs_CD8_Control	Prmt3	chr7	49812081	49812559	479	5	0.846715	0.099435	-0.74728
3a_PTCL_vs_CD8_Control	Ascc1	chr10	60038392	60038723	332	10	0.87754	0.130382	-0.747159
3a_PTCL_vs_CD8_Control	Tbx21	chr11	97103912	97107573	3662	40	0.834498	0.0873922	-0.747106
3a_PTCL_vs_CD8_Control	Nfe2l2	chr2	75686435	75687024	590	4	0.92299	0.17589	-0.7471
3a_PTCL_vs_CD8_Control	Bcl2	chr1	106560993	106561448	456	7	0.855022	0.108214	-0.746808
3a_PTCL_vs_CD8_Control	AK085305	chr1	106560993	106561448	456	7	0.855022	0.108214	-0.746808
3a_PTCL_vs_CD8_Control	Tspan3	chr9	56144466	56144880	415	7	0.868313	0.121567	-0.746746
3a_PTCL_vs_CD8_Control	H2-T24	chr17	36014677	36016395	1719	4	0.896745	0.150247	-0.746498
3a_PTCL_vs_CD8_Control	A930015D03Rik	chr17	36014677	36016395	1719	4	0.896745	0.150247	-0.746498
3a_PTCL_vs_CD8_Control	Tec	chr5	72827045	72827217	173	6	0.767176	0.0209059	-0.74627
3a_PTCL_vs_CD8_Control	Pdzd8	chr19	59310071	59311367	1297	11	0.906528	0.160355	-0.746173
3a_PTCL_vs_CD8_Control	1110037F02Rik	chr4	11518843	11519016	174	5	0.757143	0.010989	-0.746154
3a_PTCL_vs_CD8_Control	Chsy1	chr7	66139207	66140376	1170	5	0.848859	0.102757	-0.746102
3a_PTCL_vs_CD8_Control	Fryl	chr5	73195109	73195693	585	6	0.940729	0.194717	-0.746012
3a_PTCL_vs_CD8_Control	Ahnak	chr19	9030301	9030831	531	4	0.913015	0.167113	-0.745901
3a_PTCL_vs_CD8_Control	Fmnl3	chr15	99334246	99334550	305	5	0.833256	0.0876392	-0.745617
3a_PTCL_vs_CD8_Control	Col13a1	chr10	61936262	61936565	304	4	0.833624	0.0880926	-0.745532
3a_PTCL_vs_CD8_Control	Cblb	chr16	52033237	52034394	1158	4	0.922159	0.176635	-0.745525
3a_PTCL_vs_CD8_Control	Ptpru	chr4	131824325	131824823	499	6	0.865635	0.120457	-0.745178
3a_PTCL_vs_CD8_Control	Gm16157	chr7	68271692	68274126	2435	14	0.856248	0.111331	-0.744917
3a_PTCL_vs_CD8_Control	Fam169b	chr7	68271692	68274126	2435	14	0.856248	0.111331	-0.744917
3a_PTCL_vs_CD8_Control	Bcl2l11	chr2	128155241	128156524	1284	6	0.930746	0.185838	-0.744908
3a_PTCL_vs_CD8_Control	Pltp	chr2	164853446	164853938	493	5	0.869671	0.124839	-0.744833
3a_PTCL_vs_CD8_Control	Crtam	chr9	41001652	41003106	1455	13	0.842755	0.097961	-0.744794
3a_PTCL_vs_CD8_Control	Prrx1	chr1	163259209	163260635	1427	9	0.896054	0.151322	-0.744731
3a_PTCL_vs_CD8_Control	Mgll	chr6	88725746	88726012	267	8	0.791601	0.0468874	-0.744714
3a_PTCL_vs_CD8_Control	AK029023	chr6	88725746	88726012	267	8	0.791601	0.0468874	-0.744714
3a_PTCL_vs_CD8_Control	Rgs3	chr4	62629488	62629637	150	6	0.819149	0.0744681	-0.744681
3a_PTCL_vs_CD8_Control	Sae1	chr7	16365164	16366014	851	5	0.894281	0.149614	-0.744667
3a_PTCL_vs_CD8_Control	Tap1	chr17	34190973	34191410	438	12	0.868239	0.1236	-0.744638
3a_PTCL_vs_CD8_Control	Gramd3	chr18	56456949	56457354	406	8	0.80343	0.0591811	-0.744249
3a_PTCL_vs_CD8_Control	Adamts14	chr10	61271943	61272089	147	4	0.8125	0.0683453	-0.744155
3a_PTCL_vs_CD8_Control	Hsd11b1	chr1	193248008	193248245	238	5	0.969925	0.225806	-0.744118
3a_PTCL_vs_CD8_Control	AK005414	chr1	193248008	193248245	238	5	0.969925	0.225806	-0.744118
3a_PTCL_vs_CD8_Control	Lamb3	chr1	193248008	193248245	238	5	0.969925	0.225806	-0.744118
3a_PTCL_vs_CD8_Control	Runx2	chr17	44609096	44610771	1676	8	0.84755	0.103489	-0.744061
3a_PTCL_vs_CD8_Control	Abr	chr11	76486887	76487151	265	5	0.915994	0.171999	-0.743994
3a_PTCL_vs_CD8_Control	Ttc7b	chr12	100481075	100482445	1371	8	0.942663	0.198694	-0.743969
3a_PTCL_vs_CD8_Control	Chd7	chr4	8834295	8835649	1355	18	0.837295	0.0933332	-0.743962
3a_PTCL_vs_CD8_Control	Tnfrsf26	chr7	143614749	143615305	557	5	0.838156	0.0943448	-0.743811
3a_PTCL_vs_CD8_Control	Npepps	chr11	97246367	97247125	759	10	0.866761	0.123117	-0.743645
3a_PTCL_vs_CD8_Control	Atg16l2	chr7	101298444	101298646	203	5	0.943396	0.2	-0.743396
3a_PTCL_vs_CD8_Control	Gnptab	chr10	88427546	88428177	632	11	0.834363	0.0909912	-0.743372
3a_PTCL_vs_CD8_Control	Prkcq	chr2	11208924	11209451	528	7	0.839068	0.0957753	-0.743292
3a_PTCL_vs_CD8_Control	Igf2bp1	chr11	96003328	96003666	339	6	0.824945	0.0817243	-0.743221
3a_PTCL_vs_CD8_Control	Rhof	chr5	123126559	123127862	1304	10	0.763942	0.0207504	-0.743192
3a_PTCL_vs_CD8_Control	Bcl9l	chr9	44485315	44485419	105	5	0.768116	0.025	-0.743116
3a_PTCL_vs_CD8_Control	Ceacam13	chr7	18011734	18012105	372	4	0.869232	0.12624	-0.742992
3a_PTCL_vs_CD8_Control	Gabpb2	chr3	95215291	95215458	168	5	0.921053	0.178082	-0.74297
3a_PTCL_vs_CD8_Control	Tle4	chr19	14594476	14594742	267	5	0.908178	0.165213	-0.742965
3a_PTCL_vs_CD8_Control	Taf4a	chr2	179967244	179968406	1163	4	0.81834	0.0754192	-0.742921
3a_PTCL_vs_CD8_Control	Nod1	chr6	54969298	54970508	1211	8	0.787085	0.0443154	-0.74277
3a_PTCL_vs_CD8_Control	As3mt	chr19	46718290	46718409	120	4	0.791587	0.0489039	-0.742683
3a_PTCL_vs_CD8_Control	Rere	chr4	150405605	150407181	1577	29	0.842839	0.100336	-0.742503
3a_PTCL_vs_CD8_Control	Xylt1	chr7	117406535	117406749	215	4	0.817708	0.0753676	-0.742341
3a_PTCL_vs_CD8_Control	Mink1	chr11	70598044	70599261	1218	11	0.87134	0.129087	-0.742252
3a_PTCL_vs_CD8_Control	Sumf1	chr6	108170088	108170760	673	6	0.801759	0.059686	-0.742073
3a_PTCL_vs_CD8_Control	Prkch	chr12	73708627	73712177	3551	8	0.870254	0.128346	-0.741908
3a_PTCL_vs_CD8_Control	Slc37a2	chr9	37249799	37251119	1321	14	0.878796	0.136889	-0.741907
3a_PTCL_vs_CD8_Control	N4bp1	chr8	86878783	86883802	5020	44	0.8519	0.110176	-0.741724
3a_PTCL_vs_CD8_Control	Soat2	chr15	102152914	102153262	349	6	0.867132	0.125429	-0.741703
3a_PTCL_vs_CD8_Control	Neurl2	chr2	164832345	164832590	246	7	0.885802	0.144397	-0.741406
3a_PTCL_vs_CD8_Control	Il2	chr3	37124151	37124410	260	7	0.850964	0.109561	-0.741403
3a_PTCL_vs_CD8_Control	Phldb1	chr9	44698608	44699157	550	6	0.754774	0.0135539	-0.74122
3a_PTCL_vs_CD8_Control	Slc37a1	chr17	31327565	31327847	283	5	0.920442	0.179422	-0.74102
3a_PTCL_vs_CD8_Control	Prrc2b	chr2	32156056	32156598	543	4	0.869339	0.128378	-0.74096
3a_PTCL_vs_CD8_Control	Elmo1	chr13	20198431	20198711	281	7	0.876775	0.135833	-0.740942
3a_PTCL_vs_CD8_Control	Zfp365	chr10	67899870	67900578	709	5	0.894647	0.153826	-0.740821
3a_PTCL_vs_CD8_Control	Aak1	chr6	86978226	86978373	148	4	0.84153	0.10084	-0.74069
3a_PTCL_vs_CD8_Control	Gnptab	chr10	88396259	88396537	279	8	0.912383	0.171893	-0.740491
3a_PTCL_vs_CD8_Control	Utrn	chr10	12741118	12741232	115	5	0.909478	0.169195	-0.740283
3a_PTCL_vs_CD8_Control	Rabep2	chr7	126432745	126432845	101	7	0.901701	0.161602	-0.740099
3a_PTCL_vs_CD8_Control	Gng12	chr6	66989409	66989676	268	4	0.778134	0.0384527	-0.739681
3a_PTCL_vs_CD8_Control	Tec	chr5	72759909	72760662	754	6	0.916866	0.177352	-0.739514
3a_PTCL_vs_CD8_Control	Pik3r1	chr13	101698088	101701497	3410	17	0.77889	0.039427	-0.739463
3a_PTCL_vs_CD8_Control	Ms4a4b	chr19	11451112	11458329	7218	52	0.818432	0.0790322	-0.7394
3a_PTCL_vs_CD8_Control	Rnf43	chr11	87663278	87670012	6735	46	0.821594	0.0828428	-0.738751
3a_PTCL_vs_CD8_Control	Nav3	chr10	109830225	109830397	173	4	0.942346	0.203608	-0.738738
3a_PTCL_vs_CD8_Control	Ppm1h	chr10	122726396	122727113	718	10	0.816547	0.0778484	-0.738699
3a_PTCL_vs_CD8_Control	BB123696	chr13	52752472	52752784	313	4	0.924877	0.187176	-0.737701
3a_PTCL_vs_CD8_Control	Gpr155	chr2	73346054	73348675	2622	32	0.901866	0.164336	-0.73753
3a_PTCL_vs_CD8_Control	D030024E09Rik	chr15	61535163	61535911	749	7	0.855664	0.118232	-0.737432
3a_PTCL_vs_CD8_Control	Pitpnm2	chr5	124168303	124168434	132	4	0.920168	0.183099	-0.73707
3a_PTCL_vs_CD8_Control	Sc5d	chr9	42261518	42261783	266	5	0.884057	0.147151	-0.736906
3a_PTCL_vs_CD8_Control	Txnrd1	chr10	82888720	82889761	1042	18	0.806762	0.0700321	-0.73673
3a_PTCL_vs_CD8_Control	Scfd2	chr5	74316000	74317235	1236	4	0.977769	0.241064	-0.736706
3a_PTCL_vs_CD8_Control	Atp2b1	chr10	98920157	98920368	212	7	0.801299	0.0646319	-0.736668
3a_PTCL_vs_CD8_Control	Hmbox1	chr14	64880037	64881232	1196	6	0.863572	0.127299	-0.736273
3a_PTCL_vs_CD8_Control	Aim1l	chr4	134091711	134091945	235	4	0.824675	0.0892019	-0.735473
3a_PTCL_vs_CD8_Control	Spag9	chr11	94063818	94064334	517	7	0.798633	0.0634921	-0.735141
3a_PTCL_vs_CD8_Control	Rabep1	chr11	70900812	70901047	236	5	0.952941	0.217822	-0.735119
3a_PTCL_vs_CD8_Control	Txndc5	chr13	38499348	38504202	4855	32	0.855082	0.119989	-0.735093
3a_PTCL_vs_CD8_Control	Bmp6	chr13	38499348	38504202	4855	32	0.855082	0.119989	-0.735093
3a_PTCL_vs_CD8_Control	Sorbs2os	chr8	45790755	45791153	399	4	0.844253	0.109245	-0.735008
3a_PTCL_vs_CD8_Control	Sorbs2	chr8	45790755	45791153	399	4	0.844253	0.109245	-0.735008
3a_PTCL_vs_CD8_Control	Pik3ap1	chr19	41334220	41334733	514	8	0.84786	0.113058	-0.734803
3a_PTCL_vs_CD8_Control	Igsf8	chr1	172304450	172305029	580	4	0.812969	0.0782496	-0.734719
3a_PTCL_vs_CD8_Control	Clasp2	chr9	113787488	113788021	534	5	0.791622	0.0570348	-0.734587
3a_PTCL_vs_CD8_Control	Tmem219	chr7	126896942	126897045	104	4	0.778536	0.0440376	-0.734498
3a_PTCL_vs_CD8_Control	Gpr89	chr3	96880542	96881262	721	7	0.807469	0.0730302	-0.734438
3a_PTCL_vs_CD8_Control	Il23r	chr6	67474568	67474786	219	4	0.878806	0.14456	-0.734247
3a_PTCL_vs_CD8_Control	Kif18a	chr2	109319073	109319329	257	7	0.868681	0.134869	-0.733811
3a_PTCL_vs_CD8_Control	Fig4	chr10	41293827	41294205	379	4	0.900206	0.16643	-0.733776
3a_PTCL_vs_CD8_Control	Gm4278	chr14	74977869	74978770	902	10	0.876304	0.142592	-0.733712
3a_PTCL_vs_CD8_Control	Arap2	chr5	62760759	62761195	437	4	0.931993	0.198401	-0.733591
3a_PTCL_vs_CD8_Control	Tulp1	chr17	28356057	28356377	321	5	0.837838	0.104247	-0.733591
3a_PTCL_vs_CD8_Control	Sgms1	chr19	32269053	32269597	545	9	0.869551	0.136047	-0.733504
3a_PTCL_vs_CD8_Control	Wdr70	chr15	7987330	7987888	559	15	0.85627	0.122852	-0.733418
3a_PTCL_vs_CD8_Control	Kbtbd11	chr8	15029469	15032658	3190	28	0.79693	0.063525	-0.733405
3a_PTCL_vs_CD8_Control	Epsti1	chr14	77906871	77907169	299	4	0.87033	0.137043	-0.733287
3a_PTCL_vs_CD8_Control	AK030289	chr14	77906871	77907169	299	4	0.87033	0.137043	-0.733287
3a_PTCL_vs_CD8_Control	Nod1	chr6	54954693	54958075	3383	29	0.858295	0.125045	-0.73325
3a_PTCL_vs_CD8_Control	Bach2	chr4	32292390	32292507	118	6	0.840195	0.107162	-0.733034
3a_PTCL_vs_CD8_Control	Hoxa6	chr6	52208188	52208328	141	8	0.858744	0.125813	-0.732931
3a_PTCL_vs_CD8_Control	Hoxaas3	chr6	52208188	52208328	141	8	0.858744	0.125813	-0.732931
3a_PTCL_vs_CD8_Control	Hoxa3	chr6	52208188	52208328	141	8	0.858744	0.125813	-0.732931
3a_PTCL_vs_CD8_Control	2310015A10Rik	chr12	80131243	80131434	192	5	0.75567	0.0228778	-0.732792
3a_PTCL_vs_CD8_Control	Kif1b	chr4	149302265	149303597	1333	14	0.902741	0.170073	-0.732668
3a_PTCL_vs_CD8_Control	Phf13	chr4	151990525	151991144	620	6	0.846543	0.113964	-0.732579
3a_PTCL_vs_CD8_Control	Rdx	chr9	52069636	52070435	800	8	0.836954	0.104378	-0.732576
3a_PTCL_vs_CD8_Control	Card6	chr15	5106880	5107472	593	4	0.794471	0.0620095	-0.732462
3a_PTCL_vs_CD8_Control	Hipk1	chr3	103775017	103777315	2299	11	0.775402	0.042987	-0.732415
3a_PTCL_vs_CD8_Control	AK016162	chr3	103775017	103777315	2299	11	0.775402	0.042987	-0.732415
3a_PTCL_vs_CD8_Control	Stat4	chr1	52078868	52078983	116	4	0.89749	0.165179	-0.732311
3a_PTCL_vs_CD8_Control	1700001O22Rik	chr2	30797232	30798764	1533	6	0.749288	0.016987	-0.732301
3a_PTCL_vs_CD8_Control	Ehd3	chr17	73806869	73807802	934	18	0.795832	0.0639761	-0.731856
3a_PTCL_vs_CD8_Control	Fyn	chr10	39418499	39418700	202	7	0.798165	0.0667522	-0.731413
3a_PTCL_vs_CD8_Control	Chsy1	chr7	66151731	66153445	1715	15	0.918353	0.187159	-0.731194
3a_PTCL_vs_CD8_Control	Vmp1	chr11	86652814	86653335	522	9	0.770911	0.0397693	-0.731142
3a_PTCL_vs_CD8_Control	Chka	chr19	3870115	3871422	1308	15	0.838395	0.107751	-0.730644
3a_PTCL_vs_CD8_Control	Bpgm	chr6	34497011	34497507	497	14	0.904535	0.173894	-0.730642
3a_PTCL_vs_CD8_Control	Tnfsf10	chr3	27323137	27323863	727	15	0.857418	0.126967	-0.730451
3a_PTCL_vs_CD8_Control	Pald1	chr10	61325207	61325428	222	4	0.957317	0.227074	-0.730243
3a_PTCL_vs_CD8_Control	Cep164	chr9	45803387	45803721	335	12	0.869837	0.139606	-0.730231
3a_PTCL_vs_CD8_Control	Pfkp	chr13	6639622	6640136	515	5	0.944642	0.21472	-0.729922
3a_PTCL_vs_CD8_Control	Cep85l	chr10	53355269	53355768	500	4	0.778964	0.0491086	-0.729856
3a_PTCL_vs_CD8_Control	Cnr2	chr4	135898144	135898339	196	4	0.816901	0.0870871	-0.729814
3a_PTCL_vs_CD8_Control	Sytl2	chr7	90342240	90342762	523	7	0.835065	0.105278	-0.729787
3a_PTCL_vs_CD8_Control	Slfn5	chr11	82957172	82957709	538	14	0.925453	0.195764	-0.729689
3a_PTCL_vs_CD8_Control	Slfn5os	chr11	82957172	82957709	538	14	0.925453	0.195764	-0.729689
3a_PTCL_vs_CD8_Control	Rras2	chr7	114086506	114087126	621	4	0.855525	0.125877	-0.729648
3a_PTCL_vs_CD8_Control	Rnf138	chr18	21014399	21014887	489	5	0.79489	0.0652552	-0.729635
3a_PTCL_vs_CD8_Control	Gzmm	chr10	79688869	79689741	873	5	0.79158	0.0619474	-0.729632
3a_PTCL_vs_CD8_Control	Klrd1	chr6	129596622	129598643	2022	16	0.791343	0.0621112	-0.729232
3a_PTCL_vs_CD8_Control	S100a10	chr3	93558528	93558731	204	4	0.889447	0.160326	-0.729121
3a_PTCL_vs_CD8_Control	Ccdc12	chr9	110658450	110659568	1119	12	0.943964	0.215105	-0.728859
3a_PTCL_vs_CD8_Control	Ppa2	chr3	133328338	133328937	600	21	0.8195	0.0906832	-0.728816
3a_PTCL_vs_CD8_Control	Cdca2	chr14	67713256	67714546	1291	10	0.856374	0.127802	-0.728572
3a_PTCL_vs_CD8_Control	Gata3	chr2	9868708	9869752	1045	19	0.840809	0.112243	-0.728566
3a_PTCL_vs_CD8_Control	Chsy1	chr7	66149446	66150713	1268	8	0.848343	0.11982	-0.728523
3a_PTCL_vs_CD8_Control	Kbtbd11	chr8	15020725	15021886	1162	8	0.825105	0.0966837	-0.728422
3a_PTCL_vs_CD8_Control	Sec24a	chr11	51754360	51755421	1062	13	0.815215	0.0869293	-0.728286
3a_PTCL_vs_CD8_Control	Gm14005	chr2	128426033	128427270	1238	11	0.83739	0.109208	-0.728182
3a_PTCL_vs_CD8_Control	Fyn	chr10	39393985	39395112	1128	8	0.796897	0.0687545	-0.728142
3a_PTCL_vs_CD8_Control	Gramd3	chr18	56458201	56459449	1249	14	0.823818	0.0957662	-0.728051
3a_PTCL_vs_CD8_Control	Ddi2	chr4	141717655	141718018	364	4	0.793803	0.0657752	-0.728028
3a_PTCL_vs_CD8_Control	Rgs3	chr4	62631852	62632501	650	11	0.813779	0.0857597	-0.728019
3a_PTCL_vs_CD8_Control	Mbnl1	chr3	60540126	60540698	573	5	0.764045	0.0360354	-0.72801
3a_PTCL_vs_CD8_Control	Tmevpg1	chr10	118525907	118526708	802	11	0.970217	0.242232	-0.727984
3a_PTCL_vs_CD8_Control	Asap1	chr15	64234426	64234570	145	5	0.757576	0.0298507	-0.727725
3a_PTCL_vs_CD8_Control	Cap1	chr4	122871307	122871417	111	5	0.833333	0.105769	-0.727564
3a_PTCL_vs_CD8_Control	Chsy1	chr7	66118672	66119331	660	15	0.796223	0.0687816	-0.727441
3a_PTCL_vs_CD8_Control	Slc37a2	chr9	37254167	37254604	438	6	0.776491	0.0496258	-0.726865
3a_PTCL_vs_CD8_Control	Pbx3	chr2	34204882	34205247	366	9	0.913624	0.187043	-0.726581
3a_PTCL_vs_CD8_Control	Fyn	chr10	39521697	39522012	316	5	0.825865	0.0992947	-0.726571
3a_PTCL_vs_CD8_Control	Park7	chr4	150901580	150901702	123	7	0.802768	0.0762712	-0.726497
3a_PTCL_vs_CD8_Control	Rinl	chr7	28789432	28789876	445	9	0.854565	0.128183	-0.726382
3a_PTCL_vs_CD8_Control	Xylt1	chr7	117614210	117615263	1054	7	0.811764	0.0857699	-0.725994
3a_PTCL_vs_CD8_Control	Vmn2r75	chr7	86157419	86159243	1825	4	0.743327	0.0173497	-0.725977
3a_PTCL_vs_CD8_Control	Ttc7	chr17	87373039	87373147	109	4	0.921196	0.195289	-0.725906
3a_PTCL_vs_CD8_Control	Lrrc6	chr15	66490919	66491051	133	5	0.777778	0.0519481	-0.72583
3a_PTCL_vs_CD8_Control	Chsy1	chr7	66142150	66144343	2194	14	0.887846	0.162127	-0.725719
3a_PTCL_vs_CD8_Control	Smad3	chr9	63725183	63725920	738	5	0.768297	0.0426917	-0.725605
3a_PTCL_vs_CD8_Control	Mppe1	chr18	67243873	67244622	750	6	0.765677	0.0400755	-0.725602
3a_PTCL_vs_CD8_Control	Serpinb9	chr13	33006305	33006736	432	5	0.88024	0.154869	-0.725371
3a_PTCL_vs_CD8_Control	Hoxb3	chr11	96342188	96342542	355	12	0.871364	0.146235	-0.725129
3a_PTCL_vs_CD8_Control	Pbx2	chr17	34596818	34597128	311	4	0.896371	0.171604	-0.724767
3a_PTCL_vs_CD8_Control	Asxl1	chr2	153351445	153352172	728	4	0.827559	0.102968	-0.724591
3a_PTCL_vs_CD8_Control	Hs1bp3	chr12	8318897	8319199	303	7	0.948062	0.223481	-0.724581
3a_PTCL_vs_CD8_Control	Ubr5	chr15	38000879	38001503	625	10	0.856956	0.132416	-0.72454
3a_PTCL_vs_CD8_Control	Pkp4	chr2	59285199	59285346	148	5	0.955882	0.231405	-0.724477
3a_PTCL_vs_CD8_Control	Mob1b	chr5	88724284	88724471	188	4	0.804878	0.0805921	-0.724286
3a_PTCL_vs_CD8_Control	Rnf122	chr8	31115958	31116234	277	5	0.818813	0.0946724	-0.72414
3a_PTCL_vs_CD8_Control	Rras2	chr7	114114591	114115075	485	8	0.784054	0.0599149	-0.72414
3a_PTCL_vs_CD8_Control	Mbnl1	chr3	60487576	60489255	1680	11	0.844163	0.120053	-0.724111
3a_PTCL_vs_CD8_Control	Rabep1	chr11	70920624	70920981	358	6	0.82387	0.0998649	-0.724005
3a_PTCL_vs_CD8_Control	Gramd3	chr18	56428817	56429200	384	4	0.883666	0.159817	-0.723849
3a_PTCL_vs_CD8_Control	Sppl3	chr5	115066359	115066532	174	4	0.735849	0.0125786	-0.72327
3a_PTCL_vs_CD8_Control	Ap1s2	chrX	163911194	163911449	256	5	0.859786	0.136529	-0.723257
3a_PTCL_vs_CD8_Control	Rassf1	chr9	107552205	107552651	447	5	0.797548	0.0743218	-0.723226
3a_PTCL_vs_CD8_Control	Txnrd1	chr10	82863256	82863370	115	4	0.802419	0.0792079	-0.723211
3a_PTCL_vs_CD8_Control	Hsd11b1	chr1	193261617	193261916	300	4	0.783978	0.0608471	-0.723131
3a_PTCL_vs_CD8_Control	Lamb3	chr1	193261617	193261916	300	4	0.783978	0.0608471	-0.723131
3a_PTCL_vs_CD8_Control	Wwp2	chr8	107500950	107501216	267	8	0.744064	0.0210041	-0.72306
3a_PTCL_vs_CD8_Control	Zfp462	chr4	54994958	54995561	604	4	0.874252	0.151328	-0.722924
3a_PTCL_vs_CD8_Control	Zfp703	chr8	26980007	26980180	174	10	0.826667	0.103896	-0.722771
3a_PTCL_vs_CD8_Control	Pced1b	chr15	97379761	97380091	331	8	0.848517	0.125786	-0.722731
3a_PTCL_vs_CD8_Control	Ppm1h	chr10	122820962	122821079	118	4	0.825565	0.103117	-0.722448
3a_PTCL_vs_CD8_Control	Phldb1	chr9	44732085	44732375	291	5	0.894154	0.171801	-0.722353
3a_PTCL_vs_CD8_Control	Tecpr1	chr5	144219446	144220585	1140	6	0.797652	0.0754456	-0.722206
3a_PTCL_vs_CD8_Control	Vac14	chr8	110703560	110703660	101	5	0.901639	0.179487	-0.722152
3a_PTCL_vs_CD8_Control	Cntn4	chr6	105704307	105705707	1401	4	0.825806	0.103999	-0.721807
3a_PTCL_vs_CD8_Control	Sell	chr1	164067572	164067687	116	4	0.743794	0.0221764	-0.721618
3a_PTCL_vs_CD8_Control	Trappc12	chr12	28701112	28701460	349	6	0.827798	0.106188	-0.721609
3a_PTCL_vs_CD8_Control	Tmem161a	chr8	70174940	70175094	155	6	0.913165	0.191651	-0.721514
3a_PTCL_vs_CD8_Control	Ctsd	chr7	142381694	142384882	3189	5	0.83658	0.115078	-0.721503
3a_PTCL_vs_CD8_Control	Cttnbp2	chr6	18453433	18454007	575	5	0.853323	0.131948	-0.721375
3a_PTCL_vs_CD8_Control	Arhgef3	chr14	27340016	27340309	294	4	0.825771	0.104457	-0.721314
3a_PTCL_vs_CD8_Control	Sarnp	chr10	128862216	128862565	350	7	0.881892	0.160675	-0.721218
3a_PTCL_vs_CD8_Control	Sugct	chr13	17017949	17018185	237	5	0.849373	0.128482	-0.720891
3a_PTCL_vs_CD8_Control	Grm7	chr6	110927895	110928162	268	4	0.792986	0.0721813	-0.720805
3a_PTCL_vs_CD8_Control	Spop	chr11	95464254	95464364	111	4	0.767624	0.0469799	-0.720644
3a_PTCL_vs_CD8_Control	Arid1a	chr4	133733864	133734384	521	6	0.849213	0.128847	-0.720366
3a_PTCL_vs_CD8_Control	Mbnl1	chr3	60557318	60558034	717	4	0.828614	0.108295	-0.720319
3a_PTCL_vs_CD8_Control	Bhlhe40	chr6	108666330	108666815	486	5	0.935966	0.215663	-0.720303
3a_PTCL_vs_CD8_Control	Arhgap39	chr15	76756675	76757451	777	10	0.767529	0.0473785	-0.720151
3a_PTCL_vs_CD8_Control	Cdh22	chr2	165196501	165196981	481	8	0.840655	0.120759	-0.719896
3a_PTCL_vs_CD8_Control	Samd3	chr10	26230133	26233660	3528	43	0.827747	0.107918	-0.719829
3a_PTCL_vs_CD8_Control	Iqgap2	chr13	95708096	95709206	1111	17	0.867413	0.147717	-0.719696
3a_PTCL_vs_CD8_Control	Lsr	chr7	30972842	30972987	146	6	0.839506	0.119816	-0.719691
3a_PTCL_vs_CD8_Control	Ccdc88c	chr12	100928319	100928461	143	4	0.838828	0.119565	-0.719263
3a_PTCL_vs_CD8_Control	Fam160b1	chr19	57388409	57388868	460	13	0.85727	0.138039	-0.719232
3a_PTCL_vs_CD8_Control	Pde2a	chr7	101467171	101468100	930	9	0.922373	0.203395	-0.718978
3a_PTCL_vs_CD8_Control	Drc1	chr5	30342474	30342583	110	7	0.83737	0.118451	-0.718919
3a_PTCL_vs_CD8_Control	Txk	chr5	72746974	72750022	3049	11	0.777043	0.0581361	-0.718907
3a_PTCL_vs_CD8_Control	AK153807	chr5	72746974	72750022	3049	11	0.777043	0.0581361	-0.718907
[truncated: 4,918 more rows]

## Sheet: PTCL Promoter DMR
Comparison	Gene	Chr	Meth_Region_start	Meth_Region_end	length	nCG	CD8_Mean_Meth	PTCL_Mean_Meth	diff.Meth
[truncated: 585 more rows]

[truncated: 1 more sheets: PTCL Core Promoter DMR]
