# Supplementary material for: Loss of Dnmt3a induces CLL and PTCL with distinct methylomes and transcriptomes in mice
Source: Sci Rep. 2016 Sep 28;6:34222. doi: 10.1038/srep34222 (PMC5039761; doi:10.1038/srep34222)
Supplement: Supplementary Table S6 [file srep34222-s7.xlsx]

## Sheet: RNAseq heatmap (2)
Gene	B1	CLL	CD8	PTCL
11-Sep	1	2.49389	1	2.60874	Common Overexpressed
1700048O20Rik	1	3.43741	1	14.1576	Common Overexpressed
2610035D17Rik	1	13.148	1	3.15502	Common Overexpressed
2810417H13Rik	1	4.01599	1	21.5464	Common Overexpressed
3110001D03Rik	1	2.18666	1	2.30122	Common Overexpressed
6030458C11Rik	1	2.80561	1	5.26077	Common Overexpressed
6530402F18Rik	1	9.00054	1	2.59936	Common Overexpressed
Abi3	1	2.41219	1	3.84163	Common Overexpressed
Acot7	1	2.51987	1	3.40851	Common Overexpressed
Ada	1	3.9244	1	4.25693	Common Overexpressed
Adamts14	1	6.96129	1	3.97058	Common Overexpressed
Adssl1	1	10.7527	1	9.03646	Common Overexpressed
Alad	1	2.81595	1	2.53091	Common Overexpressed
Alpk3	1	4.06229	1	5.1893	Common Overexpressed
Apobec2	1	14.9239	1	10.385	Common Overexpressed
Apobec3	1	2.88834	1	4.81049	Common Overexpressed
Apobr	1	8.22347	1	11.3487	Common Overexpressed
Apol10b	1	45.6049	1	34.4054	Common Overexpressed
Asf1b	1	2.54571	1	4.41055	Common Overexpressed
Aspm	1	3.03707	1	13.7207	Common Overexpressed
Atp1a2	1	57.6006	1	18.1481	Common Overexpressed
Aurkb	1	3.54531	1	19.3331	Common Overexpressed
Bak1	1	2.56935	1	2.58219	Common Overexpressed
BC147527	1	4.82625	1	6.04544	Common Overexpressed
Birc5	1	3.33414	1	13.831	Common Overexpressed
Bmpr1a	1	37.8508	1	4.54081	Common Overexpressed
Bri3bp	1	2.03477	1	2.13679	Common Overexpressed
Bsn	1	5.27814	1	15.7829	Common Overexpressed
Bub1	1	3.55111	1	10.8924	Common Overexpressed
Bub1b	1	3.83137	1	16.9568	Common Overexpressed
C130026I21Rik	1	24.1971	1	3.57239	Common Overexpressed
C3	1	35.4336	1	30.4192	Common Overexpressed
Calhm2	1	4.60669	1	4.71404	Common Overexpressed
Capg	1	2.62867	1	2.34781	Common Overexpressed
Cbfa2t3	1	2.89724	1	11.7719	Common Overexpressed
Cbx5	1	3.27992	1	6.94199	Common Overexpressed
Ccdc50	1	1.9634	1	1.99602	Common Overexpressed
Ccna2	1	3.55186	1	13.5228	Common Overexpressed
Ccnb1	1	3.22783	1	10.4063	Common Overexpressed
Ccnb2	1	3.48996	1	15.9809	Common Overexpressed
Ccnd2	1	2.31953	1	2.88879	Common Overexpressed
Ccne1	1	4.39826	1	5.53142	Common Overexpressed
Cd163l1	1	28.1611	1	31.2284	Common Overexpressed
Cd68	1	6.78323	1	6.06741	Common Overexpressed
Cdc45	1	3.79504	1	5.41751	Common Overexpressed
Cdc6	1	4.29092	1	16.3987	Common Overexpressed
Cdca2	1	3.09822	1	10.0316	Common Overexpressed
Cdca3	1	3.38918	1	8.65709	Common Overexpressed
Cdca7	1	2.38979	1	10.6974	Common Overexpressed
Cdca8	1	3.39268	1	9.31424	Common Overexpressed
Cdk1	1	4.41921	1	13.1615	Common Overexpressed
Cenpe	1	3.09518	1	11.5046	Common Overexpressed
Cenpf	1	3.59941	1	21.3054	Common Overexpressed
Cenpm	1	6.16709	1	7.57201	Common Overexpressed
Chaf1a	1	3.22336	1	7.3734	Common Overexpressed
Cit	1	3.98211	1	7.30432	Common Overexpressed
Ckap2l	1	3.43994	1	8.60429	Common Overexpressed
Cks1b	1	3.24859	1	5.76252	Common Overexpressed
Clic4	1	5.15678	1	3.20702	Common Overexpressed
Clspn	1	4.1083	1	10.6236	Common Overexpressed
Cmc2	1	2.8061	1	3.62136	Common Overexpressed
Cnp	1	2.19497	1	2.64862	Common Overexpressed
Csda	1	2.54012	1	3.82784	Common Overexpressed
Dapk2	1	4.3926	1	3.83941	Common Overexpressed
Dbi	1	2.70548	1	3.74848	Common Overexpressed
Dctpp1	1	2.81112	1	5.3783	Common Overexpressed
Dhdh	1	2.92721	1	11.0903	Common Overexpressed
Diap3	1	2.77986	1	11.9462	Common Overexpressed
Dlg5	1	7.98234	1	3.52441	Common Overexpressed
Dynll2	1	2.7225	1	3.35973	Common Overexpressed
E2f1	1	2.41398	1	3.90823	Common Overexpressed
E2f2	1	3.73769	1	4.62812	Common Overexpressed
E2f8	1	4.52189	1	12.2926	Common Overexpressed
Ebp	1	2.14084	1	2.47229	Common Overexpressed
Eif2ak2	1	2.66102	1	13.7905	Common Overexpressed
Eno3	1	5.26141	1	2.37382	Common Overexpressed
Entpd1	1	3.04004	1	8.59735	Common Overexpressed
Espl1	1	5.89316	1	33.2943	Common Overexpressed
Fah	1	5.33318	1	4.64929	Common Overexpressed
Fam111a	1	2.26574	1	5.70003	Common Overexpressed
Fancd2	1	3.28023	1	11.6996	Common Overexpressed
Fdps	1	2.45128	1	2.67775	Common Overexpressed
Fes	1	3.11982	1	4.68631	Common Overexpressed
Fgl2	1	8.12633	1	28.6857	Common Overexpressed
Fstl1	1	26.426	1	50.5878	Common Overexpressed
Gbp2	1	1.96946	1	2.13457	Common Overexpressed
Gm12250	1	6.40173	1	55.9536	Common Overexpressed
Gm13157	1	2.18072	1	2.91553	Common Overexpressed
Gm13212	1	3.91478	1	3.50623	Common Overexpressed
Gm14446	1	4.27121	1	8.80148	Common Overexpressed
Gm3002	1	5.06391	1	5.20514	Common Overexpressed
Gm3558	1	4.66826	1	4.24848	Common Overexpressed
Gm7609	1	8.29204	1	7.61847	Common Overexpressed
Gp49a	1	3.38351	1	4.8121	Common Overexpressed
Grb7	1	7.81261	1	12.1502	Common Overexpressed
Gtse1	1	3.71654	1	6.88536	Common Overexpressed
Gusb	1	2.14006	1	2.31661	Common Overexpressed
Gzma	1	7.25521	1	5.09579	Common Overexpressed
Gzmb	1	10.2645	1	21.9866	Common Overexpressed
Gzmm	1	12.101	1	3.39384	Common Overexpressed
Hip1	1	3.7979	1	3.91133	Common Overexpressed
Hmmr	1	4.86797	1	30.6201	Common Overexpressed
Hopx	1	2.57346	1	2.72593	Common Overexpressed
Igj	1	10.2272	1	14.4722	Common Overexpressed
Inppl1	1	2.15773	1	2.01092	Common Overexpressed
Iqgap3	1	6.92237	1	10.7993	Common Overexpressed
Irgm2	1	2.88045	1	12.1672	Common Overexpressed
Jup	1	4.96815	1	8.5008	Common Overexpressed
Kcnk6	1	6.31188	1	5.86412	Common Overexpressed
Kif11	1	3.97755	1	10.105	Common Overexpressed
Kif14	1	3.82134	1	14.8506	Common Overexpressed
Kif15	1	3.00656	1	15.536	Common Overexpressed
Kif18b	1	4.11041	1	20.7606	Common Overexpressed
Kif22	1	4.65446	1	5.53588	Common Overexpressed
Kif2c	1	5.22731	1	21.2256	Common Overexpressed
Kif4	1	3.39726	1	11.1296	Common Overexpressed
Kifc1	1	3.34435	1	8.62932	Common Overexpressed
Kntc1	1	4.80175	1	16.0215	Common Overexpressed
Lig1	1	2.75634	1	4.3476	Common Overexpressed
Lpar5	1	3.84575	1	10.6751	Common Overexpressed
Ly6a	1	2.75357	1	52.2914	Common Overexpressed
Ly6c2	1	2.81271	1	6.74771	Common Overexpressed
Map7d1	1	2.25844	1	2.23972	Common Overexpressed
Mcm10	1	5.38453	1	18.6469	Common Overexpressed
Mcm2	1	2.00069	1	3.88604	Common Overexpressed
Mcm5	1	2.05652	1	2.24829	Common Overexpressed
Mcm6	1	1.95227	1	3.078	Common Overexpressed
Mettl7a1	1	5.64294	1	4.13073	Common Overexpressed
Mfsd10	1	2.15517	1	2.69973	Common Overexpressed
Mgat4b	1	3.26452	1	3.48868	Common Overexpressed
Mki67	1	4.57169	1	17.1789	Common Overexpressed
Mtch1	1	2.30658	1	3.40174	Common Overexpressed
Myadm	1	17.868	1	11.2496	Common Overexpressed
Mybl1	1	4.75522	1	7.59845	Common Overexpressed
Mybl2	1	2.63722	1	3.81445	Common Overexpressed
Myg1	1	2.26236	1	2.41178	Common Overexpressed
Myo1f	1	2.06463	1	2.3189	Common Overexpressed
Myo7a	1	2.35154	1	19.4282	Common Overexpressed
Naip2	1	3.3334	1	5.59619	Common Overexpressed
Ncapd2	1	2.50945	1	4.38125	Common Overexpressed
Ncapg2	1	2.29081	1	6.82647	Common Overexpressed
Ncaph	1	2.68444	1	7.46812	Common Overexpressed
Ncoa7	1	2.89233	1	3.43854	Common Overexpressed
Ndrg1	1	2.44513	1	5.83694	Common Overexpressed
Nek2	1	2.45705	1	9.46447	Common Overexpressed
Nfic	1	2.91106	1	2.10994	Common Overexpressed
Nkg7	1	2.6745	1	2.37824	Common Overexpressed
Nop10	1	2.15066	1	3.92008	Common Overexpressed
Nr1h5	1	12.2814	1	13.4125	Common Overexpressed
Nrp2	1	3.08133	1	14.5017	Common Overexpressed
Nsl1	1	3.01389	1	3.73187	Common Overexpressed
Nuf2	1	3.40134	1	13.7938	Common Overexpressed
Nusap1	1	3.20265	1	15.7249	Common Overexpressed
Oas1a	1	3.69086	1	17.3687	Common Overexpressed
Oas2	1	3.96641	1	23.5936	Common Overexpressed
Oas3	1	3.74621	1	12.0138	Common Overexpressed
Ociad2	1	10.4955	1	19.1001	Common Overexpressed
Osbpl3	1	3.71707	1	17.8206	Common Overexpressed
Oxct1	1	2.07055	1	2.52826	Common Overexpressed
Pdf	1	3.20818	1	3.21578	Common Overexpressed
Pdia4	1	4.92668	1	2.02072	Common Overexpressed
Phf11b	1	2.34833	1	3.31066	Common Overexpressed
Plac8	1	2.71384	1	22.1132	Common Overexpressed
Plin3	1	3.77001	1	4.59484	Common Overexpressed
Plk1	1	4.67456	1	9.21287	Common Overexpressed
Pole	1	2.45796	1	4.26469	Common Overexpressed
Pon3	1	3.96996	1	5.87948	Common Overexpressed
Ppa1	1	2.27834	1	3.46519	Common Overexpressed
Ppil1	1	2.80292	1	6.04977	Common Overexpressed
Prc1	1	4.53433	1	8.64285	Common Overexpressed
Prdx2	1	2.21326	1	2.30213	Common Overexpressed
Prim1	1	2.32731	1	2.32903	Common Overexpressed
Prmt7	1	2.16714	1	2.32759	Common Overexpressed
Prps2	1	2.36883	1	2.64973	Common Overexpressed
Prr11	1	3.67335	1	13.0212	Common Overexpressed
Psmb8	1	2.2912	1	2.79754	Common Overexpressed
Psmb9	1	2.27348	1	4.38705	Common Overexpressed
Ptp4a3	1	2.04539	1	3.00193	Common Overexpressed
Pvt1	1	2.93974	1	3.06483	Common Overexpressed
Racgap1	1	3.45458	1	1.96395	Common Overexpressed
Rad51	1	3.5909	1	15.3256	Common Overexpressed
Raph1	1	6.76637	1	4.78348	Common Overexpressed
Rassf4	1	4.6352	1	9.58482	Common Overexpressed
Rhoq	1	2.00066	1	4.16035	Common Overexpressed
Rinl	1	2.01022	1	2.21709	Common Overexpressed
Rrm2	1	4.8795	1	13.8267	Common Overexpressed
Rsad2	1	14.3231	1	5.38872	Common Overexpressed
Ryk	1	3.30984	1	6.53666	Common Overexpressed
S100a10	1	2.1617	1	2.21092	Common Overexpressed
S100a6	1	28.6687	1	3.50248	Common Overexpressed
S1pr5	1	13.5006	1	6.51791	Common Overexpressed
Sema7a	1	2.06548	1	7.30056	Common Overexpressed
Sepn1	1	5.28453	1	3.082	Common Overexpressed
Sh3bgrl	1	2.06114	1	2.80749	Common Overexpressed
Sh3bgrl2	1	3.79257	1	7.84608	Common Overexpressed
Sigmar1	1	2.4668	1	2.648	Common Overexpressed
Slc16a3	1	4.33186	1	7.36257	Common Overexpressed
Slc37a2	1	2.01687	1	4.56782	Common Overexpressed
Slc43a1	1	2.63931	1	4.39506	Common Overexpressed
Slc9a5	1	3.53386	1	9.87791	Common Overexpressed
Slfn9	1	3.6061	1	3.83846	Common Overexpressed
Snx10	1	2.97272	1	2.58439	Common Overexpressed
Sp110	1	2.50019	1	2.0142	Common Overexpressed
Spag5	1	3.54518	1	13.2424	Common Overexpressed
Sqle	1	3.17399	1	3.23441	Common Overexpressed
Srm	1	2.4012	1	2.48696	Common Overexpressed
St3gal6	1	2.68084	1	4.51574	Common Overexpressed
Stmn1	1	2.0701	1	7.40081	Common Overexpressed
Swi5	1	2.10759	1	2.51285	Common Overexpressed
Tbkbp1	1	5.25558	1	9.78567	Common Overexpressed
Tbx21	1	5.867	1	3.46986	Common Overexpressed
Tcf19	1	3.58346	1	8.31593	Common Overexpressed
Tfdp1	1	2.06012	1	4.91338	Common Overexpressed
Themis2	1	2.89521	1	6.34169	Common Overexpressed
Tlr7	1	3.73288	1	24.0403	Common Overexpressed
Tmem106a	1	7.71017	1	6.58023	Common Overexpressed
Tmem229b	1	2.02716	1	2.14166	Common Overexpressed
Top2a	1	2.86372	1	15.0172	Common Overexpressed
Tpi1	1	2.87772	1	6.83976	Common Overexpressed
Tpx2	1	4.90536	1	13.9187	Common Overexpressed
Trim2	1	17.0669	1	2.99173	Common Overexpressed
Troap	1	5.98114	1	25.225	Common Overexpressed
Ttk	1	6.23174	1	24.4202	Common Overexpressed
Ubash3b	1	2.41862	1	2.29738	Common Overexpressed
Ube2c	1	5.51405	1	14.5445	Common Overexpressed
Uhrf1	1	5.2465	1	9.75593	Common Overexpressed
Ulbp1	1	7.11493	1	7.53695	Common Overexpressed
Vim	1	5.81709	1	1.95774	Common Overexpressed
Wdr67	1	5.19112	1	4.09195	Common Overexpressed
Xist	1	2.85091	1	4.68795	Common Overexpressed
Xrcc6	1	2.05936	1	3.66162	Common Overexpressed
Ywhag	1	2.3877	1	4.02933	Common Overexpressed
Zcchc18	1	4.74483	1	8.15315	Common Overexpressed
Zdhhc6	1	2.14144	1	3.0096	Common Overexpressed
Zeb2	1	3.25912	1	2.64037	Common Overexpressed
1700047M11Rik	1	1162.9	1	1	CLL Overexpressed
1810033B17Rik	1	21.7142	1	1.4421	CLL Overexpressed
1810046K07Rik	1	2.93661	1	175.503	CLL Overexpressed
2010107E04Rik	1	2.079	1	1.56581	CLL Overexpressed
2700054A10Rik	1	8.57274	1	6.0311	CLL Overexpressed
4632428C04Rik	1	4.00708	1	21.461	CLL Overexpressed
4930506M07Rik	1	16.8779	1	-1.76268	CLL Overexpressed
4930539E08Rik	1	14.1169	1	1.58928	CLL Overexpressed
5031439G07Rik	1	2.51625	1	-1.87013	CLL Overexpressed
6430548M08Rik	1	5.31857	1	-1.56522	CLL Overexpressed
8430410A17Rik	1	2.30854	1	-1.16937	CLL Overexpressed
9830107B12Rik	1	9.67445	1	1.57032	CLL Overexpressed
A530032D15Rik	1	7.01358	1	2.25564	CLL Overexpressed
A530064D06Rik	1	11.7387	1	-2.11198	CLL Overexpressed
A630033H20Rik	1	2.39509	1	1.23605	CLL Overexpressed
Abca3	1	2.08105	1	-2.5008	CLL Overexpressed
Abhd14b	1	6.29417	1	4.7658	CLL Overexpressed
Ablim2	1	8.73528	1	-6.40197	CLL Overexpressed
Ace	1	46.6528	1	-2.88607	CLL Overexpressed
Actg1	1	2.41265	1	1.89667	CLL Overexpressed
Acvrl1	1	3.9688	1	-1.28222	CLL Overexpressed
Acy1	1	3.08171	1	1.78407	CLL Overexpressed
Adam15	1	4.76756	1	-1.25592	CLL Overexpressed
Adamtsl4	1	7.38898	1	1.63333	CLL Overexpressed
Adk	1	4.50709	1	1.20738	CLL Overexpressed
Adm	1	3.31036	1	-1.54532	CLL Overexpressed
Adora2a	1	3.29008	1	1.46469	CLL Overexpressed
Adra2a	1	7.57678	1	-3.49739	CLL Overexpressed
AF067061	1	17.6584	1	-2.00201	CLL Overexpressed
Agrp	1	723.808	1	41.257	CLL Overexpressed
Ahnak	1	6.67345	1	1.76892	CLL Overexpressed
AI427809	1	105.921	1	128.654	CLL Overexpressed
AI848285	1	13.5762	1	-2.00842	CLL Overexpressed
Aicda	1	24.6165	1	129.012	CLL Overexpressed
Akap17b	1	2.59139	1	-1.01393	CLL Overexpressed
Alas2	1	11.743	1	-2.79742	CLL Overexpressed
Aldh1l2	1	10.6839	1	-1.02366	CLL Overexpressed
Aldh2	1	2.34501	1	1.79731	CLL Overexpressed
Aldh3b1	1	5.28432	1	-1.4266	CLL Overexpressed
Aldh3b2	1	6.288	1	-2.44138	CLL Overexpressed
Aldh7a1	1	3.16185	1	9.01852	CLL Overexpressed
Alox5ap	1	4.9766	1	-2.13912	CLL Overexpressed
Amz1	1	3.94132	1	1.93752	CLL Overexpressed
Ank1	1	6.53954	1	-1.42408	CLL Overexpressed
Anxa1	1	8.81274	1	-1.66529	CLL Overexpressed
Anxa11	1	2.14026	1	1.242	CLL Overexpressed
Anxa2	1	8.4555	1	1.94664	CLL Overexpressed
Anxa3	1	12.7558	1	6.01519	CLL Overexpressed
App	1	4.26425	1	-2.13524	CLL Overexpressed
Aqp12	1	1557.27	1	19.53	CLL Overexpressed
Arap3	1	4.83948	1	4.55648	CLL Overexpressed
Arhgap20	1	11.6108	1	-10.4287	CLL Overexpressed
Arhgap33	1	3.54136	1	1.69065	CLL Overexpressed
Arhgef16	1	6.51718	1	3.24548	CLL Overexpressed
Arid3b	1	2.18894	1	1.42341	CLL Overexpressed
Armc2	1	7.00448	1	216.428	CLL Overexpressed
Asph	1	11.6625	1	-2.94043	CLL Overexpressed
Asprv1	1	16.5976	1	-2.49212	CLL Overexpressed
Atf3	1	6.1206	1	-8.26735	CLL Overexpressed
Atf6	1	1.98543	1	1.15697	CLL Overexpressed
Atic	1	1.9686	1	1.90225	CLL Overexpressed
Atp6v0c	1	3.22079	1	-1.32511	CLL Overexpressed
Avil	1	93.2098	1	1.79029	CLL Overexpressed
B020031M17Rik	1	9.94583	1	1	CLL Overexpressed
B430306N03Rik	1	6.16445	1	-2.43197	CLL Overexpressed
B4galt6	1	3.37273	1	-1.03758	CLL Overexpressed
BC033916	1	4.73101	1	3.219	CLL Overexpressed
BC064078	1	2.7949	1	1.93504	CLL Overexpressed
BC100530	1	2360.77	1	-648.945	CLL Overexpressed
Bcat1	1	4.30869	1	2.94826	CLL Overexpressed
Beta-s	1	7.41066	1	-3.38415	CLL Overexpressed
Bhlhe41	1	3.53342	1	1.22587	CLL Overexpressed
Blvrb	1	2.38761	1	1.31875	CLL Overexpressed
Bola2	1	1.99548	1	1.56286	CLL Overexpressed
Bop1	1	2.28964	1	1.80387	CLL Overexpressed
C2	1	8.476	1	71.0932	CLL Overexpressed
Cacna1e	1	2.55671	1	-1.28123	CLL Overexpressed
Cacna1i	1	2.70487	1	1.10264	CLL Overexpressed
Cacna1s	1	10.9061	1	-2.73975	CLL Overexpressed
Camk2n1	1	12.3812	1	-1.2938	CLL Overexpressed
Camkk1	1	2.86627	1	1.09764	CLL Overexpressed
Camp	1	163.811	1	-18.498	CLL Overexpressed
Capn2	1	2.74405	1	1.46606	CLL Overexpressed
Car2	1	3.68417	1	-6.1652	CLL Overexpressed
Cass4	1	6.28957	1	-3.51243	CLL Overexpressed
Ccbp2	1	7.62145	1	4.48212	CLL Overexpressed
Ccdc109b	1	697.58	1	-9.91628	CLL Overexpressed
Ccdc134	1	2.07825	1	-1.20511	CLL Overexpressed
Ccl3	1	3.30205	1	2.56985	CLL Overexpressed
Ccl4	1	5.10001	1	1.58234	CLL Overexpressed
Ccl5	1	6.46474	1	1.04574	CLL Overexpressed
Ccl6	1	11.9165	1	1.59943	CLL Overexpressed
Ccl9	1	14.1721	1	1.7727	CLL Overexpressed
Ccr1	1	4.52433	1	-1.61027	CLL Overexpressed
Ccrl2	1	6.33983	1	1.05401	CLL Overexpressed
Cd14	1	19.1065	1	-2.67043	CLL Overexpressed
Cd177	1	67.6641	1	-8.04023	CLL Overexpressed
Cd300ld	1	18.2798	1	1.06	CLL Overexpressed
Cd300lf	1	2.33459	1	7.06437	CLL Overexpressed
Cd59a	1	14.5121	1	-5.83142	CLL Overexpressed
Cd80	1	2.82179	1	1.15968	CLL Overexpressed
Cdc42bpb	1	3.10264	1	-4.50841	CLL Overexpressed
Cdc42ep4	1	4.78122	1	-6.59584	CLL Overexpressed
Cdhr2	1	815.609	1	4.5692	CLL Overexpressed
Cdk14	1	17.6939	1	-1.91966	CLL Overexpressed
Ceacam1	1	3.79178	1	-1.42812	CLL Overexpressed
Ceacam10	1	1180.1	1	1	CLL Overexpressed
Ceacam16	1	3.77521	1	122.558	CLL Overexpressed
Cebpa	1	5.2695	1	-2.06146	CLL Overexpressed
Cebpb	1	2.81546	1	-1.08044	CLL Overexpressed
Cep89	1	5.23299	1	1.18072	CLL Overexpressed
Cfb	1	9.84995	1	13.3351	CLL Overexpressed
Chi3l3	1	113.945	1	-2.26128	CLL Overexpressed
Chrnb1	1	2.12975	1	-1.42614	CLL Overexpressed
Chst7	1	13.8294	1	55.2443	CLL Overexpressed
Cib1	1	2.51994	1	1.70295	CLL Overexpressed
Cisd3	1	2.86669	1	1.51268	CLL Overexpressed
Ckap4	1	6.72404	1	3.08179	CLL Overexpressed
Cldn13	1	2485.47	1	-3.97191	CLL Overexpressed
Clec12a	1	3.49453	1	-3.87474	CLL Overexpressed
Clec4a3	1	21.1007	1	2.41624	CLL Overexpressed
Clip2	1	6.88375	1	-2.63201	CLL Overexpressed
Cln8	1	4.81604	1	1.03895	CLL Overexpressed
Cmpk1	1	2.28732	1	1.22046	CLL Overexpressed
Col14a1	1	7.59816	1	67.5841	CLL Overexpressed
Col6a4	1	4.23612	1	1.22588	CLL Overexpressed
Coro2b	1	6.71058	1	1.37979	CLL Overexpressed
Cpd	1	2.5849	1	-3.71061	CLL Overexpressed
Cpped1	1	3.24585	1	2.23396	CLL Overexpressed
Creld2	1	2.50272	1	1.28477	CLL Overexpressed
Crip1	1	5.29893	1	-1.17282	CLL Overexpressed
Crip2	1	3.71114	1	-1.42743	CLL Overexpressed
Crmp1	1	3.88888	1	1.79489	CLL Overexpressed
Csf1r	1	2.56275	1	1.11966	CLL Overexpressed
Csf2ra	1	2.40254	1	-2.20708	CLL Overexpressed
Csf2rb	1	2.67364	1	-1.62124	CLL Overexpressed
Csf3r	1	78.991	1	-4.22411	CLL Overexpressed
Cst3	1	2.38226	1	-1.38368	CLL Overexpressed
Ctsc	1	3.41895	1	1.47218	CLL Overexpressed
Ctsz	1	2.54634	1	1.94638	CLL Overexpressed
Cx3cr1	1	16.5791	1	-4.00245	CLL Overexpressed
Cxcl2	1	72.3138	1	-4.09027	CLL Overexpressed
Cyp11a1	1	8.08345	1	40.7176	CLL Overexpressed
Cyp4f16	1	2.99228	1	-1.23129	CLL Overexpressed
Cyp4f18	1	2.79595	1	1.1	CLL Overexpressed
Cyth4	1	3.26811	1	1.35485	CLL Overexpressed
Daglb	1	2.32239	1	1.12657	CLL Overexpressed
Dennd2a	1	29.3438	1	32.311	CLL Overexpressed
Dennd6a	1	2.03283	1	1.60622	CLL Overexpressed
Dgkg	1	8.58099	1	-2.79914	CLL Overexpressed
Dhrs1	1	2.28352	1	2.22312	CLL Overexpressed
Diras2	1	9.43633	1	-1.62853	CLL Overexpressed
Dkkl1	1	6.45231	1	-1.29623	CLL Overexpressed
Dock1	1	4.13513	1	2.95599	CLL Overexpressed
Dse	1	3.39862	1	1.35407	CLL Overexpressed
Dstn	1	3.35804	1	1.61523	CLL Overexpressed
Dusp3	1	3.93158	1	1.68459	CLL Overexpressed
Dynll1	1	2.10039	1	1.60137	CLL Overexpressed
Dyrk4	1	11.7275	1	-1.2642	CLL Overexpressed
Dysf	1	8.82323	1	9.46557	CLL Overexpressed
E030030I06Rik	1	6.98118	1	2.49156	CLL Overexpressed
E230008N13Rik	1	11.9739	1	2.60865	CLL Overexpressed
E330033B04Rik	1	5.99963	1	4.63134	CLL Overexpressed
Ear10	1	3328.19	1	2.05381	CLL Overexpressed
Ebf3	1	591.772	1	16.4814	CLL Overexpressed
Ebi3	1	2.5736	1	1.31675	CLL Overexpressed
Ece1	1	2.03979	1	-1.18468	CLL Overexpressed
Ech1	1	2.62612	1	1.7315	CLL Overexpressed
Echdc3	1	3.72388	1	39.809	CLL Overexpressed
Eci1	1	2.46096	1	2.49202	CLL Overexpressed
Egr1	1	3.68973	1	-2.9986	CLL Overexpressed
Ehbp1l1	1	2.52716	1	1.49434	CLL Overexpressed
Emilin2	1	5.38859	1	4.08238	CLL Overexpressed
Emp3	1	2.13902	1	-1.73688	CLL Overexpressed
Emr4	1	4.0269	1	-3.31924	CLL Overexpressed
Epb4.1l1	1	22.4774	1	-1.59573	CLL Overexpressed
Ephb4	1	121.917	1	22.4288	CLL Overexpressed
Epn2	1	2.778	1	1.01008	CLL Overexpressed
Eppk1	1	19.9851	1	21.5413	CLL Overexpressed
Eps8	1	2.38592	1	-1.54724	CLL Overexpressed
Ermap	1	4.3007	1	1.98124	CLL Overexpressed
Espn	1	7.28913	1	2.49695	CLL Overexpressed
Etv5	1	4.95981	1	-1.2081	CLL Overexpressed
Evc	1	9.17556	1	-3.27002	CLL Overexpressed
Evi2a	1	2.75301	1	1.40728	CLL Overexpressed
Evi5	1	2.703	1	-2.21803	CLL Overexpressed
Evpl	1	11.8731	1	2.96133	CLL Overexpressed
F11r	1	44.4742	1	-1.52574	CLL Overexpressed
Fabp7	1	19782.5	1	1	CLL Overexpressed
Fam211a	1	6.52064	1	36.0047	CLL Overexpressed
Fam212a	1	5.01727	1	3.34766	CLL Overexpressed
Fam46c	1	2.16796	1	-1.44479	CLL Overexpressed
Fanca	1	2.77239	1	6.51758	CLL Overexpressed
Fbxl6	1	1.9808	1	1.31809	CLL Overexpressed
Fcer1g	1	3.51227	1	3.03025	CLL Overexpressed
Fcgr4	1	21.9046	1	140.046	CLL Overexpressed
Fcrl5	1	1.9738	1	1.49143	CLL Overexpressed
Fert2	1	13.1626	1	2.17656	CLL Overexpressed
Fgd2	1	3.30228	1	1.31354	CLL Overexpressed
Fkbp11	1	11.6707	1	593.194	CLL Overexpressed
Flot1	1	2.23884	1	1.12923	CLL Overexpressed
Fn1	1	26.5414	1	55.1296	CLL Overexpressed
Fos	1	2.2197	1	-2.37043	CLL Overexpressed
Fras1	1	11.7312	1	8.53555	CLL Overexpressed
G630025P09Rik	1	10.6784	1	9.5077	CLL Overexpressed
Galns	1	2.38928	1	1.70458	CLL Overexpressed
Galnt14	1	5.24068	1	1.09827	CLL Overexpressed
Gas7	1	13.1343	1	1.0207	CLL Overexpressed
Gcnt2	1	4.92007	1	-3.52405	CLL Overexpressed
Gltpd1	1	3.11265	1	1.63311	CLL Overexpressed
Gm10451	1	21.7883	1	-1.36379	CLL Overexpressed
Gm15987	1	4.6077	1	3.15932	CLL Overexpressed
Gm19757	1	3.77695	1	1.21428	CLL Overexpressed
Gm20767	1	9.24027	1	2.1522	CLL Overexpressed
Gm5431	1	3.67122	1	4.29049	CLL Overexpressed
Gna15	1	3.05145	1	-1.14291	CLL Overexpressed
Gnb3	1	379.014	1	67.8458	CLL Overexpressed
Gng12	1	2.22144	1	-6.01116	CLL Overexpressed
Gpaa1	1	2.33334	1	1.49932	CLL Overexpressed
Gpm6a	1	32.1263	1	28.472	CLL Overexpressed
Gpr137b	1	4.15866	1	1.68872	CLL Overexpressed
Gpr137b-ps	1	3.20092	1	1.54936	CLL Overexpressed
Gpr55	1	8.23505	1	-1.46233	CLL Overexpressed
Gpx1	1	2.71795	1	1.40339	CLL Overexpressed
Gpx7	1	3.83457	1	4.22511	CLL Overexpressed
Gsg1l	1	1694.15	1	1.4078	CLL Overexpressed
Gsr	1	2.95419	1	1.8536	CLL Overexpressed
Gstt3	1	6.50089	1	21.9339	CLL Overexpressed
H1f0	1	2.36773	1	2.15097	CLL Overexpressed
H6pd	1	3.92705	1	1.62387	CLL Overexpressed
Hap1	1	10.592	1	2.16431	CLL Overexpressed
Hbb-b2	1	6.848	1	-4.02074	CLL Overexpressed
Hck	1	3.75735	1	1.88421	CLL Overexpressed
Hdc	1	5.55524	1	1.72833	CLL Overexpressed
Heatr5a	1	2.45825	1	1.32988	CLL Overexpressed
Hepacam2	1	4.76149	1	-1.59962	CLL Overexpressed
Hk3	1	8.42234	1	-2.50309	CLL Overexpressed
Hmga2-ps1	1	2.81558	1	-1.42333	CLL Overexpressed
Hoxc9	1	930.101	1	11.105	CLL Overexpressed
Hpse	1	3.51962	1	3.73207	CLL Overexpressed
Hrsp12	1	2.42523	1	1.53834	CLL Overexpressed
Hsd3b7	1	4.98913	1	1.79804	CLL Overexpressed
Hspa12a	1	7.13898	1	-1.72934	CLL Overexpressed
Hspb1	1	24.0414	1	2.41329	CLL Overexpressed
Icam1	1	2.54589	1	1.33209	CLL Overexpressed
Ifitm1	1	8.61982	1	6.20375	CLL Overexpressed
Ifitm2	1	5.16516	1	-1.23611	CLL Overexpressed
Ifitm3	1	9.88717	1	1.27197	CLL Overexpressed
Ifitm6	1	15.0815	1	-2.47095	CLL Overexpressed
Ift27	1	2.32719	1	1.11332	CLL Overexpressed
Igf2	1	841.014	1	1.70406	CLL Overexpressed
Igsf21	1	2246.15	1	1	CLL Overexpressed
Igsf8	1	2.58996	1	1.28706	CLL Overexpressed
Igsf9	1	5.69408	1	2.33237	CLL Overexpressed
Il1b	1	24.0112	1	-6.0451	CLL Overexpressed
Il1rn	1	16.7197	1	3.93031	CLL Overexpressed
Il5ra	1	3.9907	1	10.9853	CLL Overexpressed
Il9r	1	2.95544	1	2.66015	CLL Overexpressed
Ints4	1	2.16835	1	1.37391	CLL Overexpressed
Irgc1	1	7.86598	1	-10.9403	CLL Overexpressed
Isg20	1	2.64312	1	1.74485	CLL Overexpressed
Islr2	1	3.46842	1	-1.15967	CLL Overexpressed
Itga5	1	10.2785	1	-2.46139	CLL Overexpressed
Itgam	1	33.9333	1	1.1212	CLL Overexpressed
Itgb1	1	4.54999	1	1.93033	CLL Overexpressed
Itgb7	1	2.65303	1	-4.49136	CLL Overexpressed
Itpr1	1	2.72145	1	-1.01442	CLL Overexpressed
Itsn1	1	3.09697	1	-1.51966	CLL Overexpressed
Jun	1	2.70703	1	-3.42997	CLL Overexpressed
Kctd14	1	5.38697	1	2.2224	CLL Overexpressed
Klhl9	1	1.96658	1	-1.07382	CLL Overexpressed
Klra2	1	898.833	1	54.6366	CLL Overexpressed
Krt18	1	28.4442	1	1.21439	CLL Overexpressed
Krt222	1	2.14254	1	7.10789	CLL Overexpressed
Lacc1	1	9.39795	1	-2.1256	CLL Overexpressed
Lgals1	1	7.20484	1	1.6675	CLL Overexpressed
Lgals3	1	2.24075	1	-3.04303	CLL Overexpressed
Lhpp	1	5.81925	1	2.77831	CLL Overexpressed
Lifr	1	4.07462	1	-3.51617	CLL Overexpressed
Lilra6	1	4.4007	1	-1.45485	CLL Overexpressed
Lilrb3	1	4.38546	1	-1.19055	CLL Overexpressed
Lipg	1	3.5455	1	-1.68641	CLL Overexpressed
Liph	1	19.7734	1	43.1585	CLL Overexpressed
Lmna	1	5.95983	1	-2.14566	CLL Overexpressed
Lnx2	1	2.75344	1	1.40969	CLL Overexpressed
Lpcat4	1	3.95188	1	1.16253	CLL Overexpressed
Lphn2	1	10.6853	1	-4.23546	CLL Overexpressed
Lrrc20	1	2.53267	1	1.24928	CLL Overexpressed
Lrrc25	1	9.68242	1	1.43855	CLL Overexpressed
Lsp1	1	2.84196	1	-1.08395	CLL Overexpressed
Lst1	1	5.38736	1	1.89673	CLL Overexpressed
Ltbp4	1	6.84146	1	15.0855	CLL Overexpressed
Ltf	1	164.809	1	-8.1577	CLL Overexpressed
Ly6k	1	8.3368	1	-6.94613	CLL Overexpressed
Lyl1	1	2.25387	1	3.27757	CLL Overexpressed
Lyz2	1	28.5205	1	2.63024	CLL Overexpressed
Man1c1	1	2.8314	1	-10.11	CLL Overexpressed
Man2a2	1	2.04601	1	-1.10848	CLL Overexpressed
Map2	1	6.18813	1	-1.17962	CLL Overexpressed
Map7	1	10.6735	1	1.85327	CLL Overexpressed
Mcu	1	2.66751	1	1.04285	CLL Overexpressed
Megf8	1	4.7364	1	2.09099	CLL Overexpressed
Mesdc1	1	2.2386	1	1.02514	CLL Overexpressed
Mfsd12	1	3.84983	1	0.999653	CLL Overexpressed
Mgmt	1	4.50773	1	1.50494	CLL Overexpressed
Mgst2	1	5.031	1	2.46403	CLL Overexpressed
Mllt4	1	11.4857	1	-1.25204	CLL Overexpressed
Mmp9	1	50.6488	1	1.93256	CLL Overexpressed
Mpo	1	67.8552	1	-95.9494	CLL Overexpressed
Mrgpra2b	1	284.432	1	8.3886	CLL Overexpressed
Ms4a1	1	2.05903	1	2.32592	CLL Overexpressed
Msrb1	1	3.27822	1	1.84107	CLL Overexpressed
Mt1	1	5.47483	1	-1.27723	CLL Overexpressed
Mtmr14	1	1.99347	1	-2.42336	CLL Overexpressed
Mtss1	1	2.20737	1	-13.1777	CLL Overexpressed
Mtus1	1	11.0424	1	2.00227	CLL Overexpressed
Myo1d	1	4.02563	1	1.80858	CLL Overexpressed
N4bp3	1	1.98567	1	-1.02537	CLL Overexpressed
Naaa	1	3.09434	1	1.13772	CLL Overexpressed
Nacc2	1	10.865	1	-1.15863	CLL Overexpressed
Naip1	1	10.4472	1	9.42545	CLL Overexpressed
Naip5	1	3.72545	1	2.25464	CLL Overexpressed
Naip6	1	2.2121	1	3.47033	CLL Overexpressed
Nap1l1	1	2.07771	1	-1.05072	CLL Overexpressed
Ncf4	1	2.47092	1	1.85729	CLL Overexpressed
Neurl1a	1	4.07973	1	-1.60228	CLL Overexpressed
Neurod4	1	12.988	1	10.385	CLL Overexpressed
Nfam1	1	6.51153	1	-1.97051	CLL Overexpressed
Nfkbib	1	2.40105	1	-1.58625	CLL Overexpressed
Nfkbiz	1	2.07865	1	-1.42025	CLL Overexpressed
Ngfr	1	5.34669	1	-2.43692	CLL Overexpressed
Ngp	1	222.361	1	-8.70037	CLL Overexpressed
Niacr1	1	10.048	1	-27.0366	CLL Overexpressed
Nid1	1	4.14969	1	163.144	CLL Overexpressed
Nipa1	1	15.1907	1	-5.73271	CLL Overexpressed
Nod2	1	3.1121	1	1.92354	CLL Overexpressed
Ntng2	1	10.0161	1	1.43352	CLL Overexpressed
Nxpe2	1	3.37764	1	3.72625	CLL Overexpressed
Olfm4	1	3467.21	1	-46.7829	CLL Overexpressed
Olfml2a	1	2433.21	1	-3.0215	CLL Overexpressed
Osm	1	3.88368	1	2.15087	CLL Overexpressed
Pacsin2	1	2.00745	1	1.94377	CLL Overexpressed
Padi4	1	11.0768	1	-1.03464	CLL Overexpressed
Pafah1b3	1	3.93621	1	1.82814	CLL Overexpressed
Parvb	1	64.7699	1	-2.92435	CLL Overexpressed
Parvg	1	2.06792	1	1.78442	CLL Overexpressed
Pawr	1	11.845	1	3.13997	CLL Overexpressed
Pcbp4	1	3.79981	1	-1.07332	CLL Overexpressed
Pck2	1	2.38524	1	-1.53484	CLL Overexpressed
Pdcd1lg2	1	4.70688	1	-1.16806	CLL Overexpressed
Pdlim1	1	5.41858	1	-1.17117	CLL Overexpressed
Pepd	1	3.26528	1	-1.15561	CLL Overexpressed
Pfkfb3	1	2.47266	1	1.79939	CLL Overexpressed
Pglyrp1	1	3.87776	1	1.04912	CLL Overexpressed
Phldb1	1	4.51264	1	-1.03094	CLL Overexpressed
Phyhd1	1	2.95396	1	-3.457	CLL Overexpressed
Pi16	1	38.011	1	2.14996	CLL Overexpressed
Pik3c2b	1	2.99336	1	1.15201	CLL Overexpressed
Pik3r6	1	30.0399	1	9.63557	CLL Overexpressed
Pira6	1	25.58	1	1.07633	CLL Overexpressed
Pkp3	1	2.21077	1	1.41859	CLL Overexpressed
Pla2g6	1	2.18803	1	1.07906	CLL Overexpressed
Plau	1	5.5751	1	145.668	CLL Overexpressed
Plbd1	1	2.08357	1	-2.67099	CLL Overexpressed
Pld4	1	3.00315	1	2.09135	CLL Overexpressed
Plec	1	2.92589	1	1.2722	CLL Overexpressed
Plekha7	1	4.77426	1	1.27447	CLL Overexpressed
Plin2	1	3.14613	1	1.45085	CLL Overexpressed
Plk2	1	2.90172	1	-16.9695	CLL Overexpressed
Plp2	1	3.25547	1	1.18187	CLL Overexpressed
Plscr1	1	4.37684	1	-3.39968	CLL Overexpressed
Plxnb2	1	7.03583	1	1.27238	CLL Overexpressed
Plxnd1	1	2.29496	1	1.67311	CLL Overexpressed
Polr2f	1	2.83539	1	2.2103	CLL Overexpressed
Polr2l	1	2.71673	1	2.20956	CLL Overexpressed
Pou2f2	1	2.10577	1	-2.09995	CLL Overexpressed
Ppap2b	1	3.01975	1	-1.03154	CLL Overexpressed
Ppap2c	1	4.1006	1	2.03155	CLL Overexpressed
Ppfia4	1	8.34749	1	-3.2745	CLL Overexpressed
Ppp1r14b	1	2.14963	1	1.14994	CLL Overexpressed
Ppp1r3b	1	5.31508	1	-1.48152	CLL Overexpressed
Pqlc3	1	2.19676	1	2.09696	CLL Overexpressed
Pram1	1	4.21434	1	-1.08766	CLL Overexpressed
Prkar2b	1	8.15558	1	-3.50717	CLL Overexpressed
Prkcg	1	8.00324	1	2.80774	CLL Overexpressed
Prox1	1	3.77839	1	1.20616	CLL Overexpressed
Prr5	1	3.19802	1	-1.16668	CLL Overexpressed
Pstpip2	1	2.66278	1	2.14317	CLL Overexpressed
Ptgr1	1	7.69646	1	1.63872	CLL Overexpressed
Ptgs2	1	7.53001	1	-9.11136	CLL Overexpressed
Ptk2	1	4.15885	1	1.18504	CLL Overexpressed
Ptms	1	2.07954	1	1.05581	CLL Overexpressed
Pvrl4	1	6.36713	1	-5.82429	CLL Overexpressed
Pwp1	1	2.07599	1	1.48004	CLL Overexpressed
Pygl	1	11.2608	1	-1.16063	CLL Overexpressed
Pygm	1	2.31422	1	-3.08025	CLL Overexpressed
Rab31	1	2.25029	1	1.76846	CLL Overexpressed
Rab3b	1	4.57974	1	1	CLL Overexpressed
Rap1gap2	1	6.04135	1	-1.79608	CLL Overexpressed
Rapgef3	1	3.52661	1	6.44701	CLL Overexpressed
Rasgrp4	1	3.44368	1	-1.99289	CLL Overexpressed
Rassf6	1	3.53459	1	81.7697	CLL Overexpressed
Rbm47	1	2.57493	1	-1.27017	CLL Overexpressed
Rcn3	1	5.08096	1	-11.116	CLL Overexpressed
Rdh12	1	3.75065	1	-1.328	CLL Overexpressed
Recql5	1	3.09837	1	1.85673	CLL Overexpressed
Relt	1	3.67118	1	1.78161	CLL Overexpressed
Rfx2	1	2.87569	1	-2.55081	CLL Overexpressed
Rgag4	1	4.0767	1	-2.30249	CLL Overexpressed
Rgl1	1	3.87785	1	1.29642	CLL Overexpressed
Rhag	1	1604.47	1	8.0095	CLL Overexpressed
Rhbdf1	1	2.09523	1	-1.91832	CLL Overexpressed
Rn45s	1	2.98264	1	-3.29431	CLL Overexpressed
Rnase6	1	2.14028	1	-2.01054	CLL Overexpressed
Rnh1	1	2.23909	1	1.37796	CLL Overexpressed
Robo1	1	47.0794	1	21.0006	CLL Overexpressed
Rp2h	1	2.89793	1	1.91054	CLL Overexpressed
Rpph1	1	13.0357	1	-3.61652	CLL Overexpressed
Rps6kc1	1	2.8133	1	-1.26921	CLL Overexpressed
Rtn4ip1	1	2.89204	1	1.80567	CLL Overexpressed
Rtn4rl1	1	2.96837	1	1.05082	CLL Overexpressed
Ryr1	1	5.92271	1	14.208	CLL Overexpressed
S100a4	1	5.28176	1	-1.76347	CLL Overexpressed
S100a8	1	208.158	1	-3.37144	CLL Overexpressed
S100a9	1	233.845	1	-8.34054	CLL Overexpressed
S1pr3	1	3.37695	1	-1.03582	CLL Overexpressed
Saa3	1	1805.38	1	123.201	CLL Overexpressed
Samm50	1	2.01203	1	1.52913	CLL Overexpressed
Sbf2	1	2.16964	1	-1.84666	CLL Overexpressed
Sel1l3	1	13.5573	1	7.39087	CLL Overexpressed
Sema3b	1	7.50599	1	11.1791	CLL Overexpressed
Sema4g	1	42.4131	1	-3.6814	CLL Overexpressed
Sema5a	1	3.44081	1	1.14008	CLL Overexpressed
Serpinb1a	1	2.45593	1	-1.3172	CLL Overexpressed
Serpinb6b	1	3.48447	1	-1.00362	CLL Overexpressed
Sfn	1	2.38496	1	-2.45624	CLL Overexpressed
Sgk3	1	2.23573	1	1.12314	CLL Overexpressed
Sh2d1b1	1	17.8681	1	-1.54055	CLL Overexpressed
Sh3bgrl3	1	2.03364	1	1.00998	CLL Overexpressed
Sirpa	1	2.83793	1	1.16984	CLL Overexpressed
Sirt2	1	6.57881	1	1.07453	CLL Overexpressed
Slamf9	1	43.5323	1	2.1656	CLL Overexpressed
Slc15a3	1	2.68789	1	1.16814	CLL Overexpressed
Slc17a9	1	2.69589	1	-1.53867	CLL Overexpressed
Slc18b1	1	16.606	1	29.5553	CLL Overexpressed
Slc25a19	1	2.53769	1	1.60832	CLL Overexpressed
Slc27a3	1	11.5951	1	2.9679	CLL Overexpressed
Slc29a3	1	2.12474	1	1.50232	CLL Overexpressed
Slc33a1	1	4.51808	1	2.23513	CLL Overexpressed
Slc37a4	1	2.47307	1	1.60771	CLL Overexpressed
Slc38a5	1	630.923	1	1	CLL Overexpressed
Slc39a4	1	3.08738	1	-1.01659	CLL Overexpressed
Slc4a1	1	111.862	1	-1.93265	CLL Overexpressed
Slc7a7	1	2.29565	1	2.00798	CLL Overexpressed
Slc9a3r2	1	16.3037	1	19.8769	CLL Overexpressed
Slco2a1	1	16.161	1	3.04113	CLL Overexpressed
Slfn4	1	17.3995	1	5.27034	CLL Overexpressed
Slpi	1	5.72809	1	3.06229	CLL Overexpressed
Smagp	1	3.2508	1	-2.0662	CLL Overexpressed
Snapc5	1	2.34536	1	2.03116	CLL Overexpressed
Snx20	1	2.18649	1	-1.06271	CLL Overexpressed
Soat1	1	2.29778	1	1.75263	CLL Overexpressed
Sorcs2	1	5.15714	1	6.18041	CLL Overexpressed
Sostdc1	1	1760.71	1	41.4407	CLL Overexpressed
Sox5	1	8.57625	1	-4.83768	CLL Overexpressed
Sparc	1	226.098	1	31.7889	CLL Overexpressed
Spire1	1	6.9657	1	2.10938	CLL Overexpressed
Sptb	1	5.80951	1	-3.0034	CLL Overexpressed
Sspn	1	4.67477	1	1.42793	CLL Overexpressed
St3gal1	1	3.14616	1	-1.70952	CLL Overexpressed
St3gal2	1	2.00513	1	-1.02666	CLL Overexpressed
St5	1	11.57	1	5.28181	CLL Overexpressed
St6galnac6	1	3.41015	1	3.01632	CLL Overexpressed
Stard5	1	2.23916	1	-1.40804	CLL Overexpressed
Stc1	1	22.912	1	8.96847	CLL Overexpressed
Stk3	1	3.44059	1	-1.21853	CLL Overexpressed
Stk38	1	2.35946	1	-1.18292	CLL Overexpressed
Stom	1	2.51651	1	-2.37115	CLL Overexpressed
Stoml1	1	2.63003	1	1.34707	CLL Overexpressed
Stx7	1	2.49693	1	1.01619	CLL Overexpressed
Susd3	1	2.215	1	-2.38943	CLL Overexpressed
Syne2	1	2.22866	1	1.89987	CLL Overexpressed
Tagln2	1	2.79737	1	1.35317	CLL Overexpressed
Tarbp2	1	1.97431	1	1.42814	CLL Overexpressed
Tars	1	1.97657	1	1.65174	CLL Overexpressed
Tbc1d9	1	3.04401	1	-1.86354	CLL Overexpressed
Tchp	1	2.42534	1	-1.04661	CLL Overexpressed
Tenm4	1	3.86441	1	17.4651	CLL Overexpressed
Tex14	1	6.93398	1	-1.13068	CLL Overexpressed
Tgfbi	1	3.92341	1	-1.5006	CLL Overexpressed
Thbs1	1	66.164	1	2.67782	CLL Overexpressed
Thbs3	1	4.62311	1	-2.31815	CLL Overexpressed
Ticam1	1	2.11904	1	1.17703	CLL Overexpressed
Ticam2	1	4.55778	1	2.66057	CLL Overexpressed
Tjp2	1	3.10888	1	2.74046	CLL Overexpressed
Tlr13	1	6.63275	1	1.42042	CLL Overexpressed
Tlr2	1	2.8796	1	1.99903	CLL Overexpressed
Tlr9	1	2.48156	1	-1.39038	CLL Overexpressed
Tmc3	1	6.20923	1	-1.17126	CLL Overexpressed
Tmcc2	1	17.2578	1	-1.03122	CLL Overexpressed
Tmeff1	1	8.88429	1	34.8116	CLL Overexpressed
Tmem109	1	2.02158	1	1.32515	CLL Overexpressed
Tmem184b	1	2.11919	1	1.32418	CLL Overexpressed
Tmem51	1	7.19447	1	-5.18926	CLL Overexpressed
Tnf	1	5.25171	1	-2.03512	CLL Overexpressed
Tnfaip2	1	5.41283	1	-2.99359	CLL Overexpressed
Tnfrsf13b	1	2.22533	1	2.11328	CLL Overexpressed
Tnfrsf13c	1	2.36696	1	-1.34707	CLL Overexpressed
Tnfrsf19	1	10.387	1	1	CLL Overexpressed
Tnfrsf8	1	23.8479	1	2.40841	CLL Overexpressed
Tnfsf18	1	6.1685	1	-2.07194	CLL Overexpressed
Tnfsf4	1	11.3028	1	4.11542	CLL Overexpressed
Tns1	1	2.60001	1	-8.19654	CLL Overexpressed
Tonsl	1	2.0352	1	1.14803	CLL Overexpressed
Tppp	1	42.102	1	3.75675	CLL Overexpressed
Tppp3	1	65.0542	1	-1.51586	CLL Overexpressed
Trem1	1	18.9606	1	-4.04708	CLL Overexpressed
Trim40	1	17.2508	1	-1.97605	CLL Overexpressed
Trp53i13	1	3.23338	1	-1.31437	CLL Overexpressed
Trpm2	1	3.40536	1	-3.72317	CLL Overexpressed
Tspan17	1	5.70225	1	-2.05284	CLL Overexpressed
Tstd3	1	2.72506	1	2.35312	CLL Overexpressed
Ttc33	1	2.11557	1	2.12032	CLL Overexpressed
Ttll12	1	2.15757	1	1.91087	CLL Overexpressed
Tuba1b	1	2.4436	1	1.45399	CLL Overexpressed
Tuba1c	1	2.43572	1	1.26962	CLL Overexpressed
Tubb2b	1	2.74611	1	-17.7449	CLL Overexpressed
Tubb6	1	9.68524	1	-1.37702	CLL Overexpressed
Txn2	1	2.3182	1	1.64856	CLL Overexpressed
Tyrobp	1	2.18443	1	-1.26982	CLL Overexpressed
Ube2l6	1	6.35735	1	1.90181	CLL Overexpressed
Uhrf1bp1	1	2.78607	1	1.78284	CLL Overexpressed
Unc119	1	2.51226	1	1.89427	CLL Overexpressed
Unc5cl	1	3.98989	1	1.35321	CLL Overexpressed
Upb1	1	12.5756	1	-1.43833	CLL Overexpressed
Uqcr11	1	2.30182	1	2.19603	CLL Overexpressed
Vars	1	2.48311	1	1.74497	CLL Overexpressed
Vcl	1	2.1629	1	1.18321	CLL Overexpressed
Wdfy1	1	2.46019	1	1.05248	CLL Overexpressed
Xdh	1	2.72066	1	1.06253	CLL Overexpressed
Yes1	1	7.13331	1	1.30783	CLL Overexpressed
Ypel2	1	2.32694	1	-1.88233	CLL Overexpressed
Zbtb20	1	2.49995	1	1.25022	CLL Overexpressed
Zbtb32	1	22.2224	1	-2.75826	CLL Overexpressed
Zbtb38	1	2.17662	1	1.69013	CLL Overexpressed
Zbtb7b	1	2.23793	1	2.74147	CLL Overexpressed
Zcchc14	1	5.62013	1	-15.9946	CLL Overexpressed
Zfhx3	1	9.95219	1	-3.8082	CLL Overexpressed
Zfp296	1	2.27325	1	2.324	CLL Overexpressed
Zfp385a	1	3.52729	1	-1.17209	CLL Overexpressed
Zfp532	1	3.76627	1	1.39389	CLL Overexpressed
Zfp69	1	2.41124	1	-2.73272	CLL Overexpressed
Zfp703	1	2.41173	1	-3.45049	CLL Overexpressed
Zfp960	1	1.9783	1	1.96106	CLL Overexpressed
0610007P14Rik	1	1.24645	1	2.90479	PTCL Overexpressed
1110002L01Rik	1	2.22997	1	4.06224	PTCL Overexpressed
1110038B12Rik	1	1.54199	1	2.27041	PTCL Overexpressed
1600014C10Rik	1	1.302	1	6.22233	PTCL Overexpressed
1700020I14Rik	1	1.30183	1	2.689	PTCL Overexpressed
1700025G04Rik	1	1.60066	1	7.57333	PTCL Overexpressed
1700052N19Rik	1	1.20053	1	2.76912	PTCL Overexpressed
1810014B01Rik	1	2.02036	1	5.54582	PTCL Overexpressed
1810037I17Rik	1	1.60424	1	2.12673	PTCL Overexpressed
2010012O05Rik	1	1.00476	1	2.91652	PTCL Overexpressed
2010315B03Rik	1	-1.38975	1	2.82758	PTCL Overexpressed
2210010C04Rik	1	9.79102	1	1021.43	PTCL Overexpressed
2210404O07Rik	1	3.93201	1	6.28414	PTCL Overexpressed
2310044G17Rik	1	-1.63815	1	2.80305	PTCL Overexpressed
2310061I04Rik	1	1.69797	1	2.81131	PTCL Overexpressed
2410127L17Rik	1	1.4429	1	2.23236	PTCL Overexpressed
2610002M06Rik	1	1.24018	1	2.4981	PTCL Overexpressed
2900026A02Rik	1	1.076	1	12.0404	PTCL Overexpressed
2900056M20Rik	1	1.07611	1	2.94614	PTCL Overexpressed
4921525O09Rik	1	-1.53176	1	10.3715	PTCL Overexpressed
4930427A07Rik	1	1.69047	1	4.55341	PTCL Overexpressed
4930453N24Rik	1	-1.13985	1	2.19277	PTCL Overexpressed
4932415G12Rik	1	1.00094	1	2.67392	PTCL Overexpressed
4933404O12Rik	1	2.54541	1	7.80764	PTCL Overexpressed
5430417L22Rik	1	-1.73775	1	3.25039	PTCL Overexpressed
5430427O19Rik	1	-1.35024	1	6.24647	PTCL Overexpressed
5730409E04Rik	1	1.78986	1	17.1968	PTCL Overexpressed
5730507C01Rik	1	-1.58216	1	5.78266	PTCL Overexpressed
7-Sep	1	-1.16318	1	1.96223	PTCL Overexpressed
9930104L06Rik	1	1.52477	1	2.43384	PTCL Overexpressed
9930111J21Rik1	1	1.69831	1	3.36479	PTCL Overexpressed
Aaas	1	1.74592	1	2.24414	PTCL Overexpressed
Aarsd1	1	1.44262	1	2.52421	PTCL Overexpressed
Abcb10	1	-1.23387	1	3.92262	PTCL Overexpressed
Abcb1b	1	-1.44837	1	2.04476	PTCL Overexpressed
Abcb7	1	-1.06216	1	1.98905	PTCL Overexpressed
Abcd1	1	1.61195	1	2.5484	PTCL Overexpressed
Abr	1	1.03859	1	2.04347	PTCL Overexpressed
Acaca	1	1.42374	1	3.18448	PTCL Overexpressed
Acot13	1	1.45616	1	3.40694	PTCL Overexpressed
Acsf2	1	-1.74827	1	2.64103	PTCL Overexpressed
Acsl5	1	1.5877	1	2.0859	PTCL Overexpressed
Actb	1	2.50344	1	3.30768	PTCL Overexpressed
Adap1	1	1.21778	1	5.5817	PTCL Overexpressed
Afmid	1	-1.25425	1	2.94224	PTCL Overexpressed
Agpat9	1	1.69999	1	5.53242	PTCL Overexpressed
Ahcyl1	1	-1.00961	1	2.14488	PTCL Overexpressed
AI504432	1	-1.47803	1	3.77668	PTCL Overexpressed
AI662270	1	1.56894	1	2.0023	PTCL Overexpressed
Aifm1	1	1.06332	1	2.09904	PTCL Overexpressed
Ak3	1	1.63358	1	1.98798	PTCL Overexpressed
Akip1	1	1.86016	1	3.48818	PTCL Overexpressed
Akr1c13	1	-1.06606	1	2.48514	PTCL Overexpressed
Aldoc	1	3.05102	1	26.3603	PTCL Overexpressed
Alms1	1	-1.16312	1	3.64248	PTCL Overexpressed
Amer1	1	1.11136	1	2.65037	PTCL Overexpressed
Amica1	1	1.25529	1	6.81024	PTCL Overexpressed
Ampd2	1	1.94482	1	2.54158	PTCL Overexpressed
Anapc11	1	1.3994	1	2.20252	PTCL Overexpressed
Anapc13	1	1.73373	1	3.43133	PTCL Overexpressed
Angptl4	1	2.20324	1	4.93368	PTCL Overexpressed
Antxr2	1	1.07791	1	2.42634	PTCL Overexpressed
Ap1m2	1	1.74787	1	7.07305	PTCL Overexpressed
Ap1s1	1	1.41776	1	2.31305	PTCL Overexpressed
Apaf1	1	1.60446	1	2.01075	PTCL Overexpressed
Apitd1	1	1.25967	1	11.4758	PTCL Overexpressed
Apol7a	1	162.548	1	4.0968	PTCL Overexpressed
Apol7b	1	5.13485	1	3.30259	PTCL Overexpressed
Apol7e	1	5.9617	1	3.48177	PTCL Overexpressed
Aqp9	1	4.66228	1	6.77771	PTCL Overexpressed
Arhgap11a	1	1.72852	1	3.43957	PTCL Overexpressed
Arhgap19	1	1.72129	1	5.39791	PTCL Overexpressed
Arhgef10	1	-1.06335	1	4.51949	PTCL Overexpressed
Arhgef39	1	1.73573	1	5.31978	PTCL Overexpressed
Arl4d	1	2.19058	1	10.2389	PTCL Overexpressed
Arl5a	1	1.30343	1	2.50987	PTCL Overexpressed
Armc7	1	1.44145	1	2.75723	PTCL Overexpressed
Arsb	1	1.45286	1	15.2963	PTCL Overexpressed
Art2a-ps	1	-1.42343	1	74.2536	PTCL Overexpressed
Art2b	1	-1.8566	1	9.48676	PTCL Overexpressed
As3mt	1	1.90019	1	8.72439	PTCL Overexpressed
Asrgl1	1	1.57404	1	3.98466	PTCL Overexpressed
Atad5	1	1.40316	1	2.71131	PTCL Overexpressed
Atf6b	1	1.39053	1	2.04381	PTCL Overexpressed
Atm	1	1.05708	1	2.14585	PTCL Overexpressed
Atp11a	1	1.69445	1	2.19918	PTCL Overexpressed
Atp8b4	1	-1.00432	1	4.5321	PTCL Overexpressed
AW112010	1	2.10323	1	4.745	PTCL Overexpressed
AW146154	1	1.54269	1	2.80412	PTCL Overexpressed
B4galt5	1	1.27875	1	2.69059	PTCL Overexpressed
Banf1	1	1.53173	1	1.95914	PTCL Overexpressed
Bard1	1	2.56944	1	4.16031	PTCL Overexpressed
Bbs12	1	1.00793	1	6.00761	PTCL Overexpressed
Bbs9	1	-1.82301	1	2.63372	PTCL Overexpressed
BC004004	1	1.52366	1	2.2082	PTCL Overexpressed
BC017643	1	1.22174	1	1.9564	PTCL Overexpressed
BC030336	1	1.27951	1	4.14954	PTCL Overexpressed
BC030867	1	3.62041	1	9.46191	PTCL Overexpressed
BC037034	1	1.70042	1	3.09599	PTCL Overexpressed
BC094916	1	1.51003	1	3.84047	PTCL Overexpressed
Bcl2	1	1.21212	1	4.37937	PTCL Overexpressed
Bcl2l1	1	1.4583	1	2.7256	PTCL Overexpressed
Bet1	1	1.49961	1	2.98768	PTCL Overexpressed
Bgn	1	26.4745	1	1227.35	PTCL Overexpressed
Bnip1	1	1.47973	1	2.60919	PTCL Overexpressed
Brca1	1	1.62642	1	4.39707	PTCL Overexpressed
Brca2	1	1.45111	1	4.95086	PTCL Overexpressed
Brd3	1	1.28849	1	2.373	PTCL Overexpressed
Brd7	1	1.24495	1	2.31089	PTCL Overexpressed
Brip1	1	3.17108	1	10.3931	PTCL Overexpressed
Bspry	1	1.00296	1	9.11388	PTCL Overexpressed
Bst2	1	-1.2883	1	2.88982	PTCL Overexpressed
C1galt1	1	1.25688	1	2.08072	PTCL Overexpressed
C1qtnf6	1	5.19203	1	14.0866	PTCL Overexpressed
C230081A13Rik	1	-1.23381	1	2.01757	PTCL Overexpressed
C330027C09Rik	1	1.34747	1	2.56634	PTCL Overexpressed
C920025E04Rik	1	1.25401	1	2.61209	PTCL Overexpressed
Cacnb4	1	1.00169	1	4.86694	PTCL Overexpressed
Cad	1	1.48911	1	2.51347	PTCL Overexpressed
Calm3	1	1.41956	1	1.97691	PTCL Overexpressed
Camk2a	1	1.70022	1	9.37589	PTCL Overexpressed
Canx	1	1.22718	1	1.95523	PTCL Overexpressed
Cap1	1	1.34198	1	2.01544	PTCL Overexpressed
Car12	1	2.49049	1	6.21553	PTCL Overexpressed
Casc5	1	2.59096	1	15.3203	PTCL Overexpressed
Casp7	1	1.47489	1	3.15765	PTCL Overexpressed
Cbl	1	1.00363	1	1.96902	PTCL Overexpressed
Cbx1	1	1.23871	1	4.05493	PTCL Overexpressed
Ccdc102a	1	1.56926	1	3.23227	PTCL Overexpressed
Ccdc164	1	2.94847	1	4.1473	PTCL Overexpressed
Ccdc18	1	1.49826	1	11.9102	PTCL Overexpressed
Cchcr1	1	2.7195	1	3.80389	PTCL Overexpressed
Ccl8	1	246.932	1	2050.32	PTCL Overexpressed
Ccnb1ip1	1	2.2679	1	6.54373	PTCL Overexpressed
Ccnf	1	1.54096	1	3.09657	PTCL Overexpressed
Ccng1	1	1.13497	1	3.96281	PTCL Overexpressed
Ccr2	1	1.15687	1	28.8851	PTCL Overexpressed
Ccr5	1	1.20155	1	23.7296	PTCL Overexpressed
Cd22	1	1.33936	1	10.6927	PTCL Overexpressed
Cd38	1	1.54789	1	6.2197	PTCL Overexpressed
Cd48	1	1.79656	1	2.2679	PTCL Overexpressed
Cd79b	1	1.29255	1	2.8057	PTCL Overexpressed
Cd84	1	-1.44634	1	1.95003	PTCL Overexpressed
Cdc25a	1	1.22945	1	2.5475	PTCL Overexpressed
Cdc7	1	-1.20974	1	2.21127	PTCL Overexpressed
Cdca4	1	-1.07853	1	2.02345	PTCL Overexpressed
Cdca5	1	2.74762	1	4.64602	PTCL Overexpressed
Cdca7l	1	1.25905	1	2.98643	PTCL Overexpressed
Cdk2	1	1.51465	1	2.73112	PTCL Overexpressed
Cdk2ap1	1	1.07212	1	2.05428	PTCL Overexpressed
Cdk4	1	1.48836	1	2.22683	PTCL Overexpressed
Cdk5rap3	1	-1.18403	1	2.66751	PTCL Overexpressed
Cdkn2aipnl	1	1.52763	1	2.43179	PTCL Overexpressed
Celsr1	1	-1.55248	1	2.3688	PTCL Overexpressed
Cenph	1	3.2539	1	6.1476	PTCL Overexpressed
Cenpi	1	3.01368	1	9.1541	PTCL Overexpressed
Cenpn	1	2.58825	1	5.67562	PTCL Overexpressed
Cep55	1	2.67536	1	6.36256	PTCL Overexpressed
Cep68	1	-1.10228	1	2.03607	PTCL Overexpressed
Chek1	1	2.49748	1	7.62222	PTCL Overexpressed
Chek2	1	1.96321	1	8.3408	PTCL Overexpressed
Chic1	1	-1.50447	1	2.25936	PTCL Overexpressed
Chordc1	1	1.3374	1	2.07694	PTCL Overexpressed
Chst11	1	-1.25908	1	2.73585	PTCL Overexpressed
Chsy1	1	1.63586	1	3.29626	PTCL Overexpressed
Chtf18	1	2.45379	1	3.80233	PTCL Overexpressed
Cisd1	1	1.51555	1	3.38784	PTCL Overexpressed
Ckap2	1	2.57923	1	5.03636	PTCL Overexpressed
Ckap5	1	-1.1782	1	2.00137	PTCL Overexpressed
Cldn4	1	19.9034	1	19.9135	PTCL Overexpressed
Clec2d	1	1.13641	1	4.17823	PTCL Overexpressed
Clic5	1	1.45028	1	7.7588	PTCL Overexpressed
Cln3	1	1.75314	1	3.636	PTCL Overexpressed
Clps	1	1	1	2396.95	PTCL Overexpressed
Cmc1	1	1.03852	1	2.26324	PTCL Overexpressed
Cmpk2	1	3.1557	1	10.3069	PTCL Overexpressed
Cmtm7	1	1.76584	1	3.7295	PTCL Overexpressed
Cmya5	1	2.1302	1	7.56048	PTCL Overexpressed
Coa3	1	1.73387	1	3.78764	PTCL Overexpressed
Coasy	1	1.47136	1	2.53482	PTCL Overexpressed
Col23a1	1	1.24617	1	3.00803	PTCL Overexpressed
Col3a1	1	59.7556	1	652.702	PTCL Overexpressed
Copg2	1	1.02206	1	2.251	PTCL Overexpressed
Coro1c	1	1.41349	1	1.98811	PTCL Overexpressed
Coro2a	1	1.23109	1	4.58611	PTCL Overexpressed
Cox7b	1	1.60771	1	2.86418	PTCL Overexpressed
Cpa1	1	1	1	1554.06	PTCL Overexpressed
Cpb1	1	1	1	1663.61	PTCL Overexpressed
Cpne3	1	1.12818	1	2.93872	PTCL Overexpressed
Cpox	1	2.10819	1	2.47457	PTCL Overexpressed
Cpsf2	1	1.25517	1	2.57434	PTCL Overexpressed
Crk	1	1.4951	1	2.48561	PTCL Overexpressed
Crot	1	-1.07618	1	2.28939	PTCL Overexpressed
Crtam	1	2.4652	1	3.22518	PTCL Overexpressed
Crybg3	1	1.72011	1	4.66375	PTCL Overexpressed
Csnk2b	1	1.63979	1	2.2425	PTCL Overexpressed
Cstf2	1	1.3031	1	2.73421	PTCL Overexpressed
Ctla2b	1	-1.34128	1	2.65846	PTCL Overexpressed
Ctnnb1	1	-1.09384	1	2.07382	PTCL Overexpressed
Ctrb1	1	-27.9997	1	13512.5	PTCL Overexpressed
Cul9	1	1.04882	1	2.14993	PTCL Overexpressed
Cxcr3	1	1.40036	1	5.05617	PTCL Overexpressed
Cxcr5	1	1.68686	1	6.58995	PTCL Overexpressed
Cyb5b	1	1.56101	1	2.32729	PTCL Overexpressed
Cyp17a1	1	71.5558	1	988.225	PTCL Overexpressed
Cysltr2	1	1.0482	1	5.44369	PTCL Overexpressed
D11Wsu47e	1	2.05196	1	4.12957	PTCL Overexpressed
D14Abb1e	1	1.08012	1	2.27898	PTCL Overexpressed
D330045A20Rik	1	7.29728	1	27.7057	PTCL Overexpressed
D8Ertd82e	1	1.42441	1	4.69775	PTCL Overexpressed
Dap	1	1.22456	1	2.61517	PTCL Overexpressed
Dars	1	1.41681	1	2.20208	PTCL Overexpressed
Dars2	1	1.41013	1	2.87625	PTCL Overexpressed
Daxx	1	-1.00736	1	2.01505	PTCL Overexpressed
Dcp2	1	1.25038	1	2.55404	PTCL Overexpressed
Dctd	1	2.20967	1	6.16461	PTCL Overexpressed
Ddc	1	-1.21703	1	17.0746	PTCL Overexpressed
Ddit4	1	-1.17091	1	9.06969	PTCL Overexpressed
Ddx58	1	1.83585	1	2.96696	PTCL Overexpressed
Ddx60	1	-1.88585	1	2.50129	PTCL Overexpressed
Dennd4a	1	-1.4646	1	2.21672	PTCL Overexpressed
Depdc1a	1	1.4079	1	11.4598	PTCL Overexpressed
Depdc1b	1	2.77634	1	4.77977	PTCL Overexpressed
Desi1	1	1.63812	1	2.29259	PTCL Overexpressed
Dgkh	1	1.22811	1	7.12115	PTCL Overexpressed
Dhcr7	1	1.23297	1	2.08786	PTCL Overexpressed
Dhfr	1	1.97295	1	6.44427	PTCL Overexpressed
Dhrs7	1	1.21893	1	2.38186	PTCL Overexpressed
Dhx58	1	1.83677	1	9.72314	PTCL Overexpressed
Dkc1	1	1.5229	1	2.69031	PTCL Overexpressed
Dlgap5	1	2.39851	1	8.72113	PTCL Overexpressed
Dmrta1	1	4.98105	1	2.36496	PTCL Overexpressed
Dna2	1	1.57784	1	13.4632	PTCL Overexpressed
Dnahc8	1	-1.38273	1	2.02963	PTCL Overexpressed
Dnaja3	1	1.68723	1	2.59101	PTCL Overexpressed
Dnmt1	1	1.49252	1	3.42014	PTCL Overexpressed
Dnmt3b	1	1.14452	1	3.1558	PTCL Overexpressed
Dock5	1	1.6608	1	2.23467	PTCL Overexpressed
Dpagt1	1	1.93036	1	3.23381	PTCL Overexpressed
Dscc1	1	2.61107	1	8.92171	PTCL Overexpressed
Dscr3	1	1.12785	1	2.40647	PTCL Overexpressed
Dsg2	1	18.673	1	23.7185	PTCL Overexpressed
Dsp	1	-2.52192	1	73.4433	PTCL Overexpressed
Dtl	1	1.11537	1	2.73288	PTCL Overexpressed
Dtnbp1	1	1.03198	1	2.56485	PTCL Overexpressed
Dtx3l	1	1.31403	1	5.49476	PTCL Overexpressed
Dut	1	1.41163	1	2.59881	PTCL Overexpressed
Dzip3	1	-1.22041	1	3.41802	PTCL Overexpressed
E2f3	1	1.19463	1	3.6619	PTCL Overexpressed
E2f7	1	3.33486	1	8.29873	PTCL Overexpressed
Ect2	1	2.1497	1	7.46833	PTCL Overexpressed
Edaradd	1	-2.6008	1	11.6023	PTCL Overexpressed
Edc3	1	1.26173	1	2.4125	PTCL Overexpressed
Eea1	1	-1.19239	1	2.38879	PTCL Overexpressed
Eef1e1	1	1.40163	1	2.50803	PTCL Overexpressed
Efcab6	1	12.8117	1	24.8506	PTCL Overexpressed
Eif1ax	1	1.56281	1	1.95486	PTCL Overexpressed
Eif2c3	1	1.93941	1	2.37895	PTCL Overexpressed
Elovl6	1	1.00258	1	8.46264	PTCL Overexpressed
Emid1	1	-7.62757	1	4.39292	PTCL Overexpressed
Enc1	1	-2.62803	1	2.58086	PTCL Overexpressed
Enpp5	1	-1.24198	1	4.24235	PTCL Overexpressed
Eomes	1	1.55031	1	6.69743	PTCL Overexpressed
Epcam	1	-5.14943	1	5.11662	PTCL Overexpressed
Epsti1	1	1.07581	1	3.3867	PTCL Overexpressed
Erap1	1	1.23141	1	2.27941	PTCL Overexpressed
Ercc6l	1	1.26648	1	3.77623	PTCL Overexpressed
Ermp1	1	1.59784	1	2.55119	PTCL Overexpressed
Esco2	1	3.24452	1	13.5775	PTCL Overexpressed
Etfb	1	1.73104	1	2.62013	PTCL Overexpressed
Evi2b	1	1.21607	1	2.74655	PTCL Overexpressed
Exo1	1	2.482	1	4.61823	PTCL Overexpressed
Exoc8	1	1.63299	1	3.42769	PTCL Overexpressed
Exosc7	1	1.31443	1	2.47774	PTCL Overexpressed
Ezh2	1	1.29244	1	3.41971	PTCL Overexpressed
F2r	1	1.1044	1	2.51245	PTCL Overexpressed
F2rl1	1	-1.43717	1	2.15437	PTCL Overexpressed
Fabp4	1	7.98921	1	1312.04	PTCL Overexpressed
Fam120c	1	-1.19743	1	2.144	PTCL Overexpressed
Fam122b	1	1.00941	1	2.50497	PTCL Overexpressed
Fam136a	1	2.02872	1	3.11455	PTCL Overexpressed
Fam185a	1	1.01563	1	4.49825	PTCL Overexpressed
Fam19a3	1	1.83902	1	7.44439	PTCL Overexpressed
Fam212b	1	1.41995	1	6.69964	PTCL Overexpressed
Fam214a	1	1.36437	1	2.62381	PTCL Overexpressed
Fam60a	1	1.19984	1	2.02699	PTCL Overexpressed
Fam83h	1	1.76625	1	6.10021	PTCL Overexpressed
Farp1	1	1.68535	1	6.7379	PTCL Overexpressed
Fasl	1	-1.23268	1	4.22799	PTCL Overexpressed
Fasn	1	1.10342	1	3.03298	PTCL Overexpressed
Fbxo48	1	1.59828	1	5.11457	PTCL Overexpressed
Fbxo5	1	1.21615	1	2.40005	PTCL Overexpressed
Fcgrt	1	2.07249	1	3.46538	PTCL Overexpressed
Ffar1	1	-1.42143	1	819.59	PTCL Overexpressed
Fhl2	1	1.00383	1	8.28882	PTCL Overexpressed
Fibcd1	1	-1.26092	1	8.30157	PTCL Overexpressed
Fignl1	1	2.72412	1	13.5127	PTCL Overexpressed
Fkbp5	1	1.36922	1	2.23129	PTCL Overexpressed
Fn3krp	1	1.70342	1	5.10775	PTCL Overexpressed
Foxk2	1	1.34422	1	2.29605	PTCL Overexpressed
Foxm1	1	1.29644	1	2.87342	PTCL Overexpressed
Foxn2	1	1.31268	1	1.95909	PTCL Overexpressed
Foxred2	1	1.79235	1	3.02037	PTCL Overexpressed
G0s2	1	95.6415	1	12.1501	PTCL Overexpressed
G2e3	1	-1.0192	1	2.01289	PTCL Overexpressed
Gab3	1	-1.35861	1	2.1536	PTCL Overexpressed
Galk1	1	1.31577	1	3.43131	PTCL Overexpressed
Galnt7	1	1.72648	1	2.25953	PTCL Overexpressed
Gar1	1	1.84894	1	2.12077	PTCL Overexpressed
Gart	1	1.86275	1	2.44441	PTCL Overexpressed
Gas2l3	1	-1.03922	1	5.66442	PTCL Overexpressed
Gbp10	1	-1.86223	1	6.57125	PTCL Overexpressed
Gbp11	1	1.50575	1	4.63502	PTCL Overexpressed
Gbp3	1	1.47645	1	2.10046	PTCL Overexpressed
Gbp4	1	-1.19823	1	2.66906	PTCL Overexpressed
Gbp5	1	1.21076	1	4.07431	PTCL Overexpressed
Gbp6	1	-1.27219	1	6.0774	PTCL Overexpressed
Gbp7	1	1.84617	1	6.75214	PTCL Overexpressed
Gbp8	1	1.49318	1	19.8223	PTCL Overexpressed
Gdf11	1	-3.48716	1	5.44276	PTCL Overexpressed
Gemin4	1	1.8644	1	8.31836	PTCL Overexpressed
Gemin5	1	1.3887	1	2.63104	PTCL Overexpressed
Gen1	1	2.03798	1	5.9066	PTCL Overexpressed
Gimap4	1	1.92784	1	3.2977	PTCL Overexpressed
Gimap5	1	1.203	1	2.00104	PTCL Overexpressed
Gimap7	1	1.84113	1	3.13061	PTCL Overexpressed
Gimap8	1	1.05015	1	2.33121	PTCL Overexpressed
Gins1	1	3.35848	1	9.88138	PTCL Overexpressed
Glod4	1	1.19042	1	2.24989	PTCL Overexpressed
Gm10845	1	1.05525	1	2.09179	PTCL Overexpressed
Gm11648	1	1.20072	1	4.18591	PTCL Overexpressed
Gm12185	1	1.73914	1	5.96958	PTCL Overexpressed
Gm13051	1	1.156	1	3.44165	PTCL Overexpressed
Gm13251	1	1.42867	1	2.48397	PTCL Overexpressed
Gm19705	1	1.47108	1	9.28435	PTCL Overexpressed
Gm20939	1	2.74828	1	9.25374	PTCL Overexpressed
Gm3604	1	1.9823	1	6.81813	PTCL Overexpressed
Gm4759	1	-1.12529	1	4.71566	PTCL Overexpressed
Gm6548	1	1.87263	1	5.873	PTCL Overexpressed
Gm8369	1	1.08715	1	3.5648	PTCL Overexpressed
Gm8979	1	1.5107	1	4.62241	PTCL Overexpressed
Gmnn	1	2.09119	1	2.38313	PTCL Overexpressed
Gne	1	1.12374	1	2.83484	PTCL Overexpressed
Gng2	1	-1.0332	1	3.1055	PTCL Overexpressed
Gnptab	1	1.15117	1	2.21499	PTCL Overexpressed
Golga7	1	-1.11476	1	1.97578	PTCL Overexpressed
Golim4	1	-1.45521	1	2.82615	PTCL Overexpressed
Gpnmb	1	20.7284	1	1437.61	PTCL Overexpressed
Gpr155	1	1.08618	1	5.24881	PTCL Overexpressed
Gpsm2	1	1.44603	1	4.15214	PTCL Overexpressed
Gtdc2	1	2.4451	1	9.5324	PTCL Overexpressed
Gyg	1	1.00935	1	4.57778	PTCL Overexpressed
H2afx	1	1.64815	1	3.2222	PTCL Overexpressed
H2-Ke2	1	1.88232	1	2.85101	PTCL Overexpressed
H2-T24	1	2.53455	1	16.5865	PTCL Overexpressed
H2-T3	1	-1.091	1	2.93782	PTCL Overexpressed
Hdac11	1	-2.04356	1	4.78355	PTCL Overexpressed
Hdgfrp2	1	-1.13566	1	2.26049	PTCL Overexpressed
Heatr5b	1	1.28132	1	2.35471	PTCL Overexpressed
Hells	1	1.84186	1	4.08957	PTCL Overexpressed
Helz2	1	-1.07979	1	2.1112	PTCL Overexpressed
Herc6	1	1.22013	1	3.13928	PTCL Overexpressed
Hgsnat	1	1.46346	1	2.36173	PTCL Overexpressed
Higd1a	1	1.15659	1	3.24878	PTCL Overexpressed
Hmbox1	1	-1.22301	1	2.60839	PTCL Overexpressed
Hmbs	1	1.85913	1	2.60323	PTCL Overexpressed
Hmga1	1	1.30105	1	2.2755	PTCL Overexpressed
Hn1l	1	1.93247	1	4.15781	PTCL Overexpressed
Hnrpll	1	-1.10504	1	3.84371	PTCL Overexpressed
Hook3	1	1.04017	1	2.18134	PTCL Overexpressed
Hpgds	1	-4.60744	1	3.54485	PTCL Overexpressed
Hprt	1	1.19653	1	2.05534	PTCL Overexpressed
Hs1bp3	1	-1.01086	1	3.49918	PTCL Overexpressed
Hsd11b1	1	1.29128	1	2.16249	PTCL Overexpressed
Hsf4	1	1.10152	1	4.00105	PTCL Overexpressed
Hsh2d	1	1.77594	1	2.6523	PTCL Overexpressed
Hspd1	1	1.46861	1	1.96401	PTCL Overexpressed
Hvcn1	1	-1.18182	1	2.2263	PTCL Overexpressed
I830012O16Rik	1	1.69557	1	43.318	PTCL Overexpressed
Ide	1	1.72994	1	2.51745	PTCL Overexpressed
Idi1	1	1.66008	1	2.67293	PTCL Overexpressed
Ifi203	1	-1.35652	1	2.50071	PTCL Overexpressed
Ifi27l1	1	1.83443	1	2.05771	PTCL Overexpressed
Ifi27l2a	1	1.25685	1	4.84445	PTCL Overexpressed
Ifi35	1	1.47518	1	2.44897	PTCL Overexpressed
Ifi47	1	1.33326	1	4.91008	PTCL Overexpressed
Ifih1	1	1.54924	1	4.19055	PTCL Overexpressed
Ifit1	1	1.05311	1	10.2032	PTCL Overexpressed
Ifit2	1	-1.11429	1	6.28	PTCL Overexpressed
Ifit3	1	1.46736	1	17.3413	PTCL Overexpressed
Ifitm10	1	2.70824	1	3.54346	PTCL Overexpressed
Ifrd2	1	1.8613	1	2.25622	PTCL Overexpressed
Ift52	1	1.1361	1	2.23661	PTCL Overexpressed
Igf2bp2	1	-1.54625	1	6.34303	PTCL Overexpressed
Igf2r	1	-1.87884	1	2.69503	PTCL Overexpressed
Igsf23	1	1.34624	1	53.6138	PTCL Overexpressed
Igtp	1	1.97886	1	7.9155	PTCL Overexpressed
Ikzf3	1	1.37799	1	2.30125	PTCL Overexpressed
Il10ra	1	1.47065	1	3.90196	PTCL Overexpressed
Il10rb	1	1.01125	1	3.5973	PTCL Overexpressed
Il12rb1	1	2.64013	1	8.07411	PTCL Overexpressed
Il15ra	1	1.61334	1	2.85234	PTCL Overexpressed
Il18r1	1	1.28891	1	4.00919	PTCL Overexpressed
Il18rap	1	2.12846	1	3.12019	PTCL Overexpressed
Il2ra	1	-2.10248	1	4.78034	PTCL Overexpressed
Il2rb	1	1.3701	1	2.83518	PTCL Overexpressed
Impa1	1	1.48912	1	3.2759	PTCL Overexpressed
Impa2	1	2.03967	1	5.24446	PTCL Overexpressed
Incenp	1	1.84398	1	3.17134	PTCL Overexpressed
Inpp5b	1	1.63003	1	2.3004	PTCL Overexpressed
Ints2	1	1.56708	1	2.04842	PTCL Overexpressed
Ipo5	1	1.1516	1	2.1898	PTCL Overexpressed
Ipp	1	1.42235	1	2.75505	PTCL Overexpressed
Iqcf5	1	193.651	1	4323.6	PTCL Overexpressed
Irak4	1	1.93755	1	4.08644	PTCL Overexpressed
Irf7	1	1.36831	1	4.17628	PTCL Overexpressed
Irf9	1	-1.09125	1	2.70648	PTCL Overexpressed
Irgm1	1	1.37326	1	5.92082	PTCL Overexpressed
Isg15	1	2.70612	1	10.9962	PTCL Overexpressed
Islr	1	337.886	1	9867.78	PTCL Overexpressed
Itga2	1	-1.00326	1	6.54886	PTCL Overexpressed
Itgal	1	1.2258	1	1.97296	PTCL Overexpressed
Itgb3	1	-10.5488	1	15.6539	PTCL Overexpressed
Itih5	1	-1.52574	1	6.08536	PTCL Overexpressed
Itm2a	1	-4.02757	1	8.83148	PTCL Overexpressed
Itpripl2	1	2.5676	1	10.7843	PTCL Overexpressed
Jdp2	1	2.0458	1	5.3537	PTCL Overexpressed
Kbtbd11	1	1.06196	1	6.30848	PTCL Overexpressed
Kbtbd12	1	239.106	1	1600.79	PTCL Overexpressed
Kcna3	1	-1.13249	1	4.42489	PTCL Overexpressed
Kcnf1	1	-3.71549	1	13.691	PTCL Overexpressed
Kcnip3	1	5.93685	1	8.39815	PTCL Overexpressed
Kcnk5	1	1.65949	1	5.33648	PTCL Overexpressed
Keap1	1	1.94481	1	3.24056	PTCL Overexpressed
Kif20b	1	1.39718	1	2.24022	PTCL Overexpressed
Kif5a	1	2.19026	1	16.774	PTCL Overexpressed
Kif5c	1	-1.07326	1	3.17207	PTCL Overexpressed
Kifc5b	1	2.38511	1	4.4268	PTCL Overexpressed
Klhdc5	1	1.28582	1	3.309	PTCL Overexpressed
Klhl20	1	1.26015	1	3.69317	PTCL Overexpressed
Klhl5	1	-1.43355	1	2.75807	PTCL Overexpressed
Klra5	1	6.36801	1	147.864	PTCL Overexpressed
Klrc1	1	2.63104	1	5.94395	PTCL Overexpressed
Klrc2	1	3.74285	1	4.76704	PTCL Overexpressed
Klrd1	1	1.5305	1	2.67123	PTCL Overexpressed
Klre1	1	7.01753	1	22.9015	PTCL Overexpressed
Klrk1	1	2.15878	1	4.08185	PTCL Overexpressed
Knstrn	1	2.17589	1	2.63544	PTCL Overexpressed
Kpna2	1	1.81441	1	4.5296	PTCL Overexpressed
Kpnb1	1	1.34495	1	2.05547	PTCL Overexpressed
l7Rn6	1	1.77069	1	3.53198	PTCL Overexpressed
Lactb2	1	1.54762	1	3.30252	PTCL Overexpressed
Lage3	1	1.34162	1	3.05931	PTCL Overexpressed
Lair1	1	1.60397	1	6.20227	PTCL Overexpressed
Lamp2	1	1.4274	1	3.99893	PTCL Overexpressed
Lamtor4	1	1.7789	1	3.48237	PTCL Overexpressed
Lax1	1	-1.12977	1	2.79102	PTCL Overexpressed
Ldha	1	1.37401	1	2.26475	PTCL Overexpressed
Ldlr	1	1.86701	1	3.42025	PTCL Overexpressed
Leprel4	1	1.78808	1	20.3798	PTCL Overexpressed
Lgals3bp	1	1.88072	1	5.97609	PTCL Overexpressed
Lgals9	1	-1.11134	1	2.35055	PTCL Overexpressed
Lgalsl	1	-1.55797	1	6.47405	PTCL Overexpressed
Lhfp	1	1.26143	1	3.77172	PTCL Overexpressed
Lilrb4	1	2.26829	1	3.74036	PTCL Overexpressed
Lmnb1	1	1.60417	1	3.50565	PTCL Overexpressed
Lpgat1	1	1.34317	1	3.167	PTCL Overexpressed
Lpp	1	-2.068	1	2.18643	PTCL Overexpressed
Lrdd	1	2.19363	1	3.31944	PTCL Overexpressed
Lrig3	1	1.73593	1	3.18046	PTCL Overexpressed
Lrrk1	1	1.80881	1	9.48044	PTCL Overexpressed
Lrrn4	1	-1.87487	1	1696.47	PTCL Overexpressed
Lsm11	1	1.24075	1	2.56828	PTCL Overexpressed
Lsm2	1	1.88882	1	3.42698	PTCL Overexpressed
Lsr	1	2.15229	1	3.83424	PTCL Overexpressed
Lta4h	1	1.296	1	2.57072	PTCL Overexpressed
Luzp1	1	1.89596	1	6.29809	PTCL Overexpressed
Ly6c1	1	2.18189	1	12.8447	PTCL Overexpressed
Ly6e	1	1.74806	1	4.5932	PTCL Overexpressed
Lyrm9	1	1.40083	1	4.56104	PTCL Overexpressed
Lyst	1	-1.12247	1	9.22222	PTCL Overexpressed
Mad2l1	1	1.86358	1	2.35899	PTCL Overexpressed
Magohb	1	1.95766	1	3.43959	PTCL Overexpressed
Man2a1	1	1.09878	1	2.53337	PTCL Overexpressed
Mansc1	1	-1.82946	1	8.52387	PTCL Overexpressed
Marveld2	1	1.15376	1	10.0912	PTCL Overexpressed
Mastl	1	2.60751	1	4.0424	PTCL Overexpressed
Mb21d1	1	1.10115	1	3.53172	PTCL Overexpressed
Mbd4	1	1.10423	1	2.55825	PTCL Overexpressed
Mbnl3	1	1.1925	1	2.55718	PTCL Overexpressed
Mcm7	1	1.45345	1	2.37806	PTCL Overexpressed
Mcts1	1	1.41844	1	2.21139	PTCL Overexpressed
Mdn1	1	1.44644	1	2.31772	PTCL Overexpressed
Mef2a	1	1.4706	1	2.88515	PTCL Overexpressed
Melk	1	4.3552	1	7.80834	PTCL Overexpressed
Mettl4	1	1.89226	1	4.57363	PTCL Overexpressed
Mgat1	1	1.5552	1	4.53231	PTCL Overexpressed
Mgll	1	1.52976	1	4.65009	PTCL Overexpressed
Mif	1	1.30711	1	2.60085	PTCL Overexpressed
Mina	1	1.81946	1	3.61113	PTCL Overexpressed
Mis12	1	1.59719	1	3.94684	PTCL Overexpressed
Mis18bp1	1	1.83468	1	4.91969	PTCL Overexpressed
Mitd1	1	1.37791	1	4.36355	PTCL Overexpressed
Mlec	1	1.11444	1	2.16976	PTCL Overexpressed
Mll2	1	1.94489	1	1.97822	PTCL Overexpressed
Mmachc	1	2.16072	1	6.02372	PTCL Overexpressed
Mmgt2	1	2.04819	1	3.9788	PTCL Overexpressed
Mmp14	1	3.24995	1	22.7961	PTCL Overexpressed
Mmp16	1	8.91377	1	36.2626	PTCL Overexpressed
Mms22l	1	1.34417	1	2.68585	PTCL Overexpressed
Mndal	1	1.14381	1	4.16293	PTCL Overexpressed
Mnf1	1	2.18777	1	4.29699	PTCL Overexpressed
Morc3	1	1.24509	1	1.95772	PTCL Overexpressed
Mov10	1	1.24185	1	3.67255	PTCL Overexpressed
Mplkip	1	1.27084	1	3.64362	PTCL Overexpressed
Mre11a	1	1.31772	1	2.12101	PTCL Overexpressed
Mrpl10	1	1.10977	1	2.09352	PTCL Overexpressed
Mrpl14	1	1.81614	1	3.15099	PTCL Overexpressed
Mrpl15	1	1.77629	1	2.63804	PTCL Overexpressed
Mrpl18	1	1.88267	1	2.27755	PTCL Overexpressed
Mrpl36	1	1.92577	1	2.31877	PTCL Overexpressed
Mrpl42	1	2.14185	1	2.74734	PTCL Overexpressed
Ms4a4b	1	1.64544	1	13.6892	PTCL Overexpressed
Ms4a4c	1	-1.23991	1	7.99958	PTCL Overexpressed
Ms4a4d	1	2.05393	1	986.796	PTCL Overexpressed
Ms4a6b	1	-2.44454	1	2.99057	PTCL Overexpressed
Ms4a6d	1	21.1818	1	26.9106	PTCL Overexpressed
Msh2	1	1.35311	1	2.74625	PTCL Overexpressed
Msl3	1	1.15129	1	2.14421	PTCL Overexpressed
Mtfr2	1	2.27161	1	7.08064	PTCL Overexpressed
Mthfd1	1	1.79489	1	2.30582	PTCL Overexpressed
Mtrr	1	1.3758	1	2.1099	PTCL Overexpressed
Mut	1	2.30314	1	4.30279	PTCL Overexpressed
Mx1	1	2.38095	1	9.73011	PTCL Overexpressed
Mx2	1	1.1893	1	10.532	PTCL Overexpressed
Myc	1	1.45415	1	3.36506	PTCL Overexpressed
Myl10	1	1.39398	1	1124.24	PTCL Overexpressed
Mylip	1	-1.24255	1	1.99519	PTCL Overexpressed
Myo1c	1	1.26545	1	2.48556	PTCL Overexpressed
Myo3b	1	2.05692	1	5.10672	PTCL Overexpressed
Myo5a	1	1.55455	1	2.83041	PTCL Overexpressed
Myo6	1	-1.29723	1	8.20167	PTCL Overexpressed
N4bp1	1	1.11046	1	4.56259	PTCL Overexpressed
Naa10	1	1.55104	1	2.26316	PTCL Overexpressed
Naa40	1	1.01783	1	2.00574	PTCL Overexpressed
Nabp1	1	1.44248	1	2.82148	PTCL Overexpressed
Naglu	1	1.34656	1	2.92162	PTCL Overexpressed
Narg2	1	1.18496	1	2.44951	PTCL Overexpressed
Nbeal2	1	1.62058	1	3.02701	PTCL Overexpressed
Ncapg	1	4.54321	1	16.6054	PTCL Overexpressed
Ncbp2	1	1.54313	1	2.31881	PTCL Overexpressed
Nccrp1	1	14.7767	1	5.40082	PTCL Overexpressed
Nck1	1	-1.04798	1	2.20918	PTCL Overexpressed
Nde1	1	1.26803	1	1.98826	PTCL Overexpressed
Ndufa12	1	1.73607	1	2.3447	PTCL Overexpressed
Ndufa4	1	1.31651	1	2.03193	PTCL Overexpressed
Ndufb3	1	1.76659	1	2.34154	PTCL Overexpressed
Nedd1	1	1.35361	1	2.44132	PTCL Overexpressed
Nedd4	1	-1.13978	1	4.51084	PTCL Overexpressed
Neil3	1	3.38949	1	24.2898	PTCL Overexpressed
Neurl1b	1	1.9119	1	11.9888	PTCL Overexpressed
Nfe2l2	1	1.03974	1	3.09038	PTCL Overexpressed
Nlgn2	1	-1.36342	1	5.5042	PTCL Overexpressed
Nln	1	1.60377	1	2.37327	PTCL Overexpressed
Nlrp1a	1	2.19717	1	6.63672	PTCL Overexpressed
Nlrx1	1	2.81004	1	5.60095	PTCL Overexpressed
Nme1	1	1.83248	1	2.29062	PTCL Overexpressed
Nmnat2	1	1.57244	1	5.00894	PTCL Overexpressed
Nod1	1	-1.37843	1	2.571	PTCL Overexpressed
Nrm	1	1.47006	1	2.45047	PTCL Overexpressed
Nsdhl	1	1.37072	1	2.32739	PTCL Overexpressed
Nsmce2	1	1.49915	1	2.43984	PTCL Overexpressed
Nt5dc2	1	2.09579	1	7.93835	PTCL Overexpressed
Nudcd1	1	2.1112	1	4.21024	PTCL Overexpressed
Nudcd2	1	1.53941	1	2.28791	PTCL Overexpressed
Nudt16	1	-1.19248	1	2.97285	PTCL Overexpressed
Nudt19	1	1.9039	1	2.35839	PTCL Overexpressed
Nudt3	1	1.81428	1	2.20535	PTCL Overexpressed
Nudt5	1	2.04404	1	3.15056	PTCL Overexpressed
Nudt7	1	1.0848	1	4.88581	PTCL Overexpressed
Oas1b	1	1.46541	1	6.36332	PTCL Overexpressed
Oas1g	1	4.66495	1	43.8572	PTCL Overexpressed
Oasl2	1	3.38871	1	13.3333	PTCL Overexpressed
Obfc1	1	-1.18746	1	2.47879	PTCL Overexpressed
Ogt	1	1.21538	1	2.49726	PTCL Overexpressed
Olig3	1	11.7789	1	4.41154	PTCL Overexpressed
Orai3	1	1.37245	1	2.72263	PTCL Overexpressed
Ostm1	1	1.08049	1	1.98809	PTCL Overexpressed
Oxr1	1	1.2754	1	2.07689	PTCL Overexpressed
P2rx7	1	1.42992	1	5.04956	PTCL Overexpressed
Pagr1a	1	1.93064	1	2.41375	PTCL Overexpressed
Papola	1	1.53116	1	2.35469	PTCL Overexpressed
Park7	1	1.55737	1	2.08907	PTCL Overexpressed
Parm1	1	4.67427	1	1352.71	PTCL Overexpressed
Parp10	1	1.73071	1	2.06222	PTCL Overexpressed
Parp11	1	1.23754	1	9.18462	PTCL Overexpressed
Parp12	1	2.26418	1	5.02071	PTCL Overexpressed
Parp14	1	1.19838	1	2.77481	PTCL Overexpressed
Parp9	1	1.29457	1	4.04808	PTCL Overexpressed
Parpbp	1	2.63889	1	13.5004	PTCL Overexpressed
Pask	1	2.79355	1	6.01965	PTCL Overexpressed
Pcgf2	1	1.42773	1	4.82387	PTCL Overexpressed
Pctp	1	1.75518	1	9.20552	PTCL Overexpressed
Pdgfb	1	4.26423	1	5.58858	PTCL Overexpressed
Pdik1l	1	1.16869	1	2.16721	PTCL Overexpressed
Pdk1	1	-1.1203	1	2.23867	PTCL Overexpressed
Pdpr	1	1.02723	1	2.60787	PTCL Overexpressed
Pdxp	1	1.62806	1	3.75319	PTCL Overexpressed
Per3	1	1.13505	1	5.44087	PTCL Overexpressed
Pfas	1	1.51762	1	3.01311	PTCL Overexpressed
Pfdn1	1	1.49243	1	2.15483	PTCL Overexpressed
Pfkp	1	-1.27355	1	2.43499	PTCL Overexpressed
Pfn1	1	1.70813	1	2.27069	PTCL Overexpressed
Pgam1	1	1.34845	1	2.79007	PTCL Overexpressed
Pgd	1	1.52242	1	2.41969	PTCL Overexpressed
Pgk1	1	1.33835	1	2.406	PTCL Overexpressed
Pglyrp2	1	-2.72187	1	3.01404	PTCL Overexpressed
Pgpep1l	1	-1.8031	1	8.70863	PTCL Overexpressed
Phf11a	1	2.30912	1	4.28865	PTCL Overexpressed
Phf11c	1	1.30982	1	2.85987	PTCL Overexpressed
Phf19	1	1.51836	1	6.18419	PTCL Overexpressed
Phgdh	1	1.62441	1	2.17525	PTCL Overexpressed
Phlda3	1	2.5589	1	14.9744	PTCL Overexpressed
Pif1	1	4.80733	1	31.7468	PTCL Overexpressed
Pigg	1	1.90792	1	5.80925	PTCL Overexpressed
Pik3ap1	1	-1.43292	1	11.5901	PTCL Overexpressed
Pik3cg	1	1.73247	1	2.20896	PTCL Overexpressed
Pilrb1	1	4.10141	1	55.9915	PTCL Overexpressed
Pim2	1	-1.25798	1	4.7991	PTCL Overexpressed
Pion	1	1.38516	1	3.11583	PTCL Overexpressed
Pkmyt1	1	1.5431	1	3.35687	PTCL Overexpressed
Pla2g15	1	1.24073	1	4.59365	PTCL Overexpressed
Plch1	1	1152.51	1	10.5683	PTCL Overexpressed
Plek	1	-1.05134	1	2.53709	PTCL Overexpressed
Plekha8	1	-1.14771	1	2.79917	PTCL Overexpressed
Plekhg3	1	1.37728	1	4.02954	PTCL Overexpressed
Pls1	1	4.7712	1	15.4738	PTCL Overexpressed
Plxnc1	1	-1.06235	1	2.13644	PTCL Overexpressed
Pml	1	1.2947	1	4.00839	PTCL Overexpressed
Pnlip	1	1	1	1298.62	PTCL Overexpressed
Pnliprp1	1	-14.0395	1	1617.69	PTCL Overexpressed
Pnpo	1	1.47712	1	2.46331	PTCL Overexpressed
Pnpt1	1	1.05565	1	2.39115	PTCL Overexpressed
Pogk	1	1.67568	1	2.26942	PTCL Overexpressed
Pola1	1	1.49888	1	3.36495	PTCL Overexpressed
Pola2	1	1.19599	1	2.30992	PTCL Overexpressed
Polh	1	1.51702	1	3.58465	PTCL Overexpressed
Polk	1	1.44655	1	2.89711	PTCL Overexpressed
Polq	1	1.49631	1	3.04453	PTCL Overexpressed
Pop1	1	2.0839	1	3.66251	PTCL Overexpressed
Pot1a	1	1.34771	1	2.47275	PTCL Overexpressed
Ppp3cc	1	-1.93012	1	2.62171	PTCL Overexpressed
Prelid2	1	-1.06649	1	4.11377	PTCL Overexpressed
Prkar2a	1	1.56636	1	2.12015	PTCL Overexpressed
Prkd3	1	-3.06026	1	2.01101	PTCL Overexpressed
Prkdc	1	1.21414	1	2.20102	PTCL Overexpressed
Prmt5	1	1.17614	1	1.99319	PTCL Overexpressed
Pros1	1	2.59374	1	4.70901	PTCL Overexpressed
Prpsap1	1	1.38979	1	1.97768	PTCL Overexpressed
Prr13	1	1.90307	1	2.39101	PTCL Overexpressed
Prrc1	1	1.46163	1	2.6445	PTCL Overexpressed
Psat1	1	1.1334	1	3.14224	PTCL Overexpressed
Psma1	1	1.41003	1	2.14645	PTCL Overexpressed
Psmb10	1	1.7865	1	2.72204	PTCL Overexpressed
Psmb3	1	1.89951	1	2.45267	PTCL Overexpressed
Psme1	1	1.35634	1	2.21239	PTCL Overexpressed
Psme2	1	1.73571	1	2.06195	PTCL Overexpressed
Psrc1	1	2.99423	1	7.30662	PTCL Overexpressed
Ptgr2	1	1.30309	1	2.85894	PTCL Overexpressed
Ptpn12	1	1.63823	1	2.05828	PTCL Overexpressed
Ptpn14	1	-1.89017	1	4.62676	PTCL Overexpressed
Ptpn4	1	-1.37555	1	3.18408	PTCL Overexpressed
Ptpn6	1	1.6478	1	3.66236	PTCL Overexpressed
Ptprcap	1	-1.09047	1	2.05737	PTCL Overexpressed
Ptprs	1	1.65595	1	2.75798	PTCL Overexpressed
Pxmp4	1	1.20315	1	4.62579	PTCL Overexpressed
Pycrl	1	2.3583	1	2.86795	PTCL Overexpressed
Pydc3	1	-1.49385	1	3.02104	PTCL Overexpressed
Pydc4	1	-1.37678	1	4.0011	PTCL Overexpressed
Pyhin1	1	1.09648	1	2.95047	PTCL Overexpressed
Rab27a	1	1.65252	1	4.15878	PTCL Overexpressed
Rab5b	1	1.27453	1	2.01511	PTCL Overexpressed
Rabepk	1	1.24863	1	2.75606	PTCL Overexpressed
Rad1	1	2.23229	1	3.09293	PTCL Overexpressed
Rad50	1	1.31954	1	2.92871	PTCL Overexpressed
Rad51ap1	1	3.1562	1	5.22571	PTCL Overexpressed
Rad54b	1	3.81589	1	8.19229	PTCL Overexpressed
Ran	1	1.3396	1	1.97341	PTCL Overexpressed
Rapgefl1	1	1.09287	1	22.348	PTCL Overexpressed
Rars2	1	1.35969	1	2.41202	PTCL Overexpressed
Rbm12b1	1	1.22746	1	2.20089	PTCL Overexpressed
Rbm43	1	1.73165	1	2.29055	PTCL Overexpressed
Rbm44	1	-6.70421	1	15.781	PTCL Overexpressed
Rcbtb2	1	1.22445	1	8.06114	PTCL Overexpressed
Rcc1	1	1.86138	1	2.50589	PTCL Overexpressed
Rcn1	1	-1.22517	1	2.3874	PTCL Overexpressed
Rcor2	1	2.07045	1	7.64729	PTCL Overexpressed
Reep5	1	1.13309	1	3.40936	PTCL Overexpressed
Reg1	1	1	1	2408.93	PTCL Overexpressed
Reg2	1	1	1	2507.66	PTCL Overexpressed
Reg3b	1	1	1	1458.93	PTCL Overexpressed
Retnla	1	-4.10384	1	1748.91	PTCL Overexpressed
Rfx5	1	-1.08599	1	2.26496	PTCL Overexpressed
Rgs12	1	-1.13557	1	6.00949	PTCL Overexpressed
Rif1	1	1.14479	1	2.23435	PTCL Overexpressed
Rmi2	1	2.90789	1	12.9037	PTCL Overexpressed
Rnasel	1	-1.10964	1	3.85718	PTCL Overexpressed
Rnf130	1	1.21974	1	2.79347	PTCL Overexpressed
Rnf135	1	1.33617	1	4.71694	PTCL Overexpressed
Rnf157	1	-1.47743	1	6.78991	PTCL Overexpressed
Rnf169	1	1.24272	1	2.48633	PTCL Overexpressed
Rnf43	1	1.79559	1	5.37298	PTCL Overexpressed
Rnf5	1	1.87495	1	2.79193	PTCL Overexpressed
Rpl38	1	1.49014	1	2.27833	PTCL Overexpressed
Rps27l	1	1.82679	1	2.77313	PTCL Overexpressed
Rps6kb1	1	1.48056	1	2.19158	PTCL Overexpressed
Rrm1	1	1.7105	1	2.19528	PTCL Overexpressed
Rrp1b	1	1.91775	1	2.2112	PTCL Overexpressed
Rtp4	1	1.61447	1	22.0376	PTCL Overexpressed
Runx2	1	1.78133	1	2.10257	PTCL Overexpressed
Ruvbl1	1	1.2906	1	2.15187	PTCL Overexpressed
Ruvbl2	1	1.77217	1	2.67628	PTCL Overexpressed
Sacs	1	-1.14711	1	3.32731	PTCL Overexpressed
Samd3	1	3.25384	1	9.21352	PTCL Overexpressed
Samd9l	1	1.90838	1	4.00849	PTCL Overexpressed
Sash3	1	-1.42472	1	2.06654	PTCL Overexpressed
Scd2	1	1.63867	1	6.80535	PTCL Overexpressed
Scn2b	1	-1.17201	1	7.46802	PTCL Overexpressed
Scrn3	1	1.86734	1	4.59476	PTCL Overexpressed
Sdc3	1	-1.34835	1	4.07344	PTCL Overexpressed
Sdf2l1	1	2.15912	1	3.6848	PTCL Overexpressed
Sdhaf2	1	1.32863	1	2.17211	PTCL Overexpressed
Sec61g	1	1.4534	1	2.26147	PTCL Overexpressed
Sele	1	4.96043	1	11.2779	PTCL Overexpressed
Sell	1	-2.54225	1	1.97023	PTCL Overexpressed
Sema4d	1	-1.60213	1	1.96852	PTCL Overexpressed
Senp8	1	1.34542	1	6.85968	PTCL Overexpressed
Sephs2	1	1.22321	1	2.14794	PTCL Overexpressed
Serpinb5	1	5.85034	1	784.766	PTCL Overexpressed
Serpinb9	1	1.57252	1	2.15045	PTCL Overexpressed
Serping1	1	230.932	1	799.43	PTCL Overexpressed
Setbp1	1	1.0418	1	8.07508	PTCL Overexpressed
Sfxn1	1	1.67139	1	2.48102	PTCL Overexpressed
Sgol1	1	3.3083	1	9.13069	PTCL Overexpressed
Sgol2	1	2.42103	1	3.7511	PTCL Overexpressed
Sh2d1a	1	-2.30788	1	3.24972	PTCL Overexpressed
Sh2d3c	1	1.18178	1	2.03254	PTCL Overexpressed
Sh3bp2	1	1.27476	1	4.01402	PTCL Overexpressed
Sh3d19	1	1.11829	1	4.91542	PTCL Overexpressed
Sh3pxd2b	1	3.83412	1	7.81473	PTCL Overexpressed
Shcbp1	1	3.32881	1	16.1715	PTCL Overexpressed
Shmt1	1	1.31253	1	3.39153	PTCL Overexpressed
Shprh	1	1.11964	1	2.55612	PTCL Overexpressed
Siae	1	1.23746	1	2.57043	PTCL Overexpressed
Sike1	1	1.49643	1	2.20733	PTCL Overexpressed
Ska1	1	2.67853	1	5.81529	PTCL Overexpressed
Ska2	1	2.36148	1	6.68621	PTCL Overexpressed
Skap1	1	-2.43013	1	2.16594	PTCL Overexpressed
Skap2	1	1.64763	1	2.49454	PTCL Overexpressed
Sla	1	1.59028	1	3.31074	PTCL Overexpressed
Slamf6	1	1.16206	1	2.14466	PTCL Overexpressed
Slamf7	1	-1.74595	1	5.50653	PTCL Overexpressed
Slc16a13	1	2.47677	1	4.03722	PTCL Overexpressed
Slc16a2	1	7.55044	1	6.22466	PTCL Overexpressed
Slc16a5	1	-1.27646	1	5.31738	PTCL Overexpressed
Slc1a5	1	1.79939	1	2.12929	PTCL Overexpressed
Slc25a11	1	1.28488	1	2.08995	PTCL Overexpressed
Slc25a53	1	1.43702	1	4.21579	PTCL Overexpressed
Slc2a4rg-ps	1	-1.189	1	2.54447	PTCL Overexpressed
Slc35b4	1	1.24607	1	2.19605	PTCL Overexpressed
Slc35c1	1	1.40749	1	2.13166	PTCL Overexpressed
Slc39a10	1	1.45917	1	2.86348	PTCL Overexpressed
Slc39a6	1	-1.23913	1	2.41846	PTCL Overexpressed
Slc43a2	1	-1.12323	1	2.71462	PTCL Overexpressed
Slc43a3	1	1.6025	1	5.04469	PTCL Overexpressed
Slc9a7	1	1.31965	1	3.41712	PTCL Overexpressed
Slc9a9	1	-3.00052	1	2.12085	PTCL Overexpressed
Slfn1	1	-2.78367	1	2.64446	PTCL Overexpressed
Slfn10-ps	1	-2.1204	1	2.59364	PTCL Overexpressed
Slfn3	1	1.55661	1	6.87439	PTCL Overexpressed
Slfn5	1	-1.01356	1	5.039	PTCL Overexpressed
Slfn8	1	-1.62988	1	5.33692	PTCL Overexpressed
Smarcc1	1	-1.03488	1	2.26354	PTCL Overexpressed
Smc2	1	1.81074	1	3.69588	PTCL Overexpressed
Smpd1	1	1.06092	1	2.22648	PTCL Overexpressed
Smpdl3b	1	8.42195	1	7.6507	PTCL Overexpressed
Smyd2	1	1.67296	1	3.05002	PTCL Overexpressed
Snora41	1	-3.21793	1	1.55469e+06	PTCL Overexpressed
Sntb2	1	1.49733	1	2.2129	PTCL Overexpressed
Snx1	1	1.56401	1	2.57175	PTCL Overexpressed
Socs1	1	1.3298	1	3.39108	PTCL Overexpressed
Socs2	1	-1.02379	1	7.89831	PTCL Overexpressed
Sord	1	-1.18661	1	3.01242	PTCL Overexpressed
Sp100	1	1.22538	1	2.35747	PTCL Overexpressed
Spc24	1	3.25491	1	13.3303	PTCL Overexpressed
Spc25	1	2.56008	1	18.6737	PTCL Overexpressed
Spcs3	1	1.90103	1	2.15893	PTCL Overexpressed
Spdl1	1	1.55676	1	3.52854	PTCL Overexpressed
Spin2	1	2.19665	1	14.8936	PTCL Overexpressed
Srbd1	1	1.16842	1	2.37687	PTCL Overexpressed
Srsf1	1	1.01985	1	2.47808	PTCL Overexpressed
Ssu72	1	1.42067	1	2.12577	PTCL Overexpressed
St14	1	-1.33446	1	12.3721	PTCL Overexpressed
St6galnac4	1	1.08476	1	2.64926	PTCL Overexpressed
Stag3	1	-6.49721	1	12.4389	PTCL Overexpressed
Stat1	1	1.4316	1	8.57873	PTCL Overexpressed
Stat2	1	-1.10893	1	2.36557	PTCL Overexpressed
Stc2	1	1.86704	1	6.50491	PTCL Overexpressed
Stil	1	2.70267	1	5.84756	PTCL Overexpressed
Suclg1	1	1.16371	1	2.19691	PTCL Overexpressed
Sumo2	1	1.1159	1	2.24001	PTCL Overexpressed
Susd1	1	-1.24401	1	9.93264	PTCL Overexpressed
Syngr2	1	-1.05188	1	2.15498	PTCL Overexpressed
Synj2bp	1	1.21503	1	2.32941	PTCL Overexpressed
Tacc3	1	2.02828	1	3.9013	PTCL Overexpressed
Taf1	1	-1.04993	1	1.97559	PTCL Overexpressed
Tap1	1	1.35713	1	2.2451	PTCL Overexpressed
Tbc1d10c	1	1.31554	1	2.11616	PTCL Overexpressed
Tbc1d24	1	2.51913	1	5.78048	PTCL Overexpressed
Tbc1d8b	1	-1.15498	1	2.14194	PTCL Overexpressed
Tbl2	1	1.30464	1	2.56064	PTCL Overexpressed
Tbxa2r	1	2.32154	1	4.0725	PTCL Overexpressed
Tec	1	-1.18549	1	2.23683	PTCL Overexpressed
Tefm	1	1.28961	1	3.80171	PTCL Overexpressed
Tex9	1	-1.2798	1	3.07082	PTCL Overexpressed
Tfap4	1	1.57645	1	2.43793	PTCL Overexpressed
Tgtp1	1	1.18817	1	6.3333	PTCL Overexpressed
Tgtp2	1	1.15698	1	6.31776	PTCL Overexpressed
Thap2	1	2.3319	1	5.07929	PTCL Overexpressed
Thg1l	1	2.10592	1	3.26772	PTCL Overexpressed
Ticrr	1	2.7967	1	5.9548	PTCL Overexpressed
Timeless	1	1.24242	1	2.26	PTCL Overexpressed
Timm8a1	1	1.12353	1	2.4771	PTCL Overexpressed
Timm9	1	1.49236	1	3.14343	PTCL Overexpressed
Tipin	1	1.72277	1	2.65451	PTCL Overexpressed
Tk1	1	1.62758	1	15.0675	PTCL Overexpressed
Tkt	1	1.89738	1	2.24796	PTCL Overexpressed
Tmco1	1	1.62217	1	2.42118	PTCL Overexpressed
Tmed3	1	1.70553	1	2.17233	PTCL Overexpressed
Tmem163	1	1.41358	1	6.73909	PTCL Overexpressed
Tmem18	1	1.4063	1	3.06059	PTCL Overexpressed
Tmem256	1	2.0736	1	3.81306	PTCL Overexpressed
Tmem37	1	4.11743	1	7.72325	PTCL Overexpressed
Tmem97	1	1.9263	1	2.79496	PTCL Overexpressed
Tmpo	1	1.66192	1	2.27188	PTCL Overexpressed
Tmppe	1	1.36905	1	2.65224	PTCL Overexpressed
Tmsb4x	1	1.49514	1	2.74577	PTCL Overexpressed
Tnfaip8	1	1.6886	1	2.27726	PTCL Overexpressed
Tnfsf10	1	-1.09425	1	6.91827	PTCL Overexpressed
Tnfsf14	1	1.77934	1	6.68278	PTCL Overexpressed
Tnfsf8	1	-2.2558	1	4.79665	PTCL Overexpressed
Tnnt1	1	2.77604	1	12.685	PTCL Overexpressed
Topbp1	1	1.02568	1	2.37455	PTCL Overexpressed
Tor4a	1	1.15942	1	2.71542	PTCL Overexpressed
Trafd1	1	1.64969	1	2.47535	PTCL Overexpressed
Trim12c	1	1.18406	1	4.07416	PTCL Overexpressed
Trim14	1	1.8436	1	3.24957	PTCL Overexpressed
Trim30a	1	1.21499	1	3.585	PTCL Overexpressed
Trim34a	1	1.48942	1	3.75783	PTCL Overexpressed
Trim34b	1	1.49144	1	3.17985	PTCL Overexpressed
Trim37	1	1.52283	1	3.54592	PTCL Overexpressed
Trim56	1	1.13638	1	3.28623	PTCL Overexpressed
Trim65	1	-1.01825	1	2.44314	PTCL Overexpressed
Trio	1	-1.34174	1	2.70225	PTCL Overexpressed
Trip13	1	2.65774	1	7.59225	PTCL Overexpressed
Trmt1l	1	1.61917	1	2.418	PTCL Overexpressed
Trmt2b	1	1.01197	1	2.45541	PTCL Overexpressed
Tsfm	1	1.65853	1	3.56756	PTCL Overexpressed
Tshz3	1	3.55492	1	3.85587	PTCL Overexpressed
Tspan9	1	-1.70448	1	14.7099	PTCL Overexpressed
Tspyl3	1	1.07856	1	2.09914	PTCL Overexpressed
Ttc37	1	1.19843	1	1.97571	PTCL Overexpressed
Ttc39c	1	-1.38946	1	4.02194	PTCL Overexpressed
Ttc9c	1	1.84081	1	3.23508	PTCL Overexpressed
Ttf2	1	1.31208	1	2.80265	PTCL Overexpressed
Ttll11	1	1.02394	1	17.6428	PTCL Overexpressed
Tubd1	1	1.91548	1	4.4643	PTCL Overexpressed
Tufm	1	1.87463	1	2.29583	PTCL Overexpressed
Twf2	1	1.75474	1	2.13348	PTCL Overexpressed
Txk	1	-2.40533	1	2.06483	PTCL Overexpressed
Txn1	1	1.63744	1	2.66852	PTCL Overexpressed
Txndc5	1	1.94105	1	3.29195	PTCL Overexpressed
Uba1	1	1.05668	1	2.53968	PTCL Overexpressed
Uba7	1	1.00685	1	2.01036	PTCL Overexpressed
Ubxn11	1	-1.50036	1	2.2988	PTCL Overexpressed
Ufsp2	1	1.77229	1	2.89011	PTCL Overexpressed
Unc93b1	1	1.25197	1	2.88618	PTCL Overexpressed
Uprt	1	1.53391	1	3.96264	PTCL Overexpressed
Usp18	1	2.8048	1	34.7069	PTCL Overexpressed
Vdac1	1	1.3244	1	2.0662	PTCL Overexpressed
Vwa5a	1	1.87324	1	5.77212	PTCL Overexpressed
Wdr1	1	1.3343	1	2.07758	PTCL Overexpressed
Wdr31	1	-1.04757	1	736.535	PTCL Overexpressed
Wdr6	1	1.26991	1	2.58739	PTCL Overexpressed
Wdr76	1	1.68401	1	4.2535	PTCL Overexpressed
Wdr89	1	1.3809	1	5.06703	PTCL Overexpressed
Wdr95	1	4.02169	1	3.12713	PTCL Overexpressed
Wee1	1	2.15799	1	5.54203	PTCL Overexpressed
Wfikkn2	1	3.46364	1	8.19293	PTCL Overexpressed
Whsc1	1	1.53336	1	4.6454	PTCL Overexpressed
Wipf1	1	1.08803	1	2.03127	PTCL Overexpressed
Wnt8a	1	32.7576	1	2356.8	PTCL Overexpressed
Wwc1	1	3.12672	1	5.54023	PTCL Overexpressed
Xaf1	1	1.57869	1	9.09593	PTCL Overexpressed
Xkr8	1	1.82801	1	10.0856	PTCL Overexpressed
Xlr3a	1	-14.3208	1	6.03832	PTCL Overexpressed
Xlr3b	1	-10.3586	1	4.65235	PTCL Overexpressed
Xlr3c	1	-9.00921	1	5.97928	PTCL Overexpressed
Ywhah	1	1.82365	1	2.02279	PTCL Overexpressed
Zbed4	1	1.53624	1	2.11634	PTCL Overexpressed
Zbp1	1	2.18473	1	8.29629	PTCL Overexpressed
Zbtb18	1	-1.88296	1	2.6239	PTCL Overexpressed
Zbtb26	1	1.67005	1	5.21874	PTCL Overexpressed
Zc3h7b	1	1.51913	1	2.21676	PTCL Overexpressed
Zc3hav1l	1	-1.99838	1	2.75088	PTCL Overexpressed
Zdhhc14	1	-1.3865	1	2.99643	PTCL Overexpressed
Zdhhc2	1	3.40677	1	3.26462	PTCL Overexpressed
Zdhhc24	1	1.58391	1	3.14122	PTCL Overexpressed
Zfc3h1	1	-1.0221	1	1.98426	PTCL Overexpressed
Zfp120	1	1.06221	1	2.05186	PTCL Overexpressed
Zfp160	1	1.43106	1	2.3929	PTCL Overexpressed
Zfp182	1	-1.18515	1	2.17059	PTCL Overexpressed
Zfp217	1	1.70568	1	2.50527	PTCL Overexpressed
Zfp287	1	-1.24089	1	2.52972	PTCL Overexpressed
Zfp3	1	2.44871	1	8.42139	PTCL Overexpressed
Zfp322a	1	1.28554	1	2.32268	PTCL Overexpressed
Zfp324	1	1.94519	1	4.68752	PTCL Overexpressed
Zfp329	1	1.81307	1	4.54031	PTCL Overexpressed
Zfp365	1	-5.98976	1	5.08704	PTCL Overexpressed
Zfp367	1	1.34963	1	2.64306	PTCL Overexpressed
Zfp397	1	1.38502	1	2.31153	PTCL Overexpressed
Zfp41	1	2.2827	1	5.09515	PTCL Overexpressed
Zfp458	1	2.10569	1	4.55028	PTCL Overexpressed
Zfp512	1	-1.14054	1	5.67352	PTCL Overexpressed
Zfp607	1	1.41405	1	2.59642	PTCL Overexpressed
Zfp7	1	2.03245	1	2.91655	PTCL Overexpressed
Zfp706	1	1.91149	1	1.96606	PTCL Overexpressed
Zfp709	1	1.30052	1	2.64399	PTCL Overexpressed
Zfp712	1	1.68823	1	5.00361	PTCL Overexpressed
Zfp738	1	1.49949	1	3.42229	PTCL Overexpressed
Zfp760	1	1.03358	1	5.67807	PTCL Overexpressed
Zfp780b	1	1.6935	1	2.88086	PTCL Overexpressed
Zfp790	1	2.09894	1	3.282	PTCL Overexpressed
Zfp808	1	-1.09514	1	3.27315	PTCL Overexpressed
Zfp933	1	1.22991	1	2.49842	PTCL Overexpressed
Zfp934	1	1.53204	1	6.03187	PTCL Overexpressed
Zfp958	1	1.02523	1	3.24732	PTCL Overexpressed
Zkscan4	1	6.79546	1	5.82558	PTCL Overexpressed
Zkscan8	1	1.55043	1	3.33175	PTCL Overexpressed
Zmat3	1	1.79529	1	4.33409	PTCL Overexpressed
Zwilch	1	2.09389	1	4.12562	PTCL Overexpressed
2610019F03Rik	1	-5.99856	1	-6.71327	Common Underexpressed
7-Mar	1	-2.15746	1	-3.40614	Common Underexpressed
Abcg1	1	-2.27942	1	-2.28449	Common Underexpressed
Acot2	1	-2.46649	1	-3.78139	Common Underexpressed
Adh1	1	-8.97663	1	-9.8444	Common Underexpressed
Afap1	1	-4.99609	1	-40.2221	Common Underexpressed
Aff4	1	-1.99725	1	-2.1619	Common Underexpressed
Akap2	1	-2.09248	1	-9.56122	Common Underexpressed
Akt3	1	-2.5754	1	-7.24872	Common Underexpressed
Als2cl	1	-6.8321	1	-4.71919	Common Underexpressed
Ankrd50	1	-4.82733	1	-5.29915	Common Underexpressed
Arid5a	1	-3.24739	1	-2.21085	Common Underexpressed
Arid5b	1	-2.14278	1	-2.27769	Common Underexpressed
Arl2bp	1	-2.01069	1	-2.01642	Common Underexpressed
Arl5b	1	-2.79431	1	-2.39304	Common Underexpressed
Armcx2	1	-2.68098	1	-2.14387	Common Underexpressed
Armcx3	1	-4.62102	1	-11.2292	Common Underexpressed
Avl9	1	-3.0038	1	-2.59013	Common Underexpressed
Bach2	1	-2.53622	1	-4.34595	Common Underexpressed
Baiap2	1	-3.09591	1	-2.16693	Common Underexpressed
Bambi-ps1	1	-15.9168	1	-15.4534	Common Underexpressed
Bend3	1	-2.20466	1	-2.41745	Common Underexpressed
Birc3	1	-2.3227	1	-2.56042	Common Underexpressed
Btg1	1	-2.15895	1	-3.71356	Common Underexpressed
Carns1	1	-2.59983	1	-2.6359	Common Underexpressed
Ccdc64	1	-5.72724	1	-2.92651	Common Underexpressed
Ccr7	1	-5.38131	1	-5.21477	Common Underexpressed
Ccsap	1	-2.32541	1	-2.77253	Common Underexpressed
Cd1d1	1	-2.24494	1	-2.30737	Common Underexpressed
Cd28	1	-4.39139	1	-2.33383	Common Underexpressed
Cd69	1	-2.02938	1	-3.12936	Common Underexpressed
Cd7	1	-2.00313	1	-2.42336	Common Underexpressed
Cdk17	1	-3.21128	1	-2.48545	Common Underexpressed
Cenpa	1	-2.07821	1	-2.63441	Common Underexpressed
Clint1	1	-2.93528	1	-2.58664	Common Underexpressed
Cnksr3	1	-3.44052	1	-48.5471	Common Underexpressed
Cnr2	1	-2.0626	1	-2.0601	Common Underexpressed
Col6a3	1	-2.72877	1	-43.2775	Common Underexpressed
Cpm	1	-7.46987	1	-5.26361	Common Underexpressed
Cpne4	1	-2.92749	1	-23.2237	Common Underexpressed
Crebrf	1	-2.10136	1	-2.13021	Common Underexpressed
Crem	1	-4.35615	1	-2.33537	Common Underexpressed
Cry2	1	-2.565	1	-2.1931	Common Underexpressed
Ctla4	1	-2.18142	1	-26.9111	Common Underexpressed
Ctsl	1	-4.50232	1	-19.7068	Common Underexpressed
Cwc25	1	-2.188	1	-1.964	Common Underexpressed
Cxcr4	1	-3.48146	1	-2.65585	Common Underexpressed
Cytip	1	-2.2691	1	-2.49998	Common Underexpressed
Dapk1	1	-11.0333	1	-10.8854	Common Underexpressed
Dapl1	1	-15.7343	1	-19.8778	Common Underexpressed
Dcun1d4	1	-3.33773	1	-2.72786	Common Underexpressed
Ddr1	1	-3.00844	1	-4.60377	Common Underexpressed
Ddx3y	1	-27540.3	1	-48.0468	Common Underexpressed
Dgka	1	-2.63385	1	-2.06753	Common Underexpressed
Dhx40	1	-2.2613	1	-2.70785	Common Underexpressed
Dnajb9	1	-2.22564	1	-5.32123	Common Underexpressed
Dpp4	1	-5.34427	1	-4.35285	Common Underexpressed
Dtx1	1	-2.06646	1	-4.07369	Common Underexpressed
Dtx4	1	-2.81396	1	-4.27874	Common Underexpressed
Dusp10	1	-2.15186	1	-4.98167	Common Underexpressed
Dusp16	1	-2.07741	1	-3.65844	Common Underexpressed
Dusp4	1	-2.36491	1	-7.34467	Common Underexpressed
Efnb2	1	-4.53512	1	-5.78527	Common Underexpressed
Eif2ak3	1	-2.40973	1	-3.75984	Common Underexpressed
Eif2s3y	1	-32266.5	1	-35.757	Common Underexpressed
Elmsan1	1	-2.43923	1	-3.24066	Common Underexpressed
Emb	1	-6.89042	1	-2.74764	Common Underexpressed
Ephb6	1	-9.86191	1	-4.3264	Common Underexpressed
Ext1	1	-3.23847	1	-8.08854	Common Underexpressed
Faah	1	-2.60974	1	-2.64611	Common Underexpressed
Fam101b	1	-5.61498	1	-3.93065	Common Underexpressed
Fam107b	1	-3.07782	1	-2.98879	Common Underexpressed
Fam117b	1	-2.25404	1	-2.72668	Common Underexpressed
Fbxo32	1	-2.31535	1	-3.446	Common Underexpressed
Fnip1	1	-2.54187	1	-2.3807	Common Underexpressed
Foxo1	1	-2.30273	1	-2.61251	Common Underexpressed
Frat1	1	-6.45249	1	-6.74998	Common Underexpressed
Frat2	1	-4.95732	1	-7.03894	Common Underexpressed
Frmd6	1	-4.64802	1	-2.60373	Common Underexpressed
Gadd45a	1	-3.61992	1	-18.6336	Common Underexpressed
Gla	1	-2.65161	1	-2.7011	Common Underexpressed
Gnb4	1	-4.57996	1	-6.67144	Common Underexpressed
Gpr132	1	-3.42211	1	-5.09013	Common Underexpressed
Haus3	1	-2.39531	1	-1.95582	Common Underexpressed
Hbp1	1	-2.318	1	-2.95952	Common Underexpressed
Iba57	1	-2.74065	1	-3.68742	Common Underexpressed
Icos	1	-3.97357	1	-4.17646	Common Underexpressed
Ifngr1	1	-2.36135	1	-2.26579	Common Underexpressed
Ifngr2	1	-3.04306	1	-44.9141	Common Underexpressed
Ifrd1	1	-1.99198	1	-6.35204	Common Underexpressed
Igfbp4	1	-6.33017	1	-37.7036	Common Underexpressed
Il21r	1	-2.60088	1	-2.44668	Common Underexpressed
Il6st	1	-3.40038	1	-5.58029	Common Underexpressed
Il7r	1	-3.84232	1	-4.6273	Common Underexpressed
Impact	1	-2.3792	1	-2.12002	Common Underexpressed
Inadl	1	-4.58863	1	-4.19469	Common Underexpressed
Ing3	1	-2.07199	1	-3.00112	Common Underexpressed
Inpp5f	1	-1.95254	1	-1.98863	Common Underexpressed
Iqcb1	1	-2.70003	1	-3.402	Common Underexpressed
Isca1	1	-2.07255	1	-2.17822	Common Underexpressed
Itga7	1	-9.25156	1	-5.84235	Common Underexpressed
Itk	1	-5.77283	1	-2.29069	Common Underexpressed
Itpkb	1	-2.49768	1	-2.16659	Common Underexpressed
Jmy	1	-5.10106	1	-3.98964	Common Underexpressed
Kbtbd2	1	-2.02237	1	-2.30385	Common Underexpressed
Kdm5b	1	-2.26493	1	-3.15144	Common Underexpressed
Kdm5d	1	-5603.29	1	-15.311	Common Underexpressed
Klf13	1	-2.0201	1	-2.40173	Common Underexpressed
Klhdc2	1	-2.38951	1	-2.34872	Common Underexpressed
Klhl24	1	-2.07428	1	-2.14721	Common Underexpressed
Kpna1	1	-2.29799	1	-2.69092	Common Underexpressed
Lats2	1	-2.28173	1	-2.02077	Common Underexpressed
Lef1	1	-5.28215	1	-4.16722	Common Underexpressed
Lemd3	1	-2.3729	1	-2.9546	Common Underexpressed
Lpin1	1	-2.3228	1	-1.95257	Common Underexpressed
Lrig1	1	-8.28777	1	-3.9021	Common Underexpressed
Mast4	1	-1.9802	1	-11.4529	Common Underexpressed
Mfhas1	1	-1.99051	1	-6.58165	Common Underexpressed
Mir22hg	1	-2.55415	1	-7.32009	Common Underexpressed
Ndrg2	1	-8.99599	1	-3.13034	Common Underexpressed
Neurl3	1	-3.15724	1	-6.99049	Common Underexpressed
Nr1d2	1	-2.44018	1	-3.07792	Common Underexpressed
Nr4a2	1	-2.25605	1	-3.46504	Common Underexpressed
Nr4a3	1	-3.25165	1	-12.2	Common Underexpressed
Nrip1	1	-2.85593	1	-3.0125	Common Underexpressed
P2ry10	1	-4.05702	1	-2.99564	Common Underexpressed
Pag1	1	-2.14063	1	-1.98297	Common Underexpressed
Parp8	1	-3.7602	1	-2.11992	Common Underexpressed
Pde4b	1	-2.81173	1	-7.61222	Common Underexpressed
Pde4d	1	-10.4562	1	-14.8699	Common Underexpressed
Phactr2	1	-3.53987	1	-2.87321	Common Underexpressed
Phc1	1	-3.01758	1	-1.98598	Common Underexpressed
Phlpp1	1	-2.29377	1	-3.35681	Common Underexpressed
Pi4k2b	1	-3.3187	1	-19.4849	Common Underexpressed
Plcxd2	1	-3.69428	1	-2.97136	Common Underexpressed
Pnpla8	1	-2.19245	1	-3.99369	Common Underexpressed
Pnrc1	1	-2.01284	1	-3.43812	Common Underexpressed
Rab3ip	1	-2.98585	1	-4.91495	Common Underexpressed
Rab4a	1	-5.59533	1	-2.82358	Common Underexpressed
Ramp1	1	-6.38936	1	-69.7422	Common Underexpressed
Ramp3	1	-11.4077	1	-162.852	Common Underexpressed
Ranbp10	1	-2.29954	1	-2.61695	Common Underexpressed
Rasgef1b	1	-1.96582	1	-2.26387	Common Underexpressed
Rb1cc1	1	-1.95538	1	-2.52654	Common Underexpressed
Rbm48	1	-2.25599	1	-2.97165	Common Underexpressed
Rel	1	-2.1911	1	-3.08256	Common Underexpressed
Rfx3	1	-2.0908	1	-2.71915	Common Underexpressed
Rgs10	1	-3.14642	1	-3.4074	Common Underexpressed
Rnf125	1	-4.64075	1	-2.50677	Common Underexpressed
Rnf19a	1	-3.09749	1	-8.03833	Common Underexpressed
Sema4f	1	-2.84223	1	-2.76232	Common Underexpressed
Sepp1	1	-4.54137	1	-2.03012	Common Underexpressed
Serinc1	1	-2.10362	1	-3.37645	Common Underexpressed
Sfmbt2	1	-6.96213	1	-34.8818	Common Underexpressed
Siglech	1	-3.24244	1	-19.0132	Common Underexpressed
Skil	1	-2.03388	1	-2.36893	Common Underexpressed
Slc12a7	1	-3.63187	1	-2.89664	Common Underexpressed
Slc30a4	1	-11.1926	1	-1.99541	Common Underexpressed
Slc35f6	1	-2.16562	1	-3.35469	Common Underexpressed
Smad7	1	-4.39697	1	-4.94105	Common Underexpressed
Spata6	1	-3.40224	1	-22.6795	Common Underexpressed
St8sia1	1	-7.24732	1	-27.775	Common Underexpressed
Stat5a	1	-2.13955	1	-2.77044	Common Underexpressed
Stk17b	1	-1.96072	1	-2.31405	Common Underexpressed
Tbc1d15	1	-2.66195	1	-3.7645	Common Underexpressed
Tbc1d4	1	-3.39062	1	-2.28195	Common Underexpressed
Tdp2	1	-1.95408	1	-2.18147	Common Underexpressed
Tet1	1	-10.9798	1	-2.54868	Common Underexpressed
Tgfbr2	1	-2.10579	1	-2.4457	Common Underexpressed
Tgif1	1	-2.61477	1	-5.38772	Common Underexpressed
Tgif2	1	-2.06476	1	-3.67305	Common Underexpressed
Thy1	1	-3.33164	1	-21.3614	Common Underexpressed
Tmem64	1	-3.79466	1	-1.99695	Common Underexpressed
Tnfaip3	1	-2.29087	1	-6.49763	Common Underexpressed
Tnfrsf10b	1	-3.27422	1	-3.68455	Common Underexpressed
Tnfrsf25	1	-5.88052	1	-11.2767	Common Underexpressed
Tnfrsf26	1	-3.35483	1	-2.97702	Common Underexpressed
Trib2	1	-2.61801	1	-18.0972	Common Underexpressed
Trp53inp2	1	-2.08644	1	-9.38211	Common Underexpressed
Trps1	1	-4.22299	1	-4.04953	Common Underexpressed
Tsc22d1	1	-7.54287	1	-57.1707	Common Underexpressed
Tspan13	1	-2.62914	1	-4.94706	Common Underexpressed
Txnip	1	-2.90215	1	-2.4797	Common Underexpressed
Usp28	1	-1.99595	1	-3.63605	Common Underexpressed
Usp6nl	1	-2.35113	1	-3.7937	Common Underexpressed
Uty	1	-1866.48	1	-13.5347	Common Underexpressed
Vipr1	1	-6.90161	1	-2.26128	Common Underexpressed
Vps37b	1	-3.08671	1	-5.88423	Common Underexpressed
Ypel5	1	-1.98411	1	-3.04944	Common Underexpressed
Zbtb10	1	-4.83083	1	-39.9726	Common Underexpressed
Zfand2a	1	-2.60767	1	-5.00406	Common Underexpressed
Zfp212	1	-2.06696	1	-3.60969	Common Underexpressed
Zfp472	1	-2.06336	1	-2.67719	Common Underexpressed
Zyg11b	1	-2.3593	1	-2.39626	Common Underexpressed
4931429I11Rik	1	-3.7063	1	-1.50136	CLL Underexpressed
4933426M11Rik	1	-2.41239	1	-1.71523	CLL Underexpressed
8430419L09Rik	1	-3.33208	1	1.191	CLL Underexpressed
A430093F15Rik	1	-3.05991	1	-1.24826	CLL Underexpressed
Abhd8	1	-2.23923	1	-1.10438	CLL Underexpressed
Acpp	1	-3.10849	1	-1.4851	CLL Underexpressed
Adam11	1	-4.16123	1	-6.90508	CLL Underexpressed
Adcy6	1	-4.73965	1	1.29704	CLL Underexpressed
Akap12	1	-5.53897	1	-1.27698	CLL Underexpressed
Arl4a	1	-2.51529	1	-1.50508	CLL Underexpressed
Arl4c	1	-2.04872	1	1.5846	CLL Underexpressed
Armcx4	1	-9.86555	1	-51.973	CLL Underexpressed
Atp10a	1	-2.85441	1	1.63717	CLL Underexpressed
Atp1b3	1	-2.50829	1	-1.52174	CLL Underexpressed
B3gnt7	1	-2.89943	1	7.14823	CLL Underexpressed
B4galt1	1	-1.97207	1	-1.53846	CLL Underexpressed
Bbx	1	-2.34569	1	-1.06365	CLL Underexpressed
Bcl11b	1	-2.97245	1	1.74944	CLL Underexpressed
Bcr	1	-2.45623	1	-1.42787	CLL Underexpressed
Bhlhb9	1	-4.06649	1	1.28018	CLL Underexpressed
Bmp2k	1	-2.84964	1	1.78302	CLL Underexpressed
Brwd1	1	-2.28747	1	1.13692	CLL Underexpressed
Camk4	1	-3.29991	1	-1.43457	CLL Underexpressed
Ccng2	1	-2.26686	1	-1.8942	CLL Underexpressed
Cd3d	1	-2.19978	1	1.29417	CLL Underexpressed
Cd3e	1	-2.50578	1	1.4851	CLL Underexpressed
Cd3g	1	-2.27949	1	1.46741	CLL Underexpressed
Cd4	1	-4.70653	1	2.02916	CLL Underexpressed
Cd40lg	1	-6.49836	1	-1.45369	CLL Underexpressed
Cd5	1	-2.5478	1	-1.00154	CLL Underexpressed
Cd6	1	-3.56359	1	-1.23748	CLL Underexpressed
Cd93	1	-3.61748	1	10.0899	CLL Underexpressed
Cd96	1	-2.76799	1	-1.43945	CLL Underexpressed
Cdyl2	1	-2.60972	1	-1.02267	CLL Underexpressed
Cep120	1	-2.00149	1	-1.69985	CLL Underexpressed
Cep290	1	-6.87097	1	-2.97231	CLL Underexpressed
Chd3	1	-3.76597	1	1.73175	CLL Underexpressed
Col11a2	1	-2.58015	1	-1.12863	CLL Underexpressed
Cpne8	1	-2.27427	1	-1.88574	CLL Underexpressed
Cr2	1	-8.48888	1	-1.56196	CLL Underexpressed
Cxcr7	1	-3.20543	1	1	CLL Underexpressed
Dclk2	1	-2.88376	1	-2.15261	CLL Underexpressed
Ddb2	1	-2.19827	1	-1.19887	CLL Underexpressed
Dennd2d	1	-2.54229	1	1.11291	CLL Underexpressed
Dgke	1	-2.56369	1	-1.53304	CLL Underexpressed
Dmxl1	1	-2.04925	1	1.09249	CLL Underexpressed
Dock9	1	-2.04774	1	1.35863	CLL Underexpressed
Dyrk2	1	-2.90443	1	-1.51426	CLL Underexpressed
Dzip1	1	-2.66771	1	1.4241	CLL Underexpressed
Edaradd	1	-2.6008	1	11.6023	CLL Underexpressed
Ehd3	1	-2.02437	1	1.12114	CLL Underexpressed
Eid1	1	-2.6126	1	1.27398	CLL Underexpressed
Ell3	1	-3.11212	1	2.11298	CLL Underexpressed
Emid1	1	-7.62757	1	4.39292	CLL Underexpressed
Enc1	1	-2.62803	1	2.58086	CLL Underexpressed
Epb4.1	1	-1.99298	1	-1.25526	CLL Underexpressed
Epcam	1	-5.14943	1	5.11662	CLL Underexpressed
Epha2	1	-7.777	1	-44.009	CLL Underexpressed
Etaa1	1	-2.1073	1	-1.81758	CLL Underexpressed
Fam133b	1	-2.01907	1	-1.68312	CLL Underexpressed
Fbxo17	1	-4.10891	1	2.15992	CLL Underexpressed
Fbxo21	1	-2.11892	1	-1.68181	CLL Underexpressed
Fcer2a	1	-8.14674	1	1.84832	CLL Underexpressed
Fchsd2	1	-3.25222	1	1.00008	CLL Underexpressed
Folr4	1	-4.48386	1	-1.25502	CLL Underexpressed
[truncated: 661 more rows]
