# Supplementary material for: Loss of Dnmt3a induces CLL and PTCL with distinct methylomes and transcriptomes in mice
Source: Sci Rep. 2016 Sep 28;6:34222. doi: 10.1038/srep34222 (PMC5039761; doi:10.1038/srep34222)
Supplement: Supplementary Table S7 [file srep34222-s8.xlsx]

## Sheet: CLL human-mouse exp overlaps
Supplementary Table 7. Mouse-human expression overlaps. Related to Fig 8.
Gene	normal human B-cell	human CLL	normal mouse B1	mouse CLL
S100a9	1	78.8783	1	233.845
S100a8	1	59.3155	1	208.158
Thbs1	1	505.687	1	66.164
Mmp9	1	1060.14	1	50.6488
F11r	1	2.17613	1	44.4742
C3	1	70.5822	1	35.4336
Gpm6a	1	3.80591	1	32.1263
S100a6	1	2.72939	1	28.6687
Fstl1	1	1359.79	1	26.426
Tnfrsf8	1	8.49301	1	23.8479
Zbtb32	1	2.89053	1	22.2224
Cdk14	1	3.50737	1	17.6939
Cx3cr1	1	47.2278	1	16.5791
Gzmm	1	20.2399	1	12.101
Arhgap20	1	2.60878	1	11.6108
Nacc2	1	4.53171	1	10.865
Itga5	1	8.55447	1	10.2785
Gzmb	1	56.1556	1	10.2645
Lrrc25	1	2.98143	1	9.68242
Evc	1	9.10422	1	9.17556
Anxa1	1	30.0324	1	8.81274
Ifitm1	1	2.93283	1	8.61982
Dgkg	1	3.75639	1	8.58099
Anxa2	1	2.33838	1	8.4555
Ppfia4	1	6.82579	1	8.34749
Apobr	1	2.88555	1	8.22347
Grb7	1	17.308	1	7.81261
Ptgr1	1	22.4543	1	7.69646
Ptgs2	1	52.5591	1	7.53001
Lgals1	1	5.47903	1	7.20484
Tmem51	1	1.49334	1	7.19447
Yes1	1	11.9569	1	7.13331
Plxnb2	1	5.0654	1	7.03583
Cd68	1	5.10154	1	6.78323
Ckap4	1	5.61112	1	6.72404
Ccl5	1	33.2351	1	6.46474
Cass4	1	25.7162	1	6.28957
Map2	1	2.79602	1	6.18813
Lmna	1	37.235	1	5.95983
Ryr1	1	4.5008	1	5.92271
Tbx21	1	2.16378	1	5.867
Vim	1	2.77498	1	5.81709
Plau	1	17.8356	1	5.5751
Tnfaip2	1	22.5188	1	5.41283
Emilin2	1	10.408	1	5.38859
Ppp1r3b	1	2.06905	1	5.31508
Sepn1	1	1.97796	1	5.28453
S100a4	1	4.2403	1	5.28176
Cebpa	1	7.22326	1	5.2695
Kif2c	1	5.72767	1	5.22731
Ccl4	1	10.9057	1	5.10001
Etv5	1	24.9183	1	4.95981
Arap3	1	6.26577	1	4.83948
Plekha7	1	7.64114	1	4.77426
Rassf4	1	28.6961	1	4.6352
Calhm2	1	4.07177	1	4.60669
Ticam2	1	1.9632	1	4.55778
Itgb1	1	2.20087	1	4.54999
Prc1	1	3.3914	1	4.53433
Ccr1	1	22.8151	1	4.52433
Phldb1	1	4.82422	1	4.51264
Lilra6	1	16.2312	1	4.4007
Lilrb3	1	6.83042	1	4.38546
Slc16a3	1	5.72236	1	4.33186
Bcat1	1	15.2247	1	4.30869
Pram1	1	7.28229	1	4.21434
Gpr137b	1	4.78797	1	4.15866
Oas2	1	2.29343	1	3.96641
Dusp3	1	2.14195	1	3.93158
Ada	1	5.94195	1	3.9244
Tgfbi	1	58.8479	1	3.92341
Rgl1	1	34.0659	1	3.87785
Bub1b	1	3.78976	1	3.83137
Sh3bgrl2	1	78.0893	1	3.79257
Ceacam1	1	2.63648	1	3.79178
Oas3	1	2.21541	1	3.74621
Rapgef3	1	24.7524	1	3.52661
Fcer1g	1	62.9996	1	3.51227
Ctsc	1	2.47927	1	3.41895
St6galnac6	1	3.74112	1	3.41015
Ccl3	1	7.41548	1	3.30205
Adora2a	1	2.80971	1	3.29008
Atp6v0c	1	1.75662	1	3.22079
Sqle	1	1.8791	1	3.17399
Plin2	1	2.49337	1	3.14613
Nod2	1	19.3072	1	3.1121
Tjp2	1	2.89864	1	3.10888
Itsn1	1	6.97745	1	3.09697
Gna15	1	32.251	1	3.05145
Tpi1	1	2.11899	1	2.87772
Camkk1	1	2.80589	1	2.86627
Top2a	1	3.50624	1	2.86372
Sirpa	1	15.1244	1	2.83793
Man1c1	1	9.6595	1	2.8314
Rps6kc1	1	1.90336	1	2.8133
Ppil1	1	2.83581	1	2.80292
Lnx2	1	2.02755	1	2.75344
Dbi	1	2.03069	1	2.70548
Nkg7	1	15.8204	1	2.6745
Pstpip2	1	18.4481	1	2.66278
Eif2ak2	1	1.82134	1	2.66102
Tns1	1	6.42154	1	2.60001
Cpd	1	2.43896	1	2.5849
Rbm47	1	4.82642	1	2.57493
Csf1r	1	143.024	1	2.56275
Icam1	1	3.227	1	2.54589
Csda	1	2.12115	1	2.54012
Stom	1	3.31756	1	2.51651
11-Sep	1	2.04	1	2.49389
Tlr9	1	3.19776	1	2.48156
Pfkfb3	1	6.10307	1	2.47266
Eci1	1	2.07833	1	2.46096
Wdfy1	1	1.70084	1	2.46019
Ndrg1	1	2.37133	1	2.44513
Tuba1b	1	2.1422	1	2.4436
Tuba1c	1	2.34752	1	2.43572
Ubash3b	1	4.81681	1	2.41862
Ywhag	1	2.30548	1	2.3877
Cst3	1	5.43897	1	2.38226
H1f0	1	12.3509	1	2.36773
Plxnd1	1	47.0978	1	2.29496
Rab31	1	3.97485	1	2.25029
Lgals3	1	30.7687	1	2.24075
Cnp	1	2.38189	1	2.19497
Snx20	1	1.99571	1	2.18649
Tyrobp	1	83.2893	1	2.18443
Zbtb38	1	2.75645	1	2.17662
S100a10	1	2.17559	1	2.1617
Nop10	1	1.77651	1	2.15066
Chrnb1	1	2.77928	1	2.12975
Slc29a3	1	3.39743	1	2.12474
Tmem184b	1	1.96992	1	2.11919
Dynll1	1	2.89408	1	2.10039
Rhbdf1	1	4.91864	1	2.09523
Plbd1	1	43.2488	1	2.08357
Ptms	1	45.7428	1	2.07954
Stmn1	1	1.96806	1	2.0701
Sema7a	1	2.78855	1	2.06548
Xrcc6	1	1.61963	1	2.05936
Mcm5	1	1.63914	1	2.05652
Slc37a2	1	2.42247	1	2.01687
Tars	1	2.25828	1	1.97657
Gbp2	1	6.0568	1	1.96946
Klhl9	1	2.20182	1	1.96658
Mcm6	1	6.77451	1	1.95227
Akap2	1	-1.6409	1	-2.09248
Arl4a	1	-2.47927	1	-2.51529
Bach2	1	-2.28304	1	-2.53622
Birc3	1	-1.88939	1	-2.3227
Carns1	1	-3.65799	1	-2.59983
Ccng2	1	-2.23807	1	-2.26686
Cd69	1	-4.72027	1	-2.02938
Cnr2	1	-1.70858	1	-2.0626
Cr2	1	-4.89544	1	-8.48888
Dmxl1	1	-1.96011	1	-2.04925
Eif2ak3	1	-3.72937	1	-2.40973
Ephb6	1	-1.74861	1	-9.86191
Fchsd2	1	-2.1439	1	-3.25222
Galnt6	1	-2.54555	1	-2.0559
Gcnt1	1	-18.6107	1	-2.19941
Gnb4	1	-2.35179	1	-4.57996
Inadl	1	-1.70511	1	-4.58863
Kmo	1	-7.0634	1	-3.59313
Lpin1	1	-2.3374	1	-2.3228
Nlrc3	1	-2.53565	1	-2.27117
Nrip1	1	-3.37063	1	-2.85593
Pag1	1	-7.06443	1	-2.14063
Phlpp1	1	-3.90487	1	-2.29377
Ptk2b	1	-2.84836	1	-2.39258
Rel	1	-1.76589	1	-2.1911
Satb1	1	-2.23311	1	-7.62411
Sesn1	1	-1.64523	1	-4.33752
Slc12a7	1	-1.85085	1	-3.63187
Slc30a4	1	-2.92506	1	-11.1926
Snx29	1	-2.19081	1	-2.39819
Spata6	1	-11.5666	1	-3.40224
Stk17b	1	-2.16581	1	-1.96072
Tanc2	1	-2.34052	1	-4.23563
Tfdp2	1	-1.87787	1	-2.4679
Treml2	1	-3.02302	1	-2.37622
Trib2	1	-12.4589	1	-2.61801
Tspan13	1	-10.3776	1	-2.62914
Tspan3	1	-1.93969	1	-4.20842
Usp53	1	-1.78695	1	-2.52484
Usp6nl	1	-2.18798	1	-2.35113
Vav3	1	-4.77929	1	-4.852
Vps37b	1	-2.55213	1	-3.08671
Zbtb10	1	-2.24026	1	-4.83083

## Sheet: PTCL human-mouse exp overlaps
Gene	human Normal Tonsil T-cell	human PTCL	mouse Normal CD8+ Tcell	mouse PTCL
11-Sep	1	3.06	1	2.60874
Abcd1	1	1.91	1	2.5484
Abi3	1	1.73	1	3.84163
Abr	1	1.76	1	2.04347
Acot7	1	3.99	1	3.40851
Acsf2	1	2.58	1	2.64103
Actb	1	1.65	1	3.30768
Ada	1	1.87	1	4.25693
Adap1	1	1.98	1	5.5817
Agpat9	1	1.62	1	5.53242
Ahcyl1	1	1.56	1	2.14488
Aqp9	1	7.64	1	6.77771
Arsb	1	2.9	1	15.2963
Asf1b	1	4.09	1	4.41055
Aspm	1	11.24	1	13.7207
Asrgl1	1	1.63	1	3.98466
Atp11a	1	1.83	1	2.19918
Atp8b4	1	4.16	1	4.5321
Aurkb	1	4.58	1	19.3331
B4galt5	1	2.98	1	2.69059
Bak1	1	1.63	1	2.58219
Banf1	1	4.33	1	1.95914
Bard1	1	1.97	1	4.16031
Bcl2l1	1	1.7	1	2.7256
Bgn	1	12.23	1	1227.35
Birc5	1	5.22	1	13.831
Bmpr1a	1	1.81	1	4.54081
Brca1	1	2.73	1	4.39707
Brca2	1	2.36	1	4.95086
Brip1	1	2.16	1	10.3931
Bub1	1	4.84	1	10.8924
Bub1b	1	6.41	1	16.9568
C1galt1	1	1.52	1	2.08072
C1qtnf6	1	1.86	1	14.0866
C3	1	64.02	1	30.4192
Cad	1	2.45	1	2.51347
Canx	1	1.72	1	1.95523
Capg	1	21.79	1	2.34781
Casc5	1	5.22	1	15.3203
Casp7	1	2.81	1	3.15765
Cbfa2t3	1	2.73	1	11.7719
Ccl8	1	72.34	1	2050.32
Ccna2	1	6.17	1	13.5228
Ccnb1	1	6.87	1	10.4063
Ccnb2	1	4.54	1	15.9809
Ccne1	1	2.57	1	5.53142
Ccnf	1	2.43	1	3.09657
Ccr2	1	6.47	1	28.8851
Ccr5	1	3.09	1	23.7296
Cd163l1	1	2.03	1	31.2284
Cd22	1	1.78	1	10.6927
Cd68	1	12.72	1	6.06741
Cd84	1	2.48	1	1.95003
Cdc25a	1	4.55	1	2.5475
Cdc45	1	3.36	1	5.41751
Cdc6	1	3.29	1	16.3987
Cdc7	1	2.4	1	2.21127
Cdca2	1	7.79	1	10.0316
Cdca3	1	2.94	1	8.65709
Cdca4	1	1.73	1	2.02345
Cdca5	1	4.29	1	4.64602
Cdca7	1	1.98	1	10.6974
Cdca8	1	4.76	1	9.31424
Cdk1	1	5.92	1	13.1615
Cdk2ap1	1	3.21	1	2.05428
Cdk4	1	1.76	1	2.22683
Cdk5rap3	1	1.65	1	2.66751
Cenpe	1	7.9	1	11.5046
Cenpf	1	3.33	1	21.3054
Cenpi	1	1.67	1	9.1541
Cenpn	1	4.87	1	5.67562
Cep55	1	6.34	1	6.36256
Chaf1a	1	1.86	1	7.3734
Chek2	1	1.53	1	8.3408
Cit	1	2.08	1	7.30432
Ckap2l	1	3.27	1	8.60429
Ckap5	1	2.93	1	2.00137
Cks1b	1	2.73	1	5.76252
Clic4	1	21.42	1	3.20702
Cln3	1	1.64	1	3.636
Clspn	1	1.87	1	10.6236
Cmpk2	1	3.13	1	10.3069
Cnp	1	1.54	1	2.64862
Col3a1	1	332.39	1	652.702
Coro1c	1	4.95	1	1.98811
Crk	1	1.71	1	2.48561
Crybg3	1	4.7	1	4.66375
Cxcr3	1	2.14	1	5.05617
Dapk2	1	1.65	1	3.83941
Dbi	1	1.58	1	3.74848
Ddx58	1	1.73	1	2.96696
Depdc1b	1	4.93	1	4.77977
Desi1	1	2.01	1	2.29259
Dhfr	1	2.34	1	6.44427
Dhx58	1	1.58	1	9.72314
Dlg5	1	2.04	1	3.52441
Dlgap5	1	9.78	1	8.72113
Dna2	1	1.87	1	13.4632
Dock5	1	8.43	1	2.23467
Dpagt1	1	1.56	1	3.23381
Dscc1	1	2.97	1	8.92171
Dsp	1	1.98	1	73.4433
Dtl	1	5.86	1	2.73288
Dtx3l	1	1.69	1	5.49476
E2f2	1	3.36	1	4.62812
E2f3	1	1.51	1	3.6619
E2f7	1	4.43	1	8.29873
E2f8	1	3.22	1	12.2926
Ect2	1	5.4	1	7.46833
Edaradd	1	1.97	1	11.6023
Edc3	1	1.76	1	2.4125
Eea1	1	2.04	1	2.38879
Eif2ak2	1	1.78	1	13.7905
Elovl6	1	2.06	1	8.46264
Enc1	1	3.31	1	2.58086
Entpd1	1	14.29	1	8.59735
Epsti1	1	2.68	1	3.3867
Ercc6l	1	2.12	1	3.77623
Esco2	1	1.64	1	13.5775
Espl1	1	3.12	1	33.2943
Exo1	1	3.58	1	4.61823
Ezh2	1	3.31	1	3.41971
Fabp4	1	21.81	1	1312.04
Farp1	1	3.76	1	6.7379
Fbxo5	1	1.9	1	2.40005
Fcgrt	1	5.62	1	3.46538
Fes	1	5.55	1	4.68631
Fgl2	1	33.94	1	28.6857
Fhl2	1	2.04	1	8.28882
Foxm1	1	5.82	1	2.87342
Foxred2	1	2.42	1	3.02037
Fstl1	1	58.84	1	50.5878
G0s2	1	3.26	1	12.1501
Gab3	1	2.31	1	2.1536
Gart	1	2.08	1	2.44441
Gas2l3	1	13	1	5.66442
Gbp3	1	3.68	1	2.10046
Gbp4	1	9.61	1	2.66906
Gbp5	1	3.33	1	4.07431
Gemin4	1	2.07	1	8.31836
Gen1	1	2.77	1	5.9066
Gins1	1	3.69	1	9.88138
Gmnn	1	3.35	1	2.38313
Gnptab	1	1.57	1	2.21499
Golim4	1	9.11	1	2.82615
Gpnmb	1	456.07	1	1437.61
Gpsm2	1	1.96	1	4.15214
Gtse1	1	4.83	1	6.88536
Gzma	1	3.11	1	5.09579
Gzmb	1	13.66	1	21.9866
H2afx	1	1.58	1	3.2222
Hells	1	2.74	1	4.08957
Hip1	1	1.75	1	3.91133
Hmbs	1	1.71	1	2.60323
Hmmr	1	8.68	1	30.6201
Hook3	1	2.57	1	2.18134
Hs1bp3	1	1.68	1	3.49918
Hsd11b1	1	67.92	1	2.16249
Hvcn1	1	4.75	1	2.2263
Ifi27l1	1	1.71	1	2.05771
Ifi35	1	1.96	1	2.44897
Ifih1	1	3.39	1	4.19055
Ifit1	1	4.39	1	10.2032
Ifit2	1	3.79	1	6.28
Ifit3	1	26.48	1	17.3413
Ifrd2	1	1.55	1	2.25622
Igj	1	3.14	1	14.4722
Il15ra	1	7.6	1	2.85234
Il2ra	1	3.08	1	4.78034
Impa2	1	1.71	1	5.24446
Ipo5	1	1.56	1	2.1898
Irf7	1	1.62	1	4.17628
Irf9	1	1.63	1	2.70648
Islr	1	3.58	1	9867.78
Itga2	1	2.43	1	6.54886
Itih5	1	6.77	1	6.08536
Jdp2	1	3.58	1	5.3537
Jup	1	2.61	1	8.5008
Kif11	1	3.32	1	10.105
Kif14	1	8.62	1	14.8506
Kif15	1	8.54	1	15.536
Kif18b	1	3.37	1	20.7606
Kif20b	1	1.85	1	2.24022
Kif2c	1	3.65	1	21.2256
Kifc1	1	2.88	1	8.62932
Knstrn	1	3.62	1	2.63544
Kntc1	1	2.01	1	16.0215
Kpna2	1	2.44	1	4.5296
Lair1	1	3.12	1	6.20227
Lamp2	1	4.97	1	3.99893
Lgals3bp	1	7.68	1	5.97609
Lgals9	1	3.94	1	2.35055
Lgalsl	1	2.86	1	6.47405
Lhfp	1	4.22	1	3.77172
Lilrb4	1	28.05	1	3.74036
Lrig3	1	2.48	1	3.18046
Lrrk1	1	3.67	1	9.48044
Ly6e	1	3.9	1	4.5932
Lyst	1	1.71	1	9.22222
Map7d1	1	1.5	1	2.23972
Mastl	1	1.92	1	4.0424
Mb21d1	1	2.05	1	3.53172
Mcm10	1	4.83	1	18.6469
Mcm5	1	2.84	1	2.24829
Mcm7	1	2.56	1	2.37806
Mcts1	1	1.7	1	2.21139
Melk	1	3.65	1	7.80834
Mgat1	1	2.36	1	4.53231
Mgat4b	1	1.75	1	3.48868
Mgll	1	18.14	1	4.65009
Mki67	1	7.14	1	17.1789
Mmp14	1	6.1	1	22.7961
Mov10	1	2.49	1	3.67255
Mrpl15	1	2.27	1	2.63804
Mtch1	1	1.81	1	3.40174
Mtfr2	1	5.53	1	7.08064
Mthfd1	1	2.82	1	2.30582
Mx1	1	1.86	1	9.73011
Mybl2	1	2.11	1	3.81445
Myo1c	1	4.11	1	2.48556
Myo1f	1	6.26	1	2.3189
Naglu	1	1.91	1	2.92162
Ncapg	1	6.23	1	16.6054
Ncapg2	1	2.18	1	6.82647
Ncaph	1	5.25	1	7.46812
Nedd4	1	1.61	1	4.51084
Neil3	1	2.24	1	24.2898
Nek2	1	4.18	1	9.46447
Neurl1b	1	5.09	1	11.9888
Nfe2l2	1	2.28	1	3.09038
Nkg7	1	4.5	1	2.37824
Nmnat2	1	1.59	1	5.00894
Nod1	1	1.85	1	2.571
Nrm	1	2.65	1	2.45047
Nrp2	1	13.26	1	14.5017
Nudt16	1	2.1	1	2.97285
Nuf2	1	3.91	1	13.7938
Nusap1	1	5.81	1	15.7249
Oas2	1	1.97	1	23.5936
Oas3	1	3.06	1	12.0138
Osbpl3	1	1.79	1	17.8206
P2rx7	1	2.62	1	5.04956
Parm1	1	4.22	1	1352.71
Parp12	1	2.88	1	5.02071
Parp14	1	3.9	1	2.77481
Parp9	1	2.94	1	4.04808
Parpbp	1	2.69	1	13.5004
Pcgf2	1	2.41	1	4.82387
Pctp	1	1.92	1	9.20552
Pdgfb	1	1.58	1	5.58858
Pdxp	1	1.69	1	3.75319
Pfkp	1	1.8	1	2.43499
Pfn1	1	1.91	1	2.27069
Pgd	1	3.36	1	2.41969
Phlda3	1	2.04	1	14.9744
Pif1	1	3.27	1	31.7468
Pik3ap1	1	10.66	1	11.5901
Pkmyt1	1	1.53	1	3.35687
Pla2g15	1	2.84	1	4.59365
Plek	1	21.45	1	2.53709
Plekhg3	1	2.47	1	4.02954
Plk1	1	4.58	1	9.21287
Plxnc1	1	5.97	1	2.13644
Pml	1	2.16	1	4.00839
Pnpo	1	2.43	1	2.46331
Pola2	1	1.53	1	2.30992
Polq	1	3.4	1	3.04453
Ppa1	1	1.79	1	3.46519
Prc1	1	4.05	1	8.64285
Prelid2	1	1.56	1	4.11377
Prmt5	1	2.2	1	1.99319
Pros1	1	5.55	1	4.70901
Prps2	1	2.82	1	2.64973
Psat1	1	1.58	1	3.14224
Psrc1	1	2.69	1	7.30662
Ptpn12	1	6.6	1	2.05828
Ptpn6	1	2.51	1	3.66236
Ptprs	1	1.92	1	2.75798
Racgap1	1	2.73	1	1.96395
Rad51	1	4.66	1	15.3256
Rad51ap1	1	4.51	1	5.22571
Raph1	1	3.15	1	4.78348
Rassf4	1	64.61	1	9.58482
Rcn1	1	7.73	1	2.3874
Rfx5	1	2.43	1	2.26496
Rhoq	1	10.63	1	4.16035
Rmi2	1	1.85	1	12.9037
Rnf130	1	8.55	1	2.79347
Rnf135	1	3.17	1	4.71694
Rrm2	1	5.27	1	13.8267
Rsad2	1	1.86	1	5.38872
S100a10	1	1.69	1	2.21092
Samd9l	1	5.56	1	4.00849
Sdc3	1	15.69	1	4.07344
Sele	1	2.82	1	11.2779
Serpinb9	1	1.68	1	2.15045
Serping1	1	141.97	1	799.43
Setbp1	1	5.05	1	8.07508
Sgol1	1	1.53	1	9.13069
Sgol2	1	4.12	1	3.7511
Sh2d3c	1	2.06	1	2.03254
Sh3bgrl2	1	1.62	1	7.84608
Sh3bp2	1	2.41	1	4.01402
Sh3d19	1	3.51	1	4.91542
Sh3pxd2b	1	6.49	1	7.81473
Shcbp1	1	3.84	1	16.1715
Siae	1	1.93	1	2.57043
Sigmar1	1	1.61	1	2.648
Ska1	1	1.85	1	5.81529
Slamf7	1	10.84	1	5.50653
Slc16a2	1	1.91	1	6.22466
Slc1a5	1	4.02	1	2.12929
Slc25a11	1	1.72	1	2.08995
Slc37a2	1	1.78	1	4.56782
Slc43a2	1	2.61	1	2.71462
Slc43a3	1	5.18	1	5.04469
Slc9a7	1	2.24	1	3.41712
Smc2	1	3.23	1	3.69588
Sntb2	1	2.64	1	2.2129
Snx1	1	1.66	1	2.57175
Snx10	1	10.26	1	2.58439
Socs2	1	2.66	1	7.89831
Sord	1	3.22	1	3.01242
Spag5	1	4.05	1	13.2424
Spc24	1	2.88	1	13.3303
Spc25	1	4.8	1	18.6737
Spdl1	1	2.27	1	3.52854
Sqle	1	1.8	1	3.23441
Srsf1	1	1.74	1	2.47808
St3gal6	1	4.32	1	4.51574
Stat1	1	5.01	1	8.57873
Stat2	1	1.82	1	2.36557
Stc2	1	1.58	1	6.50491
Stil	1	3.03	1	5.84756
Susd1	1	3.29	1	9.93264
Syngr2	1	2.3	1	2.15498
Tap1	1	2.16	1	2.2451
Tbc1d8b	1	2.35	1	2.14194
Tcf19	1	3.14	1	8.31593
Themis2	1	4.18	1	6.34169
Ticrr	1	1.52	1	5.9548
Timeless	1	2.21	1	2.26
Tk1	1	4.38	1	15.0675
Tkt	1	1.98	1	2.24796
Tlr7	1	3.73	1	24.0403
Tmem163	1	19.77	1	6.73909
Tmem37	1	5.92	1	7.72325
Tnfsf10	1	5.61	1	6.91827
Top2a	1	6.11	1	15.0172
Topbp1	1	1.52	1	2.37455
Tor4a	1	2.05	1	2.71542
Tpi1	1	2.07	1	6.83976
Tpx2	1	7.59	1	13.9187
Trafd1	1	1.99	1	2.47535
Trim2	1	2.06	1	2.99173
Trio	1	4.91	1	2.70225
Trip13	1	4.17	1	7.59225
Troap	1	3.11	1	25.225
Tsfm	1	1.5	1	3.56756
Tshz3	1	3	1	3.85587
Ttk	1	8.09	1	24.4202
Ube2c	1	4.05	1	14.5445
Ubxn11	1	4.32	1	2.2988
Uhrf1	1	2.56	1	9.75593
Unc93b1	1	5.31	1	2.88618
Usp18	1	2.12	1	34.7069
Vim	1	2.53	1	1.95774
Vwa5a	1	1.78	1	5.77212
Wee1	1	1.86	1	5.54203
Whsc1	1	1.66	1	4.6454
Xaf1	1	3.07	1	9.09593
Ywhag	1	2.34	1	4.02933
Zc3hav1l	1	2.49	1	2.75088
Zdhhc14	1	2.36	1	2.99643
Zeb2	1	17.53	1	2.64037
Zwilch	1	2.5	1	4.12562
7-Mar	1	-2.44	1	-3.40614
Aebp2	1	-1.61	1	-2.18653
Akt3	1	-1.61	1	-7.24872
Ankrd13c	1	-1.78	1	-2.03548
Ankrd55	1	-15.92	1	-19.7994
Arid5b	1	-2.57	1	-2.27769
Armcx5	1	-1.89	1	-2.69052
Arrdc3	1	-5.36	1	-4.01316
Avl9	1	-1.8	1	-2.59013
Bach2	1	-5.64	1	-4.34595
Bcl10	1	-13.16	1	-4.22841
Bcl6	1	-2.48	1	-3.52106
Bet1l	1	-1.64	1	-2.25445
Bloc1s4	1	-2.57	1	-2.22907
Bsdc1	1	-2.12	1	-2.62446
Btg1	1	-12.63	1	-3.71356
Btg2	1	-7.74	1	-1.9733
Cacul1	1	-1.54	1	-2.24314
Carns1	1	-1.58	1	-2.6359
Ccdc64	1	-1.91	1	-2.92651
Ccdc91	1	-2.97	1	-3.25087
Ccnl1	1	-6.97	1	-2.14409
Ccr7	1	-3.82	1	-5.21477
Cd226	1	-3.25	1	-43.5313
Cd28	1	-3.73	1	-2.33383
Cd53	1	-3.07	1	-1.95388
Cd69	1	-3.62	1	-3.12936
Cd7	1	-1.8	1	-2.42336
Cdk17	1	-1.86	1	-2.48545
Cdk19	1	-2.8	1	-2.23686
Cdkn2aip	1	-1.86	1	-2.29418
Cdr2	1	-2.33	1	-2.23021
Chd2	1	-10.09	1	-2.59231
Cited2	1	-5.87	1	-3.80421
Clk1	1	-3.29	1	-2.33956
Cnbp	1	-1.99	1	-1.9678
Coq10b	1	-1.53	1	-3.30979
Cpeb4	1	-3.08	1	-2.00391
Crebrf	1	-2.4	1	-2.13021
Crem	1	-1.84	1	-2.33537
Csnk1e	1	-1.57	1	-5.58633
Csrnp1	1	-4.32	1	-2.2571
Ctla4	1	-5.63	1	-26.9111
Cxcr4	1	-3.04	1	-2.65585
Cxxc5	1	-2.12	1	-20.8954
Cyth2	1	-2	1	-2.33191
Cytip	1	-2.56	1	-2.49998
Ddx3x	1	-2.77	1	-2.23942
Dhx40	1	-1.51	1	-2.70785
Dip2c	1	-1.83	1	-29.8693
Dnajb9	1	-1.8	1	-5.32123
Dtx1	1	-2.8	1	-4.07369
Dusp1	1	-30.01	1	-3.49183
Dusp10	1	-2.03	1	-4.98167
Dusp16	1	-3.61	1	-3.65844
Dusp2	1	-2.67	1	-7.8669
Dusp4	1	-2.19	1	-7.34467
Egr1	1	-30.84	1	-2.9986
Eid2	1	-1.76	1	-4.1602
Eif1	1	-11.31	1	-3.38261
Elmsan1	1	-3.44	1	-3.24066
Epc1	1	-5.34	1	-2.46593
Ephb6	1	-2.22	1	-4.3264
Etv3	1	-4.52	1	-2.10035
Fam101b	1	-2.94	1	-3.93065
Fam103a1	1	-1.87	1	-2.20364
Fam107b	1	-2.48	1	-2.98879
Fam117b	1	-5.38	1	-2.72668
Fam118a	1	-2.69	1	-2.85147
Fam134b	1	-10.17	1	-2.53147
Fam65b	1	-3.65	1	-2.14326
Fbxl3	1	-1.58	1	-2.38496
Fbxo32	1	-15.47	1	-3.446
Fbxo33	1	-1.86	1	-2.85245
Fnip1	1	-3.24	1	-2.3807
Fos	1	-32.79	1	-2.37043
Foxo1	1	-4.95	1	-2.61251
Frat1	1	-1.8	1	-6.74998
Gadd45b	1	-3.93	1	-3.03547
Galnt10	1	-1.81	1	-35.3669
Galnt9	1	-1.62	1	-1772.73
Gramd1a	1	-2.27	1	-2.59727
Gypc	1	-1.99	1	-4.98513
Haus2	1	-2.59	1	-2.20008
Haus3	1	-2.03	1	-1.95582
Hbp1	1	-15.09	1	-2.95952
Hbs1l	1	-2.15	1	-2.61135
Heca	1	-23.64	1	-2.0003
Hexim1	1	-2.27	1	-4.14625
Hic2	1	-1.59	1	-2.58813
Hist1h1c	1	-4.35	1	-5.23531
Iba57	1	-1.64	1	-3.68742
Icos	1	-4.05	1	-4.17646
Id2	1	-5.46	1	-10.895
Ier2	1	-3.95	1	-2.01733
Ier5	1	-2.63	1	-2.88657
Ifrd1	1	-4.41	1	-6.35204
Ikzf5	1	-1.96	1	-2.06655
Il6st	1	-4.74	1	-5.58029
Il7r	1	-4.84	1	-4.6273
Inadl	1	-3.27	1	-4.19469
Ing5	1	-2.95	1	-2.04143
Inpp5f	1	-1.92	1	-1.98863
Irs2	1	-3.28	1	-6.37197
Isca1	1	-1.57	1	-2.17822
Itk	1	-1.95	1	-2.29069
Itpkb	1	-8.29	1	-2.16659
Jarid2	1	-1.57	1	-2.11962
Jmjd7	1	-2.01	1	-5.53988
Jmy	1	-2.85	1	-3.98964
Jun	1	-36.78	1	-3.42997
Junb	1	-2.3	1	-2.56102
Jund	1	-2.36	1	-2.50853
Kdm6b	1	-1.76	1	-3.99958
Kif3a	1	-2.66	1	-4.94292
Klf13	1	-3.21	1	-2.40173
Klf2	1	-3.56	1	-4.07005
Klf6	1	-6.68	1	-3.2236
Klf9	1	-4.01	1	-3.00989
Klhl24	1	-2.84	1	-2.14721
Kpna1	1	-1.87	1	-2.69092
Ldlrad4	1	-5.44	1	-2.5785
Ldlrap1	1	-4.74	1	-6.81295
Lef1	1	-4.99	1	-4.16722
Lpin1	1	-1.66	1	-1.95257
Lrig1	1	-2.08	1	-3.9021
Lztfl1	1	-2.24	1	-2.68784
Magee1	1	-3.31	1	-2.36774
Man1c1	1	-4.5	1	-10.11
Map3k9	1	-1.83	1	-3.4853
Mast4	1	-4.88	1	-11.4529
Med13l	1	-3.08	1	-2.68355
Med4	1	-2.36	1	-2.03113
Med6	1	-4.34	1	-2.60328
Mex3c	1	-3.83	1	-2.06445
Mfhas1	1	-3.14	1	-6.58165
Mgea5	1	-2.49	1	-2.58429
Mtmr14	1	-1.98	1	-2.42336
Mxi1	1	-1.63	1	-3.04118
Nmb	1	-2.16	1	-3.75684
Nr1d2	1	-2.11	1	-3.07792
Nr4a1	1	-1.87	1	-3.96492
Nr4a2	1	-7.06	1	-3.46504
Ntrk3	1	-1.75	1	-7.46716
Otud1	1	-3.57	1	-7.75194
P2ry10	1	-2.12	1	-2.99564
Pde3b	1	-3.41	1	-2.2868
Pde4d	1	-2.9	1	-14.8699
Per2	1	-1.74	1	-2.24074
Pex16	1	-1.67	1	-2.24411
Phactr2	1	-4.73	1	-2.87321
Phc1	1	-1.59	1	-1.98598
Pip4k2a	1	-1.57	1	-2.68013
Pithd1	1	-3.34	1	-1.99958
Plk3	1	-2.57	1	-4.29853
Pnrc1	1	-1.96	1	-3.43812
Ppm1a	1	-4.37	1	-2.402
Ppp1r15a	1	-1.98	1	-4.39906
Pqlc1	1	-1.62	1	-2.06638
Prkcz	1	-3.15	1	-2.21766
Prr7	1	-2.02	1	-3.18863
Rab4a	1	-1.88	1	-2.82358
Rab5a	1	-2.54	1	-1.95572
Ranbp10	1	-1.64	1	-2.61695
Rasgef1b	1	-3.24	1	-2.26387
Rasgrf2	1	-8.44	1	-2.01503
Rbm18	1	-3.06	1	-2.40673
Rbm39	1	-3.05	1	-2.48196
Rbm48	1	-2.95	1	-2.97165
Rel	1	-4.7	1	-3.08256
Reps1	1	-2.15	1	-2.18599
Rfx3	1	-1.92	1	-2.71915
Rgcc	1	-69.57	1	-13.6293
Rgs10	1	-1.95	1	-3.4074
Rgs2	1	-2.31	1	-7.92899
Rnf103	1	-10.54	1	-4.19731
Rnf125	1	-4.92	1	-2.50677
Rnf144a	1	-4.12	1	-6.00144
Rnf19a	1	-1.87	1	-8.03833
Rnf216	1	-1.69	1	-4.52349
Rybp	1	-1.59	1	-2.2884
Sbk1	1	-3.06	1	-2.07738
Sdhaf1	1	-2.16	1	-2.63546
Serinc5	1	-2.92	1	-3.88972
Sertad1	1	-1.86	1	-2.19577
Sf1	1	-2.53	1	-2.10385
Sfr1	1	-1.96	1	-1.98039
Sik1	1	-4.19	1	-11.5518
Sirt1	1	-1.55	1	-2.20057
Ski	1	-3.82	1	-3.98769
Skil	1	-9.73	1	-2.36893
Slc25a13	1	-1.57	1	-9.31971
Smad7	1	-2.05	1	-4.94105
Snhg8	1	-2.83	1	-2.1599
Spty2d1	1	-2.07	1	-2.68563
Srgn	1	-27.54	1	-2.77685
Srsf5	1	-1.75	1	-2.38592
Ssbp3	1	-2.32	1	-4.39288
St8sia1	1	-5.87	1	-27.775
Stat5b	1	-2.02	1	-2.48271
Stk17b	1	-13.65	1	-2.31405
Syf2	1	-4.65	1	-2.27582
Syt11	1	-1.92	1	-2.66534
Tagap	1	-11.07	1	-4.48266
Tbc1d10a	1	-2.51	1	-2.0638
Tbc1d15	1	-2.01	1	-3.7645
Tbc1d4	1	-7.45	1	-2.28195
Tcp11l2	1	-8.38	1	-4.86996
Tgif1	1	-2.91	1	-5.38772
Tgif2	1	-3.62	1	-3.67305
Thumpd1	1	-2.04	1	-2.01441
Tiprl	1	-1.57	1	-2.53538
Tmem2	1	-2.31	1	-7.49602
Tmem248	1	-1.97	1	-1.986
Tmem50b	1	-2.15	1	-2.59409
Tmem64	1	-1.65	1	-1.99695
Tmem65	1	-1.8	1	-2.00405
Tmx4	1	-2.94	1	-4.71593
Tnfaip3	1	-2.26	1	-6.49763
Tnfrsf25	1	-2.75	1	-11.2767
Tnip1	1	-1.92	1	-3.70429
Tob2	1	-1.82	1	-2.74527
Trib2	1	-7.28	1	-18.0972
Trps1	1	-2.11	1	-4.04953
Tsc22d3	1	-3.5	1	-3.78511
Tspan5	1	-6.78	1	-2.20829
Tspyl1	1	-2.3	1	-2.40587
Txnip	1	-2.66	1	-2.4797
Ubn1	1	-3.61	1	-2.11337
Unc45a	1	-1.86	1	-2.52891
Use1	1	-2.68	1	-2.11222
Usp22	1	-2.77	1	-1.96541
Uty	1	-3.12	1	-13.5347
Ypel3	1	-1.88	1	-2.2159
Ypel5	1	-2.91	1	-3.04944
Ythdc1	1	-6.16	1	-2.13472
Zbtb10	1	-5.13	1	-39.9726
Zbtb21	1	-1.69	1	-3.03358
Zc3hav1	1	-2.07	1	-2.27307
Zfyve20	1	-2.6	1	-2.17882
Zfyve28	1	-1.94	1	-13.1015
Zranb1	1	-2.19	1	-2.31084
Zscan18	1	-1.85	1	-3.94728
Zyg11b	1	-2.04	1	-2.39626
